# Supplementary material for: Senataxin and DNA-PKcs redundantly promote non-homologous end joining repair of DNA double strand breaks during V(D)J recombination
Source: Sci Adv. 2025 Jun 20;11(25):eads5272. doi: 10.1126/sciadv.ads5272 (PMC12180482; doi:10.1126/sciadv.ads5272)
Supplement: Supplementary file 2 — Tables S1, S4 to S7 [file sciadv.ads5272_tables_s1_s4_to_s7.zip]

Archive with 5 entries (5 files):
- ads5272_table_s1.xlsx
- ads5272_table_s4.xlsx
- ads5272_table_s5.xlsx
- ads5272_table_s6.xlsx
- ads5272_table_s7.xlsx
