# Supplementary material for: Senataxin and DNA-PKcs redundantly promote non-homologous end joining repair of DNA double strand breaks during V(D)J recombination
Source: Sci Adv. 2025 Jun 20;11(25):eads5272. doi: 10.1126/sciadv.ads5272 (PMC12180482; doi:10.1126/sciadv.ads5272)
Supplement: Supplementary file 2 — Tables S1, S4 to S7 [file sciadv.ads5272_tables_s1_s4_to_s7.zip › ads5272_table_s1.xlsx]

## Sheet: sample1.count
											Fold enrichment
		Total read counts	51619174		58420273		54661552		52266798
id	gene	sgRNA	DMSO_GFP+		DMSO_GFP-		DNAPKiP		DNAPKiN		DMSO (GFP-/+)	DNAPKi (GFP-/+)
March1_CCDS22333.1_ex4_8:66456063-66456085:+_5-4	2021-03-01	CCAGATGACCACGAGCGAA	894	18.3191	1003	18.1687	885	17.1905	808	16.4591	0.991787	0.957454
March1_CCDS22333.1_ex4_8:66456112-66456134:-_5-5	2021-03-01	ACAGGTGACGGCGATGACG	707	14.6965	703	13.0335	769	15.0684	617	12.8048	0.886846	0.84978
March1_CCDS22333.1_ex3_8:66418980-66419002:+_5-3	2021-03-01	CAAGCCCCTTCGGAAGGTA	735	15.2389	704	13.0506	746	14.6476	579	12.0778	0.856401	0.824556
March1_CCDS22333.1_ex2_8:66386437-66386459:+_5-1	2021-03-01	AGGCAAGCAGCCCAACGAC	521	11.0931	559	10.5686	518	10.4765	474	10.0689	0.952714	0.96109
March1_CCDS22333.1_ex3_8:66418860-66418882:-_5-2	2021-03-01	AAGGTTCCTGTGCAGCGAC	688	14.3284	872	15.9263	814	15.8916	787	16.0574	1.11152	1.01043
March2_CCDS28627.1_ex4_17:33709802-33709824:+_10-10	2021-03-02	CTTGTGCTACATATTGAGG	582	12.2749	603	11.3218	638	12.6718	560	11.7143	0.922352	0.924434
Marc2_CCDS15594.1_ex6_1:184845545-184845567:-_10-4	2021-03-02	CTGTGGCAAAGTGCGCGAC	622	13.0498	713	13.2047	652	12.9279	679	13.991	1.01187	1.08223
Marc2_CCDS15594.1_ex6_1:184845573-184845595:-_10-5	2021-03-02	AGACCGAGTGCACGGACAT	1070	21.7287	1032	18.6651	1188	22.7337	1029	20.6875	0.859006	0.909989
March2_CCDS28627.1_ex3_17:33703129-33703151:+_10-8	2021-03-02	TGTGCCCGTGCAGCCACAT	711	14.774	698	12.9479	798	15.5989	818	16.6505	0.876401	1.06741
March2_CCDS28627.1_ex2_17:33696206-33696228:+_10-6	2021-03-02	GTGTTCGCTTCTCAGTGCG	1533	30.6983	2771	48.4322	1597	30.2161	1513	29.9476	1.57768	0.991113
Marc2_CCDS15594.1_ex4_1:184834005-184834027:-_10-1	2021-03-02	TGTTTGGTCTCGACATCAA	436	9.44647	394	7.74423	569	11.4095	446	9.53314	0.819802	0.835543
Marc2_CCDS15594.1_ex5_1:184841261-184841283:+_10-2	2021-03-02	GTGGATCTTATTCGAAGAA	131	3.53782	158	3.70454	177	4.23811	147	3.81249	1.04713	0.899574
March2_CCDS28627.1_ex3_17:33703002-33703024:+_10-7	2021-03-02	AGCAATATACCTCTGTGAG	400	8.74906	552	10.4488	451	9.25077	395	8.55738	1.19427	0.925045
March2_CCDS28627.1_ex3_17:33703179-33703201:+_10-9	2021-03-02	CGTGGCAGATTCGGCAGAA	526	11.19	408	7.98388	488	9.92766	470	9.99232	0.713482	1.00651
Marc2_CCDS15594.1_ex5_1:184841324-184841346:-_10-3	2021-03-02	GAGAACAATTACCTGACGC	419	9.11714	372	7.36765	477	9.72643	394	8.53825	0.80811	0.87784
March3_CCDS29262.1_ex3_18:56811913-56811935:-_5-5	2021-03-03	ATTGTGGCAGCCTAGTGAA	257	5.97877	396	7.77847	259	5.73825	290	6.54846	1.30101	1.14119
March3_CCDS29262.1_ex2_18:56807777-56807799:-_5-1	2021-03-03	TGTGAATGTACTGGGACCT	1030	20.9538	1229	22.0372	1061	20.4104	971	19.5778	1.0517	0.959207
March3_CCDS29262.1_ex3_18:56811831-56811853:-_5-3	2021-03-03	GCGGACTCTTGCCACCCAG	840	17.273	784	14.42	787	15.3977	586	12.2117	0.834828	0.793087
March3_CCDS29262.1_ex2_18:56807846-56807868:+_5-2	2021-03-03	CATTGGCCGGTCATTGAAG	311	7.02489	399	7.82982	305	6.57979	368	8.0408	1.11458	1.22204
March3_CCDS29262.1_ex3_18:56811878-56811900:-_5-4	2021-03-03	GTCATGCAAGTTTCAGCCA	626	13.1273	647	12.0749	653	12.9462	602	12.5178	0.919835	0.966908
March4_CCDS15034.1_ex2_1:72452505-72452527:-_5-1	2021-03-04	GATCAGTGAAAGGGGCTGC	1052	21.38	1093	19.7093	938	18.1601	1037	20.8405	0.921854	1.1476
March4_CCDS15034.1_ex3_1:72534937-72534959:+_5-5	2021-03-04	GGGTCGCCGTGCATGGGCA	1098	22.2712	1201	21.5579	1292	24.6364	1028	20.6683	0.967975	0.838936
March4_CCDS15034.1_ex2_1:72452561-72452583:+_5-3	2021-03-04	TGAACCATCACAACGGCAT	8	1.15498	2	1.03423	0	1	2	1.03827	0.895456	1.03827
March4_CCDS15034.1_ex3_1:72534705-72534727:-_5-4	2021-03-04	TTCTGTAAGGAGAAAACTG	75	2.45295	69	2.1811	81	2.48185	99	2.89413	0.889174	1.16612
March4_CCDS15034.1_ex2_1:72452525-72452547:+_5-2	2021-03-04	CCATTTGATGAGACATGGC	687	14.309	606	11.3731	759	14.8854	541	11.3507	0.794822	0.762539
March5_CCDS29776.1_ex2_19:37217282-37217304:-_5-5	2021-03-05	GTCACTGCTCCATAAGTCA	212	5.107	209	4.57753	297	6.43344	272	6.20407	0.896324	0.964348
March5_CCDS29776.1_ex1_19:37210851-37210873:+_5-3	2021-03-05	TTAATAGTGTTTCCAAAGC	106	3.0535	127	3.1739	131	3.39657	121	3.31505	1.03943	0.975999
March5_CCDS29776.1_ex1_19:37210746-37210768:+_5-1	2021-03-05	TCTACTAAGTGGGTTCACC	58	2.12361	78	2.33515	57	2.04278	115	3.20025	1.09961	1.56661
March5_CCDS29776.1_ex1_19:37210831-37210853:-_5-2	2021-03-05	AGTACTCGGCGTTGCACTG	148	3.86715	137	3.34508	208	4.80523	177	4.38647	0.864997	0.912853
March5_CCDS29776.1_ex2_19:37217169-37217191:+_5-4	2021-03-05	CTTTATATTGTAGGTCCAG	254	5.92065	250	5.27934	354	7.47622	286	6.47193	0.891682	0.865669
March6_CCDS37054.1_ex20_15:31498669-31498691:-_5-4	2021-03-06	CTTTGTGCGTTCATCAGCC	676	14.0959	647	12.0749	672	13.2938	612	12.7092	0.856626	0.956019
March6_CCDS37054.1_ex22_15:31502775-31502797:-_5-5	2021-03-06	TGGCACTGCAATACGATAC	558	11.8099	549	10.3974	489	9.94596	602	12.5178	0.880396	1.25858
March6_CCDS37054.1_ex11_15:31485003-31485025:-_5-1	2021-03-06	GACCACGATGTTTCTGCAC	480	10.2989	551	10.4317	551	11.0802	479	10.1645	1.01289	0.917358
March6_CCDS37054.1_ex12_15:31485945-31485967:-_5-2	2021-03-06	GTTCCCTCTCATTTGTGGC	2202	43.6586	2275	39.942	2531	47.3031	2186	42.8239	0.914871	0.905308
March6_CCDS37054.1_ex20_15:31498641-31498663:-_5-3	2021-03-06	TACGAGAGCAGATAGTCCA	168	4.2546	189	4.23518	185	4.38446	139	3.65943	0.995434	0.834636
March7_CCDS16057.1_ex3_2:60234344-60234366:-_5-4	2021-03-07	ATTCCGAGACTGTGAAGTC	402	8.7878	511	9.74696	443	9.10442	464	9.87753	1.10915	1.08492
March7_CCDS16057.1_ex3_2:60234205-60234227:+_5-3	2021-03-07	TGAAGGTAGGCGTACAACT	478	10.2601	697	12.9308	442	9.08612	668	13.7806	1.2603	1.51666
March7_CCDS16057.1_ex2_2:60232308-60232330:-_5-1	2021-03-07	TCCATAAGATTGCTGATGG	650	13.5922	668	12.4344	698	13.7695	664	13.704	0.914816	0.995248
March7_CCDS16057.1_ex3_2:60234377-60234399:+_5-5	2021-03-07	TCGTCCTCTGACGTCAGTG	573	12.1005	569	10.7398	613	12.2145	576	12.0204	0.887546	0.98411
March7_CCDS16057.1_ex2_2:60232325-60232347:+_5-2	2021-03-07	TGGATTATAATCACCGAAG	96	2.85977	89	2.52344	65	2.18914	70	2.33928	0.882393	1.06859
March8_CCDS20451.1_ex1_6:116392546-116392568:-_5-1	2021-03-08	ATGTTGCTTGGATGACTCA	506	10.8026	379	7.48747	441	9.06783	537	11.2742	0.69312	1.24332
March8_CCDS20451.1_ex3_6:116403450-116403472:-_5-3	2021-03-08	GTGACAGGGGGTGATCAGA	239	5.63006	331	6.66584	206	4.76865	403	8.71044	1.18397	1.82661
March8_CCDS20451.1_ex3_6:116403486-116403508:-_5-4	2021-03-08	GCAAGCCTGATGCACGAAA	558	11.8099	565	10.6713	563	11.2997	521	10.9681	0.903587	0.970649
March8_CCDS20451.1_ex3_6:116403417-116403439:+_5-2	2021-03-08	AGGATCTGCCACTGTGAAG	700	14.5609	731	13.5128	656	13.0011	666	13.7423	0.928021	1.05701
March8_CCDS20451.1_ex4_6:116405657-116405679:-_5-5	2021-03-08	ATGATCTTCCTGCGCTCAC	1098	22.2712	1275	22.8246	1353	25.7523	1241	24.7436	1.02485	0.960829
March9_CCDS24225.1_ex3_10:127059532-127059554:+_5-5	2021-03-09	CGGTTCCTTGTCGCCGGCC	1096	22.2324	1445	25.7346	1314	25.0388	1243	24.7818	1.15752	0.989736
March9_CCDS24225.1_ex2_10:127058246-127058268:-_5-2	2021-03-09	TACTTCAAGTACCAGGTCC	511	10.8994	429	8.34334	489	9.94596	483	10.241	0.765485	1.02967
March9_CCDS24225.1_ex1_10:127057567-127057589:-_5-1	2021-03-09	CAGATTGCTGCTATCGTCC	1077	21.8643	1130	20.3426	1125	21.5812	965	19.463	0.930401	0.901848
March9_CCDS24225.1_ex2_10:127058298-127058320:+_5-3	2021-03-09	CTGATCCAGCGGATTAGGC	852	17.5055	1160	20.8561	945	18.2882	967	19.5012	1.1914	1.06633
March9_CCDS24225.1_ex3_10:127059422-127059444:-_5-4	2021-03-09	GCTCCGAACCCCCCAGTGC	904	18.5129	867	15.8407	944	18.2699	799	16.287	0.855661	0.891463
March10_CCDS25540.1_ex2_11:105438834-105438856:-_5-3	2021-03-10	CAGGTCGCGGTTTTCAAGC	396	8.67157	301	6.15232	370	7.76893	343	7.56248	0.709482	0.973427
March10_CCDS25540.1_ex2_11:105438818-105438840:-_5-2	2021-03-10	AGCGGGTCGTCATGCAAAC	374	8.24537	388	7.64153	391	8.15311	393	8.51911	0.926766	1.04489
March10_CCDS25540.1_ex1_11:105408788-105408810:+_5-1	2021-03-10	CTGCGAGAATCCTCCTCAC	1308	26.3394	1118	20.1372	1418	26.9415	1190	23.7678	0.764527	0.882202
March10_CCDS25540.1_ex2_11:105438846-105438868:-_5-4	2021-03-10	AGATACAAGTGACAGGTCG	734	15.2195	590	11.0992	631	12.5438	515	10.8533	0.729276	0.865234
March10_CCDS25540.1_ex2_11:105438917-105438939:-_5-5	2021-03-10	TAGGCTTGTTTGAAACGAC	376	8.28412	362	7.19648	299	6.47002	300	6.73978	0.868708	1.04169
March11_CCDS27401.2_ex0_15:26309712-26309734:+_5-5	2021-03-11	GCGGTAGCGACCAGCGCTC	437	9.46585	376	7.43612	441	9.06783	453	9.66707	0.785574	1.06608
March11_CCDS27401.2_ex0_15:26309498-26309520:+_5-4	2021-03-11	TCTCTGTTGCCCGGCGACC	1247	25.1577	1147	20.6336	1222	23.3558	1181	23.5956	0.820171	1.01027
March11_CCDS27401.2_ex0_15:26309409-26309431:+_5-1	2021-03-11	TGGAGCGCATCGTAGGGTC	835	17.1762	1461	26.0084	866	16.8429	814	16.5739	1.51422	0.984029
March11_CCDS27401.2_ex0_15:26309453-26309475:-_5-3	2021-03-11	TCCTGCGCCCTTGCGCCGA	1819	36.2388	2111	37.1347	1792	33.7836	1769	34.8456	1.02472	1.03144
March11_CCDS27401.2_ex0_15:26309429-26309451:+_5-2	2021-03-11	GGCGAGCCGCCGGTAGAAC	723	15.0064	738	13.6326	755	14.8123	683	14.0676	0.908451	0.949724
Sept1_CCDS40141.1_ex5_7:127216727-127216749:+_5-1	2021-09-01	CGTCTGCTTTACCGATGAC	436	9.44647	498	9.52444	521	10.5314	455	9.70534	1.00825	0.921564
Sept1_CCDS40141.1_ex5_7:127216761-127216783:+_5-2	2021-09-01	TTTCTCGTGCACTGCCCGG	957	19.5396	914	16.6453	1081	20.7762	1060	21.2806	0.851872	1.02427
Sept1_CCDS40141.1_ex7_7:127217726-127217748:+_5-4	2021-09-01	GTTTGTGCCGTGCGAGCTA	954	19.4815	1045	18.8876	1079	20.7397	996	20.0561	0.969516	0.96704
Sept1_CCDS40141.1_ex6_7:127217006-127217028:+_5-3	2021-09-01	CCTCAATGAAGCGAACCAC	518	11.035	538	10.2091	515	10.4216	513	10.815	0.925157	1.03775
Sept1_CCDS40141.1_ex8_7:127217986-127218008:-_5-5	2021-09-01	AACCTCTACGAGGATCGGC	530	11.2675	429	8.34334	451	9.25077	431	9.24615	0.740478	0.999501
Sept2_CCDS15190.1_ex4_1:93499083-93499105:+_5-5	2021-09-02	GCGTCACATCATTGATAAC	214	5.14575	205	4.50906	193	4.53082	238	5.55356	0.876269	1.22573
Sept2_CCDS15190.1_ex3_1:93497419-93497441:+_5-3	2021-09-02	AGTGGACACTCCCGGCTAC	755	15.6263	1048	18.939	861	16.7515	890	18.028	1.21199	1.0762
Sept2_CCDS15190.1_ex3_1:93497437-93497459:+_5-4	2021-09-02	CGGGGATGCCATCAACTGC	683	14.2315	901	16.4227	697	13.7512	646	13.3597	1.15397	0.971528
Sept2_CCDS15190.1_ex3_1:93497402-93497424:+_5-2	2021-09-02	AAGCTGCGGCTTACAGTAG	557	11.7906	562	10.6199	604	12.0498	496	10.4898	0.900716	0.870534
Sept2_CCDS15190.1_ex2_1:93495622-93495644:-_5-1	2021-09-02	TTCTGGGTAGAGATCAGTC	325	7.29611	264	5.51898	276	6.04925	249	5.76402	0.756428	0.952848
Sept3_CCDS37157.1_ex1_15:82283166-82283188:+_5-3	2021-09-03	AGATCAAAGCGATTGGGCA	388	8.51659	504	9.62714	575	11.5193	413	8.90177	1.1304	0.772771
Sept3_CCDS37157.1_ex2_15:82283706-82283728:+_5-4	2021-09-03	TGACAGTCATCGACACACC	249	5.82379	1302	23.2868	275	6.03096	340	7.50509	3.99856	1.24443
Sept3_CCDS37157.1_ex1_15:82283060-82283082:-_5-1	2021-09-03	TGACTTGCCCAGTCCACTC	1298	26.1457	1474	26.231	1516	28.7343	1347	26.7716	1.00326	0.931695
Sept3_CCDS37157.1_ex4_15:82285781-82285803:-_5-5	2021-09-03	ATCCAGTGGTCGTAAGCTG	1066	21.6512	1063	19.1957	1191	22.7886	975	19.6543	0.886588	0.862461
Sept3_CCDS37157.1_ex1_15:82283102-82283124:+_5-2	2021-09-03	AAGTCCCAAGTGAGCCGAA	715	14.8514	626	11.7155	654	12.9645	700	14.3928	0.788843	1.11017
Sept4_CCDS25213.1_ex4_11:87585116-87585138:+_5-3	2021-09-04	GAGCGGATCATGCAAACCG	429	9.31087	380	7.50459	471	9.61666	436	9.34182	0.806004	0.97142
Sept4_CCDS25213.1_ex3_11:87584444-87584466:+_5-2	2021-09-04	CACTGACTTGTACCGGGAT	799	16.4787	852	15.584	848	16.5136	691	14.2206	0.945702	0.861144
Sept4_CCDS25213.1_ex5_11:87588725-87588747:-_5-5	2021-09-04	GGTCGATGTATTCGGCCAC	469	10.0858	440	8.53163	551	11.0802	406	8.76784	0.845908	0.791306
Sept4_CCDS25213.1_ex4_11:87585133-87585155:-_5-4	2021-09-04	GCGTGCTTAGTAATCTCCA	100	2.93726	105	2.79732	91	2.66479	137	3.62117	0.952356	1.35889
Sept4_CCDS25213.1_ex1_11:87583398-87583420:-_5-1	2021-09-04	TGTCTTGGACTCCGCTGAG	9	1.17435	6	1.1027	6	1.10977	5	1.09566	0.938988	0.987292
Sept5_CCDS57021.1_ex6_16:18624576-18624598:+_5-2	2021-09-05	ACACACCCGTGTCCGAACG	602	12.6623	671	12.4857	697	13.7512	637	13.1875	0.986054	0.959005
Sept5_CCDS57021.1_ex8_16:18625202-18625224:+_5-5	2021-09-05	GTCGGTCAGAAAGAGGCTA	577	12.178	643	12.0065	553	11.1168	584	12.1734	0.985912	1.09505
Sept5_CCDS57021.1_ex3_16:18623385-18623407:+_5-1	2021-09-05	TTGCTGCCAATAACGGCGA	733	15.2001	899	16.3885	800	15.6355	704	14.4694	1.07818	0.925416
Sept5_CCDS57021.1_ex7_16:18624808-18624830:-_5-3	2021-09-05	CGCGGTGAACAACTCTGAA	437	9.46585	344	6.88837	394	8.20799	337	7.44769	0.727707	0.90737
Sept5_CCDS57021.1_ex8_16:18625188-18625210:-_5-4	2021-09-05	GACCGACCTGTATAAGGAC	256	5.9594	1407	25.0841	290	6.30537	237	5.53443	4.20917	0.877732
Sept6_CCDS30066.1_ex5_X:36942065-36942087:-_5-3	2021-09-06	AGTCGGTGAGCGAGATCAA	498	10.6476	449	8.68569	476	9.70813	423	9.09309	0.815743	0.936647
Sept6_CCDS30066.1_ex7_X:36966656-36966678:-_5-4	2021-09-06	ACCTCCAGGAGAGCAACGT	1981	39.3772	2151	37.8194	2224	41.6867	1980	38.8826	0.960439	0.932732
Sept6_CCDS30066.1_ex3_X:36930256-36930278:-_5-1	2021-09-06	CGCTATGCAGTTGAAAACG	659	13.7666	657	12.2461	644	12.7816	539	11.3125	0.889553	0.88506
Sept6_CCDS30066.1_ex4_X:36934453-36934475:+_5-2	2021-09-06	GCCAACAACAGCAAACGGC	685	14.2703	652	12.1605	774	15.1599	676	13.9336	0.852157	0.919114
Sept6_CCDS30066.1_ex7_X:36966672-36966694:+_5-5	2021-09-06	GAGGTCGTAGGTATTGGAC	461	9.93079	501	9.57579	409	8.48241	459	9.78187	0.964253	1.15319
Sept7_CCDS40565.1_ex5_9:25288256-25288278:+_5-4	2021-09-07	CGTCAGATGCCTGATAACA	563	11.9068	570	10.7569	540	10.879	494	10.4515	0.903424	0.960707
Sept7_CCDS40565.1_ex5_9:25288191-25288213:-_5-3	2021-09-07	TATCAATGTAGTCGATAAC	33	1.6393	28	1.47929	70	2.28061	34	1.65051	0.90239	0.723714
Sept7_CCDS40565.1_ex2_9:25265448-25265470:+_5-1	2021-09-07	ACAGAAAATCCGTGAAAAG	161	4.119	157	3.68742	203	4.71376	133	3.54464	0.895224	0.751976
Sept7_CCDS40565.1_ex4_9:25286716-25286738:+_5-2	2021-09-07	TGACAATAGTTGATACTCC	44	1.8524	63	2.07839	35	1.6403	54	2.03316	1.122	1.2395
Sept7_CCDS40565.1_ex6_9:25293676-25293698:+_5-5	2021-09-07	TGTTTCAGACTTAAACCAT	110	3.13099	68	2.16398	117	3.14044	107	3.04719	0.691148	0.970305
Sept8_CCDS48794.1_ex3_11:53535024-53535046:-_5-3	2021-09-08	CGTGTCGTGATAGTCAAAG	236	5.57194	251	5.29645	237	5.33577	269	6.14667	0.950558	1.15197
Sept8_CCDS48794.1_ex4_11:53535942-53535964:-_5-5	2021-09-08	TGGGGATTATATTCACCTG	276	6.34685	234	5.00546	280	6.12243	272	6.20407	0.788652	1.01333
Sept8_CCDS48794.1_ex2_11:53534429-53534451:-_5-1	2021-09-08	TGCCAATCCCAGTTTCGCC	899	18.416	932	16.9534	884	17.1722	806	16.4209	0.920578	0.956245
Sept8_CCDS48794.1_ex3_11:53535061-53535083:+_5-4	2021-09-08	TCTACTTCATCACGCCCAC	696	14.4834	674	12.5371	768	15.0501	567	11.8482	0.86562	0.78725
Sept8_CCDS48794.1_ex3_11:53534957-53534979:-_5-2	2021-09-08	GCGTCGATGTAGTCAACTA	177	4.42896	202	4.4577	230	5.20771	194	4.71173	1.00649	0.904759
Sept9_CCDS25684.1_ex0_11:117351595-117351617:+_5-2	2021-09-09	TTCGAGTTTAACATCATGG	513	10.9382	554	10.483	501	10.1655	514	10.8342	0.958388	1.06578
Sept9_CCDS25684.1_ex1_11:117352159-117352181:-_5-3	2021-09-09	GATTAAAGTGGACTTCCCG	377	8.30349	341	6.83701	454	9.30566	383	8.32779	0.823391	0.894917
Sept9_CCDS25684.1_ex1_11:117352223-117352245:-_5-4	2021-09-09	GGATGCGTTCCTCCGAGGT	181	4.50645	207	4.54329	287	6.25049	278	6.31886	1.00818	1.01094
Sept9_CCDS25684.1_ex0_11:117351541-117351563:+_5-1	2021-09-09	GTGGGGATCGACTCCATCC	204	4.95202	206	4.52617	232	5.2443	225	5.30484	0.914005	1.01154
Sept9_CCDS25684.1_ex1_11:117352256-117352278:+_5-5	2021-09-09	AAATCAAGTCGATCACCCA	241	5.66881	270	5.62168	324	6.92738	283	6.41453	0.991687	0.925967
Sept10_CCDS48566.1_ex4_10:59178797-59178819:-_5-2	2021-09-10	ATAAAAGTTGGAAATAAGA	0	1	18	1.30811	5	1.09147	18	1.34439	1.30811	1.23172
Sept10_CCDS48566.1_ex6_10:59183564-59183586:-_5-3	2021-09-10	TCCGACAGGCCATTCTCTA	511	10.8994	480	9.21633	347	7.34815	490	10.375	0.845579	1.41192
Sept10_CCDS48566.1_ex8_10:59192724-59192746:-_5-5	2021-09-10	TCGATAGATCCATTGAGCA	526	11.19	617	11.5614	566	11.3546	500	10.5663	1.03319	0.930572
Sept10_CCDS48566.1_ex4_10:59178757-59178779:+_5-1	2021-09-10	AACCTTGTACGATACCCCA	402	8.7878	361	7.17936	435	8.95806	395	8.55738	0.816969	0.955271
Sept10_CCDS48566.1_ex7_10:59192239-59192261:-_5-4	2021-09-10	GCTCAGACATATGAACTCC	255	5.94002	289	5.94691	305	6.57979	271	6.18494	1.00116	0.93999
Sept11_CCDS51549.1_ex2_5:93148452-93148474:+_5-2	2021-09-11	CAGCTACTCACAACGAGCC	484	10.3764	488	9.35326	577	11.5559	572	11.9439	0.901401	1.03357
Sept11_CCDS51549.1_ex1_5:93139553-93139575:-_5-1	2021-09-11	CCGTCACTTACCCACGCAC	747	15.4714	886	16.166	876	17.0259	868	17.6071	1.0449	1.03414
Sept11_CCDS51549.1_ex2_5:93148470-93148492:-_5-3	2021-09-11	TGGCTTTTAACCGGACGCC	1066	21.6512	1170	21.0273	1109	21.2885	1085	21.7589	0.971182	1.0221
Sept11_CCDS51549.1_ex3_5:93154981-93155003:-_5-5	2021-09-11	CGTGGGGGCGATAAAGTAA	348	7.74168	399	7.82982	413	8.55558	340	7.50509	1.01139	0.877215
Sept11_CCDS51549.1_ex3_5:93154900-93154922:-_5-4	2021-09-11	TTGCAAGTAGGCCTCAAAC	328	7.35423	400	7.84694	277	6.06755	340	7.50509	1.067	1.23692
Sept12_CCDS27929.1_ex3_16:4992272-4992294:+_5-3	2021-09-12	GGTTGATGTAGCTCAGGAT	632	13.2435	689	12.7939	646	12.8182	580	12.0969	0.966047	0.943731
Sept12_CCDS27929.1_ex2_16:4991948-4991970:+_5-1	2021-09-12	TGTCAGCCCGGGCGATCAC	982	20.0239	1075	19.4011	997	19.2395	1030	20.7066	0.968898	1.07625
Sept12_CCDS27929.1_ex5_16:4993961-4993983:-_5-5	2021-09-12	ACTGTTCAAGTCCAAAGTA	346	7.70294	336	6.75143	522	10.5497	317	7.06504	0.876475	0.669692
Sept12_CCDS27929.1_ex3_16:4992219-4992241:+_5-2	2021-09-12	GTGGCGCTGGCGGGTAATC	721	14.9677	634	11.8524	687	13.5682	668	13.7806	0.791866	1.01565
Sept12_CCDS27929.1_ex5_16:4993921-4993943:+_5-4	2021-09-12	TTGTGGCATGGGTACATCC	378	8.32286	383	7.55594	420	8.68365	409	8.82524	0.907854	1.01631
Sept14_CCDS59685.1_ex5_5:129696151-129696173:-_5-3	2021-09-14	CAGTTTGAAGCCTACCTCC	290	6.61807	329	6.63161	335	7.12862	349	7.67728	1.00205	1.07697
Sept14_CCDS59685.1_ex5_5:129696178-129696200:+_5-4	2021-09-14	TAGGTAGTCAACGACTGGC	680	14.1734	854	15.6182	763	14.9586	700	14.3928	1.10194	0.962176
Sept14_CCDS59685.1_ex5_5:129696069-129696091:-_5-2	2021-09-14	TTTATTTCATCACCCCTAC	357	7.91603	311	6.32349	296	6.41514	302	6.77805	0.798821	1.05657
Sept14_CCDS59685.1_ex6_5:129697836-129697858:-_5-5	2021-09-14	TACTCGAAGGTTGGACTGA	359	7.95478	380	7.50459	398	8.28117	374	8.15559	0.943407	0.984836
Sept14_CCDS59685.1_ex4_5:129693016-129693038:-_5-1	2021-09-14	TTCAAAGAACGACCTACAG	214	5.14575	226	4.86852	154	3.81734	183	4.50127	0.946125	1.17916
Sep15_CCDS17884.1_ex2_3:144590637-144590659:+_5-5	2021-09-15	CTGCGGATGAAAATTGGGG	784	16.1882	895	16.32	763	14.9586	816	16.6122	1.00815	1.11054
Sep15_CCDS17884.1_ex2_3:144590625-144590647:-_5-4	2021-09-15	CATCCGCAGACTTCAAGGA	742	15.3745	761	14.0263	802	15.6721	569	11.8865	0.912309	0.758446
Sep15_CCDS17884.1_ex1_3:144577695-144577717:+_5-3	2021-09-15	ACTGGATCCTGTTTGCAGA	782	16.1494	889	16.2173	890	17.282	701	14.412	1.00421	0.833928
Sep15_CCDS17884.1_ex1_3:144577678-144577700:+_5-2	2021-09-15	CAGTTTAATCTGCTCCCAC	607	12.7592	687	12.7596	613	12.2145	646	13.3597	1.00003	1.09376
Sep15_CCDS17884.1_ex1_3:144577597-144577619:+_5-1	2021-09-15	GGGGCAGAGTTTGCGTCAG	441	9.54334	455	8.78839	482	9.8179	414	8.9209	0.920893	0.908636
Nudcd3_CCDS24412.1_ex4_11:6193230-6193252:+_5-2		ATGGGTCACTGTGTGCTCG	422	9.17526	2547	44.5979	516	10.4399	2728	53.1937	4.86067	5.09523
0610007P14Rik_CCDS26063.1_ex2_12:85819535-85819557:-_5-4	0610007P14Rik	AGCCCGGACCTTTGGGATC	868	17.8155	896	16.3371	929	17.9955	833	16.9375	0.917021	0.941206
0610007P14Rik_CCDS26063.1_ex1_12:85816413-85816435:-_5-3	0610007P14Rik	ACTCTATCACATCACACTG	296	6.7343	211	4.61176	271	5.95778	207	4.96045	0.684816	0.8326
0610007P14Rik_CCDS26063.1_ex3_12:85822102-85822124:-_5-5	0610007P14Rik	TCTACGAGAAGCTCTACAC	144	3.78966	198	4.38923	197	4.604	181	4.463	1.15821	0.969376
0610007P14Rik_CCDS26063.1_ex1_12:85816364-85816386:+_5-1	0610007P14Rik	AAATACAAACAACTCTGAG	129	3.49907	131	3.24237	107	2.9575	102	2.95153	0.926638	0.99798
0610007P14Rik_CCDS26063.1_ex1_12:85816385-85816407:+_5-2	0610007P14Rik	GAAGTGTCCCAGGGCGAGG	563	11.9068	532	10.1064	465	9.50689	445	9.51401	0.848795	1.00075
0610009B22Rik_CCDS36149.1_ex0_11:51685793-51685815:-_5-1	0610009B22Rik	CTGCATGACGTGAGGCACG	438	9.48522	486	9.31903	497	10.0923	394	8.53825	0.982479	0.846015
0610009B22Rik_CCDS36149.1_ex0_11:51685931-51685953:-_5-5	0610009B22Rik	TTCATAGCTCATGCTGCTC	436	9.44647	439	8.51451	417	8.62876	481	10.2028	0.901343	1.18242
0610009B22Rik_CCDS36149.1_ex0_11:51685838-51685860:-_5-3	0610009B22Rik	TTCGTCTCGGCGTTCGTCA	574	12.1199	542	10.2776	564	11.318	549	11.5038	0.847994	1.01641
0610009B22Rik_CCDS36149.1_ex0_11:51685907-51685929:+_5-4	0610009B22Rik	CCACATGTTTTCGTCGACG	706	14.6771	726	13.4272	752	14.7574	708	14.5459	0.91484	0.985668
0610009B22Rik_CCDS36149.1_ex0_11:51685824-51685846:-_5-2	0610009B22Rik	CGTCACGGCTGGGCACATG	860	17.6605	1059	19.1273	1014	19.5505	939	18.9655	1.08306	0.970078
0610009D07Rik_CCDS25791.1_ex2_12:4826826-4826848:-_5-5	0610009D07Rik	AATCCTGATAGGTGGTCGC	132	3.55719	83	2.42074	117	3.14044	101	2.93239	0.68052	0.933751
0610009D07Rik_CCDS25791.1_ex2_12:4826782-4826804:+_5-4	0610009D07Rik	ACAGCCTATGTGGTCTATG	139	3.6928	225	4.8514	102	2.86603	190	4.63519	1.31375	1.61729
0610009D07Rik_CCDS25791.1_ex1_12:4820669-4820691:+_5-1	0610009D07Rik	ATGATATATTTGGGAAATA	7	1.13561	7	1.11982	1	1.01829	9	1.17219	0.986098	1.15113
0610009D07Rik_CCDS25791.1_ex1_12:4820693-4820715:-_5-2	0610009D07Rik	ACACTCTGATTTGACGAAT	24	1.46494	16	1.27388	18	1.3293	14	1.26786	0.869575	0.953778
0610009D07Rik_CCDS25791.1_ex2_12:4826759-4826781:+_5-3	0610009D07Rik	GGAATACACCTGAAACCAG	47	1.91051	42	1.71893	41	1.75007	28	1.53571	0.89972	0.877515
0610009O20Rik_CCDS50260.1_ex2_18:38251291-38251313:+_5-2	0610009O20Rik	CCACGGTTCAAAGAGGAGC	608	12.7786	743	13.7182	662	13.1109	698	14.3546	1.07353	1.09486
0610009O20Rik_CCDS50260.1_ex1_18:38251165-38251187:-_5-1	0610009O20Rik	CCTAGTGAGCGGCAGGGTA	954	19.4815	1277	22.8589	1007	19.4225	1196	23.8826	1.17336	1.22964
0610009O20Rik_CCDS50260.1_ex3_18:38252859-38252881:+_5-3	0610009O20Rik	ATCCACTTCCACGCCCCTC	1148	23.2398	1415	25.221	1167	22.3496	1262	25.1453	1.08525	1.12509
0610009O20Rik_CCDS50260.1_ex5_18:38254339-38254361:+_5-5	0610009O20Rik	CCGAGGCCCACCCCCCTGG	1123	22.7555	1543	27.4121	1196	22.8801	1417	28.1109	1.20464	1.22862
0610009O20Rik_CCDS50260.1_ex5_18:38254299-38254321:-_5-4	0610009O20Rik	GAAGTCTCGGCTAGCATGC	2728	53.8486	3544	61.6639	2708	50.5412	3190	62.033	1.14513	1.22737
0610010F05Rik_CCDS36119.1_ex16_11:23620259-23620281:-_5-2	0610010F05Rik	TATGTTAAACGGAACACTA	98	2.89852	120	3.05408	50	1.91472	68	2.30102	1.05367	1.20175
0610010F05Rik_CCDS36119.1_ex18_11:23625043-23625065:-_5-4	0610010F05Rik	ATAACCCTTTAATGGCTAC	99	2.91789	74	2.26668	102	2.86603	73	2.39668	0.776822	0.836237
0610010F05Rik_CCDS36119.1_ex19_11:23628871-23628893:+_5-5	0610010F05Rik	CCTCTTTGGGCGTTAATCC	458	9.87267	511	9.74696	480	9.78131	432	9.26529	0.987267	0.947244
0610010F05Rik_CCDS36119.1_ex14_11:23615151-23615173:+_5-1	0610010F05Rik	ATCAGCTATGCGTGTAAGA	203	4.93265	209	4.57753	236	5.31748	197	4.76912	0.928006	0.896877
0610010F05Rik_CCDS36119.1_ex17_11:23622504-23622526:-_5-3	0610010F05Rik	ACATAGTATAGCTACCACA	173	4.35147	257	5.39916	158	3.89051	137	3.62117	1.24077	0.930768
0610010K14Rik_CCDS48833.1_ex2_11:70236969-70236991:-_9-7	0610010K14Rik	CCCTTCCGACAGTGCCAAG	635	13.3016	632	11.8182	668	13.2207	568	11.8673	0.888475	0.897635
0610010K14Rik_CCDS24940.1_ex3_11:70237531-70237553:-_9-9	0610010K14Rik	TCTCGGACTCTTCCCCTGC	971	19.8108	1036	18.7336	1105	21.2153	964	19.4438	0.945622	0.9165
0610010K14Rik_CCDS24940.1_ex2_11:70236175-70236197:+_9-5	0610010K14Rik	TACACTTTTCGCTTCACAG	692	14.4059	804	14.7623	778	15.233	588	12.25	1.02475	0.804171
0610010K14Rik_CCDS24940.1_ex3_11:70237516-70237538:+_9-8	0610010K14Rik	CTGGTCTCACGTACCCGGC	1356	27.2693	6450	111.407	1329	25.3133	1256	25.0306	4.08543	0.988832
0610010K14Rik_CCDS24940.1_ex2_11:70236135-70236157:+_9-4	0610010K14Rik	CTTGGGTGACTCAGCTGGA	1063	21.5931	1036	18.7336	1125	21.5812	1081	21.6823	0.867571	1.00469
0610010K14Rik_CCDS24940.1_ex2_11:70236110-70236132:-_9-3	0610010K14Rik	GACCCAAGAAGATGACGTC	331	7.41235	270	5.62168	300	6.48832	252	5.82142	0.758422	0.897215
0610010K14Rik_CCDS24940.1_ex2_11:70236053-70236075:-_9-2	0610010K14Rik	GCTCCAGTGTCCCTGAAGC	660	13.7859	605	11.356	717	14.1171	669	13.7997	0.823737	0.977519
0610010K14Rik_CCDS48833.1_ex2_11:70236942-70236964:-_9-6	0610010K14Rik	GACGGAGATAGAGATGCTG	400	8.74906	395	7.76135	415	8.59217	393	8.51911	0.887107	0.991497
0610010K14Rik_CCDS24940.1_ex2_11:70236026-70236048:+_9-1	0610010K14Rik	CCTTCTGTTTCTTTATGGG	663	13.8441	611	11.4587	637	12.6535	584	12.1734	0.827698	0.962059
0610011F06Rik_CCDS28536.1_ex0_17:25875672-25875694:-_5-2	0610011F06Rik	TGCCACTCGGCATTCGGGA	1439	28.8772	1243	22.2769	1546	29.2831	1303	25.9298	0.771433	0.885485
0610011F06Rik_CCDS28536.1_ex1_17:25876053-25876075:-_5-5	0610011F06Rik	CAGGTCCAGCGATCGGGGT	1403	28.1798	1423	25.358	1332	25.3681	1488	29.4693	0.899863	1.16167
0610011F06Rik_CCDS28536.1_ex0_17:25875695-25875717:-_5-3	0610011F06Rik	AGCGTTGGTCCACGTCCGA	1203	24.3053	1224	21.9516	1328	25.295	1149	22.9834	0.903163	0.908614
0610011F06Rik_CCDS28536.1_ex0_17:25875634-25875656:+_5-1	0610011F06Rik	TCGGGCTCTGGACAGCACG	837	17.2149	787	14.4714	890	17.282	767	15.6747	0.840629	0.906996
0610011F06Rik_CCDS28536.1_ex1_17:25876007-25876029:+_5-4	0610011F06Rik	GCTGTACCTGGACGTGACC	473	10.1633	496	9.4902	597	11.9218	519	10.9298	0.933775	0.916797
0610012H03Rik_CCDS38191.1_ex1_2:105297818-105297840:+_5-1	0610012H03Rik	GCGAGCCGAAGATCCCCAC	867	17.7961	719	13.3074	780	15.2696	801	16.3252	0.74777	1.06913
0610012H03Rik_CCDS38191.1_ex1_2:105297873-105297895:-_5-2	0610012H03Rik	ATTGTCCTGCCACCGGGTC	775	16.0138	672	12.5029	722	14.2086	734	15.0433	0.780755	1.05875
0610012H03Rik_CCDS38191.1_ex2_2:105378652-105378674:+_5-4	0610012H03Rik	TGCTGACATCCCCCCAGGT	655	13.6891	762	14.0434	707	13.9341	772	15.7704	1.02588	1.13178
0610012H03Rik_CCDS38191.1_ex2_2:105378690-105378712:-_5-5	0610012H03Rik	GGGTGTATGGAACTTGCAC	219	5.24261	331	6.66584	226	5.13453	282	6.39539	1.27147	1.24556
0610012H03Rik_CCDS38191.1_ex1_2:105297906-105297928:-_5-3	0610012H03Rik	GTACACAGCGTTGTTCACG	481	10.3182	474	9.11362	556	11.1717	478	10.1454	0.883253	0.908134
0610030E20Rik_CCDS51808.1_ex2_6:72348623-72348645:+_5-5	0610030E20Rik	TTCTGTTTAGACTATGAGG	282	6.46309	320	6.47755	309	6.65297	380	8.27039	1.00224	1.24311
0610030E20Rik_CCDS51808.1_ex1_6:72347590-72347612:+_5-2	0610030E20Rik	AGGGACGACTACGACAAGA	359	7.95478	324	6.54602	363	7.64087	399	8.63391	0.822904	1.12996
0610030E20Rik_CCDS51808.1_ex2_6:72348538-72348560:-_5-3	0610030E20Rik	CAGTCTGGGTTCACGGGGT	832	17.118	812	14.8993	815	15.9099	777	15.866	0.870385	0.997241
0610030E20Rik_CCDS51808.1_ex0_6:72347495-72347517:-_5-1	0610030E20Rik	CCGATCGAGCTGGTTCCGA	940	19.2103	825	15.1218	1087	20.886	900	18.2193	0.787173	0.872323
0610030E20Rik_CCDS51808.1_ex2_6:72348591-72348613:+_5-4	0610030E20Rik	GCTCCGAGCTAGAGCCTCC	446	9.6402	509	9.71273	383	8.00675	553	11.5803	1.00752	1.44632
0610031J06Rik_CCDS17469.1_ex2_3:88326126-88326148:+_5-3	0610031J06Rik	GACAGCACCAATGCGTCCG	316	7.12176	406	7.94964	314	6.74444	357	7.83034	1.11625	1.16101
0610031J06Rik_CCDS17469.1_ex3_3:88326418-88326440:-_5-5	0610031J06Rik	GGTCGACCAGATCTAGAAA	67	2.29797	70	2.19821	48	1.87813	43	1.8227	0.956591	0.970487
0610031J06Rik_CCDS17469.1_ex1_3:88325718-88325740:+_5-2	0610031J06Rik	CTGCTTCATATTCGGGCAG	343	7.64482	405	7.93252	386	8.06164	313	6.98851	1.03763	0.866884
0610031J06Rik_CCDS17469.1_ex2_3:88326175-88326197:-_5-4	0610031J06Rik	ACTTGGCCAAGGAGTACGG	282	6.46309	313	6.35773	314	6.74444	324	7.19896	0.983699	1.06739
0610031J06Rik_CCDS17469.1_ex1_3:88325681-88325703:+_5-1	0610031J06Rik	TATGGAGGTTATTTCCGGC	572	12.0812	717	13.2731	708	13.9524	613	12.7283	1.09866	0.912263
0610037L13Rik_CCDS18442.1_ex0_4:107890141-107890163:-_5-2	0610037L13Rik	TTCGTGACGTTCTCCAGCG	293	6.67619	337	6.76855	261	5.77484	289	6.52932	1.01383	1.13065
0610037L13Rik_CCDS18442.1_ex0_4:107890181-107890203:+_5-4	0610037L13Rik	GACTTCCGGTGGTACCTGA	614	12.8948	580	10.9281	564	11.318	587	12.2308	0.847478	1.08065
0610037L13Rik_CCDS18442.1_ex0_4:107890163-107890185:-_5-3	0610037L13Rik	GTCCTCGCCCACTGGCCGA	829	17.0599	766	14.1119	960	18.5626	783	15.9808	0.827195	0.860915
0610037L13Rik_CCDS18442.1_ex0_4:107890108-107890130:-_5-1	0610037L13Rik	AGTGCGATTTTCTGAGAAG	178	4.44833	143	3.44778	204	4.73206	136	3.60203	0.775073	0.761198
0610037L13Rik_CCDS18442.1_ex1_4:107891500-107891522:+_5-5	0610037L13Rik	TGGCAATACATCCGGCTGA	1679	33.5267	1682	29.7914	1862	35.0642	1654	32.6453	0.888587	0.931017
0610040J01Rik_CCDS39092.1_ex1_5:63898540-63898562:+_5-5	0610040J01Rik	TTTGAAAACCACTCTGAGG	416	9.05902	382	7.53883	346	7.32986	316	7.0459	0.83219	0.96126
0610040J01Rik_CCDS39092.1_ex1_5:63898338-63898360:+_5-4	0610040J01Rik	CCTTGAAGGAGAAGACTAC	0	1	0	1	0	1	0	1	1	1
0610040J01Rik_CCDS39092.1_ex1_5:63898294-63898316:-_5-3	0610040J01Rik	GTCTATGGTGGCTACCCAG	799	16.4787	820	15.0362	817	15.9465	798	16.2678	0.912462	1.02015
0610040J01Rik_CCDS39092.1_ex1_5:63898264-63898286:-_5-2	0610040J01Rik	CCAGGAGCTATTGTCAACC	371	8.18725	273	5.67304	446	9.1593	365	7.9834	0.692911	0.871617
0610040J01Rik_CCDS39092.1_ex1_5:63898115-63898137:+_5-1	0610040J01Rik	AGAGCAGAGGCAGTACAAC	421	9.15588	345	6.90548	441	9.06783	432	9.26529	0.754213	1.02178
1100001G20Rik_CCDS36258.1_ex0_11:83747108-83747130:-_2-1	1100001G20Rik	ACGTACCTAAAAGCTGCAG	255	5.94002	266	5.55321	368	7.73234	303	6.79718	0.934881	0.879059
1100001G20Rik_CCDS36258.1_ex1_11:83749243-83749265:+_2-2	1100001G20Rik	GAGCTCTGCCGTGGTGACT	1109	22.4843	1308	23.3895	1100	21.1238	1056	21.204	1.04026	1.0038
1110001A16Rik_CCDS50183.1_ex2_17:78919753-78919775:-_4-4	1110001A16Rik	ATGGATTTGTAATAAACTG	41	1.79428	47	1.80452	55	2.00619	51	1.97576	1.00571	0.984833
1110001A16Rik_CCDS50183.1_ex0_17:78918464-78918486:-_4-2	1110001A16Rik	GAGCTGAGTTTACCTTGGC	726	15.0645	668	12.4344	804	15.7087	734	15.0433	0.825408	0.957644
1110001A16Rik_CCDS50183.1_ex1_17:78919079-78919101:+_4-3	1110001A16Rik	AATTTCCATTCATTTTGGA	521	11.0931	494	9.45597	662	13.1109	521	10.9681	0.852415	0.836563
1110001A16Rik_CCDS50183.1_ex0_17:78918451-78918473:+_4-1	1110001A16Rik	AAAAGATGCACTCCAGCCA	776	16.0332	657	12.2461	800	15.6355	815	16.5931	0.763797	1.06124
1110001J03Rik_CCDS20014.1_ex1_6:38539242-38539264:+_5-5	1110001J03Rik	CAACATGTAGCCCTTCATC	411	8.96216	395	7.76135	409	8.48241	408	8.8061	0.866014	1.03816
1110001J03Rik_CCDS20014.1_ex0_6:38534973-38534995:-_5-2	1110001J03Rik	GCCTTAACGAGGTACCGGT	273	6.28873	376	7.43612	304	6.5615	307	6.87371	1.18245	1.04758
1110001J03Rik_CCDS20014.1_ex0_6:38534994-38535016:+_5-3	1110001J03Rik	TTTCCGAGCACATCGGGTA	689	14.3478	564	10.6542	615	12.2511	573	11.963	0.742568	0.976486
1110001J03Rik_CCDS20014.1_ex0_6:38534950-38534972:+_5-1	1110001J03Rik	CGGCCATATCGCGACACAG	554	11.7324	552	10.4488	626	12.4523	462	9.83926	0.890588	0.790157
1110001J03Rik_CCDS20014.1_ex1_6:38539224-38539246:-_5-4	1110001J03Rik	TTGCCGGATGCTACTCAAA	567	11.9843	544	10.3118	547	11.007	517	10.8916	0.860446	0.989509
1110004E09Rik_CCDS28321.1_ex3_16:90927437-90927459:+_5-1	1110004E09Rik	GCACCTCGAAGCTGGTCCA	386	8.47784	461	8.8911	499	10.1289	606	12.5944	1.04875	1.24341
1110004E09Rik_CCDS28321.1_ex6_16:90934576-90934598:-_5-4	1110004E09Rik	CACCGGCTCTGCTCAGGTG	316	7.12176	312	6.34061	323	6.90909	467	9.93493	0.890316	1.43795
1110004E09Rik_CCDS28321.1_ex5_16:90931072-90931094:-_5-3	1110004E09Rik	ATCGAAGAGCTGAAACTGA	302	6.85054	288	5.9298	364	7.65916	347	7.63901	0.865595	0.99737
1110004E09Rik_CCDS28321.1_ex5_16:90931010-90931032:-_5-2	1110004E09Rik	TTTTACGAAGGACGAGATC	47	1.91051	99	2.69462	90	2.6465	71	2.35841	1.41041	0.891146
1110004E09Rik_CCDS28321.1_ex6_16:90934611-90934633:-_5-5	1110004E09Rik	AGGTGGCCCGCGTCTACAA	146	3.82841	219	4.7487	200	4.65888	242	5.63009	1.24039	1.20846
1110004F10Rik_CCDS21766.1_ex2_7:116101983-116102005:+_5-2	1110004F10Rik	CAACATCTCACTTCCGAAC	524	11.1513	485	9.30191	546	10.9887	506	10.6811	0.834157	0.972004
1110004F10Rik_CCDS21766.1_ex1_7:116099497-116099519:+_5-1	1110004F10Rik	TCTTGAGACTCATGGGTGC	728	15.1033	823	15.0876	830	16.1843	883	17.8941	0.99896	1.10564
1110004F10Rik_CCDS21766.1_ex4_7:116104206-116104228:+_5-5	1110004F10Rik	TTTAGGTAGAAGATCATGA	204	4.95202	156	3.67031	146	3.67098	199	4.80739	0.741174	1.30956
1110004F10Rik_CCDS21766.1_ex3_7:116103271-116103293:+_5-4	1110004F10Rik	CAAACTGTCAGGACGGTAC	452	9.75644	395	7.76135	535	10.7875	413	8.90177	0.795511	0.825193
1110004F10Rik_CCDS21766.1_ex3_7:116103221-116103243:+_5-3	1110004F10Rik	AAGAAAATTAATGAAGAGC	17	1.32933	9	1.15406	39	1.71348	20	1.38265	0.868145	0.806926
1110007C09Rik_CCDS49260.1_ex3_13:49205328-49205350:+_5-5	1110007C09Rik	GCCTTGGGGTTCCGGAACT	438	9.48522	520	9.90102	450	9.23248	570	11.9056	1.04384	1.28953
1110007C09Rik_CCDS49260.1_ex3_13:49205261-49205283:-_5-2	1110007C09Rik	CGTGGGGAACGGCACTGTC	305	6.90866	401	7.86406	381	7.97016	342	7.54335	1.13829	0.946449
1110007C09Rik_CCDS49260.1_ex3_13:49205279-49205301:+_5-3	1110007C09Rik	ACGCTGCTGTAGATGGCTC	1057	21.4769	1142	20.548	1169	22.3861	1035	20.8022	0.95675	0.929246
1110007C09Rik_CCDS49260.1_ex3_13:49205188-49205210:+_5-1	1110007C09Rik	TACGAGGAGAGTAGCGGCT	619	12.9917	656	12.229	681	13.4585	566	11.8291	0.941294	0.878929
1110007C09Rik_CCDS49260.1_ex3_13:49205303-49205325:+_5-4	1110007C09Rik	GTCACAGAGCCGTACGCGC	734	15.2195	725	13.4101	679	13.4219	747	15.2921	0.88111	1.13934
1110008F13Rik_CCDS16970.1_ex1_2:156865332-156865354:-_5-4	1110008F13Rik	TTCCCAAGAAGCCTCGCAA	609	12.7979	739	13.6497	599	11.9583	649	13.4171	1.06656	1.12198
1110008F13Rik_CCDS16970.1_ex1_2:156865283-156865305:+_5-2	1110008F13Rik	TTCCGACAGATCATCGCTC	781	16.13	814	14.9335	672	13.2938	764	15.6173	0.925821	1.17478
1110008F13Rik_CCDS16970.1_ex2_2:156872344-156872366:-_5-5	1110008F13Rik	CAGAACTCCTGCATTGATC	536	11.3837	607	11.3902	541	10.8973	622	12.9005	1.00057	1.18383
1110008F13Rik_CCDS16970.1_ex1_2:156865320-156865342:+_5-3	1110008F13Rik	GGGGCGTTTTGCCCTTGCG	431	9.34961	484	9.2848	494	10.0374	555	11.6186	0.993068	1.15753
1110008F13Rik_CCDS16970.1_ex0_2:156863396-156863418:+_5-1	1110008F13Rik	GACGCGGCCTGGGACGACA	1011	20.5857	1001	18.1345	1014	19.5505	970	19.5586	0.880923	1.00041
1110008J03Rik_CCDS51635.1_ex0_5:120609886-120609908:-_5-1	1110008J03Rik	GAGGGGTCTCGGATGGCCG	1140	23.0848	1222	21.9174	1209	23.1179	1024	20.5918	0.949429	0.890728
1110008J03Rik_CCDS51635.1_ex1_5:120611456-120611478:+_5-4	1110008J03Rik	GAGAGCCCTTCGGTGGTCC	825	16.9824	829	15.1903	799	15.6172	788	16.0765	0.89447	1.02941
1110008J03Rik_CCDS51635.1_ex0_5:120609904-120609926:-_5-2	1110008J03Rik	CTGTTTGGCACTAGCAAGG	636	13.321	628	11.7497	783	15.3245	686	14.125	0.882043	0.921724
1110008J03Rik_CCDS51635.1_ex1_5:120611480-120611502:-_5-5	1110008J03Rik	GTAACCGATCCAGAGGAGT	437	9.46585	485	9.30191	527	10.6411	539	11.3125	0.982682	1.06309
1110008J03Rik_CCDS51635.1_ex0_5:120609924-120609946:+_5-3	1110008J03Rik	GTGACTCATCGCAGTAGGA	585	12.333	587	11.0479	597	11.9218	657	13.5701	0.895799	1.13827
1110008L16Rik_CCDS49068.1_ex0_12:55304172-55304194:+_5-2	1110008L16Rik	CTAAGAAGAGGTCCCACAT	390	8.55533	614	11.5101	383	8.00675	469	9.97319	1.34537	1.2456
1110008L16Rik_CCDS49068.1_ex0_12:55304014-55304036:-_5-1	1110008L16Rik	CATCTTTGTTGGTTCCCGA	917	18.7647	1195	21.4552	1065	20.4835	1186	23.6913	1.14338	1.1566
1110008L16Rik_CCDS49068.1_ex0_12:55304396-55304418:+_5-3	1110008L16Rik	GCAAAGAACAATGGCATCG	419	9.11714	331	6.66584	388	8.09823	425	9.13136	0.731133	1.12758
1110008L16Rik_CCDS49068.1_ex0_12:55304726-55304748:-_5-5	1110008L16Rik	TTTTAGAGTTTCCAACGGA	70	2.35609	110	2.88291	118	3.15874	53	2.01403	1.2236	0.637605
1110008L16Rik_CCDS49068.1_ex0_12:55304532-55304554:+_5-4	1110008L16Rik	GTTATACCCTTCTCATCCG	218	5.22324	238	5.07393	203	4.71376	186	4.55866	0.971415	0.967097
1110008P14Rik_CCDS38103.1_ex0_2:32379493-32379515:+_5-4	1110008P14Rik	GAGTTGATCTGATCCAACA	387	8.49721	462	8.90821	390	8.13481	425	9.13136	1.04837	1.1225
1110008P14Rik_CCDS38103.1_ex0_2:32379462-32379484:+_5-2	1110008P14Rik	GTCATTCTTCTCCTCCAGG	585	12.333	555	10.5001	624	12.4157	569	11.8865	0.851385	0.957373
1110008P14Rik_CCDS38103.1_ex0_2:32379423-32379445:+_5-1	1110008P14Rik	GTTCGACTCCAGCAGCTCC	434	9.40773	548	10.3803	388	8.09823	451	9.6288	1.10338	1.189
1110008P14Rik_CCDS38103.1_ex0_2:32379515-32379537:+_5-5	1110008P14Rik	AGTTGATGGCAGCATACTC	316	7.12176	352	7.02531	333	7.09203	408	8.8061	0.986457	1.24169
1110008P14Rik_CCDS38103.1_ex0_2:32379477-32379499:-_5-3	1110008P14Rik	AACTCTTGTCTGGACCACC	797	16.44	674	12.5371	899	17.4467	809	16.4783	0.762597	0.944495
1110012L19Rik_CCDS30174.1_ex1_X:70388868-70388890:-_5-4	1110012L19Rik	CTCCAATGTCAATAAGTCC	206	4.99077	297	6.08385	248	5.53701	237	5.53443	1.21902	0.999534
1110012L19Rik_CCDS30174.1_ex0_X:70388111-70388133:+_5-2	1110012L19Rik	CAGATTCAGACCTTACTAC	381	8.38098	499	9.54156	458	9.37883	471	10.0115	1.13848	1.06745
1110012L19Rik_CCDS30174.1_ex1_X:70388906-70388928:+_5-5	1110012L19Rik	GAGACCTTAACTGCTGAGG	0	1	0	1	0	1	0	1	1	1
1110012L19Rik_CCDS30174.1_ex0_X:70388075-70388097:+_5-1	1110012L19Rik	GAAGTGCTCATGGAGAGGT	682	14.2121	712	13.1876	733	14.4098	665	13.7232	0.927907	0.952351
1110012L19Rik_CCDS30174.1_ex0_X:70388133-70388155:+_5-3	1110012L19Rik	CAGGAGAAAAGTACGGCAG	451	9.73706	606	11.3731	489	9.94596	509	10.7385	1.16802	1.07968
1110017D15Rik_CCDS38717.1_ex2_4:41507557-41507579:-_5-1	1110017D15Rik	TCAGTTCGAGGAATGCCGT	626	13.1273	517	9.84967	631	12.5438	569	11.8865	0.750321	0.947599
1110017D15Rik_CCDS38717.1_ex5_4:41517051-41517073:-_5-5	1110017D15Rik	GACCCACCACTATGGGCCT	823	16.9437	852	15.584	860	16.7332	793	16.1722	0.919751	0.966472
1110017D15Rik_CCDS38717.1_ex4_4:41511537-41511559:-_5-4	1110017D15Rik	CACCGCCACGTGGACCCTG	907	18.571	1068	19.2813	977	18.8736	948	19.1377	1.03825	1.01399
1110017D15Rik_CCDS38717.1_ex4_4:41511504-41511526:-_5-3	1110017D15Rik	ATGACCAAATGTGCCGCAC	999	20.3533	1056	19.0759	1092	20.9775	1038	20.8596	0.937241	0.994383
1110017D15Rik_CCDS38717.1_ex4_4:41511476-41511498:-_5-2	1110017D15Rik	CCTATAAGAGTTCCATATC	147	3.84778	154	3.63607	214	4.915	168	4.21428	0.944979	0.857432
1110032A03Rik_CCDS23173.1_ex2_9:50764747-50764769:+_5-3	1110032A03Rik	TGGTTCCAGTTTCCTACCA	411	8.96216	396	7.77847	395	8.22629	378	8.23212	0.867924	1.00071
1110032A03Rik_CCDS23173.1_ex2_9:50764688-50764710:+_5-2	1110032A03Rik	ATATTACCTGGGAAGGCAA	403	8.80718	443	8.58298	458	9.37883	390	8.46172	0.974544	0.902214
1110032A03Rik_CCDS23173.1_ex2_9:50764764-50764786:-_5-4	1110032A03Rik	TCCTATTCGAACCGTACCC	584	12.3136	573	10.8082	590	11.7937	508	10.7194	0.877746	0.908906
1110032A03Rik_CCDS23173.1_ex1_9:50764246-50764268:-_5-1	1110032A03Rik	ATATGATGCAAACTACAGC	447	9.65957	465	8.95957	462	9.45201	459	9.78187	0.927532	1.0349
1110032A03Rik_CCDS23173.1_ex2_9:50764807-50764829:+_5-5	1110032A03Rik	CATCCGTACTGTAAAAACT	23	1.44557	34	1.58199	43	1.78666	36	1.68877	1.09437	0.945213
1110032F04Rik_CCDS50931.1_ex0_3:68870135-68870157:-_5-4	1110032F04Rik	ACCTCGTCGCGCAGCAGAG	399	8.72969	583	10.9794	488	9.92766	530	11.1403	1.25771	1.12215
1110032F04Rik_CCDS50931.1_ex0_3:68870016-68870038:-_5-3	1110032F04Rik	CGGGTACCTGCGTGGGCTG	1195	24.1503	1077	19.4354	1112	21.3434	984	19.8265	0.804767	0.92893
1110032F04Rik_CCDS50931.1_ex0_3:68869863-68869885:+_5-1	1110032F04Rik	TGCGACTCGGCCAACGCCA	998	20.3339	1068	19.2813	1102	21.1604	1024	20.5918	0.948235	0.973127
1110032F04Rik_CCDS50931.1_ex0_3:68870173-68870195:+_5-5	1110032F04Rik	ACTCACTGTTGGATAGTGG	764	15.8007	685	12.7254	866	16.8429	735	15.0625	0.805368	0.894289
1110032F04Rik_CCDS50931.1_ex0_3:68869912-68869934:+_5-2	1110032F04Rik	ACGCCTTTCTGGACAACGT	778	16.0719	680	12.6398	669	13.2389	681	14.0293	0.786452	1.0597
1110034G24Rik_CCDS50727.1_ex1_2:132750330-132750352:-_5-4	1110034G24Rik	GCTTCATAGAATCTATCCA	146	3.82841	114	2.95138	131	3.39657	105	3.00892	0.770915	0.885872
1110034G24Rik_CCDS50727.1_ex0_2:132692030-132692052:-_5-1	1110034G24Rik	TGGGATGCTTCATAACTGC	541	11.4806	606	11.3731	614	12.2328	563	11.7717	0.990637	0.962306
1110034G24Rik_CCDS50727.1_ex0_2:132692110-132692132:+_5-2	1110034G24Rik	CTTCTTCGACTACTGATCC	498	10.6476	481	9.23344	584	11.6839	399	8.63391	0.867187	0.738956
1110034G24Rik_CCDS50727.1_ex1_2:132750416-132750438:+_5-5	1110034G24Rik	AGACAATCTCTGAGCTCGA	449	9.69832	428	8.32622	408	8.46411	459	9.78187	0.858522	1.15569
1110034G24Rik_CCDS50727.1_ex1_2:132750266-132750288:+_5-3	1110034G24Rik	GGCTTGATCCTTCTTCGAA	635	13.3016	680	12.6398	561	11.2632	567	11.8482	0.950244	1.05194
1110037F02Rik_CCDS38693.1_ex7_4:11514134-11514156:-_5-3	1110037F02Rik	GGTACGGGTCATCCCGCTC	267	6.1725	303	6.18656	250	5.5736	339	7.48595	1.00228	1.34311
1110037F02Rik_CCDS38693.1_ex9_4:11518998-11519020:+_5-4	1110037F02Rik	GGTGTACTGCAAGCCACGA	247	5.78504	313	6.35773	286	6.2322	440	9.41835	1.09899	1.51124
1110037F02Rik_CCDS38693.1_ex10_4:11521176-11521198:-_5-5	1110037F02Rik	TCTAACATCTGGACACCGC	463	9.96954	550	10.4145	461	9.43372	667	13.7614	1.04464	1.45875
1110037F02Rik_CCDS38693.1_ex7_4:11513146-11513168:-_5-2	1110037F02Rik	CGGGTCATACGTCATAGGA	212	5.107	235	5.02258	242	5.42724	301	6.75891	0.983469	1.24537
1110037F02Rik_CCDS38693.1_ex1_4:11494814-11494836:+_5-1	1110037F02Rik	GAAGTCCGAGTTATACCCC	110	3.13099	110	2.88291	145	3.65269	168	4.21428	0.920765	1.15375
1110051M20Rik_CCDS16431.1_ex6_2:91383839-91383861:-_5-4	1110051M20Rik	GTTTTAACAGCGTATGCCA	311	7.02489	373	7.38477	319	6.83591	333	7.37116	1.05123	1.0783
1110051M20Rik_CCDS16431.1_ex6_2:91383745-91383767:+_5-3	1110051M20Rik	GTTCGGAAGCATCTCCAGA	388	8.51659	574	10.8254	389	8.11652	524	11.0255	1.27109	1.3584
1110051M20Rik_CCDS16431.1_ex5_2:91304771-91304793:-_5-2	1110051M20Rik	TTGTGCCCAGACTTCCCGC	1214	24.5184	1088	19.6237	1175	22.4959	1077	21.6058	0.800365	0.960433
1110051M20Rik_CCDS16431.1_ex5_2:91304748-91304770:-_5-1	1110051M20Rik	GCTTACTCAGAAAGCCGCC	529	11.2481	745	13.7524	589	11.7754	529	11.1211	1.22264	0.944439
1110051M20Rik_CCDS16431.1_ex7_2:91421890-91421912:-_5-5	1110051M20Rik	GGGAGGATATTAGCCAGTA	209	5.04888	218	4.73158	248	5.53701	208	4.97958	0.937154	0.899327
1110057K04Rik_CCDS25798.1_ex1_12:8227284-8227306:-_5-4	1110057K04Rik	GATTATCCATACCGGGAAG	273	6.28873	335	6.73431	317	6.79932	223	5.26657	1.07085	0.774573
1110057K04Rik_CCDS25798.1_ex1_12:8227249-8227271:-_5-3	1110057K04Rik	TGTACAAGGCCTTTGCAAA	413	9.0009	307	6.25503	409	8.48241	336	7.42856	0.694933	0.87576
1110057K04Rik_CCDS25798.1_ex0_12:8220700-8220722:-_5-1	1110057K04Rik	GACGTCTTGTTTCTCAAAG	15	1.29059	15	1.25676	18	1.3293	14	1.26786	0.973788	0.953778
1110057K04Rik_CCDS25798.1_ex2_12:8238558-8238580:-_5-5	1110057K04Rik	CATATAGGTGCCTACGGAA	596	12.5461	584	10.9965	714	14.0622	577	12.0395	0.87649	0.856162
1110057K04Rik_CCDS25798.1_ex1_12:8227225-8227247:-_5-2	1110057K04Rik	CGTAGAATGCGGAATAGCC	671	13.999	804	14.7623	779	15.2513	716	14.6989	1.05453	0.963781
1110058L19Rik_CCDS14852.1_ex1_1:24003212-24003234:+_5-4	1110058L19Rik	GGCAGCTTTGACTTCTTAA	262	6.07563	323	6.5289	275	6.03096	281	6.37626	1.0746	1.05726
1110058L19Rik_CCDS14852.1_ex0_1:23996344-23996366:+_5-1	1110058L19Rik	ACATCATCCGGAAACTCTG	460	9.91142	427	8.30911	483	9.83619	458	9.76273	0.838337	0.992532
1110058L19Rik_CCDS14852.1_ex1_1:24003190-24003212:-_5-3	1110058L19Rik	CTCGGTCGTTTTGACTCAC	255	5.94002	243	5.15951	266	5.86631	264	6.05101	0.868602	1.03148
1110058L19Rik_CCDS14852.1_ex1_1:24003231-24003253:+_5-5	1110058L19Rik	GGGCTTGCTTCGCAGGCTC	1170	23.666	1261	22.585	1292	24.6364	1182	23.6147	0.954322	0.958532
1110058L19Rik_CCDS14852.1_ex1_1:24003144-24003166:+_5-2	1110058L19Rik	ACCACTACTCACTCTGCAG	661	13.8053	665	12.383	810	15.8185	681	14.0293	0.896976	0.886894
1110059E24Rik_CCDS29699.1_ex2_19:21619190-21619212:-_5-5	1110059E24Rik	TTAATGCAAAACTTCATGA	26	1.50369	16	1.27388	19	1.34759	29	1.55485	0.847168	1.15379
1110059E24Rik_CCDS29699.1_ex2_19:21619109-21619131:+_5-3	1110059E24Rik	ACTTCTTAGGCTTTGACAG	195	4.77767	228	4.90275	304	6.5615	270	6.1658	1.02618	0.939695
1110059E24Rik_CCDS29699.1_ex1_19:21598779-21598801:-_5-1	1110059E24Rik	TTGAAGTTTGTGCCAAATG	370	8.16788	255	5.36492	357	7.5311	243	5.64922	0.656832	0.750119
1110059E24Rik_CCDS29699.1_ex1_19:21598840-21598862:-_5-2	1110059E24Rik	TGTTTACAAAAGACAGTAA	21	1.40683	23	1.3937	15	1.27442	13	1.24872	0.990669	0.97984
1110059E24Rik_CCDS29699.1_ex2_19:21619156-21619178:-_5-4	1110059E24Rik	CTGCAAAGAAGTTCTTGAG	172	4.3321	175	3.99554	202	4.69547	175	4.34821	0.92231	0.926043
1110059G10Rik_CCDS23650.1_ex2_9:122950824-122950846:-_5-5	1110059G10Rik	AGAGAGTCGGCTACAAGGA	296	6.7343	246	5.21087	313	6.72615	218	5.17091	0.77378	0.768777
1110059G10Rik_CCDS23650.1_ex1_9:122948964-122948986:-_5-1	1110059G10Rik	GGAGACCTAACAGCTGAAG	320	7.19925	420	8.18929	338	7.18351	401	8.67217	1.13752	1.20723
1110059G10Rik_CCDS23650.1_ex2_9:122950804-122950826:-_5-4	1110059G10Rik	GGGCCCACCGTAGAGACCA	1732	34.5534	1857	32.7869	1917	36.0704	1732	34.1377	0.948876	0.946419
1110059G10Rik_CCDS23650.1_ex1_9:122948984-122949006:-_5-2	1110059G10Rik	AAGTAGTGGTTTTAAAAAA	0	1	0	1	0	1	0	1	1	1
1110059G10Rik_CCDS23650.1_ex1_9:122948997-122949019:-_5-3	1110059G10Rik	GATGAACAGCCTCAAGTAG	265	6.13375	271	5.6388	356	7.5128	354	7.77294	0.919307	1.03463
1110059M19Rik_CCDS53063.1_ex1_X:45092161-45092183:-_5-5	1110059M19Rik	TCCGATCATCAGTGCCATA	835	17.1762	874	15.9606	763	14.9586	847	17.2053	0.929228	1.15019
1110059M19Rik_CCDS53063.1_ex1_X:45092030-45092052:-_5-1	1110059M19Rik	TAGCAGGTGTTAGTGTAAG	324	7.27674	372	7.36765	331	7.05544	330	7.31376	1.01249	1.03661
1110059M19Rik_CCDS53063.1_ex1_X:45092146-45092168:+_5-4	1110059M19Rik	GAATTCTCTGGAAGCCCTA	659	13.7666	525	9.98661	698	13.7695	550	11.5229	0.725424	0.836845
1110059M19Rik_CCDS53063.1_ex1_X:45092045-45092067:-_5-2	1110059M19Rik	GGGACTCTTCCTCAATAGC	285	6.5212	317	6.4262	293	6.36026	261	5.99361	0.985431	0.942353
1110059M19Rik_CCDS53063.1_ex1_X:45092074-45092096:+_5-3	1110059M19Rik	GCAGAAATAAACAGCTCAG	359	7.95478	361	7.17936	379	7.93358	384	8.34692	0.902522	1.0521
1110065P20Rik_CCDS51298.1_ex0_4:124849894-124849916:+_2-1	1110065P20Rik	TCCTTTGGAAGGCCACCTC	547	11.5968	573	10.8082	528	10.6594	513	10.815	0.931999	1.0146
1110065P20Rik_CCDS51298.1_ex0_4:124849910-124849932:-_2-2	1110065P20Rik	AGCCATCTGTATCGGCCAG	333	7.45109	357	7.11089	292	6.34196	288	6.51019	0.954342	1.02653
1190002N15Rik_CCDS40725.1_ex2_9:94537586-94537608:-_5-4	1190002N15Rik	ACGTGTACTTCGCGCAGTA	628	13.166	710	13.1533	666	13.1841	703	14.4502	0.999035	1.09604
1190002N15Rik_CCDS40725.1_ex2_9:94537314-94537336:-_5-1	1190002N15Rik	CGCCGCTACGCGGAGACCA	1134	22.9686	1097	19.7777	1305	24.8742	1122	22.4668	0.861077	0.903217
1190002N15Rik_CCDS40725.1_ex2_9:94537688-94537710:+_5-5	1190002N15Rik	AGCTCGTGCCGAAGCACGC	1188	24.0147	1297	23.2012	1164	22.2947	1304	25.9489	0.966125	1.16391
1190002N15Rik_CCDS40725.1_ex2_9:94537542-94537564:+_5-3	1190002N15Rik	GCGCTTGAGCACCACGCGC	771	15.9363	791	14.5398	770	15.0867	735	15.0625	0.912371	0.998395
1190002N15Rik_CCDS40725.1_ex2_9:94537414-94537436:-_5-2	1190002N15Rik	GCGTCTCAACGGCGACGTG	433	9.38836	386	7.6073	478	9.74472	406	8.76784	0.81029	0.899753
1190003K10Rik_CCDS56887.1_ex0_13:64481841-64481863:+_5-2	1190003K10Rik	CCATTCTTCTCTAAGCCTG	916	18.7453	876	15.9948	1100	21.1238	946	19.0994	0.853268	0.904166
1190003K10Rik_CCDS56887.1_ex1_13:64485875-64485897:-_5-4	1190003K10Rik	ACTGGAAGAAGATCGCCAG	642	13.4372	643	12.0065	692	13.6597	679	13.991	0.893521	1.02426
1190003K10Rik_CCDS56887.1_ex1_13:64485859-64485881:+_5-3	1190003K10Rik	TCTCAGAGCGCTTCTCCCC	1276	25.7195	1290	23.0814	1360	25.8804	1254	24.9923	0.897427	0.965685
1190003K10Rik_CCDS56887.1_ex0_13:64481829-64481851:-_5-1	1190003K10Rik	GAAGAATGGAAGGAGAGGC	66	2.27859	80	2.36939	79	2.44526	54	2.03316	1.03985	0.831471
1190003K10Rik_CCDS56887.1_ex1_13:64485892-64485914:-_5-5	1190003K10Rik	CAGACTTGTTACCGAGAAC	312	7.04427	338	6.78566	372	7.80551	336	7.42856	0.963289	0.951706
1190005I06Rik_CCDS52690.1_ex2_8:120628466-120628488:-_5-4	1190005I06Rik	CCCTCCTGTCTGAAAGGTA	502	10.7251	666	12.4002	582	11.6473	442	9.45661	1.15618	0.811912
1190005I06Rik_CCDS52690.1_ex1_8:120611220-120611242:+_5-1	1190005I06Rik	CCATGCCCGTCGGGGTTGG	1261	25.4289	1305	23.3381	1391	26.4475	1373	27.2691	0.91778	1.03106
1190005I06Rik_CCDS52690.1_ex2_8:120628494-120628516:-_5-5	1190005I06Rik	CCGCAGAGGCGACGCCATG	939	19.1909	714	13.2218	968	18.709	829	16.8609	0.688961	0.901221
1190005I06Rik_CCDS52690.1_ex1_8:120611281-120611303:+_5-2	1190005I06Rik	CAGGACGGGGGCCTCGTCG	127	3.46033	138	3.36219	140	3.56122	122	3.33418	0.971641	0.936247
1190005I06Rik_CCDS52690.1_ex1_8:120611293-120611315:-_5-3	1190005I06Rik	AGCAACAACAACCACGACG	370	8.16788	286	5.89556	451	9.25077	289	6.52932	0.721798	0.705814
1190007I07Rik_CCDS48653.1_ex0_10:82620189-82620211:-_5-2	1190007I07Rik	CTGAAATTCCACCAAAGCC	419	9.11714	496	9.4902	406	8.42752	529	11.1211	1.04092	1.31962
1190007I07Rik_CCDS48653.1_ex1_10:82622719-82622741:+_5-5	1190007I07Rik	ATAGTACCAATGCACCACC	468	10.0664	420	8.18929	486	9.89108	505	10.662	0.813527	1.07794
1190007I07Rik_CCDS48653.1_ex0_10:82620171-82620193:+_5-1	1190007I07Rik	GCTCCGTTTTGAGTTCTCC	245	5.7463	345	6.90548	341	7.23839	274	6.24233	1.20173	0.862393
1190007I07Rik_CCDS48653.1_ex1_10:82622707-82622729:-_5-4	1190007I07Rik	TGGTACTATCGGCCTGACC	316	7.12176	361	7.17936	342	7.25668	318	7.08417	1.00809	0.976227
1190007I07Rik_CCDS48653.1_ex1_10:82622694-82622716:+_5-3	1190007I07Rik	CTACAGCACTCACCAGGTC	770	15.9169	811	14.8822	854	16.6234	847	17.2053	0.934989	1.03501
1200011I18Rik_CCDS27283.1_ex5_14:76106070-76106092:-_5-4	1200011I18Rik	CCTCCTGGGTTTAAGAAGC	486	10.4151	487	9.33615	463	9.4703	486	10.2984	0.896404	1.08745
1200011I18Rik_CCDS27283.1_ex6_14:76107423-76107445:+_5-5	1200011I18Rik	TGTAATTAGGGGGCAGAGC	517	11.0157	574	10.8254	598	11.94	597	12.4222	0.982724	1.04038
1200011I18Rik_CCDS27283.1_ex5_14:76106039-76106061:+_5-3	1200011I18Rik	TTCTAATTTATCACCTGGG	759	15.7038	4119	71.5063	903	17.5198	920	18.602	4.55343	1.06177
1200011I18Rik_CCDS27283.1_ex4_14:76102507-76102529:+_5-2	1200011I18Rik	GAGACTTAATGAAACCAGG	307	6.9474	301	6.15232	300	6.48832	254	5.85968	0.885557	0.903113
1200011I18Rik_CCDS27283.1_ex3_14:76099139-76099161:-_5-1	1200011I18Rik	TTGGACCAATGCCTGCAAA	508	10.8413	351	7.00819	418	8.64706	372	8.11733	0.646434	0.938739
1200014J11Rik_CCDS24994.1_ex2_11:73053451-73053473:-_5-4	1200014J11Rik	GCTCGAAAGTGGAAGCGCT	385	8.45847	541	10.2605	475	9.68984	556	11.6377	1.21304	1.20102
1200014J11Rik_CCDS24994.1_ex8_11:73070815-73070837:-_5-5	1200014J11Rik	ACATCCCGCTGAATGCGAC	464	9.98891	552	10.4488	515	10.4216	435	9.32268	1.04604	0.894553
1200014J11Rik_CCDS24994.1_ex0_11:73048050-73048072:-_5-2	1200014J11Rik	CCTTTAGGGAGCGCCGCAC	675	14.0765	888	16.2002	725	14.2634	929	18.7742	1.15087	1.31625
1200014J11Rik_CCDS24994.1_ex1_11:73049903-73049925:+_5-3	1200014J11Rik	GGGATCGATGTCACCTCCA	571	12.0618	606	11.3731	544	10.9522	570	11.9056	0.942905	1.08705
1200014J11Rik_CCDS24994.1_ex0_11:73048031-73048053:+_5-1	1200014J11Rik	GGCGAGCTGGAAATCGTGC	253	5.90128	222	4.80005	259	5.73825	291	6.56759	0.813392	1.14453
1300002K09Rik_CCDS18141.1_ex3_4:45864887-45864909:+_5-1	1300002K09Rik	GGGGACTTTTAGTAACCGA	107	3.07287	184	4.14959	178	4.2564	176	4.36734	1.35039	1.02606
1300002K09Rik_CCDS18141.1_ex9_4:45873643-45873665:-_5-4	1300002K09Rik	ACTCAATGACGATGAACTG	398	8.71031	476	9.14786	442	9.08612	455	9.70534	1.05023	1.06815
1300002K09Rik_CCDS18141.1_ex8_4:45870807-45870829:-_5-3	1300002K09Rik	GGGTCCCACTCATACACCC	500	10.6863	446	8.63434	580	11.6107	444	9.49488	0.80798	0.817766
1300002K09Rik_CCDS18141.1_ex3_4:45864976-45864998:-_5-2	1300002K09Rik	CCCACTGAGGAACCGTCAG	389	8.53596	370	7.33342	420	8.68365	403	8.71044	0.859121	1.00309
1300002K09Rik_CCDS18141.1_ex9_4:45873726-45873748:-_5-5	1300002K09Rik	CGTCTCGTTCATATGGGTG	948	19.3653	1047	18.9219	1092	20.9775	917	18.5446	0.977103	0.884024
1300017J02Rik_CCDS23452.1_ex12_9:103277473-103277495:+_5-4	1300017J02Rik	CCAAAGTATGGTTCCCGGG	729	15.1227	965	17.5182	899	17.4467	818	16.6505	1.15841	0.954364
1300017J02Rik_CCDS23452.1_ex9_9:103269723-103269745:-_5-2	1300017J02Rik	TTTGGCTCCCCTCACGGGG	2540	50.2065	2663	46.5835	2734	51.0169	2471	48.2767	0.927837	0.946288
1300017J02Rik_CCDS23452.1_ex9_9:103269610-103269632:+_5-1	1300017J02Rik	CCTCTTTTAAGATTCCGAA	221	5.28135	252	5.31357	217	4.96988	243	5.64922	1.0061	1.13669
1300017J02Rik_CCDS23452.1_ex15_9:103282496-103282518:+_5-5	1300017J02Rik	AGATGTCCCGGATGCACTC	1004	20.4501	1121	20.1885	1001	19.3127	960	19.3673	0.987208	1.00283
1300017J02Rik_CCDS23452.1_ex10_9:103272570-103272592:-_5-3	1300017J02Rik	GAATATGAACAGTGCTACC	236	5.57194	269	5.60457	282	6.15902	225	5.30484	1.00585	0.861312
1500009L16Rik_CCDS48656.1_ex2_10:83757456-83757478:+_4-2	1500009L16Rik	GATAACGGAAGACGACAAG	0	1	0	1	0	1	0	1	1	1
1500009L16Rik_CCDS48656.1_ex3_10:83758123-83758145:+_4-3	1500009L16Rik	TTTCTTAAAGAAACTATGG	0	1	0	1	0	1	0	1	1	1
1500009L16Rik_CCDS48656.1_ex2_10:83757442-83757464:+_4-1	1500009L16Rik	AGAACAGAAGACTCGATAA	0	1	0	1	0	1	0	1	1	1
1500009L16Rik_CCDS48656.1_ex3_10:83758135-83758157:+_4-4	1500009L16Rik	ACTATGGAGGAGTGTATGT	191	4.70018	305	6.22079	220	5.02477	226	5.32397	1.32352	1.05955
1500012F01Rik_CCDS38338.1_ex2_2:167065719-167065741:-_2-1	1500012F01Rik	CCTTGTGGGGCTGGGCAGC	1065	21.6319	1257	22.5165	1219	23.3009	1194	23.8443	1.04089	1.02332
1500012F01Rik_CCDS38338.1_ex2_2:167065732-167065754:-_2-2	1500012F01Rik	GCATTCTGCATAGCCTTGT	928	18.9778	966	17.5354	1066	20.5018	901	18.2385	0.923992	0.889603
1500015O10Rik_CCDS14925.1_ex2_1:43738562-43738584:-_5-1	1500015O10Rik	CATTAGTCTTTGACGGGAC	335	7.48984	287	5.91268	376	7.87869	273	6.2232	0.789427	0.789877
1500015O10Rik_CCDS14925.1_ex2_1:43738641-43738663:+_5-3	1500015O10Rik	ACAGCTGTGGGACCGTACG	519	11.0544	614	11.5101	552	11.0985	484	10.2602	1.04122	0.924465
1500015O10Rik_CCDS14925.1_ex2_1:43738654-43738676:-_5-4	1500015O10Rik	CTGTACCTCAGGCCGCGTA	1302	26.2232	1340	23.9372	1410	26.7951	1269	25.2793	0.912827	0.943429
1500015O10Rik_CCDS14925.1_ex2_1:43738681-43738703:+_5-5	1500015O10Rik	TACCAGCAGTTCCTCTACA	566	11.9649	614	11.5101	611	12.1779	636	13.1683	0.961983	1.08133
1500015O10Rik_CCDS14925.1_ex2_1:43738629-43738651:+_5-2	1500015O10Rik	GCGTGCCAAACGACAGCTG	517	11.0157	636	11.8866	584	11.6839	639	13.2257	1.07907	1.13196
1600002H07Rik_CCDS28479.1_ex6_17:24219795-24219817:-_5-1	1600002H07Rik	GGGTATGGACCAGACCTCA	514	10.9575	537	10.192	463	9.4703	588	12.25	0.930137	1.29351
1600002H07Rik_CCDS28479.1_ex7_17:24220239-24220261:+_5-4	1600002H07Rik	GCTAACGTTTACCTGGACT	314	7.08301	336	6.75143	412	8.53729	401	8.67217	0.953186	1.0158
1600002H07Rik_CCDS28479.1_ex8_17:24220527-24220549:+_5-5	1600002H07Rik	CAGCCTCCTGGAAACGCGC	914	18.7066	793	14.5741	1138	21.819	894	18.1045	0.779086	0.82976
1600002H07Rik_CCDS28479.1_ex6_17:24219898-24219920:+_5-3	1600002H07Rik	GTGGCCCGCTGTATACCCT	737	15.2776	653	12.1776	765	14.9952	732	15.0051	0.797088	1.00066
1600002H07Rik_CCDS28479.1_ex6_17:24219858-24219880:+_5-2	1600002H07Rik	TGATCGTAGTCTGTGCTCA	1016	20.6826	1017	18.4083	900	17.465	911	18.4298	0.89004	1.05524
1600002K03Rik_CCDS24012.1_ex0_10:80173163-80173185:-_5-5	1600002K03Rik	GCTAACGCACCTAAAAGCC	182	4.52582	261	5.46763	213	4.89671	226	5.32397	1.2081	1.08726
1600002K03Rik_CCDS24012.1_ex0_10:80173051-80173073:+_5-1	1600002K03Rik	TTATAACCACACAAACGGG	239	5.63006	258	5.41628	327	6.98227	316	7.0459	0.962028	1.00911
1600002K03Rik_CCDS24012.1_ex0_10:80173145-80173167:+_5-4	1600002K03Rik	TCGCTTTACTTCCTCATCC	117	3.2666	180	4.08112	170	4.11005	151	3.88902	1.24935	0.946224
1600002K03Rik_CCDS24012.1_ex0_10:80173064-80173086:+_5-2	1600002K03Rik	AACGGGAGGCTCCCGGACA	757	15.6651	747	13.7867	700	13.8061	695	14.2972	0.880088	1.03557
1600002K03Rik_CCDS24012.1_ex0_10:80173107-80173129:+_5-3	1600002K03Rik	GCTTGTTCTACGTAATCAC	288	6.57932	226	4.86852	309	6.65297	275	6.26147	0.739973	0.941154
1600012H06Rik_CCDS37444.1_ex0_17:14943847-14943869:-_5-4	1600012H06Rik	AGTCGTCGAAGCTCGGGTG	68	2.31734	70	2.19821	56	2.02449	67	2.28188	0.948594	1.12714
1600012H06Rik_CCDS37444.1_ex0_17:14943825-14943847:-_5-3	1600012H06Rik	AGTGCTGTCCGACACGTAC	1189	24.0341	1216	21.8147	1205	23.0447	1118	22.3903	0.907657	0.971599
1600012H06Rik_CCDS37444.1_ex0_17:14943759-14943781:+_5-2	1600012H06Rik	TACTTGCGGTTGAACCATG	454	9.79518	419	8.17217	422	8.72023	403	8.71044	0.834305	0.998877
1600012H06Rik_CCDS37444.1_ex0_17:14943712-14943734:+_5-1	1600012H06Rik	TCCTTCTGCACGTGGTCCA	1054	21.4188	1152	20.7192	899	17.4467	954	19.2525	0.967338	1.10351
1600012H06Rik_CCDS37444.1_ex0_17:14943924-14943946:-_5-5	1600012H06Rik	TCCTATCCCGACCGGTCGC	509	10.8607	474	9.11362	488	9.92766	568	11.8673	0.839139	1.19538
1600014C23Rik_CCDS57097.1_ex1_17:45733635-45733657:+_5-2	1600014C23Rik	CCTTTCCGGGACTCCCAGT	693	14.4252	896	16.3371	824	16.0746	717	14.7181	1.13254	0.915612
1600014C23Rik_CCDS57097.1_ex1_17:45733705-45733727:-_5-5	1600014C23Rik	GTTCGACCCATCTACAGAG	351	7.7998	334	6.71719	368	7.73234	392	8.49998	0.861201	1.09928
1600014C23Rik_CCDS57097.1_ex1_17:45733649-45733671:+_5-3	1600014C23Rik	CCAGTGGGTAGACTGGGGA	704	14.6383	781	14.3686	771	15.105	752	15.3877	0.981576	1.01872
1600014C23Rik_CCDS57097.1_ex1_17:45733594-45733616:+_5-1	1600014C23Rik	AGGCAGGGTTCCTTGCTGG	903	18.4935	919	16.7308	1102	21.1604	1094	21.9311	0.904688	1.03642
1600014C23Rik_CCDS57097.1_ex1_17:45733670-45733692:+_5-4	1600014C23Rik	GGGGCACTGGCCGAAAGAC	274	6.30811	258	5.41628	317	6.79932	243	5.64922	0.858622	0.830851
1600014K23Rik_CCDS53125.1_ex0_X:85269909-85269931:+_5-5	1600014K23Rik	ATGGAGTGCGCGTTCCATC	734	15.2195	625	11.6983	796	15.5623	759	15.5216	0.76864	0.997385
1600014K23Rik_CCDS53125.1_ex0_X:85269719-85269741:-_5-1	1600014K23Rik	TTATTGCAGAACGAGGCCA	577	12.178	560	10.5857	585	11.7022	601	12.4987	0.869248	1.06806
1600014K23Rik_CCDS53125.1_ex0_X:85269824-85269846:-_5-3	1600014K23Rik	CCCTGGCGCTCGGTCAGCA	2136	42.38	2245	39.4284	2228	41.7599	1947	38.2512	0.930356	0.915979
1600014K23Rik_CCDS53125.1_ex0_X:85269777-85269799:-_5-2	1600014K23Rik	CCACTTCTGAGACTGACGC	914	18.7066	1017	18.4083	860	16.7332	737	15.1007	0.984056	0.902442
1600014K23Rik_CCDS53125.1_ex0_X:85269855-85269877:-_5-4	1600014K23Rik	TTGATTGGCAATTCTCCCA	607	12.7592	839	15.3615	555	11.1534	570	11.9056	1.20395	1.06744
1600015I10Rik_CCDS39484.2_ex0_6:48930189-48930211:-_5-1	1600015I10Rik	CTCAGGTCTGCGAATACCC	812	16.7306	719	13.3074	850	16.5502	766	15.6556	0.795392	0.945943
1600015I10Rik_CCDS39484.2_ex0_6:48930492-48930514:+_5-3	1600015I10Rik	GCCTGGGCACGATCCATCC	688	14.3284	764	14.0777	781	15.2879	797	16.2487	0.982501	1.06284
1600015I10Rik_CCDS39484.2_ex0_6:48930550-48930572:+_5-4	1600015I10Rik	ATCTACCGTACGCTGACAG	548	11.6162	645	12.0407	607	12.1047	619	12.8431	1.03654	1.061
1600015I10Rik_CCDS39484.2_ex0_6:48931003-48931025:+_5-5	1600015I10Rik	GTTTCTAGCTATAACGTAG	85	2.64667	55	1.94145	92	2.68308	68	2.30102	0.733545	0.857602
1600015I10Rik_CCDS39484.2_ex0_6:48930458-48930480:-_5-2	1600015I10Rik	CTCGCATGTAGATTGGTAA	537	11.4031	606	11.3731	705	13.8975	585	12.1926	0.997369	0.877318
1600016N20Rik_CCDS40181.1_ex6_7:141212021-141212043:+_5-2	1600016N20Rik	GGTATACGTTTCGGAGGTC	478	10.2601	643	12.0065	536	10.8058	528	11.102	1.17021	1.02741
1600016N20Rik_CCDS40181.1_ex6_7:141211850-141211872:-_5-1	1600016N20Rik	ACGACTGGCCACCCATCCC	363	8.03227	517	9.84967	417	8.62876	384	8.34692	1.22626	0.967337
1600016N20Rik_CCDS40181.1_ex12_7:141213934-141213956:+_5-5	1600016N20Rik	AAGGAGCCACTCTGTCGAC	570	12.0424	736	13.5984	770	15.0867	573	11.963	1.12921	0.79295
1600016N20Rik_CCDS40181.1_ex7_7:141212401-141212423:+_5-3	1600016N20Rik	TCCGAATAGAAATTCAAGT	86	2.66605	78	2.33515	92	2.68308	78	2.49234	0.875886	0.92891
1600016N20Rik_CCDS40181.1_ex12_7:141213912-141213934:+_5-4	1600016N20Rik	AGCTTAGCGCTCTGAGAAT	350	7.78043	2082	36.6383	429	8.8483	392	8.49998	4.70904	0.960635
1600029D21Rik_CCDS40619.1_ex0_9:50494643-50494665:+_5-1	1600029D21Rik	AGTGATAATGGGTCCTGCG	909	18.6097	4850	84.0191	1100	21.1238	915	18.5063	4.51479	0.876088
1600029D21Rik_CCDS40619.1_ex1_9:50499102-50499124:-_5-2	1600029D21Rik	ACTGACTGAATCGTTCACG	445	9.62083	510	9.72985	453	9.28736	436	9.34182	1.01133	1.00586
1600029D21Rik_CCDS40619.1_ex2_9:50501076-50501098:-_5-5	1600029D21Rik	TGTGCGATTGACGACGATG	1109	22.4843	3408	59.3359	1054	20.2823	1008	20.2857	2.639	1.00017
1600029D21Rik_CCDS40619.1_ex1_9:50499219-50499241:+_5-4	1600029D21Rik	TTGACATCCCAAAGCCAGT	600	12.6236	695	12.8966	592	11.8303	624	12.9387	1.02162	1.0937
1600029D21Rik_CCDS40619.1_ex1_9:50499129-50499151:+_5-3	1600029D21Rik	ATCCTGAAAGCAGTGAAGG	198	4.83578	183	4.13247	192	4.51252	194	4.71173	0.854561	1.04414
1700001C02Rik_CCDS19158.1_ex1_5:30480552-30480574:+_5-4	1700001C02Rik	GACTGATAACTCACAGAAC	275	6.32748	230	4.93699	261	5.77484	244	5.66836	0.780246	0.981561
1700001C02Rik_CCDS19158.1_ex1_5:30480488-30480510:+_5-3	1700001C02Rik	GCTATGCGCTCCTCAGTGG	13	1.25184	21	1.35946	13	1.23783	50	1.95663	1.08597	1.5807
1700001C02Rik_CCDS19158.1_ex1_5:30480394-30480416:-_5-1	1700001C02Rik	GGAAGCCACACCGGGAACA	475	10.202	534	10.1407	509	10.3118	530	11.1403	0.993987	1.08034
1700001C02Rik_CCDS19158.1_ex1_5:30480414-30480436:-_5-2	1700001C02Rik	CCATAAGAAGAGCCAAAGG	531	11.2869	786	14.4542	612	12.1962	735	15.0625	1.28062	1.23502
1700001C02Rik_CCDS19158.1_ex1_5:30480594-30480616:-_5-5	1700001C02Rik	TGGTTGGATCGGCTGTAGG	529	11.2481	432	8.39469	598	11.94	567	11.8482	0.746319	0.992306
1700001C19Rik_CCDS28849.1_ex2_17:47436654-47436676:+_5-5	1700001C19Rik	CACCTGTCGCCGGGTGCGC	1786	35.5995	1613	28.6103	1693	31.9724	1675	33.0471	0.80367	1.03361
1700001C19Rik_CCDS28849.1_ex2_17:47436620-47436642:+_5-4	1700001C19Rik	CGCATTTCCAGGCGAGCGG	735	15.2389	968	17.5696	850	16.5502	705	14.4885	1.15294	0.875425
1700001C19Rik_CCDS28849.1_ex0_17:47413806-47413828:+_5-1	1700001C19Rik	TCTGGGACAATGCCGTCAG	979	19.9658	1133	20.394	1050	20.2091	1073	21.5293	1.02144	1.06533
1700001C19Rik_CCDS28849.1_ex2_17:47436606-47436628:-_5-3	1700001C19Rik	AAATGCGAGCTACCTGGAC	450	9.71769	510	9.72985	506	10.257	520	10.949	1.00125	1.06747
1700001C19Rik_CCDS28849.1_ex1_17:47433338-47433360:+_5-2	1700001C19Rik	GAAAGCATTCTCTGCACAG	616	12.9336	660	12.2974	811	15.8368	734	15.0433	0.950818	0.9499
1700001J03Rik_CCDS51699.1_ex3_5:146184745-146184767:+_5-1	1700001J03Rik	CACTCACGTTGTCATCAGC	509	10.8607	551	10.4317	402	8.35435	496	10.4898	0.960498	1.25561
1700001J03Rik_CCDS51699.1_ex3_5:146184896-146184918:+_5-5	1700001J03Rik	TAGTTGAATCGGGGGCGCC	454	9.79518	439	8.51451	438	9.01294	423	9.09309	0.869255	1.00889
1700001J03Rik_CCDS51699.1_ex3_5:146184877-146184899:-_5-4	1700001J03Rik	TATAACAGCCCAGAATACG	44	1.8524	37	1.63334	72	2.3172	72	2.37755	0.881745	1.02604
1700001J03Rik_CCDS51699.1_ex3_5:146184785-146184807:+_5-2	1700001J03Rik	CTAGCGTACGATGGGTACA	300	6.81179	295	6.04962	296	6.41514	282	6.39539	0.888109	0.996922
1700001J03Rik_CCDS51699.1_ex3_5:146184834-146184856:+_5-3	1700001J03Rik	CATTATGCTGAACAGCAGC	295	6.71493	229	4.91987	246	5.50042	191	4.65433	0.732677	0.846177
1700001K19Rik_CCDS49175.1_ex1_12:110668844-110668866:+_5-4	1700001K19Rik	GTTGCGGTTCCTATCACCC	694	14.4446	794	14.5912	653	12.9462	779	15.9043	1.01015	1.22849
1700001K19Rik_CCDS49175.1_ex1_12:110668778-110668800:-_5-3	1700001K19Rik	GTGGAAGACTCGCTCCCAA	0	1	0	1	0	1	0	1	1	1
1700001K19Rik_CCDS49175.1_ex1_12:110668680-110668702:-_5-1	1700001K19Rik	GGGTGAACTAAAGACCAAC	103	2.99538	119	3.03696	80	2.46355	116	3.21938	1.01388	1.30681
1700001K19Rik_CCDS49175.1_ex1_12:110668720-110668742:+_5-2	1700001K19Rik	CATGGACTTCGAGGGCTGC	929	18.9972	1175	21.1129	1040	20.0262	914	18.4872	1.11137	0.923152
1700001K19Rik_CCDS49175.1_ex1_12:110668895-110668917:+_5-5	1700001K19Rik	GCGATAGTTGGAATGACCT	376	8.28412	472	9.07939	426	8.79341	368	8.0408	1.096	0.914412
1700001L19Rik_CCDS49306.1_ex0_13:68597615-68597637:-_5-1	1700001L19Rik	GGTCGGGGTTTGCCACGCA	684	14.2509	829	15.1903	783	15.3245	769	15.713	1.06592	1.02535
1700001L19Rik_CCDS49306.1_ex0_13:68597660-68597682:+_5-2	1700001L19Rik	TTTCAGCTACATCCCACCA	691	14.3865	694	12.8794	713	14.0439	697	14.3354	0.895245	1.02076
1700001L19Rik_CCDS49306.1_ex1_13:68611253-68611275:-_5-5	1700001L19Rik	CTCATTAATATGGAGCCCC	436	9.44647	516	9.83255	435	8.95806	464	9.87753	1.04087	1.10264
1700001L19Rik_CCDS49306.1_ex1_13:68611175-68611197:-_5-4	1700001L19Rik	CTTAAAAACACAGTCATAG	165	4.19649	151	3.58472	235	5.29918	156	3.98469	0.854219	0.751944
1700001L19Rik_CCDS49306.1_ex0_13:68597701-68597723:+_5-3	1700001L19Rik	GCAGCTACTTCAGTCGCGA	838	17.2343	950	17.2615	932	18.0504	959	19.3482	1.00158	1.0719
1700001O22Rik_CCDS15885.1_ex6_2:30801408-30801430:-_5-5	1700001O22Rik	GCGAGATGTAGACGGCGCG	367	8.10976	479	9.19921	439	9.03124	475	10.088	1.13434	1.11701
1700001O22Rik_CCDS15885.1_ex6_2:30801130-30801152:+_5-1	1700001O22Rik	CGGCCTCACGGTCCGCCTC	734	15.2195	2165	38.0591	812	15.855	716	14.6989	2.50067	0.927083
1700001O22Rik_CCDS15885.1_ex6_2:30801227-30801249:-_5-2	1700001O22Rik	CGCGACAACCCTGACTCCC	690	14.3671	690	12.811	652	12.9279	728	14.9285	0.891686	1.15475
1700001O22Rik_CCDS15885.1_ex6_2:30801312-30801334:+_5-3	1700001O22Rik	GGCAGTAGCAGTGCGCGCG	779	16.0913	825	15.1218	747	14.6659	898	18.1811	0.939751	1.23968
1700001O22Rik_CCDS15885.1_ex6_2:30801337-30801359:-_5-4	1700001O22Rik	CGAACGCTCGGCGAGACCG	1068	21.69	1011	18.3056	908	17.6113	993	19.9987	0.843967	1.13556
1700001P01Rik_CCDS36297.1_ex2_11:97775690-97775712:+_5-3	1700001P01Rik	CCGGAAGTACCGACGACTG	605	12.7205	647	12.0749	677	13.3853	500	10.5663	0.949253	0.789396
1700001P01Rik_CCDS36297.1_ex2_11:97775717-97775739:-_5-4	1700001P01Rik	CCGCCTTATAATCCTCAAC	525	11.1706	533	10.1235	449	9.21418	484	10.2602	0.906264	1.11352
1700001P01Rik_CCDS36297.1_ex2_11:97775652-97775674:+_5-1	1700001P01Rik	TGATCAGTTTTCCGCAAAA	259	6.01752	264	5.51898	332	7.07374	255	5.87881	0.917152	0.831076
1700001P01Rik_CCDS36297.1_ex2_11:97775672-97775694:+_5-2	1700001P01Rik	GGGCGGAACCACGCGGCTC	531	11.2869	591	11.1164	503	10.2021	550	11.5229	0.984892	1.12947
1700001P01Rik_CCDS36297.1_ex2_11:97775736-97775758:+_5-5	1700001P01Rik	GGAATTGCAGACCACAGCT	755	15.6263	670	12.4686	784	15.3428	715	14.6798	0.797923	0.956788
1700003E16Rik_CCDS51818.1_ex3_6:83161770-83161792:+_5-4	1700003E16Rik	CTTTACGATCTACGGCGGA	1234	24.9058	1516	26.9499	1160	22.2215	1313	26.1211	1.08207	1.17549
1700003E16Rik_CCDS51818.1_ex1_6:83160981-83161003:+_5-1	1700003E16Rik	CGCAGGTGGACATCGTGCC	1191	24.0728	1073	19.3669	1140	21.8556	1045	20.9936	0.804514	0.960558
1700003E16Rik_CCDS51818.1_ex2_6:83161342-83161364:-_5-2	1700003E16Rik	AATCCGTAGTGCATGCCAG	757	15.6651	880	16.0633	865	16.8247	791	16.1339	1.02542	0.958944
1700003E16Rik_CCDS51818.1_ex2_6:83161399-83161421:-_5-3	1700003E16Rik	CCTCTACACAAACGGGCGC	465	10.0083	491	9.40462	380	7.95187	558	11.676	0.939684	1.46833
1700003E16Rik_CCDS51818.1_ex3_6:83161916-83161938:-_5-5	1700003E16Rik	GTCCCCTGCCGCGTCTGGC	1873	37.285	2158	37.9392	1967	36.9851	2032	39.8775	1.01755	1.0782
1700003F12Rik_CCDS16933.1_ex2_2:154549603-154549625:-_5-4	1700003F12Rik	GCCGCACCGGCCTCACAAA	549	11.6356	591	11.1164	574	11.501	560	11.7143	0.955376	1.01854
1700003F12Rik_CCDS16933.1_ex0_2:154549033-154549055:+_5-1	1700003F12Rik	GTTCTTCAGCCATCTCAAG	514	10.9575	534	10.1407	586	11.7205	508	10.7194	0.925451	0.914581
1700003F12Rik_CCDS16933.1_ex2_2:154549615-154549637:-_5-5	1700003F12Rik	GGTCCTCAGTTGGCCGCAC	992	20.2177	952	17.2957	1033	19.8981	875	17.741	0.855475	0.891594
1700003F12Rik_CCDS16933.1_ex2_2:154549545-154549567:+_5-3	1700003F12Rik	ATCGTGCTGCTTTTCCCGC	1140	23.0848	1024	18.5282	1040	20.0262	874	17.7219	0.802612	0.884937
1700003F12Rik_CCDS16933.1_ex1_2:154549359-154549381:-_5-2	1700003F12Rik	GCGGGGGTTCTCACCCACA	176	4.40959	134	3.29372	161	3.9454	163	4.11861	0.746946	1.0439
1700003M02Rik_CCDS18031.2_ex7_4:34724814-34724836:-_5-5	1700003M02Rik	ATATGAACTATACAAGTCG	84	2.6273	70	2.19821	87	2.59161	137	3.62117	0.836681	1.39726
1700003M02Rik_CCDS18031.2_ex4_4:34719757-34719779:+_5-2	1700003M02Rik	TCGCTTCGTGGAGAATGGC	422	9.17526	499	9.54156	408	8.46411	447	9.55227	1.03992	1.12856
1700003M02Rik_CCDS18031.2_ex4_4:34719686-34719708:+_5-1	1700003M02Rik	GGCCGTGTAGCGAAACGCC	220	5.26198	240	5.10816	243	5.44554	243	5.64922	0.970768	1.0374
1700003M02Rik_CCDS18031.2_ex6_4:34722756-34722778:-_5-4	1700003M02Rik	TCACCGGGTCTTAGAATCC	399	8.72969	477	9.16497	426	8.79341	455	9.70534	1.04986	1.10371
1700003M02Rik_CCDS18031.2_ex5_4:34721462-34721484:+_5-3	1700003M02Rik	CGAATTCCGGTAACAATCA	148	3.86715	167	3.8586	174	4.18322	133	3.54464	0.997788	0.847345
1700006A11Rik_CCDS51064.1_ex8_3:124419290-124419312:-_5-3	1700006A11Rik	ATGCCACGCCCTAAAAGAA	302	6.85054	423	8.24064	337	7.16521	264	6.05101	1.20292	0.844498
1700006A11Rik_CCDS51064.1_ex9_3:124419820-124419842:-_5-4	1700006A11Rik	CCCTGCCAGTTACTAAGAG	356	7.89666	489	9.37038	385	8.04334	402	8.69131	1.18663	1.08056
1700006A11Rik_CCDS51064.1_ex6_3:124414334-124414356:+_5-1	1700006A11Rik	ATCCCGAGTTGCAGGAACG	423	9.19463	547	10.3632	434	8.93977	317	7.06504	1.12709	0.790293
1700006A11Rik_CCDS51064.1_ex6_3:124414354-124414376:+_5-2	1700006A11Rik	GGCAGACATAGGATACATG	246	5.76567	253	5.33069	270	5.93949	212	5.05611	0.924556	0.851271
1700006A11Rik_CCDS51064.1_ex9_3:124419875-124419897:-_5-5	1700006A11Rik	ATAACTCAAGTATTCCACA	36	1.69742	16	1.27388	40	1.73178	40	1.7653	0.750481	1.01936
1700006E09Rik_CCDS48938.1_ex2_11:101988543-101988565:+_5-5	1700006E09Rik	GAATGAGTATCTTTCAAAA	31	1.60055	9	1.15406	1	1.01829	7	1.13393	0.721036	1.11356
1700006E09Rik_CCDS48938.1_ex0_11:101987216-101987238:+_5-1	1700006E09Rik	ACAAAAATAGAGTACAAAT	16	1.30996	12	1.20541	0	1	15	1.28699	0.920185	1.28699
1700006E09Rik_CCDS48938.1_ex1_11:101987952-101987974:-_5-2	1700006E09Rik	GAGGTTTGGTATCGACGGC	655	13.6891	806	14.7966	819	15.9831	638	13.2066	1.0809	0.826285
1700006E09Rik_CCDS48938.1_ex2_11:101988528-101988550:-_5-4	1700006E09Rik	TCATTCCAGCAGTCCACCT	848	17.428	865	15.8065	788	15.416	845	17.1671	0.90696	1.11359
1700006E09Rik_CCDS48938.1_ex2_11:101988442-101988464:-_5-3	1700006E09Rik	GATTCTCTTTTGTTCACCC	592	12.4686	574	10.8254	677	13.3853	618	12.8239	0.868209	0.958062
1700007B14Rik_CCDS52603.1_ex2_8:75577830-75577852:+_5-1	1700007B14Rik	TAATGTAGTTCAAGAACAT	73	2.4142	75	2.2838	86	2.57332	76	2.45408	0.945985	0.953663
1700007B14Rik_CCDS52603.1_ex2_8:75577940-75577962:-_5-3	1700007B14Rik	CTTTTATATTCGACACATG	329	7.3736	408	7.98388	382	7.98846	420	9.03569	1.08277	1.13109
1700007B14Rik_CCDS52603.1_ex5_8:75669432-75669454:-_5-5	1700007B14Rik	GCAGATCCATGAGGCAAAT	475	10.202	1813	32.0337	461	9.43372	455	9.70534	3.13995	1.02879
1700007B14Rik_CCDS52603.1_ex2_8:75577890-75577912:-_5-2	1700007B14Rik	TCAATTAAAGCTGTGCACT	588	12.3911	600	11.2704	491	9.98255	527	11.0829	0.909555	1.11023
1700007B14Rik_CCDS52603.1_ex4_8:75629748-75629770:-_5-4	1700007B14Rik	AAGAGGCCAGATTATGCAA	265	6.13375	200	4.42347	260	5.75654	235	5.49616	0.721169	0.954768
1700007G11Rik_CCDS19456.1_ex1_5:98346253-98346275:+_5-3	1700007G11Rik	TGGTGGAGCTAGGCTACCG	410	8.94278	402	7.88117	440	9.04953	379	8.25126	0.881288	0.911788
1700007G11Rik_CCDS19456.1_ex2_5:98498285-98498307:+_5-4	1700007G11Rik	TAGGACACTGACAAGCGCG	660	13.7859	671	12.4857	710	13.989	719	14.7563	0.905686	1.05485
1700007G11Rik_CCDS19456.1_ex2_5:98498328-98498350:+_5-5	1700007G11Rik	CTGAAAGCCCTGGCGATGA	732	15.1808	972	17.6381	848	16.5136	756	15.4642	1.16187	0.936453
1700007G11Rik_CCDS19456.1_ex0_5:98329440-98329462:+_5-1	1700007G11Rik	ACGGTCGACCTGTACTACC	308	6.96678	342	6.85413	315	6.76273	355	7.79207	0.983831	1.15221
1700007G11Rik_CCDS19456.1_ex0_5:98329458-98329480:-_5-2	1700007G11Rik	CGGACCCGCGCTTACCTCC	555	11.7518	541	10.2605	608	12.123	589	12.2691	0.873098	1.01205
1700007K09Rik_CCDS21912.1_ex1_7:131327208-131327230:-_5-5	1700007K09Rik	CTTTACTCCAAAATATCCA	131	3.53782	194	4.32077	174	4.18322	216	5.13264	1.22131	1.22696
1700007K09Rik_CCDS21912.1_ex0_7:131326311-131326333:-_5-2	1700007K09Rik	TTCTTAAGAATCGCAAAGG	564	11.9262	579	10.9109	558	11.2083	596	12.403	0.914874	1.1066
1700007K09Rik_CCDS21912.1_ex1_7:131327176-131327198:+_5-3	1700007K09Rik	ATTGTTCATTCTTACCCAG	276	6.34685	424	8.25775	350	7.40304	359	7.86861	1.30108	1.06289
1700007K09Rik_CCDS21912.1_ex0_7:131326265-131326287:+_5-1	1700007K09Rik	TCTCATGGGGGTCCTTGCA	1207	24.3828	1345	24.0228	1315	25.0571	1276	25.4132	0.985237	1.01421
1700007K09Rik_CCDS21912.1_ex1_7:131327191-131327213:-_5-4	1700007K09Rik	CAAGGCTCTGAAGTCCCCT	939	19.1909	998	18.0831	1022	19.6969	870	17.6454	0.942275	0.895846
1700007K13Rik_CCDS15837.1_ex2_2:28466066-28466088:-_5-4	1700007K13Rik	TAGCGAGAAGCTCCCAGTC	416	9.05902	363	7.2136	411	8.519	371	8.0982	0.796289	0.950605
1700007K13Rik_CCDS15837.1_ex2_2:28466028-28466050:-_5-2	1700007K13Rik	GGTTTCATGGCTACGGGTA	629	13.1854	781	14.3686	686	13.55	705	14.4885	1.08974	1.06926
1700007K13Rik_CCDS15837.1_ex2_2:28466051-28466073:-_5-3	1700007K13Rik	AGTCAGGTTCAACAACCCG	953	19.4621	881	16.0804	1044	20.0993	864	17.5306	0.826239	0.872196
1700007K13Rik_CCDS15837.1_ex1_2:28465137-28465159:+_5-1	1700007K13Rik	GGCATCTCATGCACCGTGG	579	12.2168	633	11.8353	563	11.2997	589	12.2691	0.968774	1.08579
1700007K13Rik_CCDS15837.1_ex2_2:28466084-28466106:+_5-5	1700007K13Rik	CTAATGCGGTAGTAGTCGC	528	11.2288	603	11.3218	596	11.9035	508	10.7194	1.00828	0.900525
1700008A04Rik_CCDS48767.1_ex1_11:32821870-32821892:+_5-2	1700008A04Rik	TGAAAGTGGTTGCAGTCCT	617	12.9529	444	8.6001	669	13.2389	510	10.7576	0.663951	0.812574
1700008A04Rik_CCDS48767.1_ex2_11:32822095-32822117:+_5-4	1700008A04Rik	ACCTGATATCCCCATACCC	256	5.9594	280	5.79286	327	6.98227	277	6.29973	0.972054	0.902247
1700008A04Rik_CCDS48767.1_ex3_11:32824431-32824453:-_5-5	1700008A04Rik	AAGTCACCACTGTGATGAC	170	4.29335	179	4.064	154	3.81734	185	4.53953	0.946581	1.18919
1700008A04Rik_CCDS48767.1_ex1_11:32821887-32821909:-_5-3	1700008A04Rik	GAAGTGTCAGGACAGACCA	530	11.2675	476	9.14786	477	9.72643	480	10.1837	0.81188	1.04701
1700008A04Rik_CCDS48767.1_ex0_11:32820638-32820660:-_5-1	1700008A04Rik	AGAGCCATTAAGGACCCTC	237	5.59132	201	4.44059	305	6.57979	243	5.64922	0.794193	0.858572
1700008F21Rik_CCDS52713.1_ex0_8:129072559-129072581:-_7-1	1700008F21Rik	ATTTTATCAGGTGTCGACT	641	13.4179	643	12.0065	600	11.9766	650	13.4362	0.894811	1.12187
1700008F21Rik_CCDS52713.1_ex8_8:129145591-129145613:+_7-5	1700008F21Rik	GGCTGAGAGATCCCGAGGT	407	8.88467	467	8.9938	383	8.00675	410	8.84437	1.01228	1.10461
1700008F21Rik_CCDS52713.1_ex11_8:129178236-129178258:-_7-7	1700008F21Rik	CATCTCTGACTTTTGAGGT	928	18.9778	892	16.2687	897	17.4101	1009	20.3048	0.857247	1.16627
1700008F21Rik_CCDS52713.1_ex8_8:129145558-129145580:+_7-3	1700008F21Rik	TGAAGAAAAACCTGCTAGA	165	4.19649	135	3.31084	128	3.34168	109	3.08545	0.788956	0.923323
1700008F21Rik_CCDS52713.1_ex9_8:129163852-129163874:+_7-6	1700008F21Rik	TAGAGCGAACTAAGAAACC	82	2.58856	71	2.21533	69	2.26231	62	2.18622	0.855817	0.966366
1700008F21Rik_CCDS52713.1_ex0_8:129072645-129072667:-_7-2	1700008F21Rik	AATCTTTCATCATAGTCGA	182	4.52582	159	3.72166	180	4.29299	194	4.71173	0.822317	1.09754
1700008F21Rik_CCDS52713.1_ex8_8:129145571-129145593:+_7-4	1700008F21Rik	GCTAGAAGGTGAAATACAA	77	2.49169	53	1.90722	61	2.11596	59	2.12882	0.765431	1.00608
1700008I05Rik_CCDS41129.1_ex6_X:135665495-135665517:+_5-5	1700008I05Rik	GTACATTGTCTCCACGAAT	625	13.1079	797	14.6425	689	13.6048	519	10.9298	1.11708	0.803378
1700008I05Rik_CCDS41129.1_ex5_X:135664560-135664582:+_5-4	1700008I05Rik	TTCTTAGAAGATTCTGACG	199	4.85516	160	3.73878	154	3.81734	220	5.20917	0.770063	1.36461
1700008I05Rik_CCDS41129.1_ex5_X:135664435-135664457:+_5-3	1700008I05Rik	TCTAATTGGTGCGCACATG	1208	24.4022	1183	21.2498	1209	23.1179	1120	22.4285	0.870817	0.970179
1700008I05Rik_CCDS41129.1_ex4_X:135660549-135660571:+_5-2	1700008I05Rik	TTTCATCAGGCCTAAAACT	87	2.68542	58	1.99281	76	2.39037	65	2.24362	0.742084	0.938606
1700008I05Rik_CCDS41129.1_ex3_X:135659193-135659215:-_5-1	1700008I05Rik	ACTTGATTGCACCACAAAA	156	4.02213	188	4.21806	173	4.16493	173	4.30994	1.04871	1.03482
1700008O03Rik_CCDS52230.1_ex2_7:44362741-44362763:+_5-4	1700008O03Rik	TTCCGAGATGACCTGCCGC	1406	28.2379	1655	29.3292	1579	29.8868	1360	27.0203	1.03865	0.904088
1700008O03Rik_CCDS52230.1_ex1_7:44361062-44361084:-_5-1	1700008O03Rik	ATGTCATCTGCGGTACTGC	979	19.9658	1035	18.7165	999	19.2761	1036	20.8214	0.937425	1.08017
1700008O03Rik_CCDS52230.1_ex2_7:44362648-44362670:+_5-3	1700008O03Rik	CACCGAAGTCTCCATGCAA	541	11.4806	554	10.483	642	12.745	512	10.7959	0.913106	0.847069
1700008O03Rik_CCDS52230.1_ex3_7:44362930-44362952:+_5-5	1700008O03Rik	GGGAGTACTCACGAGGACT	506	10.8026	618	11.5785	530	10.696	548	11.4847	1.07183	1.07373
1700008O03Rik_CCDS52230.1_ex1_7:44361078-44361100:+_5-2	1700008O03Rik	GACATTCATATTCTCGTAG	93	2.80166	662	12.3317	104	2.90262	99	2.89413	4.40157	0.997075
1700008P02Rik_CCDS50858.1_ex2_3:6620109-6620131:+_5-3	1700008P02Rik	AATGGGCGGGAGGTTCGAA	521	11.0931	539	10.2262	442	9.08612	439	9.39921	0.921853	1.03446
1700008P02Rik_CCDS50858.1_ex2_3:6620144-6620166:+_5-4	1700008P02Rik	AAGGAAAGTTTAGTAAGGC	128	3.4797	142	3.43066	121	3.21362	130	3.48724	0.985908	1.08514
1700008P02Rik_CCDS50858.1_ex2_3:6620261-6620283:+_5-5	1700008P02Rik	TGGTGACAAGCCTGAACGT	1052	21.38	1093	19.7093	1090	20.9409	984	19.8265	0.921854	0.946783
1700008P02Rik_CCDS50858.1_ex2_3:6620020-6620042:+_5-1	1700008P02Rik	GTGGCTAGTTTTCTGATCA	438	9.48522	593	11.1506	509	10.3118	495	10.4706	1.17557	1.0154
1700008P02Rik_CCDS50858.1_ex2_3:6620049-6620071:+_5-2	1700008P02Rik	CTACGGAACTGGTTGATGG	850	17.4667	963	17.484	927	17.9589	915	18.5063	1.00099	1.03048
1700009N14Rik_CCDS38709.1_ex0_4:39451224-39451246:-_5-5	1700009N14Rik	TGAAATGTCGTAATACTGA	101	2.95664	132	3.25949	118	3.15874	135	3.5829	1.10243	1.13428
1700009N14Rik_CCDS38709.1_ex0_4:39450882-39450904:-_5-1	1700009N14Rik	TTCAAATTCACCAGTCAAG	362	8.0129	231	4.95411	340	7.22009	281	6.37626	0.618267	0.883127
1700009N14Rik_CCDS38709.1_ex0_4:39451100-39451122:-_5-4	1700009N14Rik	ACCAGATCCCTATGCCAGT	884	18.1254	961	17.4498	930	18.0138	851	17.2818	0.962724	0.959368
1700009N14Rik_CCDS38709.1_ex0_4:39451027-39451049:+_5-3	1700009N14Rik	GCTATTACATCCAAGCCCA	543	11.5193	430	8.36046	620	12.3425	459	9.78187	0.725775	0.792534
1700009N14Rik_CCDS38709.1_ex0_4:39450965-39450987:+_5-2	1700009N14Rik	GCCCATCAAGTTTAACGTC	367	8.10976	342	6.85413	367	7.71404	377	8.21299	0.845171	1.06468
1700009P17Rik_CCDS35771.1_ex3_1:171126101-171126123:-_5-4	1700009P17Rik	GTAGTTGTACGGGCGGTCA	1328	26.7269	1344	24.0057	1118	21.4531	1145	22.9068	0.898186	1.06776
1700009P17Rik_CCDS35771.1_ex3_1:171126040-171126062:-_5-3	1700009P17Rik	TGCCCATGAAGGAACCCCA	145	3.80903	202	4.4577	183	4.34787	217	5.15178	1.1703	1.1849
1700009P17Rik_CCDS35771.1_ex2_1:171125330-171125352:-_5-2	1700009P17Rik	CCTTGGAACGGGGCACTGA	752	15.5682	858	15.6867	768	15.0501	748	15.3112	1.00761	1.01735
1700009P17Rik_CCDS35771.1_ex2_1:171125298-171125320:+_5-1	1700009P17Rik	GATCATCGCCAACGATCGA	724	15.0258	929	16.902	905	17.5564	833	16.9375	1.12487	0.964744
1700009P17Rik_CCDS35771.1_ex3_1:171126125-171126147:+_5-5	1700009P17Rik	TGCCGACAACCTCACCAAA	340	7.5867	441	8.54875	329	7.01886	286	6.47193	1.12681	0.922077
1700010B08Rik_CCDS50816.1_ex2_2:173721836-173721858:-_5-4	1700010B08Rik	GAGTTTCGGATTGAGAGTC	1133	22.9492	1504	26.7445	1302	24.8193	1348	26.7908	1.16538	1.07943
1700010B08Rik_CCDS50816.1_ex2_2:173721863-173721885:+_5-5	1700010B08Rik	TGTCTCCACAGGCTTCTCC	794	16.3819	648	12.092	661	13.0926	685	14.1058	0.738135	1.07739
1700010B08Rik_CCDS50816.1_ex2_2:173721794-173721816:+_5-2	1700010B08Rik	CAGGAGAAAGAGGAAACCA	25	1.48432	21	1.35946	13	1.23783	7	1.13393	0.915886	0.916063
1700010B08Rik_CCDS50816.1_ex2_2:173721776-173721798:+_5-1	1700010B08Rik	CACAATATAGAAATACCGC	262	6.07563	199	4.40635	273	5.99437	210	5.01785	0.72525	0.837093
1700010B08Rik_CCDS50816.1_ex2_2:173721811-173721833:-_5-3	1700010B08Rik	GAGCAGCGTTCTCTTTCCA	787	16.2463	700	12.9821	795	15.544	738	15.1199	0.799084	0.972711
1700010D01Rik_CCDS53138.1_ex1_X:95733102-95733124:+_5-4	1700010D01Rik	GTCTTGGGTTCGGAAGTCC	369	8.14851	381	7.52171	352	7.43963	332	7.35202	0.923078	0.988225
1700010D01Rik_CCDS53138.1_ex1_X:95732996-95733018:+_5-1	1700010D01Rik	CTTCTTGCTACATTTGGAC	1566	31.3376	1623	28.7815	1681	31.7529	1550	30.6555	0.918433	0.965441
1700010D01Rik_CCDS53138.1_ex1_X:95733049-95733071:+_5-2	1700010D01Rik	GCTCAGCAGTCGAGGTTGA	1107	22.4455	1190	21.3696	1337	25.4596	1169	23.366	0.952067	0.917768
1700010D01Rik_CCDS53138.1_ex1_X:95733068-95733090:+_5-3	1700010D01Rik	TGGCTCAACATCAGGTGTG	1444	28.9741	1606	28.4905	1461	27.7281	1492	29.5458	0.983308	1.06556
1700010D01Rik_CCDS53138.1_ex1_X:95733121-95733143:+_5-5	1700010D01Rik	AGGTTGATGGCACAGCATC	683	14.2315	744	13.7353	778	15.233	670	13.8188	0.965133	0.907163
1700010I14Rik_CCDS28385.2_ex1_17:8992608-8992630:-_5-4	1700010I14Rik	CGTTATACCAGCTAGGTAG	906	18.5516	891	16.2516	971	18.7639	843	17.1288	0.876018	0.912861
1700010I14Rik_CCDS28385.2_ex1_17:8992577-8992599:-_5-3	1700010I14Rik	CGGTACACATCCCTGCCTG	1691	33.7591	3826	66.491	1990	37.4058	1866	36.7014	1.96957	0.981169
1700010I14Rik_CCDS28385.2_ex1_17:8992390-8992412:-_5-2	1700010I14Rik	CACGGGAGGCCTGTACGCG	1501	30.0783	1417	25.2553	1457	27.6549	1254	24.9923	0.83965	0.903719
1700010I14Rik_CCDS28385.2_ex1_17:8992698-8992720:+_5-5	1700010I14Rik	TATGACTTCACGGGGAGCA	834	17.1568	621	11.6299	755	14.8123	735	15.0625	0.677858	1.01689
1700010I14Rik_CCDS28385.2_ex1_17:8992211-8992233:+_5-1	1700010I14Rik	GCACTGGCGCAATTCCAAC	578	12.1974	579	10.9109	564	11.318	601	12.4987	0.894531	1.10432
1700011A15Rik_CCDS37217.1_ex2_15:101452412-101452434:+_5-2	1700011A15Rik	CCATGCCGGATGCGGCCTC	1275	25.7001	1366	24.3823	1364	25.9536	1314	26.1402	0.948723	1.00719
1700011A15Rik_CCDS37217.1_ex2_15:101452498-101452520:+_5-4	1700011A15Rik	CGGCAGCTACGTGAGTACC	982	20.0239	1792	31.6743	1056	20.3189	1065	21.3762	1.58182	1.05204
1700011A15Rik_CCDS37217.1_ex2_15:101452379-101452401:-_5-1	1700011A15Rik	GGCTTTTCTGTAGTTCACA	334	7.47046	426	8.29199	410	8.5007	377	8.21299	1.10997	0.966155
1700011A15Rik_CCDS37217.1_ex2_15:101452424-101452446:+_5-3	1700011A15Rik	CGGCCTCAGGCAGCGCTAA	545	11.5581	678	12.6056	470	9.59837	558	11.676	1.09063	1.21646
1700011A15Rik_CCDS37217.1_ex2_15:101452520-101452542:+_5-5	1700011A15Rik	AGCTCATGATCGTCAAACT	280	6.42434	232	4.97122	358	7.54939	346	7.61988	0.773811	1.00934
1700011E24Rik_CCDS50206.1_ex4_17:87422590-87422612:+_5-3	1700011E24Rik	GCAGCTCCAAGAAGTCAGG	693	14.4252	997	18.066	889	17.2637	855	17.3584	1.25239	1.00548
1700011E24Rik_CCDS50206.1_ex3_17:87411547-87411569:-_5-1	1700011E24Rik	TACGAGGTACTTCCAGCAC	476	10.2214	460	8.87398	510	10.3301	452	9.64794	0.868178	0.93396
1700011E24Rik_CCDS50206.1_ex4_17:87422755-87422777:-_5-5	1700011E24Rik	CACAGGATACTCCGATACC	504	10.7638	544	10.3118	567	11.3729	550	11.5229	0.95801	1.01319
1700011E24Rik_CCDS50206.1_ex3_17:87411562-87411584:-_5-2	1700011E24Rik	CTTTGCCCGGGACAGTACG	808	16.6531	775	14.2659	849	16.5319	814	16.5739	0.856654	1.00254
1700011E24Rik_CCDS50206.1_ex4_17:87422639-87422661:-_5-4	1700011E24Rik	CTTGTGCTGAGAAACGATC	441	9.54334	445	8.61722	424	8.75682	469	9.97319	0.902957	1.13891
1700011H14Rik_CCDS26996.1_ex5_14:49245110-49245132:-_5-5	1700011H14Rik	AGCTCATTCACGAGACTGC	671	13.999	5203	90.0615	606	12.0864	647	13.3788	6.43341	1.10693
1700011H14Rik_CCDS26996.1_ex5_14:49245025-49245047:+_5-3	1700011H14Rik	TTGGTTTTGCCATACCTGC	672	14.0184	669	12.4515	689	13.6048	612	12.7092	0.888225	0.934164
1700011H14Rik_CCDS26996.1_ex4_14:49243803-49243825:-_5-2	1700011H14Rik	CCAATCTTTCCAGTATCCA	374	8.24537	329	6.63161	396	8.24458	395	8.55738	0.804283	1.03794
1700011H14Rik_CCDS26996.1_ex3_14:49235927-49235949:+_5-1	1700011H14Rik	AGAGGTAATTGCTTGTGGC	672	14.0184	862	15.7552	755	14.8123	641	13.264	1.12389	0.895474
1700011H14Rik_CCDS26996.1_ex5_14:49245088-49245110:-_5-4	1700011H14Rik	ACCAGAATCGAACTCGAGA	332	7.43172	400	7.84694	349	7.38474	362	7.926	1.05587	1.07329
1700011I03Rik_CCDS50295.1_ex4_18:57594110-57594132:-_5-5	1700011I03Rik	ATGTTAAGTTTCTCCTGGG	525	11.1706	544	10.3118	498	10.1106	533	11.1977	0.92312	1.10752
1700011I03Rik_CCDS50295.1_ex3_18:57592037-57592059:+_5-3	1700011I03Rik	ATGTGAACCGAAAGAACGT	247	5.78504	214	4.66311	261	5.77484	221	5.22831	0.806063	0.90536
1700011I03Rik_CCDS50295.1_ex2_18:57563985-57564007:+_5-2	1700011I03Rik	CACTTGGAGATTTGCCTGA	1217	24.5765	1266	22.6706	1298	24.7461	1093	21.9119	0.922448	0.885469
1700011I03Rik_CCDS50295.1_ex4_18:57594075-57594097:-_5-4	1700011I03Rik	TTGCAACTTCTCAATGCAC	711	14.774	627	11.7326	724	14.2451	746	15.2729	0.794139	1.07215
1700011I03Rik_CCDS50295.1_ex1_18:57538029-57538051:-_5-1	1700011I03Rik	TAACTTCCAAGCATCGACC	328	7.35423	210	4.59464	311	6.68956	299	6.72065	0.624762	1.00465
1700011L22Rik_CCDS52605.1_ex2_8:79214884-79214906:+_5-1	1700011L22Rik	TAACTTACAGGGGGACATA	303	6.86991	258	5.41628	299	6.47002	318	7.08417	0.788405	1.09492
1700011L22Rik_CCDS52605.1_ex5_8:79248351-79248373:-_5-4	1700011L22Rik	ACGCAAGGCCCAACAACTG	416	9.05902	373	7.38477	413	8.55558	298	6.70152	0.815184	0.783291
1700011L22Rik_CCDS52605.1_ex4_8:79229343-79229365:-_5-3	1700011L22Rik	ACACTCTACCCGGCCACGC	1293	26.0488	1373	24.5021	1376	26.1731	1353	26.8864	0.940622	1.02725
1700011L22Rik_CCDS52605.1_ex3_8:79220273-79220295:-_5-2	1700011L22Rik	GATATAGCAAGCCCCTCCA	434	9.40773	490	9.3875	463	9.4703	436	9.34182	0.99785	0.986432
1700011L22Rik_CCDS52605.1_ex5_8:79248365-79248387:-_5-5	1700011L22Rik	TTCGAACTGATCAGACGCA	382	8.40035	444	8.6001	381	7.97016	369	8.05993	1.02378	1.01126
1700012A03Rik_CCDS19984.1_ex1_6:32058472-32058494:+_5-2	1700012A03Rik	TCTCCTCTAGTTCAAGATC	140	3.71217	258	5.41628	241	5.40895	193	4.69259	1.45906	0.867561
1700012A03Rik_CCDS19984.1_ex1_6:32058578-32058600:-_5-5	1700012A03Rik	CTGCAGCCACTTCTGCAGC	609	12.7979	656	12.229	584	11.6839	643	13.3023	0.955543	1.13851
1700012A03Rik_CCDS19984.1_ex1_6:32058549-32058571:-_5-4	1700012A03Rik	CTGCGCCCTCTTCTGCAGC	1260	25.4095	1465	26.0769	1352	25.734	1312	26.102	1.02626	1.0143
1700012A03Rik_CCDS19984.1_ex1_6:32058491-32058513:+_5-3	1700012A03Rik	TGGAGTCACTCTAGAGGAG	657	13.7278	496	9.4902	656	13.0011	614	12.7474	0.691311	0.980486
1700012A03Rik_CCDS19984.1_ex0_6:32051723-32051745:-_5-1	1700012A03Rik	GAAACAGGAAGTACCTCAG	367	8.10976	363	7.2136	362	7.62257	272	6.20407	0.889496	0.813908
1700012B07Rik_CCDS48972.1_ex2_11:109797277-109797299:-_5-3	1700012B07Rik	AAGATGAGTCCTCACAGAA	135	3.61531	157	3.68742	106	2.93921	110	3.10459	1.01995	1.05627
1700012B07Rik_CCDS48972.1_ex1_11:109794227-109794249:+_5-1	1700012B07Rik	TGTCCATAAGGTGCCGGAA	716	14.8708	841	15.3957	859	16.7149	889	18.0089	1.0353	1.07742
1700012B07Rik_CCDS48972.1_ex1_11:109794270-109794292:-_5-2	1700012B07Rik	GGTCCTTTGCAGGCACGTA	1115	22.6005	1262	22.6021	1194	22.8435	1088	21.8163	1.00007	0.955032
1700012B07Rik_CCDS48972.1_ex3_11:109813670-109813692:-_5-5	1700012B07Rik	CACCACTCATCCCACGGTC	752	15.5682	681	12.6569	749	14.7025	690	14.2015	0.812996	0.965924
1700012B07Rik_CCDS48972.1_ex2_11:109797381-109797403:-_5-4	1700012B07Rik	ACAGCAAAGTCGTTGGACA	838	17.2343	701	12.9993	837	16.3124	598	12.4413	0.754268	0.762689
1700012B09Rik_CCDS40536.1_ex2_9:14766856-14766878:-_5-2	1700012B09Rik	ATGTGAAAAGCCCACCTAC	480	10.2989	444	8.6001	575	11.5193	435	9.32268	0.835053	0.809311
1700012B09Rik_CCDS40536.1_ex3_9:14770839-14770861:+_5-4	1700012B09Rik	TTGTTGGCGAGACTCTTGG	514	10.9575	579	10.9109	541	10.8973	528	11.102	0.995747	1.01879
1700012B09Rik_CCDS40536.1_ex3_9:14770862-14770884:-_5-5	1700012B09Rik	GCACCCGTGCTGAGCCTGG	1161	23.4916	1006	18.22	1233	23.557	1006	20.2474	0.775597	0.859507
1700012B09Rik_CCDS40536.1_ex1_9:14761704-14761726:+_5-1	1700012B09Rik	AATGCTCCAGATTCCATCC	551	11.6743	604	11.3389	560	11.2449	578	12.0586	0.971266	1.07237
1700012B09Rik_CCDS40536.1_ex2_9:14766920-14766942:-_5-3	1700012B09Rik	GAACCGCATAAGAGAATCA	152	3.94464	121	3.0712	122	3.23192	117	3.23851	0.778575	1.00204
1700012L04Rik_CCDS40856.1_ex0_X:9284061-9284083:-_1-1	1700012L04Rik	GTTACGCGCTTCCTGCCAG	858	17.6217	1104	19.8975	981	18.9468	1022	20.5535	1.12915	1.0848
1700012P22Rik_CCDS51365.1_ex1_4:144419789-144419811:+_5-2	1700012P22Rik	TGATCAGATAGCGATGCGA	896	18.3579	884	16.1317	816	15.9282	919	18.5829	0.878736	1.16666
1700012P22Rik_CCDS51365.1_ex2_4:144423778-144423800:-_5-4	1700012P22Rik	TATTCGAAAAGTAAAATGG	91	2.76291	87	2.48921	96	2.75626	60	2.14796	0.900937	0.779301
1700012P22Rik_CCDS51365.1_ex1_4:144419832-144419854:+_5-3	1700012P22Rik	GTGCTTGTACGGGAGACCC	469	10.0858	447	8.65145	507	10.2753	396	8.57651	0.857788	0.834676
1700012P22Rik_CCDS51365.1_ex1_4:144419764-144419786:-_5-1	1700012P22Rik	CTATGATGACCACTACAAC	494	10.5701	538	10.2091	563	11.2997	480	10.1837	0.965851	0.901228
1700012P22Rik_CCDS51365.1_ex2_4:144423845-144423867:+_5-5	1700012P22Rik	TCCTTCCTGTAAATGCACT	246	5.76567	268	5.58745	226	5.13453	230	5.4005	0.969089	1.0518
1700013D24Rik_CCDS51906.1_ex2_6:124356911-124356933:+_5-5	1700013D24Rik	AGGCGAGAACATGACAAAA	53	2.02675	125	3.13967	62	2.13425	62	2.18622	1.54911	1.02435
1700013D24Rik_CCDS51906.1_ex2_6:124356892-124356914:+_5-4	1700013D24Rik	GGTCTATCTCGAGCAAAAA	241	5.66881	248	5.2451	246	5.50042	194	4.71173	0.925257	0.856612
1700013D24Rik_CCDS51906.1_ex1_6:124356409-124356431:-_5-1	1700013D24Rik	TGAAGATGAACCATCTGGG	618	12.9723	711	13.1704	616	12.2693	605	12.5752	1.01527	1.02493
1700013D24Rik_CCDS51906.1_ex1_6:124356458-124356480:+_5-2	1700013D24Rik	AACATTGCGCAGAGAACAT	52	2.00738	41	1.70181	22	1.40248	57	2.09056	0.847778	1.49062
1700013D24Rik_CCDS51906.1_ex2_6:124356872-124356894:-_5-3	1700013D24Rik	CAGCACACCAAGAAATGTA	230	5.45571	223	4.81717	265	5.84801	181	4.463	0.882959	0.763165
1700013F07Rik_CCDS51046.1_ex2_3:108543536-108543558:-_5-5	1700013F07Rik	TACCCCTGGATATCCTCAA	376	8.28412	386	7.6073	351	7.42133	326	7.23723	0.918299	0.975193
1700013F07Rik_CCDS51046.1_ex2_3:108543426-108543448:+_5-2	1700013F07Rik	ATTCCTCTCTAGATACCAA	330	7.39297	442	8.56587	331	7.05544	381	8.28952	1.15865	1.17491
1700013F07Rik_CCDS51046.1_ex2_3:108543462-108543484:-_5-3	1700013F07Rik	GTTATACAAGGTTGCTAAG	77	2.49169	116	2.98561	114	3.08556	135	3.5829	1.19823	1.16118
1700013F07Rik_CCDS51046.1_ex1_3:108542506-108542528:-_5-1	1700013F07Rik	GCTGTTGCGCAAGGTGAGC	717	14.8902	614	11.5101	757	14.8489	665	13.7232	0.772996	0.924191
1700013F07Rik_CCDS51046.1_ex2_3:108543510-108543532:+_5-4	1700013F07Rik	ACTGAGATATTGTTACACC	196	4.79704	175	3.99554	194	4.54911	180	4.44387	0.832917	0.976865
1700013G24Rik_CCDS18818.1_ex0_4:137454659-137454681:+_5-2	1700013G24Rik	TGCGAAGCCGCCTTCCAAG	515	10.9769	755	13.9236	671	13.2755	586	12.2117	1.26844	0.919865
1700013G24Rik_CCDS18818.1_ex0_4:137454795-137454817:-_5-4	1700013G24Rik	TGACTCGTCTCTACACACT	473	10.1633	434	8.42893	548	11.0253	415	8.94003	0.829353	0.810863
1700013G24Rik_CCDS18818.1_ex0_4:137455057-137455079:-_5-5	1700013G24Rik	GGGGCGTTCCGTTTGGTCC	702	14.5996	694	12.8794	693	13.678	642	13.2831	0.882178	0.97113
1700013G24Rik_CCDS18818.1_ex0_4:137454699-137454721:-_5-3	1700013G24Rik	GAGTGGCCAGATTGGCCGC	841	17.2924	869	15.875	892	17.3186	723	14.8329	0.918032	0.856471
1700013G24Rik_CCDS18818.1_ex0_4:137454635-137454657:+_5-1	1700013G24Rik	CCAATATGAACAACGGCAA	483	10.357	503	9.61002	431	8.88488	371	8.0982	0.927878	0.911458
1700013H16Rik_CCDS53071.1_ex6_X:53751023-53751045:-_5-1	1700013H16Rik	TAGAACTGTTTACAGATCC	139	3.6928	241	5.12528	166	4.03687	149	3.85076	1.38791	0.953897
1700013H16Rik_CCDS53071.1_ex7_X:53751517-53751539:-_5-3	1700013H16Rik	GCATCCCAGGGTTTTGCAG	604	12.7011	663	12.3488	683	13.4951	648	13.3979	0.972264	0.992802
1700013H16Rik_CCDS53071.1_ex7_X:53751579-53751601:-_5-4	1700013H16Rik	TTTGAAAGCACCCCAACAG	363	8.03227	396	7.77847	260	5.75654	323	7.17983	0.968402	1.24725
1700013H16Rik_CCDS53071.1_ex7_X:53751752-53751774:-_5-5	1700013H16Rik	GCACCACAAGGGACCCTGG	341	7.60607	317	6.4262	329	7.01886	408	8.8061	0.844877	1.25464
1700013H16Rik_CCDS53071.1_ex6_X:53751057-53751079:-_5-2	1700013H16Rik	TCAACATCTGATTCATGTC	245	5.7463	250	5.27934	247	5.51872	220	5.20917	0.918737	0.94391
1700015E13Rik_CCDS15471.1_ex1_1:170311603-170311625:-_5-3	1700015E13Rik	CATACGAAGTAGCTGTAAG	150	3.9059	166	3.84148	197	4.604	169	4.23341	0.983508	0.919508
1700015E13Rik_CCDS15471.1_ex0_1:170308973-170308995:-_5-1	1700015E13Rik	GAGCGTTTACCTGGCAAGC	399	8.72969	968	17.5696	423	8.73853	376	8.19386	2.01263	0.93767
1700015E13Rik_CCDS15471.1_ex1_1:170311841-170311863:-_5-5	1700015E13Rik	GTAGCCATTCTGCTGGGCT	967	19.7333	982	17.8092	1114	21.38	889	18.0089	0.902494	0.842326
1700015E13Rik_CCDS15471.1_ex1_1:170311538-170311560:+_5-2	1700015E13Rik	TTGGGGGACACCCAGAATG	207	5.01014	231	4.95411	276	6.04925	234	5.47703	0.988816	0.905406
1700015E13Rik_CCDS15471.1_ex1_1:170311700-170311722:-_5-4	1700015E13Rik	TTCAGCCACGTCCTCAAGA	750	15.5295	756	13.9407	675	13.3487	745	15.2538	0.897693	1.14272
1700015F17Rik_CCDS51410.1_ex4_5:5466626-5466648:+_5-2	1700015F17Rik	TCTTATCTCGAGTACACAC	404	8.82655	535	10.1578	412	8.53729	436	9.34182	1.15082	1.09424
1700015F17Rik_CCDS51410.1_ex5_5:5478866-5478888:-_5-4	1700015F17Rik	GAAGCAAAATACGTTGAAA	20	1.38745	21	1.35946	25	1.45736	26	1.49745	0.979827	1.02751
1700015F17Rik_CCDS51410.1_ex3_5:5457354-5457376:-_5-1	1700015F17Rik	ATTTGGTGCCGAGAAGAAA	57	2.10424	30	1.51352	76	2.39037	69	2.32015	0.719271	0.970622
1700015F17Rik_CCDS51410.1_ex5_5:5478887-5478909:+_5-5	1700015F17Rik	GATTTTCCGCTTCCAGTGA	904	18.5129	1054	19.0417	1082	20.7945	923	18.6594	1.02856	0.897322
1700015F17Rik_CCDS51410.1_ex4_5:5466657-5466679:-_5-3	1700015F17Rik	CTTGTAGAATGTGCTCAAA	319	7.17987	350	6.99107	346	7.32986	260	5.97448	0.973704	0.815087
1700015G11Rik_CCDS57552.1_ex2_7:52014855-52014877:-_4-4	1700015G11Rik	TCAGATGTTTCTACCAGGC	477	10.2408	567	10.7055	588	11.7571	493	10.4324	1.04539	0.887325
1700015G11Rik_CCDS57552.1_ex1_7:52013580-52013602:-_4-2	1700015G11Rik	TCAATTTTCCTTAAGTCTG	864	17.738	840	15.3786	916	17.7577	749	15.3303	0.866986	0.863307
1700015G11Rik_CCDS57552.1_ex1_7:52013536-52013558:-_4-1	1700015G11Rik	AAACCTACAGAAAGAGAAG	3	1.05812	20	1.34235	6	1.10977	28	1.53571	1.26862	1.38382
1700015G11Rik_CCDS57552.1_ex2_7:52014841-52014863:+_4-3	1700015G11Rik	GAAATAAAATTTACCTGCC	125	3.42158	116	2.98561	109	2.99409	146	3.79336	0.872583	1.26695
1700016C15Rik_CCDS48462.1_ex2_1:177743256-177743278:-_5-3	1700016C15Rik	GGAATTGTCAAGTCTATAA	122	3.36346	50	1.85587	133	3.43315	112	3.14285	0.551773	0.915441
1700016C15Rik_CCDS48462.1_ex2_1:177743294-177743316:-_5-5	1700016C15Rik	GGTCTAATTGAGGCTGATA	471	10.1245	596	11.2019	580	11.6107	469	9.97319	1.10642	0.858962
1700016C15Rik_CCDS48462.1_ex2_1:177743276-177743298:-_5-4	1700016C15Rik	ACGGAGTTGTGCTCTTGAG	546	11.5775	618	11.5785	646	12.8182	631	13.0727	1.00009	1.01985
1700016C15Rik_CCDS48462.1_ex1_1:177741058-177741080:-_5-2	1700016C15Rik	CCTCCCACTGTAATCAAAA	270	6.23061	250	5.27934	259	5.73825	290	6.54846	0.847322	1.14119
1700016C15Rik_CCDS48462.1_ex1_1:177741020-177741042:+_5-1	1700016C15Rik	ACATCAAAGGCTATTACCC	184	4.56457	207	4.54329	184	4.36617	161	4.08035	0.995339	0.934538
1700016D06Rik_CCDS40221.1_ex3_8:11662675-11662697:-_5-3	1700016D06Rik	CCAAGATGAAATTCTAGTC	460	9.91142	468	9.01092	507	10.2753	442	9.45661	0.909145	0.920328
1700016D06Rik_CCDS40221.1_ex4_8:11665060-11665082:-_5-5	1700016D06Rik	TGGCCAAATTTAGAAACTC	353	7.83854	401	7.86406	334	7.11033	338	7.46682	1.00325	1.05014
1700016D06Rik_CCDS40221.1_ex3_8:11662656-11662678:+_5-2	1700016D06Rik	CCCTGGCTCCAGAATATCC	426	9.25275	433	8.41181	495	10.0557	548	11.4847	0.909115	1.1421
1700016D06Rik_CCDS40221.1_ex2_8:11661658-11661680:+_5-1	1700016D06Rik	GGGTTATATTTACCGTCAA	151	3.92527	180	4.08112	201	4.67717	163	4.11861	1.0397	0.880578
1700016D06Rik_CCDS40221.1_ex4_8:11665030-11665052:-_5-4	1700016D06Rik	ATAGCTACAGTGTTTGGTA	352	7.81917	288	5.9298	355	7.49451	354	7.77294	0.758366	1.03715
1700016H13Rik_CCDS51575.1_ex0_5:103648932-103648954:+_5-1	1700016H13Rik	TACTCCTTTTCAAGTGCCA	517	11.0157	504	9.62714	628	12.4889	468	9.95406	0.873951	0.797034
1700016H13Rik_CCDS51575.1_ex1_5:103649487-103649509:+_5-3	1700016H13Rik	ATACGATTTCTCCCAAGAA	382	8.40035	258	5.41628	429	8.8483	347	7.63901	0.644768	0.863332
1700016H13Rik_CCDS51575.1_ex1_5:103649537-103649559:-_5-5	1700016H13Rik	TGCGGAACTCACAAAGACC	296	6.7343	234	5.00546	359	7.56769	419	9.01656	0.743278	1.19146
1700016H13Rik_CCDS51575.1_ex1_5:103649519-103649541:+_5-4	1700016H13Rik	TTCGTCAAGTTTGTGTACC	286	6.54058	400	7.84694	450	9.23248	427	9.16962	1.19973	0.993192
1700016H13Rik_CCDS51575.1_ex1_5:103649412-103649434:+_5-2	1700016H13Rik	TTAACTCACATTGCATTGA	255	5.94002	255	5.36492	240	5.39065	215	5.11351	0.903182	0.948588
1700016K19Rik_CCDS25059.1_ex1_11:76003190-76003212:-_5-5	1700016K19Rik	AGACTCTCGTTGATCTGGC	791	16.3238	767	14.129	856	16.66	701	14.412	0.865548	0.865063
1700016K19Rik_CCDS25059.1_ex0_11:76000245-76000267:+_5-2	1700016K19Rik	AAGGATCGGGCAAGGGCGA	437	9.46585	527	10.0208	451	9.25077	491	10.3941	1.05863	1.12359
1700016K19Rik_CCDS25059.1_ex1_11:76003003-76003025:+_5-3	1700016K19Rik	CAGATAAACATCACAGTCG	288	6.57932	379	7.48747	369	7.75063	356	7.81121	1.13803	1.00782
1700016K19Rik_CCDS25059.1_ex0_11:76000173-76000195:-_5-1	1700016K19Rik	AGGCGGTGCCCACGATGGG	604	12.7011	672	12.5029	780	15.2696	645	13.3405	0.984393	0.873664
1700016K19Rik_CCDS25059.1_ex1_11:76003135-76003157:-_5-4	1700016K19Rik	GATTAATGCTGTACGAATA	218	5.22324	192	4.28653	232	5.2443	212	5.05611	0.820666	0.964116
1700017B05Rik_CCDS23219.1_ex1_9:57257719-57257741:+_5-2	1700017B05Rik	CCAGGACGCTCGTTTGGCC	973	19.8496	1056	19.0759	1071	20.5933	1052	21.1275	0.961023	1.02594
1700017B05Rik_CCDS23219.1_ex1_9:57258506-57258528:-_5-3	1700017B05Rik	TCTTGCGAGGACTACCATC	433	9.38836	408	7.98388	387	8.07993	364	7.96427	0.850402	0.985685
1700017B05Rik_CCDS23219.1_ex1_9:57258916-57258938:+_5-5	1700017B05Rik	GCCTTCGAAGTACCCCCTA	384	8.4391	408	7.98388	408	8.46411	412	8.88263	0.946058	1.04945
1700017B05Rik_CCDS23219.1_ex1_9:57257582-57257604:+_5-1	1700017B05Rik	CGTTGTCAATCACGGGCAT	519	11.0544	410	8.01811	483	9.83619	517	10.8916	0.725332	1.10729
1700017B05Rik_CCDS23219.1_ex1_9:57258680-57258702:+_5-4	1700017B05Rik	ACAAAGGGTTGCGGTAGAC	398	8.71031	345	6.90548	357	7.5311	292	6.58672	0.792794	0.874603
1700017D01Rik_CCDS50393.1_ex2_19:11105696-11105718:+_5-1	1700017D01Rik	TTCCTATTGATTCAAAAAT	56	2.08487	2483	43.5024	66	2.20743	97	2.85586	20.8658	1.29375
1700017D01Rik_CCDS50393.1_ex4_19:11112420-11112442:-_5-5	1700017D01Rik	GGCCTAATTCACAATGCAC	382	8.40035	495	9.47309	340	7.22009	407	8.78697	1.1277	1.21702
1700017D01Rik_CCDS50393.1_ex3_19:11110345-11110367:+_5-4	1700017D01Rik	ATCCTGAGTTGATGAACTG	655	13.6891	537	10.192	699	13.7878	598	12.4413	0.744536	0.902342
1700017D01Rik_CCDS50393.1_ex2_19:11105754-11105776:-_5-2	1700017D01Rik	AACATCATAAGTATCTTCG	63	2.22048	70	2.19821	70	2.28061	57	2.09056	0.989974	0.916667
Trp53bp1_CCDS50684.1_ex21_2:121253630-121253652:-_5-5	1700017D01Rik	CCCGGTAAAGGTATCCATG	348	7.74168	627	11.7326	333	7.09203	715	14.6798	1.51551	2.0699
1700017D01Rik_CCDS50393.1_ex3_19:11110328-11110350:-_5-3	1700017D01Rik	GGATCCAGCAGTATAACTC	419	9.11714	392	7.71	434	8.93977	388	8.42345	0.84566	0.942245
1700017N19Rik_CCDS36047.1_ex6_10:100609233-100609255:+_5-5	1700017N19Rik	CAAAATGCTCAAATGTCAA	266	6.15312	359	7.14513	314	6.74444	308	6.89284	1.16122	1.022
1700017N19Rik_CCDS36047.1_ex4_10:100603544-100603566:+_5-3	1700017N19Rik	AAAAGCGTAGCTCCGACAG	373	8.226	347	6.93972	430	8.86659	325	7.2181	0.843633	0.814078
1700017N19Rik_CCDS36047.1_ex5_10:100605641-100605663:+_5-4	1700017N19Rik	TTAGCCTATTTGAAAGGGC	500	10.6863	510	9.72985	474	9.67154	371	8.0982	0.910495	0.837322
1700017N19Rik_CCDS36047.1_ex2_10:100601933-100601955:-_5-1	1700017N19Rik	GGTCTTGATACGTTCTCCA	370	8.16788	254	5.34781	359	7.56769	323	7.17983	0.654736	0.948748
1700017N19Rik_CCDS36047.1_ex2_10:100601954-100601976:-_5-2	1700017N19Rik	AAAACTAATGGATGATGAA	74	2.43358	87	2.48921	75	2.37208	72	2.37755	1.02286	1.00231
1700018B08Rik_CCDS52692.1_ex3_8:121535519-121535541:+_5-3	1700018B08Rik	CGGCAGGACTTCATGGCTC	394	8.63282	472	9.07939	506	10.257	498	10.528	1.05173	1.02643
1700018B08Rik_CCDS52692.1_ex4_8:121539883-121539905:+_5-4	1700018B08Rik	GGGACAAAGGCACCCAGTA	395	8.6522	392	7.71	354	7.47622	415	8.94003	0.891103	1.1958
1700018B08Rik_CCDS52692.1_ex3_8:121535453-121535475:-_5-1	1700018B08Rik	CAGGGCTGTCATGCCCTAC	724	15.0258	921	16.7651	789	15.4343	715	14.6798	1.11575	0.951118
1700018B08Rik_CCDS52692.1_ex4_8:121539910-121539932:+_5-5	1700018B08Rik	GTGCATCAGCCCGGGGCAC	517	11.0157	521	9.91814	551	11.0802	513	10.815	0.900367	0.976067
1700018B08Rik_CCDS52692.1_ex3_8:121535471-121535493:-_5-2	1700018B08Rik	CCTTCCGATGCCCAGGGAC	1351	27.1724	1476	26.2652	1392	26.4658	1430	28.3596	0.966612	1.07156
1700018C11Rik_CCDS18262.1_ex2_4:63611879-63611901:+_5-5	1700018C11Rik	CTCTCTTGGCTTGGAACCT	707	14.6965	898	16.3714	851	16.5685	835	16.9757	1.11397	1.02458
1700018C11Rik_CCDS18262.1_ex2_4:63611857-63611879:+_5-4	1700018C11Rik	CCTACTGTAGGTTGGTGTC	783	16.1688	843	15.4299	763	14.9586	729	14.9477	0.954303	0.999268
1700018C11Rik_CCDS18262.1_ex1_4:63608495-63608517:-_5-3	1700018C11Rik	CTACCGCACAGTCCGTCGT	867	17.7961	855	15.6353	888	17.2454	960	19.3673	0.878583	1.12304
1700018C11Rik_CCDS18262.1_ex1_4:63608482-63608504:+_5-2	1700018C11Rik	TGCTTTTCTTGGCCAACGA	1335	26.8625	1532	27.2238	1541	29.1917	1338	26.5994	1.01345	0.911199
1700018C11Rik_CCDS18262.1_ex1_4:63608456-63608478:-_5-1	1700018C11Rik	CTGCCAGCAGTGATTATGA	872	17.8929	726	13.4272	544	10.9522	684	14.0867	0.750418	1.2862
1700018F24Rik_CCDS51696.1_ex1_5:145043497-145043519:-_5-4	1700018F24Rik	GTACCTATGGTAGACAGCC	1827	36.3938	2175	38.2302	1886	35.5032	2037	39.9731	1.05046	1.1259
1700018F24Rik_CCDS51696.1_ex1_5:145043453-145043475:-_5-2	1700018F24Rik	CGTGGTAATGAACTGCAGC	609	12.7979	647	12.0749	599	11.9583	602	12.5178	0.943505	1.04679
1700018F24Rik_CCDS51696.1_ex3_5:145044798-145044820:+_5-5	1700018F24Rik	GGCAGTTGATGGACTACGC	1351	27.1724	1901	33.5401	1501	28.4599	1388	27.5561	1.23434	0.968242
1700018F24Rik_CCDS51696.1_ex1_5:145043470-145043492:-_5-3	1700018F24Rik	GCTGATGGATAGTTGGTCG	1196	24.1697	4889	84.6867	1335	25.423	1264	25.1836	3.50384	0.990583
1700018F24Rik_CCDS51696.1_ex1_5:145043378-145043400:-_5-1	1700018F24Rik	GTAGGTTATACGGAAAGTC	276	6.34685	372	7.36765	340	7.22009	323	7.17983	1.16084	0.994424
1700019A02Rik_CCDS48258.1_ex4_1:53177782-53177804:+_5-2	1700019A02Rik	ATTGATGCAATACTCCTGA	156	4.02213	184	4.14959	154	3.81734	169	4.23341	1.03169	1.109
1700019A02Rik_CCDS48258.1_ex4_1:53177769-53177791:-_5-1	1700019A02Rik	GCATCAATGACAGATGAAG	156	4.02213	79	2.35227	137	3.50633	182	4.48213	0.584832	1.2783
1700019A02Rik_CCDS48258.1_ex4_1:53177797-53177819:-_5-3	1700019A02Rik	ATCTCATAAAGTATCCCTC	282	6.46309	394	7.74423	381	7.97016	253	5.84055	1.19823	0.732802
1700019A02Rik_CCDS48258.1_ex5_1:53181864-53181886:-_5-4	1700019A02Rik	CTGAAGCTCTGAATGAAGA	238	5.61069	195	4.33788	202	4.69547	194	4.71173	0.773146	1.00346
1700019A02Rik_CCDS48258.1_ex6_1:53182518-53182540:-_5-5	1700019A02Rik	GAAGCCTATTTAGAAGAAC	163	4.15774	130	3.22525	119	3.17703	87	2.66454	0.775723	0.838687
1700019B03Rik_CCDS52467.1_ex0_8:3476285-3476307:+_5-4	1700019B03Rik	CCGGGATTCAATGCCCTCG	634	13.2823	640	11.9551	728	14.3183	705	14.4885	0.90008	1.01188
1700019B03Rik_CCDS52467.1_ex0_8:3476203-3476225:+_5-3	1700019B03Rik	CCATTGCACGTACTGACTA	601	12.643	813	14.9164	613	12.2145	618	12.8239	1.17982	1.0499
1700019B03Rik_CCDS52467.1_ex0_8:3476170-3476192:+_5-2	1700019B03Rik	TGCACGCGGATATGCGTCC	756	15.6457	808	14.8308	779	15.2513	730	14.9668	0.947915	0.981344
1700019B03Rik_CCDS52467.1_ex0_8:3476336-3476358:-_5-5	1700019B03Rik	GGATAGTGTGCCTGGTACG	936	19.1328	945	17.1759	898	17.4284	882	17.875	0.89772	1.02562
1700019B03Rik_CCDS52467.1_ex0_8:3476092-3476114:-_5-1	1700019B03Rik	CATCTTGCGACTGTAACGT	908	18.5904	867	15.8407	910	17.6479	900	18.2193	0.852094	1.03238
1700019D03Rik_CCDS14949.1_ex0_1:52925443-52925465:-_5-5	1700019D03Rik	AATATAGGACACCTTCTCC	226	5.37822	171	3.92707	223	5.07965	162	4.09948	0.73018	0.80704
1700019D03Rik_CCDS14949.1_ex0_1:52925361-52925383:+_5-2	1700019D03Rik	TCTGCGAATTCAAGGATCA	358	7.93541	360	7.16224	348	7.36645	399	8.63391	0.902568	1.17206
1700019D03Rik_CCDS14949.1_ex0_1:52925386-52925408:+_5-3	1700019D03Rik	CGATCACAGCACCGGGCTC	1542	30.8726	1749	30.9382	1529	28.9721	1658	32.7219	1.00213	1.12943
1700019D03Rik_CCDS14949.1_ex0_1:52925405-52925427:+_5-4	1700019D03Rik	TGGGAGTTTCTTTACTTCC	313	7.06364	216	4.69735	331	7.05544	255	5.87881	0.665004	0.833231
1700019D03Rik_CCDS14949.1_ex0_1:52925331-52925353:+_5-1	1700019D03Rik	GCATCCTCCACAATTTCAC	218	5.22324	124	3.12255	274	6.01266	217	5.15178	0.597819	0.856821
1700019G17Rik_CCDS39540.1_ex0_6:85901335-85901357:+_5-3	1700019G17Rik	AAAGCTGCATACTGTGGCC	466	10.0277	456	8.80551	520	10.5131	412	8.88263	0.878123	0.844912
1700019G17Rik_CCDS39540.1_ex0_6:85901389-85901411:+_5-5	1700019G17Rik	AGGCACCCCAGGTAAAAGC	0	1	0	1	0	1	0	1	1	1
1700019G17Rik_CCDS39540.1_ex0_6:85901299-85901321:+_5-2	1700019G17Rik	AAGCCAGATAAGGAGCCGC	836	17.1955	943	17.1417	952	18.4163	968	19.5204	0.996867	1.05995
1700019G17Rik_CCDS39540.1_ex0_6:85901370-85901392:+_5-4	1700019G17Rik	ACACTAGGACTATGGTCAC	669	13.9603	613	11.4929	727	14.3	627	12.9961	0.823258	0.90882
1700019G17Rik_CCDS39540.1_ex0_6:85901281-85901303:-_5-1	1700019G17Rik	CTTTCTTGGAGAAATTACG	225	5.35885	224	4.83429	283	6.17731	306	6.85458	0.902113	1.10964
1700019L03Rik_CCDS15932.1_ex7_2:32781607-32781629:+_5-5	1700019L03Rik	TCCCATTTCCGCTGATACC	624	13.0885	4689	81.2632	647	12.8365	644	13.3214	6.20874	1.03778
1700019L03Rik_CCDS15932.1_ex5_2:32779871-32779893:+_5-1	1700019L03Rik	TTCTCTAGGATGGCCCGCC	1128	22.8523	1392	24.8273	1129	21.6544	1168	23.3469	1.08642	1.07816
1700019L03Rik_CCDS15932.1_ex7_2:32781417-32781439:-_5-4	1700019L03Rik	GACGCGTTCGAGGCCCAAC	721	14.9677	708	13.1191	752	14.7574	728	14.9285	0.876494	1.0116
1700019L03Rik_CCDS15932.1_ex7_2:32781394-32781416:+_5-3	1700019L03Rik	TGGAATTCATGGCGCACCT	1195	24.1503	1248	22.3624	1294	24.6729	1305	25.968	0.925969	1.05249
1700019L03Rik_CCDS15932.1_ex7_2:32781348-32781370:-_5-2	1700019L03Rik	GAGAACATCGCCCTCGGTG	907	18.571	904	16.4741	997	19.2395	887	17.9706	0.887087	0.934048
1700019N19Rik_CCDS38031.1_ex2_19:58787608-58787630:-_5-1	1700019N19Rik	GCCACAAGGTATACCATCA	523	11.1319	707	13.102	498	10.1106	644	13.3214	1.17698	1.31757
1700019N19Rik_CCDS38031.1_ex3_19:58789175-58789197:+_5-3	1700019N19Rik	AGAGCAGTTTAATCCCTGC	414	9.02028	369	7.3163	470	9.59837	373	8.13646	0.811095	0.847692
1700019N19Rik_CCDS38031.1_ex3_19:58789199-58789221:-_5-4	1700019N19Rik	AGAACGCAGAGATACAAGG	167	4.23523	202	4.4577	162	3.96369	116	3.21938	1.05253	0.812218
1700019N19Rik_CCDS38031.1_ex3_19:58789068-58789090:+_5-2	1700019N19Rik	AGGGCCATACCCAGAGTCA	475	10.202	409	8.00099	542	10.9156	450	9.60967	0.784257	0.880364
1700019N19Rik_CCDS38031.1_ex3_19:58789221-58789243:+_5-5	1700019N19Rik	TCCTGGAACGCTTTCACAC	465	10.0083	418	8.15505	553	11.1168	507	10.7002	0.81483	0.962528
1700019O17Rik_CCDS56635.1_ex0_1:86426470-86426492:+_5-1	1700019O17Rik	ATTTACCCGGAGAGTCCGA	1055	21.4381	1016	18.3912	890	17.282	1046	21.0127	0.857874	1.21587
1700019O17Rik_CCDS56635.1_ex0_1:86427159-86427181:-_5-5	1700019O17Rik	GTCACTCGGGGAAACCGTC	503	10.7444	362	7.19648	420	8.68365	444	9.49488	0.669786	1.09342
1700019O17Rik_CCDS56635.1_ex0_1:86426502-86426524:-_5-2	1700019O17Rik	TGGTGGGACGTCATCGGGC	682	14.2121	753	13.8894	681	13.4585	715	14.6798	0.977288	1.09075
1700019O17Rik_CCDS56635.1_ex0_1:86427140-86427162:+_5-4	1700019O17Rik	CAACCGTACAAGTCGGAGC	649	13.5728	682	12.674	653	12.9462	653	13.4936	0.933778	1.04228
1700019O17Rik_CCDS56635.1_ex0_1:86426567-86426589:-_5-3	1700019O17Rik	GTGATGGCTTTCGCCTCAG	1029	20.9345	1030	18.6309	1139	21.8373	962	19.4056	0.889962	0.888642
1700020A23Rik_CCDS50710.1_ex1_2:130405871-130405893:-_5-5	1700020A23Rik	GGCCATCTTTGTTGGAGAG	408	8.90404	571	10.774	388	8.09823	494	10.4515	1.21001	1.29059
1700020A23Rik_CCDS50710.1_ex1_2:130405814-130405836:+_5-4	1700020A23Rik	CTCCCAATGGGTCAGAGCC	1328	26.7269	1402	24.9985	1375	26.1548	1337	26.5803	0.935333	1.01627
1700020A23Rik_CCDS50710.1_ex0_2:130405692-130405714:-_5-2	1700020A23Rik	TGGCACTTACCCATAGAGC	631	13.2241	824	15.1047	640	12.7084	698	14.3546	1.14221	1.12953
1700020A23Rik_CCDS50710.1_ex1_2:130405802-130405824:+_5-3	1700020A23Rik	CGACACAGACTTCTCCCAA	675	14.0765	640	11.9551	686	13.55	648	13.3979	0.849293	0.98878
1700020A23Rik_CCDS50710.1_ex0_2:130405620-130405642:+_5-1	1700020A23Rik	ATTCGAACCATCTTCTCAA	315	7.10238	270	5.62168	321	6.8725	243	5.64922	0.791521	0.822004
1700020L24Rik_CCDS25165.1_ex1_11:83440553-83440575:+_5-4	1700020L24Rik	GCCCGTTCGCTCTGCTGGG	908	18.5904	1048	18.939	963	18.6175	885	17.9324	1.01875	0.963199
1700020L24Rik_CCDS25165.1_ex2_11:83440687-83440709:-_5-5	1700020L24Rik	AACACGCACGGTTCCTCCG	670	13.9797	712	13.1876	654	12.9645	654	13.5127	0.943338	1.04228
1700020L24Rik_CCDS25165.1_ex1_11:83440374-83440396:+_5-1	1700020L24Rik	TTCGTCGTCGGTGGAAGAG	426	9.25275	483	9.26768	456	9.34224	466	9.91579	1.00161	1.06139
1700020L24Rik_CCDS25165.1_ex1_11:83440478-83440500:-_5-3	1700020L24Rik	TGCTGGACTCCTGGCGCAG	2518	49.7803	2585	45.2483	2245	42.0709	2560	49.9795	0.90896	1.18798
1700020L24Rik_CCDS25165.1_ex1_11:83440434-83440456:-_5-2	1700020L24Rik	TCGCGCTCTTCCGCGTCTC	785	16.2075	671	12.4857	808	15.7819	729	14.9477	0.770367	0.947142
1700020N15Rik_CCDS57758.1_ex1_X:69945617-69945639:-_5-2	1700020N15Rik	TGAATATGTTCATAAACAC	221	5.28135	384	7.57306	295	6.39685	255	5.87881	1.43392	0.919018
1700020N15Rik_CCDS57758.1_ex0_X:69945429-69945451:+_5-1	1700020N15Rik	AAATTCAAATATAAAGTCA	4	1.07749	25	1.42793	16	1.29271	32	1.61224	1.32524	1.24718
1700020N15Rik_CCDS57758.1_ex1_X:69945727-69945749:-_5-5	1700020N15Rik	CTCATTTACGCGATGGTAA	1542	30.8726	1639	29.0553	1650	31.1858	1554	30.7321	0.941136	0.985452
1700020N15Rik_CCDS57758.1_ex1_X:69945683-69945705:-_5-4	1700020N15Rik	CTTTCTTCACCTTAACCAA	955	19.5009	945	17.1759	968	18.709	1070	21.4719	0.880775	1.14768
1700020N15Rik_CCDS57758.1_ex1_X:69945664-69945686:-_5-3	1700020N15Rik	GGGAGTCTGAGCTCTTGGG	113	3.18911	151	3.58472	168	4.07346	170	4.25254	1.12405	1.04396
1700021F05Rik_CCDS23820.1_ex2_10:43532795-43532817:+_5-4	1700021F05Rik	TCGCTCCTCTCGGGGTAAC	1356	27.2693	1464	26.0598	1300	24.7827	1191	23.7869	0.955646	0.95982
1700021F05Rik_CCDS23820.1_ex2_10:43532682-43532704:-_5-2	1700021F05Rik	TGAAGACGGGCCTTGACGT	0	1	0	1	0	1	0	1	1	1
1700021F05Rik_CCDS23820.1_ex2_10:43532892-43532914:+_5-5	1700021F05Rik	TTTTGAGTCGTATAGAAAA	14	1.27122	20	1.34235	13	1.23783	9	1.17219	1.05595	0.946977
1700021F05Rik_CCDS23820.1_ex2_10:43532755-43532777:-_5-3	1700021F05Rik	AGTGAGCCTGGTGTGGCGA	1497	30.0009	1549	27.5148	1447	27.472	1359	27.0012	0.917133	0.982863
1700021F05Rik_CCDS23820.1_ex1_10:43530644-43530666:-_5-1	1700021F05Rik	TAGAAGATGCATTCTACAA	89	2.72417	79	2.35227	89	2.6282	70	2.33928	0.863483	0.89007
1700021F07Rik_CCDS50814.1_ex1_2:173526015-173526037:+_5-1	1700021F07Rik	GAGGGCCGAAAGTGAAGCC	322	7.23799	480	9.21633	353	7.45792	362	7.926	1.27333	1.06276
1700021F07Rik_CCDS50814.1_ex1_2:173526064-173526086:+_5-3	1700021F07Rik	TTAACAACGTCCATGAAAG	171	4.31272	197	4.37212	204	4.73206	163	4.11861	1.01377	0.870365
1700021F07Rik_CCDS50814.1_ex2_2:173527896-173527918:-_5-5	1700021F07Rik	GACGGACATAGAAGTGGCT	783	16.1688	940	17.0903	920	17.8308	687	14.1441	1.05699	0.793238
1700021F07Rik_CCDS50814.1_ex1_2:173526036-173526058:+_5-2	1700021F07Rik	GCAAAACTGGCCGGCCAAG	1239	25.0027	1317	23.5435	1381	26.2646	1213	24.2078	0.94164	0.921693
1700021F07Rik_CCDS50814.1_ex2_2:173527841-173527863:+_5-4	1700021F07Rik	CAGCTGCTTGAGGGTGAAG	633	13.2629	1023	18.511	692	13.6597	665	13.7232	1.3957	1.00465
1700021K19Rik_CCDS28124.1_ex12_16:32843025-32843047:+_5-1	1700021K19Rik	GTCCGAGTGGGAGCGAATA	944	19.2878	981	17.7921	989	19.0932	984	19.8265	0.922455	1.03841
1700021K19Rik_CCDS28124.1_ex17_16:32857002-32857024:-_5-5	1700021K19Rik	GGTAATTTGAAGACGACTG	67	2.29797	32	1.54776	62	2.13425	49	1.9375	0.673532	0.907811
1700021K19Rik_CCDS28124.1_ex12_16:32843276-32843298:-_5-3	1700021K19Rik	GGCCCGAGTACCTGGCCAT	1286	25.9132	1418	25.2724	1283	24.4717	1240	24.7244	0.97527	1.01033
1700021K19Rik_CCDS28124.1_ex12_16:32843346-32843368:-_5-4	1700021K19Rik	ACTCTGACTAGCCCCCTAG	800	16.4981	717	13.2731	841	16.3856	632	13.0918	0.804524	0.798983
1700021K19Rik_CCDS28124.1_ex12_16:32843051-32843073:+_5-2	1700021K19Rik	TCTTTGTCCCGCTGGCGAC	913	18.6872	989	17.9291	972	18.7822	807	16.44	0.959428	0.8753
1700022I11Rik_CCDS51160.1_ex1_4:42971318-42971340:-_5-2	1700022I11Rik	AGGTTGTACGCAGGTGGAA	1043	21.2057	1275	22.8246	1254	23.9412	1080	21.6632	1.07634	0.904852
1700022I11Rik_CCDS51160.1_ex1_4:42971452-42971474:-_5-4	1700022I11Rik	AGGATACCAGTGGTATAGG	370	8.16788	393	7.72712	402	8.35435	436	9.34182	0.946037	1.1182
1700022I11Rik_CCDS51160.1_ex1_4:42971965-42971987:+_5-5	1700022I11Rik	TCACAGTACCCGTGACTGA	1557	31.1632	1707	30.2193	1637	30.9479	1670	32.9515	0.969711	1.06474
1700022I11Rik_CCDS51160.1_ex1_4:42971420-42971442:-_5-3	1700022I11Rik	GATTGGACTAGTTGAGAAC	316	7.12176	181	4.09824	384	8.02505	235	5.49616	0.575453	0.684876
1700022I11Rik_CCDS51160.1_ex0_4:42970121-42970143:+_5-1	1700022I11Rik	GGTTTGGCAGATCCGAAGA	430	9.33024	417	8.13793	458	9.37883	371	8.0982	0.872211	0.863455
1700022P22Rik_CCDS48483.1_ex0_1:191039717-191039739:+_5-4	1700022P22Rik	CAGAAGAGGCACTTCAGCA	811	16.7112	932	16.9534	815	15.9099	840	17.0714	1.01449	1.073
1700022P22Rik_CCDS48483.1_ex0_1:191039704-191039726:+_5-3	1700022P22Rik	CCTGCTGAGAGTTCAGAAG	921	18.8422	915	16.6624	861	16.7515	729	14.9477	0.884311	0.89232
1700022P22Rik_CCDS48483.1_ex0_1:191039663-191039685:+_5-1	1700022P22Rik	CGCGAGTCCTACTGCCTGG	976	19.9077	1180	21.1985	948	18.3431	950	19.176	1.06484	1.04541
1700022P22Rik_CCDS48483.1_ex0_1:191039744-191039766:-_5-5	1700022P22Rik	ATGCATGCAAGCTAAGGTC	605	12.7205	532	10.1064	589	11.7754	578	12.0586	0.794502	1.02405
1700022P22Rik_CCDS48483.1_ex0_1:191039678-191039700:-_5-2	1700022P22Rik	TTCGTTGCTTCTTTCCACC	528	11.2288	415	8.1037	450	9.23248	418	8.99743	0.721691	0.974541
1700023E05Rik_CCDS19369.1_ex0_5:77016430-77016452:+_5-1	1700023E05Rik	GATTCCCTCCGGTCTCGCA	1109	22.4843	1171	21.0444	1195	22.8618	1109	22.2181	0.935962	0.971842
1700023E05Rik_CCDS19369.1_ex0_5:77016582-77016604:-_5-3	1700023E05Rik	CTGGCTATCAAAGATGGGG	633	13.2629	697	12.9308	777	15.2147	694	14.278	0.974961	0.938434
1700023E05Rik_CCDS19369.1_ex0_5:77016604-77016626:+_5-4	1700023E05Rik	TACCTACCACGGCTCCAGC	1266	25.5258	1450	25.8202	1447	27.472	1273	25.3558	1.01153	0.922969
1700023E05Rik_CCDS19369.1_ex2_5:77044060-77044082:+_5-5	1700023E05Rik	GCAATGGGGAACTCCGGAC	466	10.0277	556	10.5172	417	8.62876	480	10.1837	1.04882	1.1802
1700023E05Rik_CCDS19369.1_ex0_5:77016515-77016537:-_5-2	1700023E05Rik	GGCGCTCGGATGACTGAAG	430	9.33024	363	7.2136	449	9.21418	402	8.69131	0.773142	0.943253
1700023F06Rik_CCDS56813.1_ex3_11:103200147-103200169:-_5-1	1700023F06Rik	ATCGGGTCGGTGAGCCCCC	696	14.4834	809	14.8479	688	13.5865	724	14.852	1.02517	1.09314
1700023F06Rik_CCDS56813.1_ex5_11:103200840-103200862:+_5-5	1700023F06Rik	TGGATACCCGCGTTGCGCA	647	13.5341	749	13.8209	657	13.0194	723	14.8329	1.02119	1.13929
1700023F06Rik_CCDS56813.1_ex5_11:103200803-103200825:-_5-4	1700023F06Rik	ATGTGCGAGGCTCTTCGGC	1065	21.6319	949	17.2444	1237	23.6302	1011	20.3431	0.797174	0.860894
1700023F06Rik_CCDS56813.1_ex4_11:103200280-103200302:+_5-3	1700023F06Rik	CAGACGGTGGTTGTCAGTA	944	19.2878	903	16.457	1065	20.4835	904	18.2959	0.853233	0.893199
1700023F06Rik_CCDS56813.1_ex3_11:103200172-103200194:-_5-2	1700023F06Rik	CCCTACTCAGGCCAAATGA	540	11.4612	500	9.55867	530	10.696	422	9.07396	0.834001	0.848348
1700024G13Rik_CCDS36867.1_ex2_14:32388264-32388286:-_5-5	1700024G13Rik	ACCGCACCTACCGACTGCA	950	19.404	1086	19.5894	1019	19.642	991	19.9604	1.00956	1.01621
1700024G13Rik_CCDS36867.1_ex2_14:32388251-32388273:-_5-4	1700024G13Rik	ACTGCAGGGTCTGCAAGGT	587	12.3717	598	11.2362	554	11.1351	589	12.2691	0.908213	1.10184
1700024G13Rik_CCDS36867.1_ex1_14:32377936-32377958:-_5-2	1700024G13Rik	GACGGACATCAGATCATCC	995	20.2758	2327	40.8321	1052	20.2457	1245	24.8201	2.01383	1.22594
1700024G13Rik_CCDS36867.1_ex1_14:32377953-32377975:-_5-3	1700024G13Rik	CAGCTGTGTTGGCCAAAGA	587	12.3717	572	10.7911	534	10.7692	536	11.2551	0.872239	1.04512
1700024G13Rik_CCDS36867.1_ex1_14:32377919-32377941:-_5-1	1700024G13Rik	CCTGGAGCAGATAGAAGAC	26	1.50369	18	1.30811	53	1.9696	13	1.24872	0.869935	0.633998
1700024P04Rik_CCDS49342.1_ex0_13:98984363-98984385:-_5-3	1700024P04Rik	AAGGAAGTTGTCCCTAACA	143	3.77029	204	4.49194	81	2.48185	157	4.00382	1.1914	1.61324
1700024P04Rik_CCDS49342.1_ex0_13:98984331-98984353:+_5-2	1700024P04Rik	TTCATGATGTCCACAGAAT	190	4.6808	131	3.24237	259	5.73825	177	4.38647	0.692696	0.764427
1700024P04Rik_CCDS49342.1_ex0_13:98984399-98984421:+_5-4	1700024P04Rik	GTAAAGGGAGTAATTTCCA	154	3.98339	168	3.87571	152	3.78075	206	4.94132	0.972969	1.30697
1700024P04Rik_CCDS49342.1_ex0_13:98984416-98984438:-_5-5	1700024P04Rik	CTAGCATCAATTTGGGCCA	1523	30.5045	1497	26.6247	1458	27.6732	1569	31.0191	0.87281	1.1209
1700024P04Rik_CCDS49342.1_ex0_13:98984294-98984316:-_5-1	1700024P04Rik	ATCTTCGAACGCATTGCTA	466	10.0277	519	9.8839	585	11.7022	478	10.1454	0.985665	0.866962
1700024P16Rik_CCDS51250.1_ex2_4:104948766-104948788:-_5-5	1700024P16Rik	CATAGAGGTTCACGAATGG	334	7.47046	461	8.8911	338	7.18351	415	8.94003	1.19017	1.24452
1700024P16Rik_CCDS51250.1_ex1_4:104945185-104945207:-_5-2	1700024P16Rik	GCTTTCGAGACACGCCAGC	406	8.86529	516	9.83255	466	9.52519	421	9.05483	1.10911	0.950619
1700024P16Rik_CCDS51250.1_ex2_4:104948721-104948743:-_5-4	1700024P16Rik	GACCGAGGGTCTCAATGGA	802	16.5369	614	11.5101	717	14.1171	679	13.991	0.696024	0.991072
1700024P16Rik_CCDS51250.1_ex0_4:104913656-104913678:-_5-1	1700024P16Rik	GTCCTCCTAGGCAGCGACT	1154	23.356	1232	22.0886	1178	22.5508	1183	23.6339	0.945733	1.04803
1700024P16Rik_CCDS51250.1_ex1_4:104945573-104945595:-_5-3	1700024P16Rik	AAGGTCTTAATCCCGCCAT	668	13.9409	646	12.0578	608	12.123	556	11.6377	0.864921	0.959972
1700025F22Rik_CCDS50394.1_ex1_19:11142343-11142365:-_5-2	1700025F22Rik	AAGTGTATATTCTACCCTG	373	8.226	347	6.93972	484	9.85449	376	8.19386	0.843633	0.831485
1700025F22Rik_CCDS50394.1_ex1_19:11142445-11142467:-_5-4	1700025F22Rik	TAATCTGTTCTAGCTGATC	694	14.4446	752	13.8722	784	15.3428	673	13.8762	0.960375	0.904414
1700025F22Rik_CCDS50394.1_ex1_19:11142327-11142349:+_5-1	1700025F22Rik	CATACTTACATATTGCCAC	211	5.08763	213	4.64599	222	5.06136	177	4.38647	0.913195	0.866659
1700025F22Rik_CCDS50394.1_ex2_19:11146728-11146750:-_5-5	1700025F22Rik	AAGAGGCCTTCAAATCATA	224	5.33947	199	4.40635	248	5.53701	267	6.10841	0.825241	1.1032
1700025F22Rik_CCDS50394.1_ex1_19:11142401-11142423:-_5-3	1700025F22Rik	GCATCTTCGCAACACTAGT	430	9.33024	487	9.33615	422	8.72023	400	8.65304	1.00063	0.992295
1700025G04Rik_CCDS35737.1_ex3_1:151980471-151980493:-_5-4	1700025G04Rik	GGTCAAATACATGAAAAAT	48	1.92989	63	2.07839	71	2.2989	27	1.51658	1.07695	0.659698
1700025G04Rik_CCDS35737.1_ex3_1:151980497-151980519:-_5-5	1700025G04Rik	GAGTATAGGATCAAACCCG	415	9.03965	480	9.21633	442	9.08612	491	10.3941	1.01954	1.14395
1700025G04Rik_CCDS35737.1_ex2_1:151921054-151921076:+_5-1	1700025G04Rik	GGGTTGATGAACTAATCCA	121	3.34409	185	4.16671	168	4.07346	164	4.13775	1.24599	1.01578
1700025G04Rik_CCDS35737.1_ex2_1:151921071-151921093:-_5-2	1700025G04Rik	AAACTAATAAAGAAATCCC	20	1.38745	4	1.06847	16	1.29271	4	1.07653	0.770094	0.83277
1700025G04Rik_CCDS35737.1_ex2_1:151921091-151921113:+_5-3	1700025G04Rik	TTAAGCCTTGTGTTCGAGC	494	10.5701	472	9.07939	556	11.1717	551	11.5421	0.85897	1.03315
1700026D08Rik_CCDS21413.1_ex4_7:83793419-83793441:-_5-5	1700026D08Rik	AGCTTTCGGTATCGGAAGA	351	7.7998	327	6.59737	333	7.09203	280	6.35713	0.845839	0.896376
1700026D08Rik_CCDS21413.1_ex3_7:83791697-83791719:-_5-1	1700026D08Rik	GGCGCAAACAGCTGCGAAA	447	9.65957	451	8.71992	515	10.4216	425	9.13136	0.902723	0.876194
1700026D08Rik_CCDS21413.1_ex4_7:83793229-83793251:-_5-3	1700026D08Rik	GACCATCGCCCCGATGGGC	503	10.7444	664	12.3659	461	9.43372	542	11.3699	1.15091	1.20524
1700026D08Rik_CCDS21413.1_ex4_7:83793390-83793412:+_5-4	1700026D08Rik	GATCACTTTATCGCCATAG	233	5.51383	193	4.30365	256	5.68337	236	5.51529	0.780519	0.970428
1700026D08Rik_CCDS21413.1_ex4_7:83793196-83793218:+_5-2	1700026D08Rik	GAGCGTCTCTACCTCAAAA	212	5.107	177	4.02977	212	4.87841	151	3.88902	0.789068	0.79719
1700026L06Rik_CCDS15845.1_ex3_2:28695928-28695950:-_5-5	1700026L06Rik	GAATGCCCACGACAAAATC	203	4.93265	279	5.77574	207	4.78694	227	5.3431	1.17092	1.11618
1700026L06Rik_CCDS15845.1_ex2_2:28693779-28693801:-_5-3	1700026L06Rik	CAATAACTCCACCCACCGG	835	17.1762	837	15.3272	968	18.709	784	16	0.892354	0.855203
1700026L06Rik_CCDS15845.1_ex2_2:28693644-28693666:+_5-1	1700026L06Rik	TCATTGCTTTGGCTGACCA	819	16.8662	736	13.5984	835	16.2758	739	15.139	0.80625	0.930153
1700026L06Rik_CCDS15845.1_ex2_2:28693767-28693789:+_5-2	1700026L06Rik	ATGATCAGAATCCGCCGGT	1378	27.6955	1373	24.5021	1509	28.6062	1190	23.7678	0.884696	0.830861
1700026L06Rik_CCDS15845.1_ex3_2:28695898-28695920:+_5-4	1700026L06Rik	GGCATCACCTGCTCGATAC	380	8.36161	393	7.72712	320	6.85421	361	7.90687	0.924119	1.15358
1700028K03Rik_CCDS19504.1_ex2_5:107545795-107545817:+_5-4	1700028K03Rik	TTCTATTTGCTCCACTCCA	604	12.7011	598	11.2362	634	12.5986	694	14.278	0.884663	1.1333
1700028K03Rik_CCDS19504.1_ex1_5:107543968-107543990:+_5-1	1700028K03Rik	ATTCTGATACACTGGAAAG	162	4.13837	104	2.7802	144	3.63439	196	4.74999	0.671812	1.30696
1700028K03Rik_CCDS19504.1_ex2_5:107545807-107545829:-_5-5	1700028K03Rik	ATTCTTCAGGCCCATGGAG	762	15.762	689	12.7939	902	17.5015	745	15.2538	0.811692	0.871568
1700028K03Rik_CCDS19504.1_ex2_5:107545710-107545732:+_5-3	1700028K03Rik	GCTAAGGAGTGTATGACAT	401	8.76843	425	8.27487	393	8.1897	390	8.46172	0.943712	1.03321
1700028K03Rik_CCDS19504.1_ex1_5:107543992-107544014:+_5-2	1700028K03Rik	CGATTGTATTTTCTCTGTC	365	8.07102	297	6.08385	381	7.97016	341	7.52422	0.75379	0.944048
1700028P14Rik_CCDS29708.1_ex4_19:23616575-23616597:-_5-5	1700028P14Rik	GATTATGATATAGAGAGTC	31	1.60055	16	1.27388	46	1.84154	20	1.38265	0.795899	0.750812
1700028P14Rik_CCDS29708.1_ex3_19:23593115-23593137:-_5-4	1700028P14Rik	TCGGAAGCACGTGAACAGA	324	7.27674	354	7.05954	342	7.25668	272	6.20407	0.970152	0.854946
1700028P14Rik_CCDS29708.1_ex3_19:23593026-23593048:-_5-2	1700028P14Rik	ATGCCCCGGGATTTTGGAA	724	15.0258	601	11.2875	757	14.8489	534	11.2168	0.75121	0.755399
1700028P14Rik_CCDS29708.1_ex3_19:23593038-23593060:-_5-3	1700028P14Rik	TGAGGAAACACTATGCCCC	663	13.8441	650	12.1263	690	13.6231	653	13.4936	0.875919	0.990491
1700028P14Rik_CCDS29708.1_ex2_19:23592154-23592176:-_5-1	1700028P14Rik	ACCCTGAATTGCCTCCCAC	996	20.2952	952	17.2957	1071	20.5933	1018	20.477	0.852209	0.994352
1700029F12Rik_CCDS36755.1_ex1_13:97030305-97030327:+_5-3	1700029F12Rik	AGTCCACGCAGTATAGCAG	634	13.2823	670	12.4686	630	12.5255	620	12.8622	0.938743	1.02688
1700029F12Rik_CCDS36755.1_ex1_13:97030213-97030235:+_5-1	1700029F12Rik	GTGAGTCTCATAGCAGTCG	591	12.4492	650	12.1263	551	11.0802	609	12.6518	0.974058	1.14183
1700029F12Rik_CCDS36755.1_ex1_13:97030256-97030278:+_5-2	1700029F12Rik	GCAGCACTGACAATCCACG	646	13.5147	761	14.0263	579	11.5925	703	14.4502	1.03785	1.24652
1700029F12Rik_CCDS36755.1_ex1_13:97030355-97030377:+_5-4	1700029F12Rik	CATTGGTTCTCCGGGTCAG	738	15.297	912	16.611	900	17.465	887	17.9706	1.0859	1.02895
1700029F12Rik_CCDS36755.1_ex1_13:97030401-97030423:-_5-5	1700029F12Rik	GACAGCTGTGGAGCTCAAG	638	13.3597	598	11.2362	615	12.2511	636	13.1683	0.841047	1.07487
1700029H14Rik_CCDS40233.1_ex7_8:13562202-13562224:-_5-4	1700029H14Rik	GGGTGGCTTGCACCAGAAG	345	7.68356	484	9.2848	352	7.43963	410	8.84437	1.2084	1.18882
1700029H14Rik_CCDS40233.1_ex7_8:13562153-13562175:-_5-3	1700029H14Rik	CTACGCAAGGAGCTAGGTA	542	11.5	555	10.5001	425	8.77512	445	9.51401	0.913057	1.0842
1700029H14Rik_CCDS40233.1_ex7_8:13562238-13562260:+_5-5	1700029H14Rik	TGGAGTTCCGCCCCGTCAC	1275	25.7001	1229	22.0372	1193	22.8252	1191	23.7869	0.857475	1.04213
1700029H14Rik_CCDS40233.1_ex5_8:13558781-13558803:-_5-1	1700029H14Rik	AGCAGGACGATGCCTGCAA	349	7.76105	333	6.70008	377	7.89699	357	7.83034	0.863295	0.99156
1700029H14Rik_CCDS40233.1_ex5_8:13558842-13558864:-_5-2	1700029H14Rik	GACCTCAAGTGTGCAAAAA	291	6.63744	266	5.55321	263	5.81143	224	5.2857	0.83665	0.909536
1700029I15Rik_CCDS16445.1_ex2_2:92383432-92383454:+_5-5	1700029I15Rik	CTCTTCTCTCTTTAGACTA	250	5.84316	342	6.85413	262	5.79313	294	6.62499	1.17302	1.14359
1700029I15Rik_CCDS16445.1_ex1_2:92383271-92383293:-_5-4	1700029I15Rik	TACTACCCTACCATCCACC	1003	20.4308	1191	21.3868	982	18.9651	1065	21.3762	1.04679	1.12714
1700029I15Rik_CCDS16445.1_ex1_2:92383226-92383248:+_5-2	1700029I15Rik	GAGGAATTTTCAGCCCCGC	988	20.1402	1083	19.5381	902	17.5015	1006	20.2474	0.970105	1.15689
1700029I15Rik_CCDS16445.1_ex1_2:92383256-92383278:+_5-3	1700029I15Rik	CAGCCTCTCTCAGGCCTGG	1386	27.8505	1248	22.3624	1469	27.8745	1286	25.6045	0.802946	0.918566
1700029I15Rik_CCDS16445.1_ex1_2:92383208-92383230:+_5-1	1700029I15Rik	TCTCAGCAATCTGTTCCGG	774	15.9944	883	16.1146	927	17.9589	864	17.5306	1.00751	0.976149
1700029J07Rik_CCDS22283.1_ex5_8:45970526-45970548:-_5-5	1700029J07Rik	AATAGACAGATCCTACCGG	415	9.03965	458	8.83974	389	8.11652	402	8.69131	0.977886	1.07082
1700029J07Rik_CCDS22283.1_ex4_8:45968071-45968093:-_5-1	1700029J07Rik	GGACAAGTATCAGCCACCG	237	5.59132	361	7.17936	287	6.25049	231	5.41963	1.28402	0.867073
1700029J07Rik_CCDS22283.1_ex5_8:45970481-45970503:+_5-4	1700029J07Rik	GGAATCAAAGTATCCTGCC	422	9.17526	399	7.82982	449	9.21418	404	8.72957	0.853363	0.947406
1700029J07Rik_CCDS22283.1_ex5_8:45970366-45970388:-_5-2	1700029J07Rik	AAGCTTTCATCCCTAGTAG	229	5.43634	299	6.11809	322	6.8908	254	5.85968	1.12541	0.850364
1700029J07Rik_CCDS22283.1_ex5_8:45970428-45970450:-_5-3	1700029J07Rik	CGTGAATTTGAATCAAGTG	231	5.47508	249	5.26222	276	6.04925	164	4.13775	0.961122	0.68401
1700029P11Rik_CCDS37152.1_ex0_15:81980775-81980797:+_5-4	1700029P11Rik	TACGACGACGACCCGAAGG	8	1.15498	17	1.29099	8	1.14636	11	1.21046	1.11776	1.05592
1700029P11Rik_CCDS37152.1_ex0_15:81980648-81980670:+_5-1	1700029P11Rik	CTCCAGGGCTGTGGTCGCC	767	15.8588	1011	18.3056	880	17.0991	846	17.1862	1.15429	1.00509
1700029P11Rik_CCDS37152.1_ex0_15:81980801-81980823:-_5-5	1700029P11Rik	AAGACGGCGTGCATATTCA	76	2.47232	117	3.00273	85	2.55502	77	2.47321	1.21454	0.96798
1700029P11Rik_CCDS37152.1_ex0_15:81980667-81980689:+_5-2	1700029P11Rik	CGGTCCGCTGCGGCCCGAA	1129	22.8717	1256	22.4994	1332	25.3681	1089	21.8354	0.983721	0.860742
1700029P11Rik_CCDS37152.1_ex0_15:81980761-81980783:-_5-3	1700029P11Rik	CGTCGTAACCATGGAAGTG	207	5.01014	283	5.84421	210	4.84182	253	5.84055	1.16648	1.20627
1700030F18Rik_CCDS37207.1_ex1_15:99927840-99927862:+_5-3	1700030F18Rik	GACAGGTCAGCGTTCCACA	643	13.4566	627	11.7326	706	13.9158	603	12.537	0.871882	0.900913
1700030F18Rik_CCDS37207.1_ex1_15:99927863-99927885:-_5-4	1700030F18Rik	TATAGACAAGCTTCAGTGG	743	15.3939	715	13.2389	746	14.6476	669	13.7997	0.860011	0.942113
1700030F18Rik_CCDS37207.1_ex1_15:99927824-99927846:+_5-2	1700030F18Rik	TGGGTAGCTTGACGTAGAC	254	5.92065	262	5.48474	302	6.52491	274	6.24233	0.926375	0.956693
1700030F18Rik_CCDS37207.1_ex1_15:99927792-99927814:-_5-1	1700030F18Rik	GGCACCGATGAGTGCGCTC	620	13.011	666	12.4002	583	11.6656	603	12.537	0.953048	1.07469
1700030F18Rik_CCDS37207.1_ex2_15:99929825-99929847:+_5-5	1700030F18Rik	ATACCCGAGTGTTTTGAAG	237	5.59132	206	4.52617	265	5.84801	262	6.01274	0.8095	1.02817
1700030J22Rik_CCDS22695.1_ex1_8:116973548-116973570:-_5-5	1700030J22Rik	TCCGGACGAGAAAAGTGAA	214	5.14575	215	4.68023	232	5.2443	221	5.22831	0.909534	0.99695
1700030J22Rik_CCDS22695.1_ex0_8:116971845-116971867:+_5-3	1700030J22Rik	TTTTCTCCATGCACGTCGG	1491	29.8846	1699	30.0824	1719	32.4481	1633	32.2435	1.00662	0.993697
1700030J22Rik_CCDS22695.1_ex0_8:116971800-116971822:-_5-2	1700030J22Rik	TATCTGGTGCATGGAGGAG	651	13.6116	818	15.002	605	12.0681	697	14.3354	1.10215	1.18788
1700030J22Rik_CCDS22695.1_ex0_8:116971777-116971799:+_5-1	1700030J22Rik	TGCTAACTGTCTCGGGCAT	1202	24.2859	1293	23.1327	1228	23.4655	1132	22.6581	0.952516	0.965592
1700030J22Rik_CCDS22695.1_ex0_8:116971996-116972018:+_5-4	1700030J22Rik	CAACCTCCAAGAGGGACCG	531	11.2869	573	10.8082	546	10.9887	576	12.0204	0.957594	1.09388
1700030K09Rik_CCDS22414.1_ex1_8:72449558-72449580:+_5-5	1700030K09Rik	CCCGACAGGCGAGCAGTGC	857	17.6024	1015	18.3741	745	14.6293	825	16.7844	1.04384	1.14731
1700030K09Rik_CCDS22414.1_ex0_8:72445103-72445125:-_5-1	1700030K09Rik	AGACTCTGCTCGATGGATG	919	18.8035	1067	19.2642	1037	19.9713	986	19.8647	1.0245	0.994665
1700030K09Rik_CCDS22414.1_ex1_8:72449502-72449524:-_5-3	1700030K09Rik	GGCCGAGGAGACTTTAAGC	128	3.4797	114	2.95138	119	3.17703	122	3.33418	0.84817	1.04946
1700030K09Rik_CCDS22414.1_ex1_8:72449522-72449544:+_5-4	1700030K09Rik	CCATACAGTCGACTCGCGT	699	14.5415	723	13.3758	708	13.9524	663	13.6849	0.91984	0.980827
1700030K09Rik_CCDS22414.1_ex0_8:72445220-72445242:+_5-2	1700030K09Rik	GCCGAGTGGTAACGGTAGC	783	16.1688	802	14.7281	884	17.1722	820	16.6887	0.910898	0.971844
1700031F05Rik_CCDS53160.1_ex3_X:102864169-102864191:+_5-4	1700031F05Rik	TGGGATTCCATGAGAAAGA	145	3.80903	129	3.20814	168	4.07346	175	4.34821	0.842244	1.06745
1700031F05Rik_CCDS53160.1_ex3_X:102864204-102864226:+_5-5	1700031F05Rik	TTCAGAGTCACCGGAATAC	397	8.69094	583	10.9794	400	8.31776	426	9.15049	1.26332	1.10011
1700031F05Rik_CCDS53160.1_ex2_X:102861157-102861179:+_5-2	1700031F05Rik	TTGACAGGGGCGGCAGTGC	690	14.3671	898	16.3714	666	13.1841	676	13.9336	1.1395	1.05685
1700031F05Rik_CCDS53160.1_ex3_X:102864146-102864168:+_5-3	1700031F05Rik	GCAGGGAATAGTCATGGGC	495	10.5895	622	11.647	594	11.8669	519	10.9298	1.09987	0.921037
1700031F05Rik_CCDS53160.1_ex1_X:102860896-102860918:-_5-1	1700031F05Rik	CAGAATAACACGTTCAACC	135	3.61531	141	3.41355	117	3.14044	168	4.21428	0.944192	1.34194
1700034E13Rik_CCDS29249.1_ex0_18:52660563-52660585:-_5-4	1700034E13Rik	TGACAGAACTTACCAGTAA	66	2.27859	56	1.95857	86	2.57332	64	2.22449	0.859552	0.864443
1700034E13Rik_CCDS29249.1_ex0_18:52660509-52660531:+_5-2	1700034E13Rik	TCTGTTGCCTAAAGAACTA	105	3.03413	156	3.67031	135	3.46974	159	4.04208	1.20967	1.16495
1700034E13Rik_CCDS29249.1_ex0_18:52660550-52660572:+_5-3	1700034E13Rik	CAGAAGTCAGAACCATTAC	89	2.72417	66	2.12974	132	3.41486	111	3.12372	0.781797	0.914743
1700034E13Rik_CCDS29249.1_ex1_18:52663588-52663610:+_5-5	1700034E13Rik	CGCCTTAAACGAAGCTGCT	550	11.655	569	10.7398	625	12.434	573	11.963	0.921477	0.962119
1700034E13Rik_CCDS29249.1_ex0_18:52660473-52660495:+_5-1	1700034E13Rik	GCCACAGTGTCTGAAAAAG	227	5.39759	235	5.02258	238	5.35407	248	5.74489	0.930522	1.073
1700034F02Rik_CCDS48763.1_ex2_11:29557777-29557799:-_5-3	1700034F02Rik	ACGATACTGCACCTGGGAT	832	17.118	730	13.4957	760	14.9037	719	14.7563	0.788388	0.99011
1700034F02Rik_CCDS48763.1_ex3_11:29560640-29560662:-_5-5	1700034F02Rik	ACATTCATACCGAAACTGC	534	11.345	561	10.6028	470	9.59837	596	12.403	0.934582	1.2922
1700034F02Rik_CCDS48763.1_ex3_11:29560460-29560482:-_5-4	1700034F02Rik	TTCCAGATTAACGGAGTCC	485	10.3957	561	10.6028	638	12.6718	629	13.0344	1.01992	1.02861
1700034F02Rik_CCDS48763.1_ex0_11:29553741-29553763:+_5-2	1700034F02Rik	TACCGAAACGTTTTCGACA	373	8.226	2138	37.5969	413	8.55558	398	8.61478	4.5705	1.00692
1700034F02Rik_CCDS48763.1_ex0_11:29553718-29553740:-_5-1	1700034F02Rik	TGGTGTAATATTCATCAGC	225	5.35885	223	4.81717	174	4.18322	212	5.05611	0.898919	1.20866
1700034J05Rik_CCDS51956.1_ex1_6:146953176-146953198:+_5-2	1700034J05Rik	CTTATCCATCCACTGGCTA	906	18.5516	886	16.166	926	17.9406	915	18.5063	0.871405	1.03153
1700034J05Rik_CCDS51956.1_ex1_6:146953017-146953039:+_5-1	1700034J05Rik	AGGGGTAGTGCTGTTGAGG	648	13.5535	797	14.6425	715	14.0805	753	15.4069	1.08035	1.0942
1700034J05Rik_CCDS51956.1_ex1_6:146953260-146953282:-_5-5	1700034J05Rik	AGCAAGCTAAGCATCACAC	387	8.49721	376	7.43612	537	10.8241	347	7.63901	0.875125	0.705742
1700034J05Rik_CCDS51956.1_ex1_6:146953237-146953259:+_5-4	1700034J05Rik	GAGTCCACATCGATATCCC	498	10.6476	509	9.71273	455	9.32395	482	10.2219	0.912201	1.09631
1700034J05Rik_CCDS51956.1_ex1_6:146953212-146953234:+_5-3	1700034J05Rik	ATTAGCAAGAGAGTCTGCA	259	6.01752	318	6.44332	309	6.65297	339	7.48595	1.07076	1.12521
1700034O15Rik_CCDS20054.1_ex1_6:41685199-41685221:+_5-4	1700034O15Rik	TCTTTTATGTTGTAGACCA	228	5.41696	254	5.34781	273	5.99437	240	5.59183	0.987233	0.932846
1700034O15Rik_CCDS20054.1_ex0_6:41684611-41684633:+_5-1	1700034O15Rik	TAGTGAGTGCAAGCTTGGA	420	9.13651	417	8.13793	409	8.48241	315	7.02677	0.890705	0.828393
1700034O15Rik_CCDS20054.1_ex0_6:41684660-41684682:-_5-3	1700034O15Rik	CTCCTCTACCCACCTTCAG	971	19.8108	917	16.6966	1091	20.9592	894	18.1045	0.842802	0.8638
1700034O15Rik_CCDS20054.1_ex0_6:41684647-41684669:+_5-2	1700034O15Rik	AAGACAAAGTGTCCTCTGA	5	1.09686	3	1.05135	5	1.09147	0	1	0.958508	0.916194
1700034O15Rik_CCDS20054.1_ex1_6:41685240-41685262:+_5-5	1700034O15Rik	CACTTTGAGGCTTCATCAG	756	15.6457	724	13.393	790	15.4526	772	15.7704	0.856014	1.02057
1700037C18Rik_CCDS49746.1_ex1_16:3906948-3906970:-_5-2	1700037C18Rik	GCAGCCTGACACGGCCTGA	669	13.9603	618	11.5785	774	15.1599	702	14.4311	0.829389	0.951927
1700037C18Rik_CCDS49746.1_ex1_16:3906972-3906994:-_5-3	1700037C18Rik	GGCTAGGCCGGCTCATGGC	1448	29.0516	1615	28.6445	1518	28.7709	1372	27.2499	0.985988	0.947136
1700037C18Rik_CCDS49746.1_ex1_16:3907052-3907074:-_5-5	1700037C18Rik	CTTCCGACTGCGACACCTC	1186	23.976	1063	19.1957	1286	24.5266	1043	20.9553	0.800624	0.854391
1700037C18Rik_CCDS49746.1_ex1_16:3907006-3907028:+_5-4	1700037C18Rik	TTGGCCAGCAGGCTGCATG	696	14.4834	732	13.5299	862	16.7698	716	14.6989	0.934168	0.876515
1700037C18Rik_CCDS49746.1_ex1_16:3906840-3906862:-_5-1	1700037C18Rik	GGGACAGCCTGGGAAATAC	128	3.4797	128	3.19102	124	3.2685	111	3.12372	0.917039	0.955703
1700037H04Rik_CCDS16756.1_ex1_2:131147244-131147266:-_5-1	1700037H04Rik	AGTACTCGGCACACAAAGA	415	9.03965	484	9.2848	466	9.52519	430	9.22702	1.02712	0.968697
1700037H04Rik_CCDS16756.1_ex2_2:131148255-131148277:+_5-2	1700037H04Rik	GGTAATCTCATACCTGTGC	651	13.6116	668	12.4344	701	13.8244	583	12.1543	0.913514	0.879194
1700037H04Rik_CCDS16756.1_ex3_2:131151668-131151690:+_5-4	1700037H04Rik	ATGCAGCTTTTCATCAAAG	228	5.41696	246	5.21087	240	5.39065	314	7.00764	0.961954	1.29996
1700037H04Rik_CCDS16756.1_ex3_2:131151680-131151702:+_5-5	1700037H04Rik	ATCAAAGTGGACGTGGCTC	573	12.1005	617	11.5614	621	12.3608	636	13.1683	0.955446	1.06533
1700037H04Rik_CCDS16756.1_ex3_2:131151644-131151666:-_5-3	1700037H04Rik	TCGGTGGTCATGGTTACTC	564	11.9262	718	13.2903	625	12.434	760	15.5408	1.11438	1.24986
1700039E15Rik_CCDS21238.1_ex2_7:45286870-45286892:+_5-3	1700039E15Rik	CCCCCCTACAGATTATGGA	437	9.46585	509	9.71273	392	8.1714	401	8.67217	1.02608	1.06128
1700039E15Rik_CCDS21238.1_ex2_7:45287062-45287084:+_5-5	1700039E15Rik	AGCATCCCAATCTGGTACA	633	13.2629	818	15.002	696	13.7329	786	16.0382	1.13113	1.16787
1700039E15Rik_CCDS21238.1_ex1_7:45286456-45286478:+_5-1	1700039E15Rik	GATCAACCTGATAGCCAAC	254	5.92065	159	3.72166	249	5.5553	245	5.68749	0.628589	1.02379
1700039E15Rik_CCDS21238.1_ex2_7:45286894-45286916:-_5-4	1700039E15Rik	AGGCCACATACGACAGGCC	876	17.9704	1018	18.4255	1054	20.2823	836	16.9949	1.02532	0.837916
1700039E15Rik_CCDS21238.1_ex1_7:45286527-45286549:-_5-2	1700039E15Rik	TCCAGGCTAGGTATTCCAG	348	7.74168	272	5.65592	381	7.97016	371	8.0982	0.73058	1.01606
1700040L02Rik_CCDS23905.1_ex6_10:68533844-68533866:+_5-5	1700040L02Rik	AGGTCAATGATCTGGTCAG	503	10.7444	672	12.5029	525	10.6046	513	10.815	1.16366	1.01985
1700040L02Rik_CCDS23905.1_ex5_10:68525688-68525710:+_5-4	1700040L02Rik	AGACACATAGTAGTCCAAG	0	1	0	1	0	1	0	1	1	1
1700040L02Rik_CCDS23905.1_ex4_10:68516369-68516391:-_5-2	1700040L02Rik	GACAGCATTAAGTGGCTCG	773	15.9751	764	14.0777	736	14.4647	727	14.9094	0.881227	1.03075
1700040L02Rik_CCDS23905.1_ex3_10:68509741-68509763:+_5-1	1700040L02Rik	CTCGTAGAGCCTGTAGTGC	672	14.0184	681	12.6569	815	15.9099	712	14.6224	0.902877	0.919075
1700040L02Rik_CCDS23905.1_ex5_10:68525608-68525630:+_5-3	1700040L02Rik	TGAAGTAGCATGTCCAGCA	732	15.1808	894	16.3029	722	14.2086	790	16.1148	1.07392	1.13416
1700042B14Rik_CCDS53232.1_ex0_X:155125577-155125599:-_2-1	1700042B14Rik	CCATTCCTTTGTATATTCG	206	4.99077	215	4.68023	201	4.67717	231	5.41963	0.937778	1.15874
1700042B14Rik_CCDS53232.1_ex0_X:155125689-155125711:-_2-2	1700042B14Rik	GTGGTCCTCAAGCCTACAG	302	6.85054	330	6.64872	414	8.57388	355	7.79207	0.97054	0.908816
1700042G07Rik_CCDS51276.1_ex0_4:116173521-116173543:+_5-3	1700042G07Rik	CATACCGGCAGAAACCCCG	684	14.2509	610	11.4416	656	13.0011	619	12.8431	0.802868	0.987844
1700042G07Rik_CCDS51276.1_ex0_4:116173480-116173502:-_5-1	1700042G07Rik	ATACTGGGACACCGGCGCC	1283	25.8551	1802	31.8455	1480	28.0757	1438	28.5127	1.23169	1.01556
1700042G07Rik_CCDS51276.1_ex0_4:116173571-116173593:+_5-5	1700042G07Rik	GCCACAAACATCAGTGACA	434	9.40773	447	8.65145	414	8.57388	461	9.82013	0.919611	1.14535
1700042G07Rik_CCDS51276.1_ex0_4:116173536-116173558:-_5-4	1700042G07Rik	TGGTGGCAGTTGGGCCTCG	1110	22.5036	1196	21.4723	1025	19.7518	1226	24.4566	0.954172	1.2382
1700042G07Rik_CCDS51276.1_ex0_4:116173498-116173520:+_5-2	1700042G07Rik	TATGTTCAAGTGTAGCCGC	1051	21.3607	1251	22.4138	1043	20.0811	1093	21.9119	1.0493	1.09117
1700049G17Rik_CCDS21032.1_ex0_7:27912108-27912130:-_4-2	1700049G17Rik	ACAACCATAGTATATTCAG	46	1.89114	34	1.58199	73	2.33549	41	1.78444	0.836526	0.764052
1700049G17Rik_CCDS21032.1_ex0_7:27912150-27912172:-_4-3	1700049G17Rik	GTAGAATTCTTGATCTCGA	787	16.2463	827	15.156	899	17.4467	787	16.0574	0.932894	0.920369
1700049G17Rik_CCDS21032.1_ex0_7:27912087-27912109:-_4-1	1700049G17Rik	GACTACAGGGTTATAAAGG	155	4.00276	102	2.74597	80	2.46355	95	2.8176	0.686019	1.14371
1700049G17Rik_CCDS21032.1_ex0_7:27912204-27912226:-_4-4	1700049G17Rik	CAGAAAATTCTATTAGTAA	25	1.48432	19	1.32523	25	1.45736	11	1.21046	0.892822	0.830583
1700052N19Rik_CCDS56676.1_ex2_10:4439715-4439737:+_5-3	1700052N19Rik	TCATGAAGCCATCATGCAG	353	7.83854	401	7.86406	353	7.45792	328	7.27549	1.00325	0.975539
1700052N19Rik_CCDS56676.1_ex2_10:4439634-4439656:+_5-2	1700052N19Rik	CCTTTTAAATGAAGGCGAT	137	3.65405	91	2.55768	101	2.84773	63	2.20535	0.699957	0.774424
1700052N19Rik_CCDS56676.1_ex3_10:4450656-4450678:-_5-4	1700052N19Rik	CTTAAACACGTCGAAGTCA	373	8.226	304	6.20367	257	5.70166	310	6.93111	0.754155	1.21563
1700052N19Rik_CCDS56676.1_ex3_10:4450689-4450711:+_5-5	1700052N19Rik	GAGAACTTCTTCGAGTCGC	754	15.607	847	15.4984	735	14.4464	749	15.3303	0.993043	1.06119
1700052N19Rik_CCDS56676.1_ex2_10:4439599-4439621:+_5-1	1700052N19Rik	CACATATGGAATCAATACC	65	2.25922	37	1.63334	51	1.93301	57	2.09056	0.722966	1.0815
1700054O13Rik_CCDS30012.1_ex0_X:9847189-9847211:-_5-4	1700054O13Rik	GTAATCAAGCATGGCAAGA	282	6.46309	256	5.38204	367	7.71404	292	6.58672	0.832735	0.853861
1700054O13Rik_CCDS30012.1_ex0_X:9847126-9847148:+_5-1	1700054O13Rik	GTGTACCGTATACTGCAGG	594	12.5074	584	10.9965	716	14.0988	641	13.264	0.879205	0.94079
1700054O13Rik_CCDS30012.1_ex0_X:9847210-9847232:-_5-5	1700054O13Rik	CTCCAGGATGTAGTCGGTG	754	15.607	663	12.3488	832	16.2209	820	16.6887	0.791236	1.02884
1700054O13Rik_CCDS30012.1_ex0_X:9847161-9847183:-_5-3	1700054O13Rik	GAAGTTGTGGACCCTATGC	402	8.7878	430	8.36046	394	8.20799	472	10.0306	0.951371	1.22205
1700054O13Rik_CCDS30012.1_ex0_X:9847149-9847171:+_5-2	1700054O13Rik	GCAATATACCCCCTGCATA	907	18.571	901	16.4227	1005	19.3859	821	16.7079	0.884322	0.861858
1700055N04Rik_CCDS57128.1_ex1_19:3963871-3963893:+_5-1	1700055N04Rik	GAAGGAGGCCTTCAACACA	232	5.49445	140	3.39643	228	5.17112	119	3.27678	0.618156	0.633669
1700055N04Rik_CCDS57128.1_ex1_19:3963962-3963984:+_5-3	1700055N04Rik	AAACAGCTTCATGACGCCC	458	9.87267	541	10.2605	426	8.79341	553	11.5803	1.03928	1.31693
1700055N04Rik_CCDS57128.1_ex1_19:3963896-3963918:+_5-2	1700055N04Rik	ACAAAGACGGCTAAGTTCA	384	8.4391	563	10.6371	357	7.5311	423	9.09309	1.26045	1.20741
1700055N04Rik_CCDS57128.1_ex6_19:3965638-3965660:-_5-5	1700055N04Rik	TGACGATCTTGCCTACCCG	559	11.8293	611	11.4587	689	13.6048	476	10.1071	0.96867	0.742906
1700055N04Rik_CCDS57128.1_ex3_19:3964902-3964924:+_5-4	1700055N04Rik	GATGATCATACCTTTAGTG	472	10.1439	375	7.419	497	10.0923	434	9.30355	0.731377	0.921845
1700056E22Rik_CCDS56665.1_ex0_1:184033548-184033570:+_5-3	1700056E22Rik	GACCGCGTTGGGAGGAGGT	552	11.6937	534	10.1407	586	11.7205	714	14.6607	0.86719	1.25086
1700056E22Rik_CCDS56665.1_ex0_1:184033501-184033523:+_5-2	1700056E22Rik	GGGCTCCAAAACATCGCAC	569	12.023	644	12.0236	545	10.9704	617	12.8048	1.00004	1.16721
1700056E22Rik_CCDS56665.1_ex0_1:184033425-184033447:+_5-1	1700056E22Rik	GCGCTCCTTGGCTCGCCGA	1170	23.666	1200	21.5408	1151	22.0568	1221	24.3609	0.910201	1.10446
1700056E22Rik_CCDS56665.1_ex0_1:184033695-184033717:-_5-4	1700056E22Rik	ACTCCGGAGAGCTACTCGG	1241	25.0415	1272	22.7733	1322	25.1852	1188	23.7295	0.909423	0.942202
1700056E22Rik_CCDS56665.1_ex0_1:184033718-184033740:+_5-5	1700056E22Rik	CGCCTTCGGGATCGGAGTC	374	8.24537	421	8.2064	396	8.24458	350	7.69641	0.995274	0.933512
1700057G04Rik_CCDS23406.1_ex2_9:92351102-92351124:-_5-2	1700057G04Rik	AACAACAATCACATCGTAG	329	7.3736	179	4.064	352	7.43963	266	6.08927	0.551156	0.818492
1700057G04Rik_CCDS23406.1_ex3_9:92352562-92352584:-_5-3	1700057G04Rik	TTTGAATAACATAACCCAC	157	4.04151	178	4.04689	138	3.52463	139	3.65943	1.00133	1.03825
1700057G04Rik_CCDS23406.1_ex3_9:92352655-92352677:+_5-5	1700057G04Rik	CAATCTGCGTGTGCAACAT	0	1	0	1	0	1	0	1	1	1
1700057G04Rik_CCDS23406.1_ex2_9:92351037-92351059:+_5-1	1700057G04Rik	CATTAGACCTTTCACCATG	625	13.1079	550	10.4145	663	13.1292	628	13.0153	0.794524	0.991324
1700057G04Rik_CCDS23406.1_ex3_9:92352592-92352614:-_5-4	1700057G04Rik	CTGTAAACTTTGGCCGACA	779	16.0913	700	12.9821	684	13.5134	665	13.7232	0.806781	1.01553
1700061G19Rik_CCDS37666.1_ex1_17:56877366-56877388:-_5-1	1700061G19Rik	CGCTTAGATGTCCAGTAGC	432	9.36898	456	8.80551	585	11.7022	468	9.95406	0.939858	0.850613
1700061G19Rik_CCDS37666.1_ex1_17:56877493-56877515:-_5-3	1700061G19Rik	GTACTTGGAACCGATCGCC	731	15.1614	793	14.5741	720	14.172	734	15.0433	0.96126	1.06149
1700061G19Rik_CCDS37666.1_ex1_17:56877535-56877557:+_5-4	1700061G19Rik	ACCTACATCGAGTACTACG	570	12.0424	648	12.092	636	12.6352	623	12.9196	1.00412	1.02251
1700061G19Rik_CCDS37666.1_ex1_17:56877453-56877475:-_5-2	1700061G19Rik	GCCGCGCTCATGATCAAGT	1051	21.3607	1098	19.7948	1071	20.5933	982	19.7882	0.926697	0.960906
1700061G19Rik_CCDS37666.1_ex5_17:56882634-56882656:+_5-5	1700061G19Rik	TATATAACCAGGGTACCAC	533	11.3256	484	9.2848	533	10.7509	510	10.7576	0.819805	1.00062
1700065I17Rik_CCDS29260.1_ex2_18:56594507-56594529:+_5-5	1700065I17Rik	AGCGAGAGGCTTTGCCATG	642	13.4372	691	12.8281	704	13.8793	625	12.9579	0.954667	0.933615
1700065I17Rik_CCDS29260.1_ex1_18:56592396-56592418:+_5-2	1700065I17Rik	CCCGGTTCTCACTAAAGCA	741	15.3551	612	11.4758	741	14.5561	640	13.2449	0.74736	0.909916
1700065I17Rik_CCDS29260.1_ex2_18:56594458-56594480:-_5-4	1700065I17Rik	GGGCCAGCATAGATCCCAC	650	13.5922	660	12.2974	638	12.6718	659	13.6084	0.904742	1.07391
1700065I17Rik_CCDS29260.1_ex1_18:56592425-56592447:-_5-3	1700065I17Rik	AGGCATGACGTAACGGGTC	584	12.3136	632	11.8182	637	12.6535	504	10.6428	0.959763	0.841096
1700065I17Rik_CCDS29260.1_ex1_18:56592379-56592401:+_5-1	1700065I17Rik	GGACGATATTCACTTGCCC	487	10.4345	435	8.44605	507	10.2753	480	10.1837	0.809436	0.991085
1700066B19Rik_CCDS50252.1_ex1_18:35728550-35728572:+_5-1	1700066B19Rik	GCCCCCTCGAGGTGGCGAC	463	9.96954	527	10.0208	475	9.68984	572	11.9439	1.00515	1.23262
1700066B19Rik_CCDS50252.1_ex1_18:35728642-35728664:+_5-4	1700066B19Rik	TTGGGCCTGCACTGCATCA	1859	37.0137	2035	35.8338	1933	36.3631	1765	34.769	0.968121	0.956164
1700066B19Rik_CCDS50252.1_ex1_18:35728709-35728731:+_5-5	1700066B19Rik	CGGCGTTTACCTCATCCAC	81	2.56918	129	3.20814	107	2.9575	92	2.7602	1.2487	0.933288
1700066B19Rik_CCDS50252.1_ex1_18:35728614-35728636:+_5-3	1700066B19Rik	GCGATCTGCATTGTGCTGG	1083	21.9806	1198	21.5066	1258	24.0143	1183	23.6339	0.978436	0.984156
1700066B19Rik_CCDS50252.1_ex1_18:35728589-35728611:-_5-2	1700066B19Rik	AGGACAAAGGCCGCGATGA	388	8.51659	355	7.07666	413	8.55558	360	7.88774	0.830927	0.92194
1700066M21Rik_CCDS48264.1_ex1_1:57382825-57382847:-_5-3	1700066M21Rik	TAACTATTGGGAAAACGGC	181	4.50645	168	3.87571	186	4.40276	211	5.03698	0.860037	1.14405
1700066M21Rik_CCDS48264.1_ex0_1:57377851-57377873:-_5-1	1700066M21Rik	GCAGTTCGTTGCTGCGCTG	1267	25.5451	1300	23.2525	1187	22.7154	1114	22.3137	0.910253	0.982315
1700066M21Rik_CCDS48264.1_ex0_1:57377931-57377953:-_5-2	1700066M21Rik	CGTTACCTGCACGTCCCCA	915	18.726	899	16.3885	964	18.6358	960	19.3673	0.875175	1.03925
1700066M21Rik_CCDS48264.1_ex1_1:57382944-57382966:-_5-4	1700066M21Rik	GCTTAAAGGCTCCAAAGTC	153	3.96401	200	4.42347	184	4.36617	149	3.85076	1.11591	0.881954
1700066M21Rik_CCDS48264.1_ex1_1:57382989-57383011:+_5-5	1700066M21Rik	CTTTTAACCTGACTCAGAA	353	7.83854	474	9.11362	337	7.16521	400	8.65304	1.16267	1.20765
1700067K01Rik_CCDS22464.2_ex3_8:84003301-84003323:-_5-3	1700067K01Rik	AACCTCCCGCAGAAAAAGC	256	5.9594	270	5.62168	369	7.75063	249	5.76402	0.943331	0.743684
1700067K01Rik_CCDS22464.2_ex2_8:84003178-84003200:+_5-2	1700067K01Rik	TTTGGGTTCGTGGACCTGG	769	15.8976	884	16.1317	792	15.4892	666	13.7423	1.01473	0.887221
1700067K01Rik_CCDS22464.2_ex3_8:84003338-84003360:-_5-4	1700067K01Rik	TCGGAAGATGGACACGTCG	405	8.84592	489	9.37038	465	9.50689	473	10.0497	1.05929	1.0571
1700067K01Rik_CCDS22464.2_ex3_8:84003369-84003391:-_5-5	1700067K01Rik	GACTGGCAGTATAGGCAGC	621	13.0304	1801	31.8283	709	13.9707	695	14.2972	2.44262	1.02337
1700067K01Rik_CCDS22464.2_ex2_8:84003130-84003152:-_5-1	1700067K01Rik	CAAGCGCAGTGTTAGCTGC	395	8.6522	550	10.4145	416	8.61047	470	9.99232	1.20369	1.16049
1700067P10Rik_CCDS28857.1_ex1_17:48090502-48090524:+_5-4	1700067P10Rik	TCTCCGAAGGAAAAAGCTG	65	2.25922	70	2.19821	57	2.04278	104	2.98979	0.972996	1.46359
1700067P10Rik_CCDS28857.1_ex1_17:48090429-48090451:+_5-3	1700067P10Rik	GTCCAGCTTGCCATCAGAG	333	7.45109	477	9.16497	348	7.36645	481	10.2028	1.23002	1.38503
1700067P10Rik_CCDS28857.1_ex1_17:48090324-48090346:-_5-1	1700067P10Rik	ACCTTTGAAGCTTGCTCCG	735	15.2389	648	12.092	838	16.3307	627	12.9961	0.793498	0.79581
1700067P10Rik_CCDS28857.1_ex1_17:48090405-48090427:+_5-2	1700067P10Rik	CCCTCTTCTAGTCTCTCGG	2360	46.7194	2608	45.642	2463	46.0591	2379	46.5165	0.976939	1.00993
1700067P10Rik_CCDS28857.1_ex1_17:48090568-48090590:-_5-5	1700067P10Rik	CACGCTCATAGGCACCAGC	1051	21.3607	1098	19.7948	1166	22.3313	987	19.8839	0.926697	0.890406
1700074P13Rik_CCDS20041.1_ex2_6:40926063-40926085:+_5-3	1700074P13Rik	CATACATGTTGATAGTAGC	353	7.83854	343	6.87125	366	7.69575	393	8.51911	0.876598	1.10699
1700074P13Rik_CCDS20041.1_ex3_6:40928562-40928584:+_5-5	1700074P13Rik	CCAACACAAGGCTCTGGGC	584	12.3136	1003	18.1687	671	13.2755	782	15.9617	1.4755	1.20234
1700074P13Rik_CCDS20041.1_ex2_6:40926015-40926037:+_5-1	1700074P13Rik	AGGATTCATTAAATGCCAT	286	6.54058	243	5.15951	315	6.76273	202	4.86479	0.788847	0.719352
1700074P13Rik_CCDS20041.1_ex2_6:40926040-40926062:-_5-2	1700074P13Rik	GGAACTATAGCCATAGCTA	184	4.56457	185	4.16671	198	4.62229	172	4.29081	0.912838	0.928286
1700074P13Rik_CCDS20041.1_ex2_6:40926210-40926232:-_5-4	1700074P13Rik	CAAGAACTAAAATCCGACT	68	2.31734	63	2.07839	115	3.10386	35	1.66964	0.896887	0.537925
1700080E11Rik_CCDS23463.1_ex1_9:105144649-105144671:+_5-5	1700080E11Rik	GATCGTCCACAAAACCACC	344	7.66419	382	7.53883	322	6.8908	308	6.89284	0.983643	1.0003
1700080E11Rik_CCDS23463.1_ex1_9:105144528-105144550:+_5-3	1700080E11Rik	TTTGATTTGGACTCAGCGA	651	13.6116	791	14.5398	813	15.8733	698	14.3546	1.06819	0.904319
1700080E11Rik_CCDS23463.1_ex1_9:105144498-105144520:+_5-2	1700080E11Rik	AGGCATTTGACATAGAAAT	192	4.71955	204	4.49194	162	3.96369	173	4.30994	0.951773	1.08736
1700080E11Rik_CCDS23463.1_ex1_9:105144546-105144568:+_5-4	1700080E11Rik	AGGGAGCTTCGGTAGTCGG	1149	23.2592	1091	19.675	1128	21.6361	1061	21.2997	0.845904	0.984453
1700080E11Rik_CCDS23463.1_ex1_9:105144479-105144501:-_5-1	1700080E11Rik	CTAACACTAGAGCAGCTCC	588	12.3911	609	11.4245	549	11.0436	481	10.2028	0.921988	0.923862
1700080O16Rik_CCDS53068.1_ex0_X:51969305-51969327:-_5-1	1700080O16Rik	TTCGAGGCGTACCAAAGAT	342	7.62545	392	7.71	358	7.54939	440	9.41835	1.01109	1.24756
1700080O16Rik_CCDS53068.1_ex0_X:51969573-51969595:+_5-4	1700080O16Rik	ATTGAGTATCTGCTGCCTA	744	15.4132	744	13.7353	769	15.0684	728	14.9285	0.891136	0.990719
1700080O16Rik_CCDS53068.1_ex0_X:51969436-51969458:+_5-3	1700080O16Rik	TCAGATGCCTTAGTAAAGA	254	5.92065	340	6.8199	284	6.19561	244	5.66836	1.15188	0.914899
1700080O16Rik_CCDS53068.1_ex0_X:51969355-51969377:-_5-2	1700080O16Rik	CTCTCTTGTCAATGCCCTC	1356	27.2693	1480	26.3337	1342	25.5511	1497	29.6415	0.965689	1.16009
1700080O16Rik_CCDS53068.1_ex0_X:51969680-51969702:-_5-5	1700080O16Rik	ATGTACTGGGTTCATCCCA	697	14.5027	832	15.2416	675	13.3487	638	13.2066	1.05095	0.989354
1700084C01Rik_CCDS15466.1_ex1_1:169933098-169933120:-_5-2	1700084C01Rik	TTACCTAATTTTAGGCTCC	279	6.40497	349	6.97395	373	7.82381	274	6.24233	1.08883	0.797864
1700084C01Rik_CCDS15466.1_ex2_1:169933810-169933832:+_5-5	1700084C01Rik	ACGAATCCACTGAAGGGCG	922	18.8616	1035	18.7165	948	18.3431	964	19.4438	0.992306	1.06001
1700084C01Rik_CCDS15466.1_ex2_1:169933685-169933707:-_5-3	1700084C01Rik	GGTCATGTAAAGAGGGCAC	484	10.3764	576	10.8596	515	10.4216	473	10.0497	1.04657	0.964315
1700084C01Rik_CCDS15466.1_ex0_1:169930090-169930112:-_5-1	1700084C01Rik	TAGCGATTTCACGTGATAG	340	7.5867	388	7.64153	329	7.01886	298	6.70152	1.00723	0.954788
1700084C01Rik_CCDS15466.1_ex2_1:169933706-169933728:-_5-4	1700084C01Rik	TCAGGGTGTCTTTGAGGAC	596	12.5461	664	12.3659	506	10.257	559	11.6951	0.985639	1.14021
1700088E04Rik_CCDS27633.1_ex4_15:79139289-79139311:-_5-5	1700088E04Rik	TATTTTGCAGTTATGATGA	375	8.26474	336	6.75143	347	7.34815	357	7.83034	0.816895	1.06562
1700088E04Rik_CCDS27633.1_ex2_15:79135716-79135738:-_5-1	1700088E04Rik	CCAAAATATCTTTGCCACT	755	15.6263	976	17.7065	715	14.0805	695	14.2972	1.13312	1.01539
1700088E04Rik_CCDS27633.1_ex4_15:79139250-79139272:-_5-4	1700088E04Rik	TTCCAGCAACGCCACATCA	617	12.9529	826	15.1389	688	13.5865	731	14.9859	1.16877	1.103
1700088E04Rik_CCDS27633.1_ex3_15:79136329-79136351:+_5-2	1700088E04Rik	TCACGACTGTACGCCCCAT	1074	21.8062	1008	18.2543	1131	21.691	1010	20.3239	0.837114	0.936977
1700088E04Rik_CCDS27633.1_ex3_15:79136344-79136366:-_5-3	1700088E04Rik	CAGCTTGTGCCAAGCCAAT	528	11.2288	461	8.8911	357	7.5311	421	9.05483	0.791815	1.20232
1700092M07Rik_CCDS50382.1_ex1_19:8740974-8740996:+_5-1	1700092M07Rik	GCAACGAAGTGGACAACTC	362	8.0129	409	8.00099	388	8.09823	558	11.676	0.998514	1.4418
1700092M07Rik_CCDS50382.1_ex1_19:8741066-8741088:-_5-5	1700092M07Rik	TGACCGCGAGGACTCCCGA	675	14.0765	771	14.1975	650	12.8914	694	14.278	1.00859	1.10757
1700092M07Rik_CCDS50382.1_ex1_19:8741035-8741057:-_5-3	1700092M07Rik	GATAGCCTGCGCCACAGCA	511	10.8994	597	11.2191	520	10.5131	488	10.3367	1.02933	0.983223
1700092M07Rik_CCDS50382.1_ex1_19:8741051-8741073:+_5-4	1700092M07Rik	CTATCCATGTTCAGCCGTC	2323	46.0027	2356	41.3285	2319	43.4247	2366	46.2677	0.898393	1.06547
1700092M07Rik_CCDS50382.1_ex1_19:8740997-8741019:-_5-2	1700092M07Rik	GTTAGATCTTTGTTTACGG	142	3.75092	148	3.53337	174	4.18322	145	3.77423	0.942001	0.902229
1700093K21Rik_CCDS24477.1_ex1_11:23517278-23517300:+_5-1	1700093K21Rik	ATGTTGTCTCCTAAGGATG	169	4.27398	233	4.98834	201	4.67717	159	4.04208	1.16714	0.864215
1700093K21Rik_CCDS24477.1_ex3_11:23518800-23518822:-_5-5	1700093K21Rik	ATTTGTATCCTCCTCTTAC	284	6.50183	286	5.89556	430	8.86659	232	5.43876	0.906754	0.6134
1700093K21Rik_CCDS24477.1_ex2_11:23518089-23518111:-_5-3	1700093K21Rik	AGACCCTCTGTACAGGCGA	8942	174.23	9293	160.071	9935	182.755	8872	170.744	0.918736	0.934282
1700093K21Rik_CCDS24477.1_ex1_11:23517318-23517340:+_5-2	1700093K21Rik	GCTTTTGCACAAGAATGCT	560	11.8487	493	9.43885	475	9.68984	542	11.3699	0.796616	1.17338
1700093K21Rik_CCDS24477.1_ex3_11:23518788-23518810:+_5-4	1700093K21Rik	TAGAAAAATTGCCAGTAAG	222	5.30073	274	5.69015	201	4.67717	197	4.76912	1.07347	1.01966
1700094D03Rik_CCDS50968.1_ex2_3:90064433-90064455:+_5-2	1700094D03Rik	TTTTCATATTCACTGTATG	141	3.73154	148	3.53337	137	3.50633	109	3.08545	0.946892	0.879966
1700094D03Rik_CCDS50968.1_ex2_3:90064454-90064476:+_5-3	1700094D03Rik	GCAGACAACATTGGACCAA	551	11.6743	650	12.1263	575	11.5193	676	13.9336	1.03871	1.20959
1700094D03Rik_CCDS50968.1_ex1_3:90063228-90063250:+_5-1	1700094D03Rik	ACTTAAGAAGACTGTCGAC	0	1	0	1	0	1	0	1	1	1
1700094D03Rik_CCDS50968.1_ex3_3:90065506-90065528:-_5-5	1700094D03Rik	TAAGGCAGCTTGACGGACC	533	11.3256	463	8.92533	576	11.5376	481	10.2028	0.788066	0.884309
1700094D03Rik_CCDS50968.1_ex2_3:90064478-90064500:+_5-4	1700094D03Rik	AAACCTATTTGCTGCCCTA	640	13.3985	894	16.3029	752	14.7574	736	15.0816	1.21677	1.02197
1700101E01Rik_CCDS50551.1_ex5_2:29054806-29054828:+_5-1	1700101E01Rik	CGCTCACCTTGACGATGAG	687	14.309	591	11.1164	715	14.0805	737	15.1007	0.776878	1.07246
1700101E01Rik_CCDS50551.1_ex5_2:29054878-29054900:-_5-4	1700101E01Rik	CGGTGGTCGACATCCGTAC	518	11.035	328	6.61449	454	9.30566	426	9.15049	0.599408	0.983326
1700101E01Rik_CCDS50551.1_ex5_2:29054862-29054884:-_5-3	1700101E01Rik	TACGGGCATGGAGAACGAA	248	5.80442	275	5.70727	273	5.99437	268	6.12754	0.983263	1.02222
1700101E01Rik_CCDS50551.1_ex5_2:29054891-29054913:+_5-5	1700101E01Rik	GACCACCGTCAGCGGCCGT	1195	24.1503	1151	20.7021	1134	21.7458	1087	21.7971	0.857217	1.00236
1700101E01Rik_CCDS50551.1_ex5_2:29054820-29054842:+_5-2	1700101E01Rik	ATGAGCGGGTTCTGAAACA	496	10.6088	540	10.2434	509	10.3118	465	9.89666	0.965551	0.959737
1700102P08Rik_CCDS23524.1_ex2_9:108397203-108397225:+_5-5	1700102P08Rik	ATCCGAACTATTGAAGAAT	269	6.21124	2864	50.0241	203	4.71376	303	6.79718	8.0538	1.44199
1700102P08Rik_CCDS23524.1_ex0_9:108393504-108393526:+_5-3	1700102P08Rik	GCAGCCTCTATACCCCAAA	501	10.7057	574	10.8254	599	11.9583	528	11.102	1.01118	0.928391
1700102P08Rik_CCDS23524.1_ex0_9:108393357-108393379:+_5-1	1700102P08Rik	CACCTCCCAGCCGGTACAC	1122	22.7361	1067	19.2642	1153	22.0934	1110	22.2372	0.847296	1.00651
1700102P08Rik_CCDS23524.1_ex0_9:108393460-108393482:-_5-2	1700102P08Rik	ATGGTGTGTCCCGAAGGCC	1165	23.5691	1046	18.9047	1182	22.624	1021	20.5344	0.802098	0.907638
1700102P08Rik_CCDS23524.1_ex1_9:108395282-108395304:+_5-4	1700102P08Rik	CTGGACCGCAGGAAGGATA	388	8.51659	386	7.6073	394	8.20799	405	8.74871	0.893233	1.06588
1700106J16Rik_CCDS48881.1_ex0_11:88294253-88294275:+_5-3	1700106J16Rik	GAAGGTGGCCGGGGTACAA	517	11.0157	625	11.6983	429	8.8483	579	12.0778	1.06197	1.36498
1700106J16Rik_CCDS48881.1_ex0_11:88294222-88294244:-_5-2	1700106J16Rik	TCTCCAAGTCGGCCGGCAG	1264	25.487	1324	23.6634	1533	29.0453	1225	24.4374	0.928448	0.841356
1700106J16Rik_CCDS48881.1_ex0_11:88294314-88294336:-_5-4	1700106J16Rik	GAAGGCGTCCTCCAAGTAA	212	5.107	219	4.7487	227	5.15283	253	5.84055	0.929841	1.13346
1700106J16Rik_CCDS48881.1_ex0_11:88294327-88294349:+_5-5	1700106J16Rik	ACGCCTTCTGCCAGATGAG	364	8.05164	346	6.9226	371	7.78722	342	7.54335	0.859775	0.968683
1700106J16Rik_CCDS48881.1_ex0_11:88294194-88294216:-_5-1	1700106J16Rik	GGAGGGCCATGACTGAGAC	551	11.6743	478	9.18209	631	12.5438	586	12.2117	0.78652	0.973528
1700109H08Rik_CCDS39001.1_ex1_5:3575687-3575709:+_5-2	1700109H08Rik	AAGATGGATAATACCGGGC	293	6.67619	384	7.57306	315	6.76273	300	6.73978	1.13434	0.996606
1700109H08Rik_CCDS39001.1_ex2_5:3577316-3577338:-_5-5	1700109H08Rik	CTTCTCTTCAAAAGTCCCT	903	18.4935	915	16.6624	939	18.1784	978	19.7117	0.900985	1.08434
1700109H08Rik_CCDS39001.1_ex1_5:3575732-3575754:-_5-3	1700109H08Rik	CATTCCGAATATGTTCTGC	469	10.0858	557	10.5344	515	10.4216	571	11.9247	1.04448	1.14423
1700109H08Rik_CCDS39001.1_ex1_5:3575651-3575673:+_5-1	1700109H08Rik	CGACTTTTCTATAGCTTGG	465	10.0083	470	9.04515	559	11.2266	380	8.27039	0.903767	0.73668
1700109H08Rik_CCDS39001.1_ex2_5:3577283-3577305:+_5-4	1700109H08Rik	GAAGAGTGGATTAAAGGCT	126	3.44095	150	3.5676	164	4.00028	155	3.96555	1.03681	0.991319
1700110M21Rik_CCDS36999.1_ex0_14:101198768-101198790:+_5-4	1700110M21Rik	TGATAGTTAGAGGGAGAGA	57	2.10424	43	1.73605	40	1.73178	45	1.86097	0.825022	1.0746
1700110M21Rik_CCDS36999.1_ex0_14:101198667-101198689:+_5-3	1700110M21Rik	GTAAGTCCTGAAGGCGGGA	413	9.0009	455	8.78839	416	8.61047	436	9.34182	0.97639	1.08494
1700110M21Rik_CCDS36999.1_ex0_14:101198533-101198555:-_5-2	1700110M21Rik	GGGGTATGTGTGCCAAGCA	688	14.3284	768	14.1461	769	15.0684	655	13.5319	0.98728	0.898029
1700110M21Rik_CCDS36999.1_ex0_14:101198420-101198442:-_5-1	1700110M21Rik	ACAGTTTCTGCAGCGCCTG	2151	42.6706	1968	34.6869	2203	41.3026	2087	40.9297	0.812901	0.990974
1700110M21Rik_CCDS36999.1_ex0_14:101198940-101198962:+_5-5	1700110M21Rik	AAGAGAAGAAATAAGCCTG	187	4.62268	253	5.33069	205	4.75035	212	5.05611	1.15316	1.06437
1700112E06Rik_CCDS49415.1_ex2_14:22577920-22577942:-_5-1	1700112E06Rik	GGGTAACCCTGGCAACACG	491	10.512	3214	56.0151	616	12.2693	530	11.1403	5.3287	0.907977
1700112E06Rik_CCDS49415.1_ex3_14:22584471-22584493:-_5-3	1700112E06Rik	ACATGCCACGTTTCCCAGG	944	19.2878	879	16.0461	879	17.0808	1000	20.1326	0.831933	1.17867
1700112E06Rik_CCDS49415.1_ex4_14:22596421-22596443:-_5-5	1700112E06Rik	TTGTGCAGAACAAAGCACC	186	4.60331	189	4.23518	219	5.00647	185	4.53953	0.920028	0.906733
1700112E06Rik_CCDS49415.1_ex3_14:22584435-22584457:-_5-2	1700112E06Rik	GGATGGTGTCACTTCTGCC	2607	51.5045	2510	43.9645	2452	45.8579	2353	46.019	0.853606	1.00351
1700112E06Rik_CCDS49415.1_ex3_14:22584483-22584505:+_5-4	1700112E06Rik	GTGGCATGTCCCAATGAGC	768	15.8782	637	11.9037	726	14.2817	632	13.0918	0.749692	0.916682
1700113H08Rik_CCDS48660.1_ex3_10:87225885-87225907:+_5-2	1700113H08Rik	GAACTCATAGTCCAATGAC	192	4.71955	323	6.5289	158	3.89051	224	5.2857	1.38337	1.35861
1700113H08Rik_CCDS48660.1_ex3_10:87225951-87225973:-_5-3	1700113H08Rik	CGAGGGAAATGGTGCTCGC	692	14.4059	802	14.7281	740	14.5379	803	16.3635	1.02237	1.12558
1700113H08Rik_CCDS48660.1_ex3_10:87226003-87226025:-_5-4	1700113H08Rik	ATTTCACTGGATGATGACA	439	9.50459	400	7.84694	438	9.01294	379	8.25126	0.825594	0.91549
1700113H08Rik_CCDS48660.1_ex3_10:87226068-87226090:-_5-5	1700113H08Rik	GATTGGGTAGTCGTCTAGG	587	12.3717	576	10.8596	671	13.2755	566	11.8291	0.877774	0.891041
1700113H08Rik_CCDS48660.1_ex2_10:87165067-87165089:-_5-1	1700113H08Rik	AAATGTCTCCATGTGAGTA	270	6.23061	320	6.47755	212	4.87841	211	5.03698	1.03963	1.0325
1700122O11Rik_CCDS57099.1_ex0_17:48037250-48037272:+_5-5	1700122O11Rik	CTGCTTGGGTACTCCAAGA	344	7.66419	390	7.67576	338	7.18351	386	8.38519	1.00151	1.16728
1700122O11Rik_CCDS57099.1_ex0_17:48037178-48037200:+_5-4	1700122O11Rik	GGAGAAATCTTCCCACCAC	471	10.1245	449	8.68569	554	11.1351	456	9.72447	0.857887	0.873317
1700122O11Rik_CCDS57099.1_ex0_17:48037158-48037180:+_5-3	1700122O11Rik	GTTCCACGGAGTGAGGGCA	1149	23.2592	1377	24.5706	1225	23.4106	1263	25.1645	1.05638	1.07492
1700122O11Rik_CCDS57099.1_ex0_17:48037006-48037028:+_5-1	1700122O11Rik	CTGATAGAGGCTCCATCAG	0	1	0	1	0	1	0	1	1	1
1700122O11Rik_CCDS57099.1_ex0_17:48037056-48037078:+_5-2	1700122O11Rik	CTAGATCCCAATGAGGGCA	557	11.7906	602	11.3046	607	12.1047	590	12.2882	0.958787	1.01516
1700123I01Rik_CCDS50364.1_ex3_19:6212183-6212205:-_5-3	1700123I01Rik	AACAAACGGGTAGGGCGTC	396	8.67157	466	8.97668	384	8.02505	382	8.30866	1.03519	1.03534
1700123I01Rik_CCDS50364.1_ex0_19:6195746-6195768:+_5-1	1700123I01Rik	ATAAGTTCAAAATCAGATA	0	1	0	1	0	1	0	1	1	1
1700123I01Rik_CCDS50364.1_ex5_19:6213372-6213394:-_5-5	1700123I01Rik	TGTGGCCCCTGCCTGCTAG	1227	24.7702	1352	24.1427	1394	26.5024	1333	26.5038	0.974664	1.00005
1700123I01Rik_CCDS50364.1_ex3_19:6212151-6212173:+_5-2	1700123I01Rik	CCCACCTGAAGTTTAAACA	446	9.6402	438	8.4974	416	8.61047	399	8.63391	0.881454	1.00272
1700123I01Rik_CCDS50364.1_ex5_19:6213337-6213359:+_5-4	1700123I01Rik	AAATGGAAACGGAAACTCA	73	2.4142	94	2.60903	98	2.79285	84	2.60714	1.0807	0.933505
1700123K08Rik_CCDS51680.1_ex1_5:138562533-138562555:+_5-1	1700123K08Rik	CATCCTGCCCTAGGGGATC	205	4.97139	149	3.55048	230	5.20771	157	4.00382	0.714183	0.768825
1700123K08Rik_CCDS51680.1_ex4_5:138564279-138564301:+_5-5	1700123K08Rik	ACTCTTGTAGTTGAACTGG	551	11.6743	558	10.5515	621	12.3608	591	12.3074	0.903819	0.995676
1700123K08Rik_CCDS51680.1_ex2_5:138562881-138562903:+_5-3	1700123K08Rik	GGGTATCTATGTCTGGGGA	839	17.2537	725	13.4101	888	17.2454	813	16.5548	0.777231	0.959954
1700123K08Rik_CCDS51680.1_ex2_5:138562846-138562868:-_5-2	1700123K08Rik	CCCTCCATGTTGGAGGATC	772	15.9557	776	14.2831	795	15.544	809	16.4783	0.895171	1.0601
1700123K08Rik_CCDS51680.1_ex2_5:138562924-138562946:-_5-4	1700123K08Rik	GCTGTTTTGAGTCAGTTCA	596	12.5461	746	13.7695	654	12.9645	747	15.2921	1.09752	1.17953
1700123O20Rik_CCDS27099.1_ex0_14:54689950-54689972:-_5-2	1700123O20Rik	CGCTGGGGACCTGACCAAC	588	12.3911	624	11.6812	582	11.6473	605	12.5752	0.94271	1.07967
1700123O20Rik_CCDS27099.1_ex0_14:54689898-54689920:-_5-1	1700123O20Rik	GGGAAGTGATGTAAGACAT	168	4.2546	114	2.95138	108	2.97579	145	3.77423	0.69369	1.26831
1700123O20Rik_CCDS27099.1_ex0_14:54689965-54689987:-_5-3	1700123O20Rik	TGTAGAAAACGTTCCCGCT	0	1	0	1	0	1	0	1	1	1
1700123O20Rik_CCDS27099.1_ex0_14:54690075-54690097:-_5-5	1700123O20Rik	GCTGACACTCAAAGATACA	104	3.01476	104	2.7802	132	3.41486	51	1.97576	0.922199	0.578578
1700123O20Rik_CCDS27099.1_ex0_14:54689990-54690012:-_5-4	1700123O20Rik	CGGCACTGCCTTAGCGACC	1060	21.535	966	17.5354	1084	20.8311	878	17.7984	0.814272	0.854415
1700125H20Rik_CCDS48872.1_ex2_11:85173183-85173205:+_5-2	1700125H20Rik	TCAGTGTAAAGAATACCTG	132	3.55719	184	4.14959	125	3.2868	162	4.09948	1.16654	1.24726
1700125H20Rik_CCDS48872.1_ex2_11:85173315-85173337:-_5-4	1700125H20Rik	CGGCAATAATGCTGCAGAA	596	12.5461	690	12.811	648	12.8548	671	13.838	1.02111	1.07649
1700125H20Rik_CCDS48872.1_ex2_11:85173334-85173356:-_5-5	1700125H20Rik	GTGCTTGATCTCCCAGGCT	616	12.9336	685	12.7254	640	12.7084	690	14.2015	0.983905	1.11749
1700125H20Rik_CCDS48872.1_ex1_11:85172887-85172909:+_5-1	1700125H20Rik	GCTCTGGTCCGTCATGCCA	1396	28.0442	1417	25.2553	1604	30.3442	1301	25.8915	0.900552	0.853261
1700125H20Rik_CCDS48872.1_ex2_11:85173294-85173316:-_5-3	1700125H20Rik	GTGTTAATATGGCCCCCTA	478	10.2601	501	9.57579	500	10.1472	495	10.4706	0.933302	1.03188
1700129C05Rik_CCDS27166.1_ex4_14:59142590-59142612:+_5-3	1700129C05Rik	GAGGAAAGTTTGTTTACAC	122	3.36346	79	2.35227	180	4.29299	114	3.18112	0.69936	0.741002
1700129C05Rik_CCDS27166.1_ex4_14:59142620-59142642:+_5-4	1700129C05Rik	GGCATAGCAATCATTAAGG	283	6.48246	242	5.1424	277	6.06755	272	6.20407	0.793279	1.0225
1700129C05Rik_CCDS27166.1_ex4_14:59142470-59142492:+_5-2	1700129C05Rik	AAGTAGCTAGTTTCCAGAT	339	7.56733	409	8.00099	406	8.42752	400	8.65304	1.05731	1.02676
1700129C05Rik_CCDS27166.1_ex4_14:59142692-59142714:+_5-5	1700129C05Rik	AAAAGAGGGTTGGTACGAA	281	6.44371	137	3.34508	248	5.53701	157	4.00382	0.519122	0.723101
1700129C05Rik_CCDS27166.1_ex3_14:59142141-59142163:-_5-1	1700129C05Rik	TAGACCCAGAGCTTAAAAT	172	4.3321	176	4.01265	153	3.79904	136	3.60203	0.926261	0.948143
1810009A15Rik_CCDS29555.1_ex1_19:8889176-8889198:+_5-2	1810009A15Rik	ACGGAAACGCCAGGTGGTC	1205	24.344	1059	19.1273	1268	24.1973	1079	21.6441	0.785706	0.894484
1810009A15Rik_CCDS29555.1_ex1_19:8889231-8889253:-_5-4	1810009A15Rik	GTACGCCCGCTTCTTGAGG	1013	20.6245	1173	21.0786	1139	21.8373	1130	22.6198	1.02202	1.03583
1810009A15Rik_CCDS29555.1_ex2_19:8890005-8890027:-_5-5	1810009A15Rik	GTGATGTTGGCACGAGCAC	631	13.2241	570	10.7569	727	14.3	508	10.7194	0.813428	0.749605
1810009A15Rik_CCDS29555.1_ex1_19:8889158-8889180:+_5-1	1810009A15Rik	ATTAAGCAGGGATCGGCGA	484	10.3764	386	7.6073	432	8.90318	319	7.1033	0.733137	0.797839
1810009A15Rik_CCDS29555.1_ex1_19:8889193-8889215:+_5-3	1810009A15Rik	TCGGGGCTGTGATAGACGA	236	5.57194	333	6.70008	346	7.32986	283	6.41453	1.20247	0.875123
1810009J06Rik_CCDS20042.1_ex1_6:40966215-40966237:+_5-1	1810009J06Rik	AAGCATTCGGTTCCTTACC	624	13.0885	610	11.4416	716	14.0988	535	11.2359	0.874168	0.796944
1810009J06Rik_CCDS20042.1_ex2_6:40966613-40966635:-_5-3	1810009J06Rik	GTGTTCACCAAGGCGAACC	611	12.8367	586	11.0308	632	12.5621	537	11.2742	0.859316	0.897481
1810009J06Rik_CCDS20042.1_ex2_6:40966646-40966668:-_5-4	1810009J06Rik	AAATTGCTCACCACCCTCA	414	9.02028	354	7.05954	361	7.60428	337	7.44769	0.78263	0.979408
1810009J06Rik_CCDS20042.1_ex2_6:40966688-40966710:+_5-5	1810009J06Rik	CGACACCCAGACTATAACA	450	9.71769	598	11.2362	538	10.8424	493	10.4324	1.15626	0.962185
1810009J06Rik_CCDS20042.1_ex1_6:40966252-40966274:+_5-2	1810009J06Rik	GCATTAGCCATCAGTGTGG	1957	38.9123	1745	30.8698	1958	36.8204	1694	33.4106	0.793317	0.907394
1810011H11Rik_CCDS49438.1_ex2_14:32806779-32806801:+_5-2	1810011H11Rik	ATTTCAAATATGCCATCAT	370	8.16788	412	8.05235	396	8.24458	424	9.11222	0.985855	1.10524
1810011H11Rik_CCDS49438.1_ex2_14:32806791-32806813:+_5-3	1810011H11Rik	CCATCATTGGTATGGCAGT	670	13.9797	576	10.8596	609	12.1413	593	12.3456	0.776813	1.01683
1810011H11Rik_CCDS49438.1_ex2_14:32806840-32806862:-_5-5	1810011H11Rik	CGGATCATGCAGATCTTCA	498	10.6476	405	7.93252	428	8.83	451	9.6288	0.745007	1.09046
1810011H11Rik_CCDS49438.1_ex2_14:32806809-32806831:+_5-4	1810011H11Rik	TGGGAGTAGCCATATCTGC	1080	21.9225	1303	23.3039	1129	21.6544	1275	25.3941	1.06301	1.1727
1810011H11Rik_CCDS49438.1_ex1_14:32805159-32805181:-_5-1	1810011H11Rik	TACCTATCTCAGTCTCAGC	548	11.6162	595	11.1848	640	12.7084	531	11.1594	0.962863	0.878112
1810011O10Rik_CCDS22194.1_ex0_8:24438788-24438810:-_5-4	1810011O10Rik	GCCGCTCGCAAGAAAGCTG	707	14.6965	631	11.801	656	13.0011	557	11.6569	0.802986	0.896604
1810011O10Rik_CCDS22194.1_ex0_8:24438669-24438691:+_5-1	1810011O10Rik	TCCTCCAAATCTTGGTCGA	1035	21.0507	1212	21.7462	1100	21.1238	1018	20.477	1.03304	0.969379
1810011O10Rik_CCDS22194.1_ex0_8:24438734-24438756:+_5-2	1810011O10Rik	GTTCCTGAAGAGCCTCTGC	695	14.464	680	12.6398	823	16.0563	623	12.9196	0.87388	0.804645
1810011O10Rik_CCDS22194.1_ex0_8:24438800-24438822:+_5-5	1810011O10Rik	GCGAGCGGCTGTGTCGAAG	486	10.4151	485	9.30191	388	8.09823	429	9.20789	0.893117	1.13703
1810011O10Rik_CCDS22194.1_ex0_8:24438761-24438783:-_5-3	1810011O10Rik	ATCTTTGAGAACATAGACC	192	4.71955	205	4.50906	189	4.45764	171	4.27168	0.9554	0.958282
1810013L24Rik_CCDS49756.1_ex1_16:8831378-8831400:-_5-3	1810013L24Rik	TTATAGAGGTTGGTGACGG	495	10.5895	343	6.87125	469	9.58007	392	8.49998	0.648876	0.887257
1810013L24Rik_CCDS49756.1_ex2_16:8842994-8843016:+_5-4	1810013L24Rik	TTGATATTGGAATTCAGAT	82	2.58856	100	2.71173	63	2.15255	86	2.6454	1.04759	1.22896
1810013L24Rik_CCDS49756.1_ex0_16:8830664-8830686:+_5-2	1810013L24Rik	CCGTGGCTCAGCTCTACAA	277	6.36622	233	4.98834	208	4.80523	183	4.50127	0.783564	0.936742
1810013L24Rik_CCDS49756.1_ex0_16:8830602-8830624:-_5-1	1810013L24Rik	TTGTGCTCGGGCTGCGCGG	784	16.1882	713	13.2047	815	15.9099	603	12.537	0.815699	0.787996
1810013L24Rik_CCDS49756.1_ex2_16:8843014-8843036:+_5-5	1810013L24Rik	GGCTATCAGCGACGCAATA	249	5.82379	262	5.48474	293	6.36026	259	5.95534	0.941783	0.936337
1810019J16Rik_CCDS38905.1_ex0_4:133528562-133528584:-_5-5	1810019J16Rik	TAGGCAAGCTGTGCCGCGT	709	14.7352	791	14.5398	717	14.1171	761	15.5599	0.98674	1.1022
1810019J16Rik_CCDS38905.1_ex0_4:133528083-133528105:+_5-1	1810019J16Rik	ACCGGGCCGTCGCACCAGG	1126	22.8136	1291	23.0985	1252	23.9046	1340	26.6377	1.01249	1.11433
1810019J16Rik_CCDS38905.1_ex0_4:133528390-133528412:+_5-3	1810019J16Rik	CGTGCACCCCCCAGCCGCC	626	13.1273	712	13.1876	715	14.0805	652	13.4745	1.00459	0.956959
1810019J16Rik_CCDS38905.1_ex0_4:133528332-133528354:+_5-2	1810019J16Rik	AGGGTCTGCCGAAGCCGCC	1435	28.7997	1387	24.7418	1437	27.289	1400	27.7856	0.859096	1.0182
1810019J16Rik_CCDS38905.1_ex0_4:133528481-133528503:-_5-4	1810019J16Rik	CATGGCGGTAGGGGTAGAC	832	17.118	870	15.8921	786	15.3794	694	14.278	0.928383	0.928387
1810024B03Rik_CCDS50702.1_ex0_2:127186986-127187008:-_5-1	1810024B03Rik	TTTGGCATAAGCAAAAGAC	87	2.68542	78	2.33515	101	2.84773	122	3.33418	0.869567	1.17082
1810024B03Rik_CCDS50702.1_ex0_2:127187104-127187126:+_5-3	1810024B03Rik	AAAGAGAGTTCTGAAAACA	124	3.40221	95	2.62615	105	2.92091	67	2.28188	0.771895	0.781223
1810024B03Rik_CCDS50702.1_ex0_2:127187139-127187161:-_5-4	1810024B03Rik	AAGCGTCGGCCTCTAGATG	659	13.7666	633	11.8353	625	12.434	667	13.7614	0.859711	1.10676
1810024B03Rik_CCDS50702.1_ex0_2:127187183-127187205:-_5-5	1810024B03Rik	TGATGGAATATGCATCCCG	963	19.6559	966	17.5354	864	16.8064	962	19.4056	0.892119	1.15466
1810024B03Rik_CCDS50702.1_ex0_2:127187022-127187044:+_5-2	1810024B03Rik	ATGGCCATCCCAATCCAAT	382	8.40035	431	8.37758	450	9.23248	380	8.27039	0.997289	0.895793
1810026J23Rik_CCDS22908.1_ex1_9:21593312-21593334:-_5-3	1810026J23Rik	GACCCCGATGCGTCCAGCA	672	14.0184	976	17.7065	663	13.1292	861	17.4732	1.26309	1.33087
1810026J23Rik_CCDS22908.1_ex1_9:21593277-21593299:+_5-2	1810026J23Rik	GCGCTGGCGCCCAGTGAGG	258	5.99814	376	7.43612	296	6.41514	295	6.64412	1.23974	1.03569
1810026J23Rik_CCDS22908.1_ex1_9:21593355-21593377:+_5-4	1810026J23Rik	ACGCGCAACCGCCACTCGG	845	17.3699	1362	24.3138	904	17.5381	1291	25.7002	1.39977	1.46539
1810026J23Rik_CCDS22908.1_ex1_9:21593228-21593250:+_5-1	1810026J23Rik	CCGCGCGGCCCTGTACGTG	716	14.8708	1159	20.839	733	14.4098	1022	20.5535	1.40134	1.42636
1810026J23Rik_CCDS22908.1_ex1_9:21593415-21593437:+_5-5	1810026J23Rik	CGGCTGCGTCACGTGAACC	560	11.8487	673	12.52	607	12.1047	699	14.3737	1.05666	1.18745
1810030O07Rik_CCDS30024.1_ex4_X:12673090-12673112:-_5-4	1810030O07Rik	GGCATCACATCAACAGAAA	106	3.0535	144	3.4649	117	3.14044	107	3.04719	1.13473	0.970305
1810030O07Rik_CCDS30024.1_ex2_X:12664572-12664594:+_5-1	1810030O07Rik	ATCTGAAAATCTCGAAGCC	660	13.7859	794	14.5912	657	13.0194	651	13.4553	1.05841	1.03348
1810030O07Rik_CCDS30024.1_ex3_X:12669535-12669557:-_5-3	1810030O07Rik	TTTGTGGTTGACCGGAAGA	335	7.48984	4490	77.8569	399	8.29946	431	9.24615	10.395	1.11407
1810030O07Rik_CCDS30024.1_ex5_X:12673353-12673375:+_5-5	1810030O07Rik	CCGCCGCGGCAGGTAGCAT	856	17.583	954	17.3299	982	18.9651	881	17.8558	0.985609	0.94151
1810030O07Rik_CCDS30024.1_ex2_X:12664590-12664612:-_5-2	1810030O07Rik	GATGAAAGTTTCATCTACC	111	3.15036	134	3.29372	139	3.54292	110	3.10459	1.04551	0.876279
1810033B17Rik_CCDS22069.1_ex1_8:3666065-3666087:+_5-1	1810033B17Rik	GACTACGAGAATATAACCT	62	2.2011	93	2.59191	59	2.07937	67	2.28188	1.17755	1.09739
1810033B17Rik_CCDS22069.1_ex2_8:3667060-3667082:-_5-3	1810033B17Rik	AGAACATACAACATCATAA	84	2.6273	113	2.93426	78	2.42696	78	2.49234	1.11683	1.02694
1810033B17Rik_CCDS22069.1_ex3_8:3667289-3667311:+_5-4	1810033B17Rik	TGAAAGCAGAGCTTTCGAA	202	4.91327	179	4.064	202	4.69547	171	4.27168	0.827148	0.909744
1810033B17Rik_CCDS22069.1_ex2_8:3667039-3667061:-_5-2	1810033B17Rik	GTTCTGTACAACCAAGGCG	466	10.0277	539	10.2262	519	10.4948	457	9.7436	1.0198	0.928423
1810033B17Rik_CCDS22069.1_ex4_8:3667393-3667415:-_5-5	1810033B17Rik	CACACCGTGTCTGAAACTA	1662	33.1973	1876	33.1121	1577	29.8503	1530	30.2729	0.997434	1.01416
1810037I17Rik_CCDS38619.1_ex0_3:122924573-122924595:+_4-4	1810037I17Rik	CCGAAACACTCCTACTGGC	793	16.3625	920	16.748	870	16.9161	809	16.4783	1.02356	0.974117
1810037I17Rik_CCDS38619.1_ex0_3:122924557-122924579:-_4-3	1810037I17Rik	TTCGGAAGCCCGTTCATCC	561	11.8681	523	9.95237	667	13.2024	477	10.1263	0.838585	0.767003
1810037I17Rik_CCDS38619.1_ex0_3:122924538-122924560:+_4-2	1810037I17Rik	AAGATGAGGCACCTCAGTC	286	6.54058	184	4.14959	231	5.22601	216	5.13264	0.634438	0.982135
1810037I17Rik_CCDS38619.1_ex0_3:122924525-122924547:+_4-1	1810037I17Rik	GGAAGGAGGAACCAAGATG	99	2.91789	169	3.89283	128	3.34168	138	3.6403	1.33412	1.08936
1810041L15Rik_CCDS49687.1_ex2_15:84417265-84417287:-_5-5	1810041L15Rik	AGCCTTACACGGATCACAA	701	14.5802	705	13.0677	674	13.3304	729	14.9477	0.896264	1.12132
1810041L15Rik_CCDS49687.1_ex2_15:84417217-84417239:+_5-4	1810041L15Rik	TTTTGTTGTCCGAGAGCCG	734	15.2195	883	16.1146	691	13.6414	737	15.1007	1.05881	1.10698
1810041L15Rik_CCDS49687.1_ex1_15:84406661-84406683:+_5-2	1810041L15Rik	CAAATATCGTAGTTCATGG	779	16.0913	843	15.4299	817	15.9465	735	15.0625	0.958899	0.944561
1810041L15Rik_CCDS49687.1_ex2_15:84417149-84417171:-_5-3	1810041L15Rik	TGCAACGAGACGGAGTTCC	779	16.0913	851	15.5669	802	15.6721	928	18.7551	0.967409	1.19672
1810041L15Rik_CCDS49687.1_ex1_15:84406630-84406652:+_5-1	1810041L15Rik	CTGGATCCCCCACCGAGTG	859	17.6411	812	14.8993	847	16.4954	773	15.7895	0.844578	0.957209
1810043G02Rik_CCDS35954.1_ex2_10:77980526-77980548:+_5-1	1810043G02Rik	CCTAGAGGTAATCACACTC	340	7.5867	297	6.08385	323	6.90909	389	8.44258	0.80191	1.22195
1810043G02Rik_CCDS35954.1_ex3_10:77981663-77981685:-_5-3	1810043G02Rik	AGAACAGCTCGTTCAGACT	290	6.61807	279	5.77574	322	6.8908	301	6.75891	0.872723	0.980861
1810043G02Rik_CCDS35954.1_ex4_10:77982886-77982908:+_5-5	1810043G02Rik	CTGACCCGCGCGCTGATGG	2473	48.9086	2597	45.4537	2495	46.6445	2370	46.3443	0.929362	0.993563
1810043G02Rik_CCDS35954.1_ex3_10:77981598-77981620:-_5-2	1810043G02Rik	CTGCGCACCGGTTCCAGGG	572	12.0812	3848	66.8675	721	14.1903	650	13.4362	5.53486	0.94686
1810043G02Rik_CCDS35954.1_ex3_10:77981755-77981777:-_5-4	1810043G02Rik	CAGCACGGTCATGCGGTAA	738	15.297	662	12.3317	807	15.7636	742	15.1964	0.80615	0.964019
1810043H04Rik_CCDS36388.1_ex1_11:120099198-120099220:-_5-4	1810043H04Rik	AACGCAGAGGTCCTTACTC	305	6.90866	297	6.08385	316	6.78103	262	6.01274	0.880613	0.886701
1810043H04Rik_CCDS36388.1_ex1_11:120099210-120099232:-_5-5	1810043H04Rik	CTCGAACTCGCGAACGCAG	730	15.142	879	16.0461	704	13.8793	701	14.412	1.05971	1.03838
1810043H04Rik_CCDS36388.1_ex1_11:120099186-120099208:+_5-3	1810043H04Rik	CCAGGAGGCCGCCTGAGTA	977	19.9271	993	17.9975	944	18.2699	994	20.0178	0.903169	1.09567
1810043H04Rik_CCDS36388.1_ex1_11:120099169-120099191:+_5-2	1810043H04Rik	TGCAGGCGTCCACCGCCCC	991	20.1983	1117	20.1201	907	17.593	1044	20.9744	0.996128	1.1922
1810043H04Rik_CCDS36388.1_ex1_11:120099153-120099175:+_5-1	1810043H04Rik	GCTTATGGCAAGTGCGTGC	444	9.60145	523	9.95237	432	8.90318	503	10.6237	1.03655	1.19325
1810046K07Rik_CCDS52792.1_ex1_9:51291552-51291574:+_5-1	1810046K07Rik	GAAATGAGTTGGGTCACTG	774	15.9944	775	14.2659	885	17.1905	725	14.8711	0.891932	0.865077
1810046K07Rik_CCDS52792.1_ex1_9:51291669-51291691:+_5-2	1810046K07Rik	AGCCAGGTAGGATTCCAGC	1621	32.4031	1859	32.8211	1711	32.3017	1617	31.9374	1.0129	0.988722
1810046K07Rik_CCDS52792.1_ex1_9:51291703-51291725:+_5-3	1810046K07Rik	TGCCCAGCCGTGGACTCGC	1079	21.9031	1073	19.3669	1136	21.7824	1129	22.6007	0.884209	1.03757
1810046K07Rik_CCDS52792.1_ex1_9:51291724-51291746:+_5-4	1810046K07Rik	GCAAAGGGCTTGCTCATGC	469	10.0858	479	9.19921	518	10.4765	603	12.537	0.912098	1.19667
1810046K07Rik_CCDS52792.1_ex1_9:51291743-51291765:-_5-5	1810046K07Rik	CGAATGACCTCTACACCTC	1044	21.225	1161	20.8732	1230	23.5021	1083	21.7206	0.983425	0.924199
1810055G02Rik_CCDS50342.1_ex1_19:3716522-3716544:+_5-1	1810055G02Rik	GTAAATCAAAGCATGCTGA	329	7.3736	344	6.88837	424	8.75682	293	6.60585	0.934193	0.754366
1810055G02Rik_CCDS50342.1_ex1_19:3717009-3717031:+_5-3	1810055G02Rik	CCTCAGGTGCCCAAATACA	293	6.67619	248	5.2451	266	5.86631	140	3.67856	0.785644	0.627066
1810055G02Rik_CCDS50342.1_ex1_19:3717165-3717187:-_5-4	1810055G02Rik	TCAGGCTGGTAGCACGCGC	832	17.118	738	13.6326	792	15.4892	776	15.8469	0.796388	1.0231
1810055G02Rik_CCDS50342.1_ex1_19:3716898-3716920:+_5-2	1810055G02Rik	ACACGGCGACTCTTGCTGC	1688	33.701	1919	33.8482	1759	33.1798	1684	33.2193	1.00437	1.00119
1810055G02Rik_CCDS50342.1_ex1_19:3717224-3717246:+_5-5	1810055G02Rik	AGCCCTACATTACCTACCC	384	8.4391	301	6.15232	417	8.62876	404	8.72957	0.729026	1.01168
1810062G17Rik_CCDS57208.1_ex1_3:36479522-36479544:-_5-3	1810062G17Rik	ATGTGGCTGGAGAAGCAAA	242	5.68818	305	6.22079	208	4.80523	284	6.43366	1.09363	1.33889
1810062G17Rik_CCDS57208.1_ex1_3:36479487-36479509:+_5-2	1810062G17Rik	CCGACCTCCTGCATACGCA	929	18.9972	1129	20.3255	1044	20.0993	1000	20.1326	1.06992	1.00165
1810062G17Rik_CCDS57208.1_ex1_3:36479538-36479560:-_5-4	1810062G17Rik	TGATAAGAAATTGCTCATG	262	6.07563	333	6.70008	269	5.92119	252	5.82142	1.10278	0.983149
1810062G17Rik_CCDS57208.1_ex0_3:36476229-36476251:-_5-1	1810062G17Rik	ATCTTAGTCACCTTGCACC	3300	64.9297	3474	60.4657	3152	58.6639	3393	65.9169	0.931248	1.12364
1810062G17Rik_CCDS57208.1_ex2_3:36481809-36481831:-_5-5	1810062G17Rik	TGGGCCTTTTATACCCTGG	698	14.5221	644	12.0236	643	12.7633	584	12.1734	0.827949	0.953785
1810065E05Rik_CCDS24730.1_ex2_11:58422853-58422875:+_5-4	1810065E05Rik	ACTGATAAGTGCAATCAAG	183	4.54519	217	4.71446	222	5.06136	211	5.03698	1.03724	0.995184
1810065E05Rik_CCDS24730.1_ex2_11:58422772-58422794:+_5-2	1810065E05Rik	CTAGATGAATGTACTGGAC	203	4.93265	182	4.11536	204	4.73206	223	5.26657	0.83431	1.11296
1810065E05Rik_CCDS24730.1_ex2_11:58422791-58422813:+_5-3	1810065E05Rik	TGGCATTCTCGGCGACACT	1019	20.7407	1190	21.3696	1092	20.9775	947	19.1186	1.03032	0.911386
1810065E05Rik_CCDS24730.1_ex3_11:58423853-58423875:+_5-5	1810065E05Rik	TTGCCTGCTATATGGAGGC	489	10.4732	425	8.27487	505	10.2387	447	9.55227	0.790098	0.932961
1810065E05Rik_CCDS24730.1_ex1_11:58422244-58422266:-_5-1	1810065E05Rik	GAGGTATTGCATGTACCCA	656	13.7085	1373	24.5021	717	14.1171	810	16.4974	1.78737	1.16861
2010001E11Rik_CCDS48539.1_ex0_10:39922027-39922049:+_4-3	2010001E11Rik	GTCAAGGTCGGACTCGGTG	508	10.8413	757	13.9578	568	11.3912	602	12.5178	1.28747	1.0989
2010001E11Rik_CCDS48539.1_ex0_10:39922163-39922185:-_4-4	2010001E11Rik	CGTCCTCATCTTGGATCTC	395	8.6522	351	7.00819	498	10.1106	358	7.84947	0.80999	0.77636
2010001E11Rik_CCDS48539.1_ex0_10:39921990-39922012:-_4-2	2010001E11Rik	AATCCTCCAACGCCACCAC	823	16.9437	685	12.7254	825	16.0929	747	15.2921	0.75104	0.950238
2010002M12Rik_CCDS29765.1_ex0_19:34619617-34619639:+_5-4	2010002M12Rik	ATTACCATCATAGTAATCC	23	1.44557	23	1.3937	40	1.73178	23	1.44005	0.964117	0.831545
2010002M12Rik_CCDS29765.1_ex0_19:34619596-34619618:-_5-3	2010002M12Rik	TCTCTACAACCCTTAAAGA	257	5.97877	245	5.19375	246	5.50042	209	4.99871	0.868699	0.908788
2010002M12Rik_CCDS29765.1_ex0_19:34619386-34619408:-_5-2	2010002M12Rik	GGGTTCCTTAAAAAAGCCT	176	4.40959	191	4.26941	158	3.89051	138	3.6403	0.968212	0.935686
2010002M12Rik_CCDS29765.1_ex0_19:34619735-34619757:+_5-5	2010002M12Rik	TGTGAGCCACACTTCCGCA	899	18.416	1013	18.3399	1081	20.7762	1094	21.9311	0.995866	1.05558
2010002M12Rik_CCDS29765.1_ex0_19:34619296-34619318:-_5-1	2010002M12Rik	ATGAAAAAAGCTACAAGCA	152	3.94464	137	3.34508	178	4.2564	141	3.6977	0.848005	0.868738
2010003K11Rik_CCDS29429.1_ex1_19:4498375-4498397:-_5-4	2010003K11Rik	CGTGAGAAGTCCAGGTCGC	961	19.6171	900	16.4056	875	17.0076	876	17.7602	0.836291	1.04425
2010003K11Rik_CCDS29429.1_ex1_19:4498278-4498300:-_5-2	2010003K11Rik	TGATCCAAGGCCAGAGAGG	85	2.64667	102	2.74597	91	2.66479	103	2.97066	1.03752	1.11478
2010003K11Rik_CCDS29429.1_ex1_19:4498360-4498382:-_5-3	2010003K11Rik	TCGCAGGTCCCCGATGGCA	1029	20.9345	1311	23.4408	1142	21.8922	1058	21.2423	1.11973	0.970314
2010003K11Rik_CCDS29429.1_ex1_19:4498387-4498409:+_5-5	2010003K11Rik	CTTCTCACGGCCCAGTCTG	959	19.5784	1289	23.0643	1199	22.935	1076	21.5867	1.17805	0.941212
2010003K11Rik_CCDS29429.1_ex1_19:4498249-4498271:+_5-1	2010003K11Rik	GTACTGTCTCAGCCACCGC	874	17.9317	903	16.457	949	18.3614	954	19.2525	0.917758	1.04853
2010005H15Rik_CCDS37330.1_ex2_16:36257270-36257292:-_1-1	2010005H15Rik	TGTGAAGACTTTTATGTGG	0	1	0	1	0	1	0	1	1	1
2010012O05Rik_CCDS38011.1_ex1_19:46699561-46699583:+_5-4	2010012O05Rik	GGGCAGGCAGCTCGAAACA	656	13.7085	791	14.5398	917	17.776	801	16.3252	1.06065	0.918387
2010012O05Rik_CCDS38011.1_ex0_19:46690064-46690086:+_5-2	2010012O05Rik	AAAGGCTCGCGGAGCTCCG	581	12.2555	781	14.3686	749	14.7025	642	13.2831	1.17242	0.903461
2010012O05Rik_CCDS38011.1_ex1_19:46699542-46699564:+_5-3	2010012O05Rik	TTTTGTTTTCTAGCTGCTG	1051	21.3607	1267	22.6877	1029	19.8249	989	19.9221	1.06212	1.0049
2010012O05Rik_CCDS38011.1_ex0_19:46690037-46690059:+_5-1	2010012O05Rik	GTAATCGCGCTCACCAAGC	594	12.5074	614	11.5101	780	15.2696	559	11.6951	0.920263	0.765908
2010012O05Rik_CCDS38011.1_ex1_19:46699599-46699621:-_5-5	2010012O05Rik	ACATCTTCCGAGTGTAAGA	345	7.68356	297	6.08385	394	8.20799	291	6.56759	0.791801	0.800146
2010015L04Rik_CCDS51402.1_ex2_4:155418940-155418962:-_5-5	2010015L04Rik	CTCATGCATCTTGTCTAGA	546	11.5775	582	10.9623	597	11.9218	576	12.0204	0.946865	1.00827
2010015L04Rik_CCDS51402.1_ex1_4:155418661-155418683:-_5-2	2010015L04Rik	CATCCTCTAGTCCCTCAGA	1181	23.8791	1314	23.4922	1260	24.0509	1197	23.9017	0.983797	0.993796
2010015L04Rik_CCDS51402.1_ex2_4:155418864-155418886:+_5-3	2010015L04Rik	CAAGGGTGCCGAGAAAATG	177	4.42896	262	5.48474	196	4.5857	175	4.34821	1.23838	0.94821
2010015L04Rik_CCDS51402.1_ex1_4:155418621-155418643:+_5-1	2010015L04Rik	AGAGTCCAGTTGGAGGATC	577	12.178	507	9.67849	634	12.5986	454	9.6862	0.794751	0.768829
2010015L04Rik_CCDS51402.1_ex2_4:155418910-155418932:-_5-4	2010015L04Rik	CTTCCGAAGATGAAACGCC	258	5.99814	254	5.34781	299	6.47002	205	4.92218	0.891577	0.760768
2010106E10Rik_CCDS30360.1_ex1_X:112497932-112497954:-_5-1	2010106E10Rik	ATGCACAAACAATAGACTC	127	3.46033	141	3.41355	151	3.76245	154	3.94642	0.986481	1.0489
2010106E10Rik_CCDS30360.1_ex2_X:112512539-112512561:-_5-5	2010106E10Rik	TGACTTCCCTTTACAGTAA	124	3.40221	224	4.83429	117	3.14044	170	4.25254	1.42093	1.35412
2010106E10Rik_CCDS30360.1_ex2_X:112512410-112512432:-_5-3	2010106E10Rik	GTACCAGTAGTCTCCCCAT	669	13.9603	569	10.7398	593	11.8486	559	11.6951	0.769308	0.987049
2010106E10Rik_CCDS30360.1_ex2_X:112512394-112512416:+_5-2	2010106E10Rik	TCCAAATTTCAGAGGCCAA	637	13.3404	757	13.9578	670	13.2572	704	14.4694	1.04628	1.09143
2010106E10Rik_CCDS30360.1_ex2_X:112512436-112512458:+_5-4	2010106E10Rik	GGAGAAATGTGATCAACTC	238	5.61069	230	4.93699	211	4.86012	214	5.09438	0.879926	1.0482
2010107E04Rik_CCDS36566.1_ex2_12:111963225-111963247:-_3-1	2010107E04Rik	TAAAATCAGGAGTGCTGGT	734	15.2195	834	15.2759	719	14.1537	688	14.1632	1.0037	1.00068
2010107E04Rik_CCDS36566.1_ex2_12:111963267-111963289:-_3-3	2010107E04Rik	GGAAATTTGGGTAGGAGTG	188	4.64206	255	5.36492	168	4.07346	213	5.07524	1.15572	1.24593
2010107E04Rik_CCDS36566.1_ex2_12:111963237-111963259:-_3-2	2010107E04Rik	CCTCATCGTATATAAAATC	24	1.46494	30	1.51352	12	1.21953	16	1.30612	1.03316	1.071
2010107G12Rik_CCDS19998.1_ex4_6:34957011-34957033:+_5-4	2010107G12Rik	CCCACTAGCATCTGGACAC	712	14.7933	695	12.8966	800	15.6355	704	14.4694	0.871782	0.925416
2010107G12Rik_CCDS19998.1_ex4_6:34957040-34957062:+_5-5	2010107G12Rik	CATGATAGCGCCCTGCAGC	790	16.3044	655	12.2119	773	15.1416	694	14.278	0.748992	0.942969
2010107G12Rik_CCDS19998.1_ex4_6:34956949-34956971:+_5-3	2010107G12Rik	TGGTCGGCGCGATGGTCAA	1372	27.5793	1274	22.8075	1387	26.3743	1274	25.3749	0.82698	0.962108
2010107G12Rik_CCDS19998.1_ex4_6:34956914-34956936:+_5-2	2010107G12Rik	TGCAGAATCAAAGAGAGGC	137	3.65405	126	3.15679	137	3.50633	116	3.21938	0.863914	0.918162
2010107G12Rik_CCDS19998.1_ex2_6:34955041-34955063:+_5-1	2010107G12Rik	CATATGCCGTGGGGGACTC	998	20.3339	1057	19.093	1022	19.6969	921	18.6211	0.938975	0.945385
2010107G23Rik_CCDS23886.1_ex0_10:62109013-62109035:-_5-3	2010107G23Rik	TCCTTTCAGTGACCTGAAC	452	9.75644	595	11.1848	621	12.3608	512	10.7959	1.1464	0.873396
2010107G23Rik_CCDS23886.1_ex0_10:62108949-62108971:+_5-1	2010107G23Rik	GGTCACAGGTTCCACCACG	964	19.6752	1097	19.7777	1091	20.9592	1148	22.9642	1.00521	1.09566
2010107G23Rik_CCDS23886.1_ex0_10:62109087-62109109:-_5-5	2010107G23Rik	GGCCACGGCGCACCTCCAG	690	14.3671	842	15.4128	679	13.4219	783	15.9808	1.07278	1.19065
2010107G23Rik_CCDS23886.1_ex0_10:62109034-62109056:+_5-4	2010107G23Rik	GATTGGGCAGCACCCAGTC	434	9.40773	285	5.87844	469	9.58007	370	8.07906	0.624853	0.84332
2010107G23Rik_CCDS23886.1_ex0_10:62108964-62108986:-_5-2	2010107G23Rik	TGGCACCTTGGGAACCACG	313	7.06364	384	7.57306	315	6.76273	288	6.51019	1.07212	0.962657
2010109A12Rik_CCDS57357.1_ex1_5:93208152-93208174:-_5-2	2010109A12Rik	AGAGGCAGAAACGATTCCA	239	5.63006	289	5.94691	279	6.10414	218	5.17091	1.05628	0.847115
2010109A12Rik_CCDS57357.1_ex1_5:93208135-93208157:+_5-1	2010109A12Rik	CACAACTATTGTGACACCG	829	17.0599	808	14.8308	933	18.0687	895	18.1237	0.869337	1.00304
2010109A12Rik_CCDS57357.1_ex1_5:93208173-93208195:+_5-3	2010109A12Rik	CATTTCTTCAAGGAAGACT	205	4.97139	319	6.46043	258	5.71995	296	6.66325	1.29952	1.16491
2010109A12Rik_CCDS57357.1_ex2_5:93213249-93213271:-_5-4	2010109A12Rik	ATATCCAACATTATCTTCA	17	1.32933	1	1.01712	14	1.25612	12	1.22959	0.765132	0.978879
2010109A12Rik_CCDS57357.1_ex2_5:93213281-93213303:+_5-5	2010109A12Rik	AAATAGCATCAGAGATATG	46	1.89114	29	1.4964	27	1.49395	12	1.22959	0.79127	0.823048
2010109I03Rik_CCDS27537.1_ex0_15:74879965-74879987:+_5-1	2010109I03Rik	ACATGATTAATGTCAGGGC	522	11.1125	625	11.6983	516	10.4399	575	12.0012	1.05272	1.14955
2010109I03Rik_CCDS27537.1_ex1_15:74880664-74880686:+_5-3	2010109I03Rik	AGATACTCACTATACCAGT	124	3.40221	176	4.01265	159	3.90881	172	4.29081	1.17943	1.09773
2010109I03Rik_CCDS27537.1_ex1_15:74880735-74880757:-_5-5	2010109I03Rik	CATGAATGCAGTGGTATAG	495	10.5895	634	11.8524	465	9.50689	556	11.6377	1.11926	1.22414
2010109I03Rik_CCDS27537.1_ex0_15:74880008-74880030:+_5-2	2010109I03Rik	CAGTCGTTTGCTGACCTGG	261	6.05626	251	5.29645	263	5.81143	259	5.95534	0.874542	1.02476
2010109I03Rik_CCDS27537.1_ex1_15:74880684-74880706:+_5-4	2010109I03Rik	GGTCAAGCAGTAGAGGCTC	595	12.5267	550	10.4145	634	12.5986	623	12.9196	0.831386	1.02548
2010111I01Rik_CCDS36699.1_ex1_13:63033040-63033062:+_5-4	2010111I01Rik	GGGATCCCCCATCAACAAC	380	8.36161	363	7.2136	398	8.28117	367	8.02167	0.862705	0.968663
2010111I01Rik_CCDS36699.1_ex2_13:63061167-63061189:-_5-5	2010111I01Rik	TCCGCTTCCGATGGCGAGA	456	9.83393	578	10.8938	485	9.87278	482	10.2219	1.10778	1.03536
2010111I01Rik_CCDS36699.1_ex0_13:63015328-63015350:+_5-1	2010111I01Rik	AACCAGTCGCGTTCTACCC	7	1.13561	11	1.18829	7	1.12806	9	1.17219	1.04639	1.03912
2010111I01Rik_CCDS36699.1_ex0_13:63015834-63015856:+_5-3	2010111I01Rik	CAATTGGAGCTTACGGATC	635	13.3016	524	9.96949	606	12.0864	484	10.2602	0.749494	0.848903
2010111I01Rik_CCDS36699.1_ex0_13:63015778-63015800:+_5-2	2010111I01Rik	TGCTACACTCGTTGCAGCC	839	17.2537	949	17.2444	983	18.9834	916	18.5255	0.999462	0.975878
2010300C02Rik_CCDS48242.1_ex3_1:37625952-37625974:+_5-1	2010300C02Rik	TCCCGCTGCCTAGCGTCCG	2059	40.8883	3649	63.4612	2310	43.2601	2114	41.4463	1.55206	0.958074
2010300C02Rik_CCDS48242.1_ex7_1:37637890-37637912:-_5-5	2010300C02Rik	CATTGCCGTTGAGGAGTCG	1075	21.8256	1129	20.3255	1220	23.3192	1055	21.1849	0.931268	0.908476
2010300C02Rik_CCDS48242.1_ex5_1:37631335-37631357:+_5-3	2010300C02Rik	TGGACCCACATCGTGCAGC	1112	22.5424	1167	20.9759	1137	21.8007	1069	21.4528	0.930511	0.984039
2010300C02Rik_CCDS48242.1_ex3_1:37626020-37626042:+_5-2	2010300C02Rik	CTCATCTAGGGTCCACGAC	616	12.9336	745	13.7524	710	13.989	604	12.5561	1.06331	0.897568
2010300C02Rik_CCDS48242.1_ex6_1:37631857-37631879:+_5-4	2010300C02Rik	CACCCGCACGGGCCGAGCA	1804	35.9483	1514	26.9157	1838	34.6251	1543	30.5216	0.748733	0.881488
2200002D01Rik_CCDS52172.1_ex1_7:29247927-29247949:+_5-2	2200002D01Rik	CTACTGCTGCTGGAGTCGG	1445	28.9935	1826	32.2563	1593	30.143	1448	28.704	1.11254	0.952262
2200002D01Rik_CCDS52172.1_ex1_7:29247955-29247977:-_5-3	2200002D01Rik	CCCCCATCTAGCGTGTCTC	800	16.4981	816	14.9678	909	17.6296	828	16.8418	0.90724	0.955313
2200002D01Rik_CCDS52172.1_ex0_7:29247716-29247738:+_5-1	2200002D01Rik	GCAGCCAGCGGCATACTCC	505	10.7832	572	10.7911	532	10.7326	526	11.0638	1.00074	1.03085
2200002D01Rik_CCDS52172.1_ex2_7:29248128-29248150:-_5-4	2200002D01Rik	AGGCGCTGCTCACAAGCCG	742	15.3745	818	15.002	887	17.2271	722	14.8137	0.975771	0.859908
2200002D01Rik_CCDS52172.1_ex2_7:29248158-29248180:-_5-5	2200002D01Rik	TCCTCTTAAAGCGCCGGGC	730	15.142	655	12.2119	767	15.0318	776	15.8469	0.806488	1.05423
2200002J24Rik_CCDS21107.1_ex0_7:30699962-30699984:+_5-3	2200002J24Rik	CTGCTGTTCTCCCTTAAGG	396	8.67157	480	9.21633	492	10.0008	512	10.7959	1.06282	1.0795
2200002J24Rik_CCDS21107.1_ex0_7:30699944-30699966:-_5-2	2200002J24Rik	CAGGGCTGGAATCGCCAGC	567	11.9843	683	12.6911	596	11.9035	685	14.1058	1.05898	1.18502
2200002J24Rik_CCDS21107.1_ex0_7:30699892-30699914:-_5-1	2200002J24Rik	CAGAGGTAATCCTTCGCTG	729	15.1227	628	11.7497	766	15.0135	613	12.7283	0.776959	0.847789
2200002J24Rik_CCDS21107.1_ex1_7:30700256-30700278:-_5-5	2200002J24Rik	CTCCAATCTCCAACAGAGT	669	13.9603	2701	47.234	738	14.5013	736	15.0816	3.38345	1.04002
2200002J24Rik_CCDS21107.1_ex1_7:30700240-30700262:-_5-4	2200002J24Rik	AGTTGGCTTCCCGGGTCTG	1162	23.511	1343	23.9886	1322	25.1852	1235	24.6288	1.02031	0.977907
2210010C04Rik_CCDS20043.1_ex2_6:41033024-41033046:+_5-2	2210010C04Rik	GACACTCGAGAGTTGAGGG	431	9.34961	526	10.0037	415	8.59217	470	9.99232	1.06996	1.16296
2210010C04Rik_CCDS20043.1_ex2_6:41033177-41033199:+_5-4	2210010C04Rik	AGGCGCACCTGAATTCGGC	1147	23.2204	1118	20.1372	1248	23.8314	1088	21.8163	0.867219	0.915442
2210010C04Rik_CCDS20043.1_ex2_6:41032977-41032999:+_5-1	2210010C04Rik	GACACCTAGTACCAGCTGA	987	20.1208	1005	18.2029	1013	19.5322	899	18.2002	0.904682	0.931804
2210010C04Rik_CCDS20043.1_ex2_6:41033089-41033111:+_5-3	2210010C04Rik	GTTTGCATTATAGTTGGGG	744	15.4132	604	11.3389	663	13.1292	601	12.4987	0.735658	0.951978
2210010C04Rik_CCDS20043.1_ex3_6:41034240-41034262:+_5-5	2210010C04Rik	TACGATTTGTAGCAGTGAG	499	10.667	625	11.6983	602	12.0132	596	12.403	1.09669	1.03245
2210016F16Rik_CCDS49282.1_ex3_13:58384868-58384890:-_5-4	2210016F16Rik	ACGGCGGGACGCCCTACAC	317	7.14113	312	6.34061	302	6.52491	303	6.79718	0.8879	1.04173
2210016F16Rik_CCDS49282.1_ex3_13:58384983-58385005:-_5-5	2210016F16Rik	CACGAGCTCAACCCGCGCG	890	18.2417	1006	18.22	833	16.2392	909	18.3915	0.998816	1.13254
2210016F16Rik_CCDS49282.1_ex3_13:58384828-58384850:+_5-3	2210016F16Rik	TCGAGCGCGCGGTTGACGG	735	15.2389	744	13.7353	870	16.9161	806	16.4209	0.901332	0.970724
2210016F16Rik_CCDS49282.1_ex2_13:58384347-58384369:+_5-1	2210016F16Rik	TATATCCCGCACCTGCTCG	1393	27.9861	1572	27.9085	1404	26.6853	1409	27.9578	0.997226	1.04769
2210016F16Rik_CCDS49282.1_ex2_13:58384369-58384391:+_5-2	2210016F16Rik	CTCACTGTGGCGTAGTAGG	641	13.4179	672	12.5029	679	13.4219	604	12.5561	0.931807	0.935493
2210016L21Rik_CCDS19576.1_ex4_5:114947189-114947211:-_5-5	2210016L21Rik	CTTCCTTCTTATGGCCTCC	558	11.8099	686	12.7425	607	12.1047	672	13.8571	1.07896	1.14477
2210016L21Rik_CCDS19576.1_ex1_5:114945807-114945829:+_5-4	2210016L21Rik	GACCCCGCAGCCAAGCCGC	464	9.98891	519	9.8839	447	9.17759	469	9.97319	0.989488	1.08669
2210016L21Rik_CCDS19576.1_ex0_5:114942273-114942295:+_5-1	2210016L21Rik	GAATTGGCACGCTGTCGCG	921	18.8422	896	16.3371	1019	19.642	932	18.8316	0.86705	0.958741
2210016L21Rik_CCDS19576.1_ex0_5:114942339-114942361:+_5-3	2210016L21Rik	GAGAGACCCGAAGCCGGTA	465	10.0083	464	8.94245	488	9.92766	443	9.47574	0.893505	0.954479
2210016L21Rik_CCDS19576.1_ex0_5:114942292-114942314:+_5-2	2210016L21Rik	AGGCGGCTACGCCCGCCTG	256	5.9594	278	5.75862	248	5.53701	312	6.96937	0.966309	1.25869
2210018M11Rik_CCDS40028.1_ex12_7:98630144-98630166:+_5-3	2210018M11Rik	GACATGACCACGGACGGTG	521	11.0931	551	10.4317	543	10.9339	564	11.7908	0.940369	1.07837
2210018M11Rik_CCDS40028.1_ex14_7:98641627-98641649:-_5-5	2210018M11Rik	CTTCAGAGTGGTCCATCGA	1162	23.511	1696	30.031	1483	28.1306	1590	31.4208	1.27732	1.11696
2210018M11Rik_CCDS40028.1_ex12_7:98630257-98630279:-_5-4	2210018M11Rik	GTTGTTATAACTGCGTCCC	535	11.3644	448	8.66857	534	10.7692	491	10.3941	0.762785	0.965169
2210018M11Rik_CCDS40028.1_ex9_7:98619413-98619435:+_5-1	2210018M11Rik	AGCCACACGACCTAAGGAT	703	14.619	635	11.8695	762	14.9403	722	14.8137	0.811925	0.991527
2210018M11Rik_CCDS40028.1_ex10_7:98621375-98621397:+_5-2	2210018M11Rik	GCTTGTAGAACTTACCGGT	427	9.27212	429	8.34334	485	9.87278	296	6.66325	0.899831	0.674911
2210404J11Rik_CCDS28410.1_ex2_17:15059889-15059911:-_6-5	2210404J11Rik	CTGCAAAGAGGCGGTGACC	414	9.02028	481	9.23344	433	8.92147	414	8.9209	1.02363	0.999936
2210404J11Rik_CCDS37451.1_ex12_17:15056776-15056798:+_6-1	2210404J11Rik	TAGGCTTGCAGAAGGATAC	159	4.08025	213	4.64599	217	4.96988	193	4.69259	1.13865	0.944206
2210404J11Rik_CCDS28410.1_ex2_17:15059871-15059893:+_6-4	2210404J11Rik	TGCCAACGCGTATCTGACC	463	9.96954	537	10.192	626	12.4523	461	9.82013	1.02232	0.78862
2210404J11Rik_CCDS28410.1_ex1_17:15059423-15059445:+_6-2	2210404J11Rik	GGAGTGCCTGTGCTATAAA	478	10.2601	506	9.66138	440	9.04953	498	10.528	0.941643	1.16338
2210404J11Rik_CCDS28410.1_ex2_17:15059836-15059858:+_6-3	2210404J11Rik	AAGTTCTAGTTGTGCTCCG	867	17.7961	970	17.6038	1014	19.5505	891	18.0472	0.989197	0.923104
2210404J11Rik_CCDS28410.1_ex2_17:15059910-15059932:+_6-6	2210404J11Rik	CTAAGACACAGGCAATGGG	741	15.3551	873	15.9434	705	13.8975	787	16.0574	1.03831	1.15541
2210404O07Rik_CCDS35998.1_ex1_10:81393800-81393822:+_5-1	2210404O07Rik	AAGCCTTGGCTAGTAGGCC	368	8.12913	489	9.37038	396	8.24458	383	8.32779	1.15269	1.01009
2210404O07Rik_CCDS35998.1_ex1_10:81393818-81393840:-_5-2	2210404O07Rik	GAAGCCCACTACTGCAGCC	931	19.0359	968	17.5696	959	18.5443	960	19.3673	0.92297	1.04438
2210404O07Rik_CCDS35998.1_ex1_10:81393839-81393861:-_5-3	2210404O07Rik	GAGGATGAAGACTATAAAC	0	1	0	1	0	1	0	1	1	1
2210404O07Rik_CCDS35998.1_ex2_10:81394097-81394119:+_5-5	2210404O07Rik	GAGGAGGCTACATTCAGAA	177	4.42896	239	5.09105	178	4.2564	197	4.76912	1.14949	1.12046
2210404O07Rik_CCDS35998.1_ex1_10:81393868-81393890:-_5-4	2210404O07Rik	TTGGCGCACCAGACACGAT	430	9.33024	398	7.8127	503	10.2021	454	9.6862	0.837353	0.949434
2210404O09Rik_CCDS57051.1_ex0_17:21880931-21880953:-_4-3	2210404O09Rik	ACCTTCTAAAACTAACCTC	36	1.69742	26	1.44505	48	1.87813	48	1.91837	0.851324	1.02142
2210404O09Rik_CCDS57051.1_ex0_17:21881011-21881033:+_4-4	2210404O09Rik	TTGGATATTTACATGCTCG	803	16.5562	790	14.5227	805	15.727	737	15.1007	0.877174	0.960179
2210404O09Rik_CCDS57051.1_ex0_17:21880762-21880784:-_4-2	2210404O09Rik	AATGGTACAAAGCTTGATA	40	1.77491	25	1.42793	51	1.93301	39	1.74617	0.804512	0.903341
2210407C18Rik_CCDS24736.1_ex2_11:58612101-58612123:-_5-3	2210407C18Rik	ACCTAGTACTTGAGCAAAA	373	8.226	316	6.40908	330	7.03715	326	7.23723	0.779125	1.02843
2210407C18Rik_CCDS24736.1_ex3_11:58612591-58612613:-_5-5	2210407C18Rik	TACAAGCTACGTGTGAAAA	121	3.34409	216	4.69735	138	3.52463	191	4.65433	1.40467	1.32052
2210407C18Rik_CCDS24736.1_ex3_11:58612545-58612567:+_5-4	2210407C18Rik	CAGCTATAAGAGGTTAGAC	220	5.26198	270	5.62168	182	4.32958	185	4.53953	1.06836	1.04849
2210407C18Rik_CCDS24736.1_ex2_11:58612001-58612023:+_5-1	2210407C18Rik	TGCTCACCGGTGCAGCACT	700	14.5609	746	13.7695	776	15.1965	801	16.3252	0.945655	1.07428
2210407C18Rik_CCDS24736.1_ex2_11:58612069-58612091:-_5-2	2210407C18Rik	TATCAAAACCTATGTGCCT	855	17.5636	989	17.9291	964	18.6358	913	18.4681	1.02081	0.991
2210408I21Rik_CCDS49316.1_ex6_13:77261935-77261957:-_5-3	2210408I21Rik	GAATCATCTCGGCATGCCA	1165	23.5691	1141	20.5309	1294	24.6729	1214	24.227	0.871092	0.981925
2210408I21Rik_CCDS49316.1_ex6_13:77262091-77262113:+_5-4	2210408I21Rik	AGCAACGTATGTCTCTCAG	268	6.19187	321	6.49467	275	6.03096	330	7.31376	1.0489	1.2127
2210408I21Rik_CCDS49316.1_ex2_13:77192756-77192778:+_5-2	2210408I21Rik	TCGACGATTCTTAGTAAAC	104	3.01476	62	2.06128	76	2.39037	81	2.54974	0.683729	1.06667
2210408I21Rik_CCDS49316.1_ex8_13:77267685-77267707:-_5-5	2210408I21Rik	GCTGAAGTAATGCCACATC	272	6.26936	350	6.99107	323	6.90909	277	6.29973	1.11512	0.911803
2210408I21Rik_CCDS49316.1_ex2_13:77192678-77192700:-_5-1	2210408I21Rik	ACAGAATGTATGGAAGTCC	254	5.92065	284	5.86133	193	4.53082	243	5.64922	0.98998	1.24684
2300002M23Rik_CCDS50092.1_ex1_17:35567938-35567960:-_5-1	2300002M23Rik	ACTCATTATTCACAGGGTC	165	4.19649	301	6.15232	197	4.604	172	4.29081	1.46606	0.931975
2300002M23Rik_CCDS50092.1_ex1_17:35568147-35568169:-_5-3	2300002M23Rik	GCCTCTGGAAAGGTATGGC	386	8.47784	418	8.15505	423	8.73853	392	8.49998	0.961925	0.972702
2300002M23Rik_CCDS50092.1_ex1_17:35568198-35568220:+_5-5	2300002M23Rik	CTCAGGCAACCTTCACTAG	862	17.6992	1080	19.4867	953	18.4346	820	16.6887	1.10099	0.905296
2300002M23Rik_CCDS50092.1_ex1_17:35568182-35568204:+_5-4	2300002M23Rik	GGCTTCCTCTGCACGGCTC	1447	29.0322	1242	22.2597	1477	28.0208	1376	27.3265	0.766726	0.97522
2300002M23Rik_CCDS50092.1_ex1_17:35567980-35568002:+_5-2	2300002M23Rik	TCAGCGAATCTCCACAAGA	440	9.52396	329	6.63161	355	7.49451	375	8.17473	0.696307	1.09076
2300005B03Rik_CCDS37103.1_ex1_15:74743442-74743464:+_5-5	2300005B03Rik	TCCTCCAAATCCCTTGCAC	513	10.9382	463	8.92533	488	9.92766	477	10.1263	0.81598	1.02
2300005B03Rik_CCDS37103.1_ex0_15:74743116-74743138:+_5-2	2300005B03Rik	AAAGCTGATGGGAGAACCT	469	10.0858	408	7.98388	363	7.64087	420	9.03569	0.791598	1.18255
2300005B03Rik_CCDS37103.1_ex0_15:74743079-74743101:-_5-1	2300005B03Rik	TGACGAAGATGTGCTACAG	395	8.6522	2548	44.615	488	9.92766	457	9.7436	5.15649	0.981459
2300005B03Rik_CCDS37103.1_ex1_15:74743389-74743411:+_5-3	2300005B03Rik	GCAATGATGACACAGTGGG	765	15.8201	522	9.93525	725	14.2634	676	13.9336	0.628016	0.976878
2300005B03Rik_CCDS37103.1_ex1_15:74743412-74743434:+_5-4	2300005B03Rik	GCTCCATGGGCAGCTAGAC	836	17.1955	890	16.2344	785	15.3611	720	14.7755	0.944108	0.961876
2300009A05Rik_CCDS52830.1_ex1_9:63399040-63399062:+_5-5	2300009A05Rik	CGTTGTGGACCGCACTGTA	720	14.9483	1693	29.9797	851	16.5685	693	14.2589	2.00556	0.860601
2300009A05Rik_CCDS52830.1_ex1_9:63399008-63399030:+_5-4	2300009A05Rik	CGGCCAATTGAAGTGCGAC	177	4.42896	174	3.97842	152	3.78075	144	3.7551	0.898274	0.993215
2300009A05Rik_CCDS52830.1_ex1_9:63398974-63398996:-_5-2	2300009A05Rik	ACTACCACGTCCTGCGCAC	1269	25.5839	1566	27.8058	1246	23.7948	1240	24.7244	1.08685	1.03907
2300009A05Rik_CCDS52830.1_ex1_9:63398888-63398910:-_5-1	2300009A05Rik	CGCTTCTTCACCGCGCTCA	1394	28.0055	1313	23.4751	1649	31.1675	1340	26.6377	0.838232	0.854664
2300009A05Rik_CCDS52830.1_ex1_9:63398989-63399011:+_5-3	2300009A05Rik	GGTAGTTGGCGCCCAGCAC	715	14.8514	765	14.0948	684	13.5134	759	15.5216	0.949051	1.14861
2310002J15Rik_CCDS50526.1_ex0_2:25239217-25239239:-_5-2	2310002J15Rik	CTGCAATCCCTATAGCAGT	743	15.3939	669	12.4515	794	15.5257	710	14.5841	0.808861	0.939352
2310002J15Rik_CCDS50526.1_ex0_2:25239305-25239327:-_5-4	2310002J15Rik	TACAAACTACTGAAGCCCC	187	4.62268	183	4.13247	218	4.98818	155	3.96555	0.893955	0.79499
2310002J15Rik_CCDS50526.1_ex0_2:25239288-25239310:+_5-3	2310002J15Rik	CTTGATACCTTTGGGCCCA	877	17.9898	849	15.5326	804	15.7087	837	17.014	0.863412	1.08309
2310002J15Rik_CCDS50526.1_ex0_2:25239188-25239210:+_5-1	2310002J15Rik	CAGCATAAGTCAGTCCCGA	700	14.5609	636	11.8866	718	14.1354	589	12.2691	0.816342	0.867972
2310002J15Rik_CCDS50526.1_ex0_2:25239341-25239363:+_5-5	2310002J15Rik	CTGGGATACATGTTCCTGC	501	10.7057	441	8.54875	555	11.1534	482	10.2219	0.798523	0.916485
2310002L09Rik_CCDS18285.1_ex1_4:73943006-73943028:+_5-1	2310002L09Rik	TTTCTAACACAAACCTAGA	98	2.89852	82	2.40362	112	3.04897	152	3.90816	0.829259	1.28179
2310002L09Rik_CCDS18285.1_ex2_4:73950572-73950594:-_5-4	2310002L09Rik	AGGTCATACCTCGAAATGC	606	12.7398	852	15.584	679	13.4219	723	14.8329	1.22325	1.10513
2310002L09Rik_CCDS18285.1_ex1_4:73943091-73943113:+_5-2	2310002L09Rik	GTTATACGCTAGTTCAGAG	411	8.96216	439	8.51451	443	9.10442	384	8.34692	0.950052	0.916799
2310002L09Rik_CCDS18285.1_ex1_4:73943209-73943231:+_5-3	2310002L09Rik	GCATCCACTTTAGACAAGG	380	8.36161	478	9.18209	386	8.06164	377	8.21299	1.09813	1.01877
2310002L09Rik_CCDS18285.1_ex2_4:73950591-73950613:-_5-5	2310002L09Rik	CTGCTGAAACACGGCTCCA	623	13.0692	769	14.1632	700	13.8061	647	13.3788	1.08371	0.969051
2310003H01Rik_CCDS49004.1_ex8_11:120378572-120378594:+_5-5	2310003H01Rik	TAGACGAACTCGCGTCCGG	540	11.4612	502	9.59291	577	11.5559	611	12.69	0.836988	1.09815
2310003H01Rik_CCDS49004.1_ex6_11:120376786-120376808:-_5-1	2310003H01Rik	AGCCAGACGGGGCCATAGG	229	5.43634	735	13.5812	197	4.604	261	5.99361	2.49824	1.30183
2310003H01Rik_CCDS49004.1_ex6_11:120377114-120377136:-_5-3	2310003H01Rik	AAGATCCTCCACCACCTAG	593	12.488	611	11.4587	615	12.2511	511	10.7768	0.917578	0.87966
2310003H01Rik_CCDS49004.1_ex7_11:120378332-120378354:-_5-4	2310003H01Rik	TGCCTGTCGTTGGACTCGC	1460	29.2841	1757	31.0752	1542	29.21	1569	31.0191	1.06116	1.06193
2310003H01Rik_CCDS49004.1_ex6_11:120376918-120376940:-_5-2	2310003H01Rik	TGCGTGAGTATTGCCTCCC	1009	20.547	1177	21.1471	1112	21.3434	1134	22.6964	1.02921	1.06339
2310005G13Rik_CCDS49875.1_ex4_16:57049400-57049422:+_5-5	2310005G13Rik	AATTGGGGGGTAATAAGGG	136	3.63468	129	3.20814	140	3.56122	91	2.74107	0.882647	0.7697
2310005G13Rik_CCDS49875.1_ex3_16:57047041-57047063:+_5-4	2310005G13Rik	GCATTTCTTTATGCGGTGA	817	16.8275	892	16.2687	871	16.9344	818	16.6505	0.966794	0.983233
2310005G13Rik_CCDS49875.1_ex3_16:57046997-57047019:-_5-3	2310005G13Rik	CAACACATCATCATGTACG	408	8.90404	277	5.7415	441	9.06783	349	7.67728	0.64482	0.84665
2310005G13Rik_CCDS49875.1_ex2_16:57045339-57045361:+_5-1	2310005G13Rik	CACTATCAGGCTTTTAGGG	816	16.8081	1104	19.8975	992	19.148	987	19.8839	1.18381	1.03843
2310005G13Rik_CCDS49875.1_ex3_16:57046982-57047004:-_5-2	2310005G13Rik	TACGTGGTCCTTGCAATGC	367	8.10976	381	7.52171	428	8.83	352	7.73468	0.927488	0.875954
2310007B03Rik_CCDS15185.1_ex4_1:93159919-93159941:-_5-5	2310007B03Rik	GTTGACTATTCTAGAGACC	185	4.58394	237	5.05681	256	5.68337	196	4.74999	1.10316	0.835771
2310007B03Rik_CCDS15185.1_ex4_1:93159670-93159692:+_5-3	2310007B03Rik	GACTTTACTGGGTACAAGG	841	17.2924	781	14.3686	886	17.2088	817	16.6313	0.830923	0.966442
2310007B03Rik_CCDS15185.1_ex3_1:93156106-93156128:-_5-1	2310007B03Rik	CGCTTCAACGTTGTGCCCG	1692	33.7785	1559	27.6859	1630	30.8199	1523	30.139	0.819632	0.977907
2310007B03Rik_CCDS15185.1_ex4_1:93159614-93159636:-_5-2	2310007B03Rik	TGTACATTGCAAGCACCAC	488	10.4539	401	7.86406	439	9.03124	474	10.0689	0.752264	1.11489
2310007B03Rik_CCDS15185.1_ex4_1:93159829-93159851:-_5-4	2310007B03Rik	TCGGAGGCTCTCCTGATCG	855	17.5636	3415	59.4557	725	14.2634	686	14.125	3.38517	0.990292
2310007L24Rik_CCDS48962.1_ex1_11:106375223-106375245:+_5-2	2310007L24Rik	CCTCAGCATAACCGGGTCA	1119	22.678	1297	23.2012	1138	21.819	1061	21.2997	1.02307	0.976198
2310007L24Rik_CCDS48962.1_ex1_11:106375235-106375257:-_5-3	2310007L24Rik	ACTGTTACCTTCCTTGACC	537	11.4031	606	11.3731	667	13.2024	573	11.963	0.997369	0.906124
2310007L24Rik_CCDS48962.1_ex3_11:106376256-106376278:-_5-5	2310007L24Rik	CTCCTCGTGACTGTCGGTG	1344	27.0368	1164	20.9246	1536	29.1002	1215	24.2461	0.773929	0.833194
2310007L24Rik_CCDS48962.1_ex1_11:106375194-106375216:-_5-1	2310007L24Rik	ATGGGACTGTCCAAGGGAA	292	6.65681	310	6.30638	300	6.48832	309	6.91197	0.947357	1.0653
2310007L24Rik_CCDS48962.1_ex2_11:106375504-106375526:-_5-4	2310007L24Rik	TTTCACCTACCGGTGGGCT	845	17.3699	724	13.393	850	16.5502	747	15.2921	0.771045	0.923978
2310009B15Rik_CCDS35727.1_ex2_1:138856624-138856646:+_5-3	2310009B15Rik	CAGTTAACTCTCGGCTCGC	821	16.9049	879	16.0461	847	16.4954	896	18.1428	0.949199	1.09987
2310009B15Rik_CCDS35727.1_ex2_1:138856660-138856682:-_5-4	2310009B15Rik	ACTCGTGGGGAACGCCCGA	741	15.3551	816	14.9678	892	17.3186	799	16.287	0.974772	0.940431
2310009B15Rik_CCDS35727.1_ex2_1:138856593-138856615:-_5-2	2310009B15Rik	GCACATCGTCGAGCTGCAC	1240	25.0221	1231	22.0715	1268	24.1973	1145	22.9068	0.882079	0.946669
2310009B15Rik_CCDS35727.1_ex1_1:138853626-138853648:+_5-1	2310009B15Rik	GAACCACATAGCCGGTAGC	298	6.77305	339	6.80278	299	6.47002	346	7.61988	1.00439	1.17772
2310009B15Rik_CCDS35727.1_ex2_1:138856705-138856727:-_5-5	2310009B15Rik	CCCTCGGTTCGACTTCCGA	938	19.1715	873	15.9434	927	17.9589	933	18.8507	0.83162	1.04966
2310011J03Rik_CCDS24017.1_ex0_10:80319453-80319475:+_5-1	2310011J03Rik	CTCTCATTCATAGCCACGT	761	15.7426	950	17.2615	513	10.385	520	10.949	1.09648	1.0543
2310011J03Rik_CCDS24017.1_ex1_10:80320175-80320197:+_5-3	2310011J03Rik	CTCCTACCTTCCGGGGCCA	661	13.8053	816	14.9678	550	11.0619	616	12.7857	1.0842	1.15583
2310011J03Rik_CCDS24017.1_ex1_10:80320226-80320248:-_5-5	2310011J03Rik	GATCCTGGAGGACGTGCGA	2027	40.2684	2368	41.5339	1087	20.886	1138	22.7729	1.03143	1.09034
2310011J03Rik_CCDS24017.1_ex1_10:80320192-80320214:-_5-4	2310011J03Rik	GATCCTGTTTTCACTGCCC	687	14.309	883	16.1146	536	10.8058	570	11.9056	1.12619	1.10178
2310011J03Rik_CCDS24017.1_ex0_10:80319524-80319546:+_5-2	2310011J03Rik	CCTTGGGGATGGGTCTGGG	437	9.46585	521	9.91814	417	8.62876	393	8.51911	1.04778	0.987293
2310014L17Rik_CCDS20818.1_ex0_7:12928329-12928351:+_5-4	2310014L17Rik	TGTGCGCTTTGACCGACGC	830	17.0793	857	15.6696	940	18.1967	853	17.3201	0.91746	0.951825
2310014L17Rik_CCDS20818.1_ex0_7:12928281-12928303:-_5-3	2310014L17Rik	GCATCGCGAGGCAGCAAAC	342	7.62545	270	5.62168	357	7.5311	320	7.12243	0.737227	0.945736
2310014L17Rik_CCDS20818.1_ex0_7:12928100-12928122:-_5-1	2310014L17Rik	GCTTGAAAATGCCGTCGAA	226	5.37822	183	4.13247	239	5.37236	263	6.03188	0.768372	1.12276
2310014L17Rik_CCDS20818.1_ex0_7:12928379-12928401:-_5-5	2310014L17Rik	TCTTTCGCGGCCCGGGAGA	689	14.3478	861	15.738	753	14.7757	739	15.139	1.0969	1.02459
2310014L17Rik_CCDS20818.1_ex0_7:12928216-12928238:-_5-2	2310014L17Rik	TGTGGGCGCGCGGCACATG	834	17.1568	870	15.8921	837	16.3124	917	18.5446	0.926286	1.13684
2310022A10Rik_CCDS21026.1_ex6_7:27574637-27574659:+_5-5	2310022A10Rik	CGGCGGGTCACGGCTGAGA	856	17.583	901	16.4227	868	16.8795	884	17.9132	0.934013	1.06124
2310022A10Rik_CCDS21026.1_ex3_7:27564705-27564727:+_5-2	2310022A10Rik	GAGCTGGGTGTGACCGTCG	677	14.1153	828	15.1732	728	14.3183	715	14.6798	1.07495	1.02525
2310022A10Rik_CCDS21026.1_ex5_7:27571618-27571640:-_5-4	2310022A10Rik	CTGTTGTCTGACCGCCGTG	2799	55.224	3012	52.5574	3213	59.7799	2625	51.2231	0.951713	0.856862
2310022A10Rik_CCDS21026.1_ex2_7:27564486-27564508:-_5-1	2310022A10Rik	AACTGGATCCACTCGGAAG	598	12.5848	606	11.3731	695	13.7146	604	12.5561	0.903715	0.915527
2310022A10Rik_CCDS21026.1_ex3_7:27564753-27564775:+_5-3	2310022A10Rik	GCCAAGGTGGTACACCGCC	676	14.0959	827	15.156	834	16.2575	850	17.2627	1.07521	1.06183
2310022B05Rik_CCDS22773.1_ex3_8:124663009-124663031:-_5-5	2310022B05Rik	GAGAAGTACGGGCCCGAGT	880	18.0479	940	17.0903	971	18.7639	866	17.5688	0.94694	0.936313
2310022B05Rik_CCDS22773.1_ex2_8:124651394-124651416:-_5-1	2310022B05Rik	ACTTGGCAAGATGAACACT	313	7.06364	330	6.64872	295	6.39685	271	6.18494	0.941261	0.966873
2310022B05Rik_CCDS22773.1_ex3_8:124662978-124663000:+_5-4	2310022B05Rik	TTTCGTCCTGCTGCGCGGG	472	10.1439	687	12.7596	591	11.812	520	10.949	1.25786	0.926936
2310022B05Rik_CCDS22773.1_ex3_8:124662911-124662933:+_5-2	2310022B05Rik	TCCCGCACGTCCCCCGCAT	1441	28.916	1344	24.0057	1453	27.5818	1173	23.4425	0.830188	0.849929
2310022B05Rik_CCDS22773.1_ex3_8:124662961-124662983:-_5-3	2310022B05Rik	GAAATCATCGACCGCTGCC	765	15.8201	882	16.0975	890	17.282	710	14.5841	1.01754	0.843892
2310030G06Rik_CCDS23170.1_ex0_9:50740708-50740730:+_5-1	2310030G06Rik	TACAACACTTGCTCATACG	118	3.28597	186	4.18383	156	3.85393	117	3.23851	1.27324	0.840316
2310030G06Rik_CCDS23170.1_ex2_9:50742260-50742282:-_5-5	2310030G06Rik	TCCAGAAGAAAAGCAAAAC	181	4.50645	185	4.16671	227	5.15283	104	2.98979	0.92461	0.580223
2310030G06Rik_CCDS23170.1_ex1_9:50741295-50741317:-_5-3	2310030G06Rik	CTGTGGCAGAATGGCACAA	423	9.19463	345	6.90548	420	8.68365	365	7.9834	0.751035	0.91936
2310030G06Rik_CCDS23170.1_ex1_9:50741334-50741356:+_5-4	2310030G06Rik	GCTCAATGTGGGTCTTGGG	1105	22.4068	1145	20.5994	1043	20.0811	992	19.9795	0.919336	0.994945
2310030G06Rik_CCDS23170.1_ex0_9:50740732-50740754:+_5-2	2310030G06Rik	GCTGTTGTCTCATAGTCCT	543	11.5193	510	9.72985	582	11.6473	517	10.8916	0.844653	0.935111
2310033P09Rik_CCDS24764.1_ex0_11:59208525-59208547:+_5-1	2310033P09Rik	ACTCGCTGATGGCGCCAGT	555	11.7518	640	11.9551	646	12.8182	677	13.9528	1.0173	1.08851
2310033P09Rik_CCDS24764.1_ex0_11:59208563-59208585:-_5-2	2310033P09Rik	CGCGTACCAGGTGAGGTCG	1006	20.4889	1205	21.6264	1186	22.6972	1270	25.2984	1.05552	1.11461
2310033P09Rik_CCDS24764.1_ex0_11:59208599-59208621:+_5-3	2310033P09Rik	TGTACCGGCCCGAGCCGTG	1167	23.6079	1326	23.6976	1322	25.1852	1326	26.3698	1.0038	1.04704
2310033P09Rik_CCDS24764.1_ex1_11:59208844-59208866:+_5-5	2310033P09Rik	CCCACCGGCCTGAGCAAGG	1075	21.8256	1097	19.7777	1096	21.0507	1286	25.6045	0.906171	1.21633
2310033P09Rik_CCDS24764.1_ex1_11:59208816-59208838:+_5-4	2310033P09Rik	CAGTGGTTACAAGAACGTG	551	11.6743	505	9.64426	594	11.8669	417	8.9783	0.826108	0.756585
2310035C23Rik_CCDS15206.1_ex8_1:105695482-105695504:+_5-5	2310035C23Rik	GATAGTCGGTTAGGATCAG	428	9.29149	430	8.36046	478	9.74472	413	8.90177	0.899797	0.913496
2310035C23Rik_CCDS15206.1_ex7_1:105693157-105693179:-_5-4	2310035C23Rik	CCTATTGGGCTGATCGAAA	655	13.6891	606	11.3731	620	12.3425	597	12.4222	0.830816	1.00645
2310035C23Rik_CCDS15206.1_ex0_1:105664372-105664394:-_5-1	2310035C23Rik	CATCGATTGACAATCGGGC	1520	30.4464	1482	26.3679	1407	26.7402	1319	26.2359	0.866043	0.98114
2310035C23Rik_CCDS15206.1_ex0_1:105664600-105664622:+_5-3	2310035C23Rik	AACCGAGTACGACGTCGGG	840	17.273	759	13.9921	972	18.7822	909	18.3915	0.810053	0.979203
2310035C23Rik_CCDS15206.1_ex0_1:105664480-105664502:-_5-2	2310035C23Rik	AGAAGTAATCGCGCAGTCG	364	8.05164	322	6.51179	325	6.94568	343	7.56248	0.808752	1.0888
2310036O22Rik_CCDS22490.1_ex0_8:85027148-85027170:-_5-4	2310036O22Rik	CCGGTGGATCGGGTCGCTG	961	19.6171	1058	19.1102	1112	21.3434	1019	20.4961	0.974157	0.960304
2310036O22Rik_CCDS22490.1_ex0_8:85027220-85027242:-_5-5	2310036O22Rik	TCCTTACGAAGCTGAGCGT	564	11.9262	716	13.256	495	10.0557	657	13.5701	1.11151	1.34949
2310036O22Rik_CCDS22490.1_ex0_8:85026970-85026992:+_5-1	2310036O22Rik	CGATGGGCTGAGTCGGGAC	628	13.166	810	14.865	774	15.1599	878	17.7984	1.12905	1.17405
2310036O22Rik_CCDS22490.1_ex0_8:85027028-85027050:+_5-3	2310036O22Rik	GCTCGAGTCCGGTGTCCAG	377	8.30349	489	9.37038	526	10.6229	539	11.3125	1.12849	1.06492
2310036O22Rik_CCDS22490.1_ex0_8:85026989-85027011:+_5-2	2310036O22Rik	CGGGAACGTCACCCGAGAG	34	1.65867	45	1.77028	37	1.67689	39	1.74617	1.06729	1.04131
2310039H08Rik_CCDS28841.1_ex0_17:46772965-46772987:-_5-3	2310039H08Rik	ACCGTGGGTCGCAGTGATG	851	17.4861	1081	19.5039	948	18.3431	921	18.6211	1.11539	1.01516
2310039H08Rik_CCDS28841.1_ex0_17:46772917-46772939:-_5-2	2310039H08Rik	GCCCTTCTGTACCAGGTGC	599	12.6042	964	17.5011	643	12.7633	791	16.1339	1.38851	1.26408
2310039H08Rik_CCDS28841.1_ex0_17:46772979-46773001:-_5-4	2310039H08Rik	GACGCGGTGGGTTCACCGT	1153	23.3367	1238	22.1913	1353	25.7523	1178	23.5382	0.950919	0.914023
2310039H08Rik_CCDS28841.1_ex0_17:46772991-46773013:-_5-5	2310039H08Rik	CGAGGGAGCAGAGACGCGG	808	16.6531	697	12.9308	828	16.1478	686	14.125	0.77648	0.874732
2310039H08Rik_CCDS28841.1_ex0_17:46772890-46772912:+_5-1	2310039H08Rik	CCTGCCTCGGTGACCCTGG	825	16.9824	994	18.0146	1053	20.264	847	17.2053	1.06078	0.849058
2310042D19Rik_CCDS51406.1_ex0_4:156217934-156217956:-_5-4	2310042D19Rik	ACGAAGCTATGTCAGACTG	817	16.8275	945	17.1759	981	18.9468	736	15.0816	1.02071	0.795997
2310042D19Rik_CCDS51406.1_ex0_4:156217538-156217560:-_5-2	2310042D19Rik	CACGCCTCTTCTTACGACC	662	13.8247	679	12.6227	680	13.4402	695	14.2972	0.913053	1.06376
2310042D19Rik_CCDS51406.1_ex0_4:156217888-156217910:+_5-3	2310042D19Rik	TCCAAGCCTCAACCCGACG	584	12.3136	511	9.74696	572	11.4644	562	11.7525	0.791559	1.02513
2310042D19Rik_CCDS51406.1_ex0_4:156218164-156218186:+_5-5	2310042D19Rik	CCCGCCTCTAGGTCGCAAC	816	16.8081	978	17.7408	821	16.0197	951	19.1951	1.05549	1.19822
2310042D19Rik_CCDS51406.1_ex0_4:156217380-156217402:-_5-1	2310042D19Rik	CAAGTTGCCGGCCCTGGAA	836	17.1955	849	15.5326	1080	20.7579	891	18.0472	0.903294	0.869409
2310044G17Rik_CCDS56849.1_ex1_12:86960411-86960433:+_5-3	2310044G17Rik	GTCGTCATGAAGAGCGTGC	357	7.91603	538	10.2091	435	8.95806	425	9.13136	1.28968	1.01935
2310044G17Rik_CCDS56849.1_ex2_12:86961954-86961976:+_5-4	2310044G17Rik	CCAAAATAGCCCCCCACCC	1012	20.6051	1532	27.2238	1068	20.5384	1041	20.917	1.32121	1.01844
2310044G17Rik_CCDS56849.1_ex0_12:86952873-86952895:+_5-1	2310044G17Rik	CTAGCGCGACCACTTGGCG	826	17.0018	810	14.865	983	18.9834	774	15.8086	0.874322	0.832762
2310044G17Rik_CCDS56849.1_ex2_12:86962016-86962038:+_5-5	2310044G17Rik	GTATCGAAGAAACTCTGCA	254	5.92065	255	5.36492	212	4.87841	206	4.94132	0.906137	1.01289
2310044G17Rik_CCDS56849.1_ex1_12:86960393-86960415:-_5-2	2310044G17Rik	GACCATAGGGGGCAGCGTG	695	14.464	682	12.674	714	14.0622	783	15.9808	0.876247	1.13644
2310045N01Rik_CCDS52568.1_ex1_8:70141895-70141917:+_5-1	2310045N01Rik	CTTGCCAACGAGCCGTCAG	661	13.8053	866	15.8236	795	15.544	729	14.9477	1.1462	0.961633
2310045N01Rik_CCDS52568.1_ex2_8:70142470-70142492:+_5-3	2310045N01Rik	CAGGCTGACATGCAGAGAT	559	11.8293	638	11.9209	600	11.9766	462	9.83926	1.00774	0.821538
2310045N01Rik_CCDS52568.1_ex1_8:70141919-70141941:-_5-2	2310045N01Rik	ATGTTCCTGTAGCCGGTAC	401	8.76843	438	8.4974	598	11.94	464	9.87753	0.96909	0.82726
2310045N01Rik_CCDS52568.1_ex2_8:70142503-70142525:+_5-4	2310045N01Rik	CAGGGCGCCATATACACCG	508	10.8413	577	10.8767	655	12.9828	614	12.7474	1.00327	0.981868
2310045N01Rik_CCDS52568.1_ex2_8:70142520-70142542:-_5-5	2310045N01Rik	CACCTGCAGGCGTACTCCA	617	12.9529	685	12.7254	659	13.056	604	12.5561	0.982433	0.96171
2310047M10Rik_CCDS36190.1_ex0_11:69060188-69060210:-_5-5	2310047M10Rik	CATTCATCTCGACGCCTCC	704	14.6383	762	14.0434	808	15.7819	831	16.8992	0.959358	1.0708
2310047M10Rik_CCDS36190.1_ex0_11:69060001-69060023:+_5-2	2310047M10Rik	ATCGCCCATGGGCCGGAGC	1472	29.5165	1490	26.5048	1389	26.4109	1383	27.4604	0.897966	1.03974
2310047M10Rik_CCDS36190.1_ex0_11:69060049-69060071:-_5-3	2310047M10Rik	GGCCCCTGACGGCGTCGCC	1616	32.3062	2090	36.7753	2012	37.8083	1726	34.0229	1.13833	0.899878
2310047M10Rik_CCDS36190.1_ex0_11:69059908-69059930:+_5-1	2310047M10Rik	TCAGTCCGGACGCTGTCCG	575	12.1393	658	12.2632	650	12.8914	495	10.4706	1.01021	0.812222
2310047M10Rik_CCDS36190.1_ex0_11:69060159-69060181:-_5-4	2310047M10Rik	CGACGGCAGACCCTCAGAG	279	6.40497	368	7.29918	269	5.92119	333	7.37116	1.13961	1.24488
2310050C09Rik_CCDS50977.1_ex0_3:92869143-92869165:+_5-4	2310050C09Rik	TTTGGTCTGACACGGAACT	270	6.23061	218	4.73158	344	7.29327	281	6.37626	0.759408	0.874266
2310050C09Rik_CCDS50977.1_ex0_3:92869120-92869142:+_5-3	2310050C09Rik	GGAGTTGGGCATTTCACGT	623	13.0692	658	12.2632	672	13.2938	657	13.5701	0.938332	1.02078
2310050C09Rik_CCDS50977.1_ex0_3:92868945-92868967:+_5-1	2310050C09Rik	GGTCGTCTGACACGGAGCT	457	9.8533	479	9.19921	420	8.68365	379	8.25126	0.933617	0.950207
2310050C09Rik_CCDS50977.1_ex0_3:92869166-92869188:+_5-5	2310050C09Rik	ATCTCACGTAAGTTTGAGC	613	12.8754	612	11.4758	540	10.879	574	11.9821	0.891296	1.1014
2310050C09Rik_CCDS50977.1_ex0_3:92869099-92869121:+_5-2	2310050C09Rik	CATTTCACGTATGTCTGGC	644	13.476	865	15.8065	680	13.4402	763	15.5982	1.17294	1.16056
2310057J18Rik_CCDS23759.1_ex5_10:28986149-28986171:-_5-5	2310057J18Rik	TGACTACATGATGGAGGAT	417	9.07839	528	10.038	482	9.8179	450	9.60967	1.1057	0.978791
2310057J18Rik_CCDS23759.1_ex3_10:28982494-28982516:+_5-1	2310057J18Rik	TCATCTGATCCTTGGGTGG	527	11.2094	599	11.2533	634	12.5986	645	13.3405	1.00392	1.05889
2310057J18Rik_CCDS23759.1_ex5_10:28985991-28986013:-_5-3	2310057J18Rik	TTGGCTGGCAGTATCAATC	386	8.47784	360	7.16224	433	8.92147	395	8.55738	0.844819	0.959189
2310057J18Rik_CCDS23759.1_ex4_10:28983978-28984000:+_5-2	2310057J18Rik	CACAGTCTGTCATTCCAGT	630	13.2048	711	13.1704	765	14.9952	616	12.7857	0.9974	0.852651
2310057J18Rik_CCDS23759.1_ex5_10:28986108-28986130:-_5-4	2310057J18Rik	GGGTATACACTGACAGAAT	413	9.0009	408	7.98388	619	12.3242	420	9.03569	0.887008	0.733165
2310057M21Rik_CCDS40159.1_ex4_7:131361750-131361772:+_5-3	2310057M21Rik	CAGGCAGTCTTGCCTCGAC	539	11.4419	343	6.87125	444	9.12271	370	8.07906	0.600536	0.885599
2310057M21Rik_CCDS40159.1_ex4_7:131361914-131361936:+_5-5	2310057M21Rik	TTTCAGACTAACCGGATCC	421	9.15588	392	7.71	398	8.28117	380	8.27039	0.842081	0.998698
2310057M21Rik_CCDS40159.1_ex2_7:131357493-131357515:+_5-2	2310057M21Rik	TGCGCTCCAGGCGATAACC	176	4.40959	127	3.1739	169	4.09175	92	2.7602	0.719773	0.674576
2310057M21Rik_CCDS40159.1_ex2_7:131357459-131357481:-_5-1	2310057M21Rik	ATGATTAGGTTTCAGCAGC	298	6.77305	474	9.11362	350	7.40304	411	8.8635	1.34557	1.19728
2310057M21Rik_CCDS40159.1_ex4_7:131361818-131361840:+_5-4	2310057M21Rik	ACTCAGAACGCCAACCGAA	560	11.8487	484	9.2848	622	12.3791	610	12.6709	0.783614	1.02357
2310057N15Rik_CCDS28302.1_ex0_16:88773852-88773874:+_2-1	2310057N15Rik	AGGACCTCTGGCAGCGGAT	827	17.0212	754	13.9065	894	17.3552	833	16.9375	0.81701	0.975931
2310057N15Rik_CCDS28302.1_ex0_16:88774030-88774052:+_2-2	2310057N15Rik	GCTGGTAGTGGTGTAGACC	217	5.20386	271	5.6388	198	4.62229	218	5.17091	1.08358	1.11869
2310061I04Rik_CCDS50095.1_ex4_17:35895759-35895781:-_5-1	2310061I04Rik	TGATACCTTTCCAAGCCCC	728	15.1033	680	12.6398	613	12.2145	782	15.9617	0.83689	1.30679
2310061I04Rik_CCDS50095.1_ex4_17:35896007-35896029:+_5-4	2310061I04Rik	GAAGTCGGTGGAGTGGAGT	410	8.94278	500	9.55867	402	8.35435	511	10.7768	1.06887	1.28996
2310061I04Rik_CCDS50095.1_ex4_17:35895972-35895994:+_5-3	2310061I04Rik	AGGGTGGTAGTGACCGGTG	479	10.2795	488	9.35326	377	7.89699	484	10.2602	0.909895	1.29925
2310061I04Rik_CCDS50095.1_ex4_17:35895796-35895818:+_5-2	2310061I04Rik	GCAAGGCGGTCCCTCAAAA	204	4.95202	173	3.9613	240	5.39065	323	7.17983	0.799936	1.3319
2310061I04Rik_CCDS50095.1_ex4_17:35896031-35896053:-_5-5	2310061I04Rik	TCTACCATTCCCCCCGCTC	752	15.5682	762	14.0434	676	13.367	824	16.7653	0.902056	1.25423
2310061N02Rik_CCDS49893.1_ex0_16:88707740-88707762:+_5-3	2310061N02Rik	TGATAGCCGTGACGGAAAG	264	6.11438	281	5.80997	260	5.75654	271	6.18494	0.950215	1.07442
2310061N02Rik_CCDS49893.1_ex0_16:88707562-88707584:+_5-1	2310061N02Rik	TCTCCTTGACCCATAGACC	890	18.2417	914	16.6453	877	17.0442	920	18.602	0.912486	1.0914
2310061N02Rik_CCDS49893.1_ex0_16:88707798-88707820:+_5-5	2310061N02Rik	TTCTGTGGGTCAGTTGGCG	1092	22.1549	1014	18.357	1253	23.9229	989	19.9221	0.828574	0.832766
2310061N02Rik_CCDS49893.1_ex0_16:88707653-88707675:+_5-2	2310061N02Rik	GACACACTTGGACGGTAGC	500	10.6863	576	10.8596	489	9.94596	604	12.5561	1.01621	1.26243
2310061N02Rik_CCDS49893.1_ex0_16:88707766-88707788:-_5-4	2310061N02Rik	TCTCCCAGAAACCGCCATC	494	10.5701	507	9.67849	591	11.812	531	11.1594	0.915649	0.944753
2310067B10Rik_CCDS25646.1_ex12_11:115791017-115791039:-_5-4	2310067B10Rik	GCGCTCCTGCTCGTTGGAA	461	9.93079	458	8.83974	621	12.3608	439	9.39921	0.890135	0.760404
2310067B10Rik_CCDS25646.1_ex10_11:115790013-115790035:+_5-3	2310067B10Rik	CTTGGGCTCCGTTACGGTG	1273	25.6614	1316	23.5264	1119	21.4714	1115	22.3329	0.916803	1.04012
2310067B10Rik_CCDS25646.1_ex3_11:115786236-115786258:-_5-1	2310067B10Rik	CCGGTCTTGCCGCCCGATG	2284	45.2471	2654	46.4294	2373	44.4126	2113	41.4272	1.02613	0.93278
2310067B10Rik_CCDS25646.1_ex14_11:115792419-115792441:-_5-5	2310067B10Rik	CGCCGCTTGGTGACACAGG	902	18.4741	852	15.584	785	15.3611	869	17.6262	0.843557	1.14746
2310067B10Rik_CCDS25646.1_ex6_11:115788738-115788760:+_5-2	2310067B10Rik	CTTCACTATGCCGTGCCGG	1494	29.9427	1579	28.0283	1386	26.356	1297	25.815	0.936063	0.979472
2310079G19Rik_CCDS49891.1_ex0_16:88627490-88627512:-_5-5	2310079G19Rik	GTCTGCTCCACTGAGACAA	760	15.7232	805	14.7795	828	16.1478	725	14.8711	0.939977	0.920941
2310079G19Rik_CCDS49891.1_ex0_16:88627343-88627365:+_5-3	2310079G19Rik	AATCGGAGAGCAGACTGAA	448	9.67895	319	6.46043	362	7.62257	296	6.66325	0.667473	0.874147
2310079G19Rik_CCDS49891.1_ex0_16:88627436-88627458:+_5-4	2310079G19Rik	ACGTGGTGTGTTGCTGCCC	1284	25.8745	1180	21.1985	1237	23.6302	1258	25.0688	0.819281	1.06088
2310079G19Rik_CCDS49891.1_ex0_16:88627270-88627292:+_5-1	2310079G19Rik	GGCCAAAGCTGGAATGGCG	720	14.9483	772	14.2146	739	14.5196	831	16.8992	0.950917	1.16389
2310079G19Rik_CCDS49891.1_ex0_16:88627319-88627341:-_5-2	2310079G19Rik	TCCGGGATATCTGGATCCC	782	16.1494	733	13.547	753	14.7757	728	14.9285	0.838855	1.01035
2410002F23Rik_CCDS52228.1_ex0_7:44251035-44251057:+_5-5	2410002F23Rik	ATCCAGTTGGTGCGTGAGC	347	7.72231	426	8.29199	403	8.37264	385	8.36605	1.07377	0.999213
2410002F23Rik_CCDS52228.1_ex0_7:44250881-44250903:-_5-2	2410002F23Rik	TTGCAGCGGTAGTTAAAGA	266	6.15312	257	5.39916	338	7.18351	212	5.05611	0.877466	0.70385
2410002F23Rik_CCDS52228.1_ex0_7:44250977-44250999:-_5-4	2410002F23Rik	TCGGTGGCCTCAAAATGCA	800	16.4981	772	14.2146	765	14.9952	793	16.1722	0.861589	1.07849
2410002F23Rik_CCDS52228.1_ex0_7:44250953-44250975:-_5-3	2410002F23Rik	GATTCCCAACGCTGACGCC	602	12.6623	655	12.2119	673	13.3121	547	11.4655	0.964424	0.861285
2410002F23Rik_CCDS52228.1_ex0_7:44250791-44250813:-_5-1	2410002F23Rik	TCATACACCCGCAGGATCC	589	12.4105	603	11.3218	500	10.1472	611	12.69	0.912273	1.25059
2410004B18Rik_CCDS17898.1_ex0_3:145938167-145938189:+_5-2	2410004B18Rik	CGGCCTCGGCTCCGACGAC	746	15.452	872	15.9263	722	14.2086	776	15.8469	1.0307	1.11531
2410004B18Rik_CCDS17898.1_ex0_3:145938222-145938244:-_5-3	2410004B18Rik	CGGAACAGCTCGTCCGGGC	1078	21.8837	1324	23.6634	1136	21.7824	1187	23.7104	1.08132	1.08851
2410004B18Rik_CCDS17898.1_ex1_3:145938937-145938959:-_5-5	2410004B18Rik	TAGTGTAGGTCTCTGGGGG	1001	20.392	1169	21.0102	1052	20.2457	1162	23.2321	1.03031	1.14751
2410004B18Rik_CCDS17898.1_ex1_3:145938885-145938907:+_5-4	2410004B18Rik	CTTACTCGACAGCCTCCAA	1163	23.5304	1208	21.6778	1349	25.6791	1274	25.3749	0.921266	0.988154
2410004B18Rik_CCDS17898.1_ex0_3:145938142-145938164:+_5-1	2410004B18Rik	CCGGAAGACGCGGGTCGCA	0	1	9	1.15406	8	1.14636	0	1	1.15406	0.87233
2410004P03Rik_CCDS49033.1_ex2_12:17011140-17011162:-_5-4	2410004P03Rik	TTGTGGAAGCCGAAGCACG	856	17.583	800	14.6939	809	15.8002	707	14.5268	0.835687	0.919405
2410004P03Rik_CCDS49033.1_ex2_12:17011169-17011191:-_5-5	2410004P03Rik	TGTGCAACAGGACCAGCTG	554	11.7324	735	13.5812	645	12.7999	649	13.4171	1.15758	1.04822
2410004P03Rik_CCDS49033.1_ex1_12:17008272-17008294:-_5-2	2410004P03Rik	CTGAAAGACTATGACCCTC	614	12.8948	478	9.18209	537	10.8241	546	11.4464	0.712077	1.05749
2410004P03Rik_CCDS49033.1_ex2_12:17011117-17011139:+_5-3	2410004P03Rik	GGACACTCACCAACGCCTC	689	14.3478	628	11.7497	638	12.6718	571	11.9247	0.818922	0.941042
2410004P03Rik_CCDS49033.1_ex1_12:17008257-17008279:+_5-1	2410004P03Rik	GGGGTGCTGTCTTACCAGA	754	15.607	780	14.3515	664	13.1475	697	14.3354	0.919559	1.09036
2410012M07Rik_CCDS52896.1_ex0_9:98865452-98865474:+_5-4	2410012M07Rik	CTTGGAATTTCTGGAGCAC	913	18.6872	890	16.2344	915	17.7394	815	16.5931	0.868745	0.935381
2410012M07Rik_CCDS52896.1_ex0_9:98865128-98865150:-_5-1	2410012M07Rik	TCGGCGGGCGCTTCCAACT	786	16.2269	873	15.9434	827	16.1295	836	16.9949	0.982532	1.05365
2410012M07Rik_CCDS52896.1_ex0_9:98865285-98865307:-_5-2	2410012M07Rik	GGAGTCTTGGAGCCCCTCG	483	10.357	538	10.2091	433	8.92147	525	11.0446	0.985724	1.23798
2410012M07Rik_CCDS52896.1_ex0_9:98865480-98865502:-_5-5	2410012M07Rik	ATTGGCCTGATCATCTGGA	936	19.1328	943	17.1417	849	16.5319	845	17.1671	0.895931	1.03842
2410012M07Rik_CCDS52896.1_ex0_9:98865304-98865326:+_5-3	2410012M07Rik	CCACCCATTTTGGACAGCC	1527	30.582	1586	28.1481	1611	30.4723	1545	30.5599	0.920413	1.00287
2410015M20Rik_CCDS28908.1_ex2_17:56608886-56608908:+_5-2	2410015M20Rik	TGAACTGGTACATTGCTGG	603	12.6817	634	11.8524	532	10.7326	624	12.9387	0.934606	1.20555
2410015M20Rik_CCDS28908.1_ex2_17:56608900-56608922:+_5-3	2410015M20Rik	GCTGGTGGCACAACCTCCT	736	15.2583	735	13.5812	821	16.0197	748	15.3112	0.890091	0.955773
2410015M20Rik_CCDS28908.1_ex2_17:56608912-56608934:+_5-4	2410015M20Rik	ACCTCCTCGGCCTTCCGCA	1424	28.5866	1621	28.7472	1683	31.7895	1631	32.2053	1.00562	1.01308
2410015M20Rik_CCDS28908.1_ex2_17:56608872-56608894:+_5-1	2410015M20Rik	GCACACATATTGGCTGAAC	393	8.61345	285	5.87844	383	8.00675	372	8.11733	0.682473	1.01381
2410015M20Rik_CCDS28908.1_ex2_17:56608934-56608956:+_5-5	2410015M20Rik	CAGCCTCACTCTTGTCACT	558	11.8099	613	11.4929	474	9.67154	508	10.7194	0.973158	1.10834
2410016O06Rik_CCDS26033.1_ex0_12:83951218-83951240:+_5-4	2410016O06Rik	TCCGGACCACTTCTACCGG	606	12.7398	764	14.0777	659	13.056	564	11.7908	1.10501	0.903093
2410016O06Rik_CCDS26033.1_ex0_12:83950915-83950937:-_5-1	2410016O06Rik	TTCCGCTTGCCCCGAACCG	1094	22.1937	973	17.6552	1052	20.2457	834	16.9566	0.795505	0.83754
2410016O06Rik_CCDS26033.1_ex0_12:83951368-83951390:-_5-5	2410016O06Rik	CGTCCATCGACGTAGCGCG	811	16.7112	834	15.2759	751	14.7391	733	15.0242	0.914109	1.01934
2410016O06Rik_CCDS26033.1_ex0_12:83950983-83951005:-_5-2	2410016O06Rik	ACCTCGGGCGCGCTGACAC	1063	21.5931	981	17.7921	1132	21.7093	866	17.5688	0.823971	0.809279
2410016O06Rik_CCDS26033.1_ex0_12:83951088-83951110:+_5-3	2410016O06Rik	GCTCGCACGCGGATGAGCC	1059	21.5156	1172	21.0615	1081	20.7762	1047	21.0318	0.978894	1.0123
2410018M08Rik_CCDS39292.1_ex3_5:129902219-129902241:-_5-5	2410018M08Rik	GTCTGTCGATTCATCGAGC	494	10.5701	586	11.0308	470	9.59837	509	10.7385	1.04358	1.11878
2410018M08Rik_CCDS39292.1_ex3_5:129902199-129902221:-_5-4	2410018M08Rik	GGATGCTGCATATTGGAAG	346	7.70294	444	8.6001	312	6.70785	435	9.32268	1.11647	1.38982
2410018M08Rik_CCDS39292.1_ex3_5:129902113-129902135:-_5-2	2410018M08Rik	CGGACAGTGTCGTTAGATA	275	6.32748	342	6.85413	356	7.5128	284	6.43366	1.08323	0.856359
2410018M08Rik_CCDS39292.1_ex3_5:129901861-129901883:-_5-1	2410018M08Rik	GTATCCTTGCCGGCGAAGC	616	12.9336	631	11.801	561	11.2632	621	12.8813	0.912437	1.14367
2410018M08Rik_CCDS39292.1_ex3_5:129902156-129902178:+_5-3	2410018M08Rik	GCTGATATTCTTGATCAGG	689	14.3478	713	13.2047	629	12.5072	673	13.8762	0.92033	1.10946
2410066E13Rik_CCDS20158.1_ex2_6:54698992-54699014:-_5-5	2410066E13Rik	ACGCGTCGTCATCTGCGTC	1171	23.6854	1173	21.0786	1198	22.9167	1184	23.653	0.889944	1.03213
2410066E13Rik_CCDS20158.1_ex0_6:54681888-54681910:-_5-2	2410066E13Rik	TCCGGACACAGTACGTAGA	531	11.2869	547	10.3632	696	13.7329	505	10.662	0.918163	0.776381
2410066E13Rik_CCDS20158.1_ex2_6:54698976-54698998:-_5-4	2410066E13Rik	GTCTGGAAGCCCCAGCAAC	301	6.83117	321	6.49467	333	7.09203	293	6.60585	0.950741	0.931447
2410066E13Rik_CCDS20158.1_ex0_6:54681859-54681881:+_5-1	2410066E13Rik	ATGGACTTCTACGCCGACC	1131	22.9105	1203	21.5922	1200	22.9533	940	18.9846	0.942459	0.8271
2410066E13Rik_CCDS20158.1_ex1_6:54689032-54689054:-_5-3	2410066E13Rik	GGCCAGCTGCAAGAAGGGC	642	13.4372	729	13.4785	813	15.8733	721	14.7946	1.00307	0.932041
2410076I21Rik_CCDS52814.1_ex3_9:58665862-58665884:-_5-2	2410076I21Rik	TTGAAGATTGTAAGACGCA	75	2.45295	116	2.98561	74	2.35379	122	3.33418	1.21715	1.41652
2410076I21Rik_CCDS52814.1_ex5_9:58741440-58741462:-_5-5	2410076I21Rik	TTCATGCTCTTGGACAACG	465	10.0083	524	9.96949	527	10.6411	484	10.2602	0.996124	0.964199
2410076I21Rik_CCDS52814.1_ex4_9:58712048-58712070:+_5-3	2410076I21Rik	ACCTGATACAACGATCGTG	652	13.631	760	14.0092	614	12.2328	673	13.8762	1.02775	1.13435
2410076I21Rik_CCDS52814.1_ex5_9:58741390-58741412:-_5-4	2410076I21Rik	TGCAGCGGGCTCGCCCACA	780	16.1107	876	15.9948	811	15.8368	840	17.0714	0.992808	1.07796
2410076I21Rik_CCDS52814.1_ex2_9:58660267-58660289:+_5-1	2410076I21Rik	ACGGTGACGTACTGGGCCA	665	13.8828	656	12.229	659	13.056	666	13.7423	0.880872	1.05257
2410089E03Rik_CCDS49578.1_ex10_15:8187440-8187462:-_5-3	2410089E03Rik	GCCGGTCTACTTTCATCAG	567	11.9843	634	11.8524	614	12.2328	580	12.0969	0.988994	0.988895
2410089E03Rik_CCDS49578.1_ex1_15:8174842-8174864:-_5-1	2410089E03Rik	ACCATTAGTGGATGTCGCC	587	12.3717	602	11.3046	686	13.55	525	11.0446	0.913747	0.815104
2410089E03Rik_CCDS49578.1_ex15_15:8201346-8201368:+_5-4	2410089E03Rik	ATTGCAATTTTGCGCGGTA	818	16.8468	1028	18.5966	941	18.215	972	19.5969	1.10387	1.07586
2410089E03Rik_CCDS49578.1_ex23_15:8216332-8216354:+_5-5	2410089E03Rik	TACAGTCATGCGGCACGTC	797	16.44	738	13.6326	795	15.544	648	13.3979	0.829234	0.861933
2410089E03Rik_CCDS49578.1_ex10_15:8187276-8187298:-_5-2	2410089E03Rik	TGCGGTGAGCCTTATCAAG	583	12.2943	637	11.9037	650	12.8914	586	12.2117	0.968237	0.947279
2410124H12Rik_CCDS57040.1_ex0_16:92478882-92478904:-_5-2	2410124H12Rik	GGCGGAGCAAGTAGCGCTC	317	7.14113	345	6.90548	384	8.02505	309	6.91197	0.967002	0.8613
2410124H12Rik_CCDS57040.1_ex0_16:92478947-92478969:+_5-5	2410124H12Rik	TGCTATGGATGCGCTCATG	906	18.5516	841	15.3957	921	17.8491	812	16.5357	0.829884	0.926413
2410124H12Rik_CCDS57040.1_ex0_16:92478924-92478946:-_5-4	2410124H12Rik	ACCTCTTGGGGACTCCAGC	795	16.4013	863	15.7723	801	15.6538	765	15.6364	0.96165	0.998891
2410124H12Rik_CCDS57040.1_ex0_16:92478899-92478921:-_5-3	2410124H12Rik	AGTGGACAGAACCTCGTGG	313	7.06364	321	6.49467	396	8.24458	361	7.90687	0.919451	0.959039
2410124H12Rik_CCDS57040.1_ex0_16:92478853-92478875:+_5-1	2410124H12Rik	TGTCGATTGGCTTGGAGAA	496	10.6088	364	7.23071	483	9.83619	466	9.91579	0.681575	1.00809
2410127L17Rik_CCDS29689.1_ex1_19:18677773-18677795:-_5-3	2410127L17Rik	GGATCTTGTCCAAGTGAAG	182	4.52582	197	4.37212	179	4.2747	182	4.48213	0.966038	1.04853
2410127L17Rik_CCDS29689.1_ex3_19:18690240-18690262:+_5-5	2410127L17Rik	AAGTAAATATTCTGGTACC	108	3.09225	78	2.33515	93	2.70138	68	2.30102	0.755164	0.851794
2410127L17Rik_CCDS29689.1_ex2_19:18679121-18679143:+_5-4	2410127L17Rik	CCAGCATCTACATTTGACA	369	8.14851	359	7.14513	325	6.94568	286	6.47193	0.876863	0.931792
2410127L17Rik_CCDS29689.1_ex0_19:18671191-18671213:-_5-1	2410127L17Rik	CGCGCCTTACCCGTAGTAG	994	20.2564	1043	18.8534	1085	20.8494	1068	21.4336	0.930737	1.02802
2410127L17Rik_CCDS29689.1_ex1_19:18677690-18677712:-_5-2	2410127L17Rik	TTCACTCGTTCATGCATGC	632	13.2435	662	12.3317	704	13.8793	571	11.9247	0.931149	0.859176
2410131K14Rik_CCDS39237.1_ex1_5:118255778-118255800:+_5-4	2410131K14Rik	AGTGCCGGAACTCTGTCCA	717	14.8902	697	12.9308	798	15.5989	761	15.5599	0.86841	0.997499
2410131K14Rik_CCDS39237.1_ex2_5:118258970-118258992:+_5-5	2410131K14Rik	TTCAGGCTATGTCTGCGAG	0	1	0	1	0	1	0	1	1	1
2410131K14Rik_CCDS39237.1_ex1_5:118255702-118255724:-_5-2	2410131K14Rik	CTGTTCCCGGTCTTGAACC	505	10.7832	604	11.3389	624	12.4157	550	11.5229	1.05153	0.928094
2410131K14Rik_CCDS39237.1_ex0_5:118245448-118245470:-_5-1	2410131K14Rik	AAGTCGCTTACCTGCTTGA	751	15.5489	919	16.7308	806	15.7453	833	16.9375	1.07602	1.07572
2410131K14Rik_CCDS39237.1_ex1_5:118255730-118255752:-_5-3	2410131K14Rik	GGTTAAACTGCACCTTCCA	400	8.74906	360	7.16224	396	8.24458	398	8.61478	0.81863	1.0449
2410137M14Rik_CCDS50104.1_ex2_17:36978650-36978672:-_5-3	2410137M14Rik	TCATCCTGAAATGGAGTAA	118	3.28597	132	3.25949	128	3.34168	103	2.97066	0.991941	0.888971
2410137M14Rik_CCDS50104.1_ex1_17:36978500-36978522:+_5-1	2410137M14Rik	CCAGCAGTGATCCCCGTGA	1054	21.4188	1218	21.8489	1028	19.8066	1129	22.6007	1.02008	1.14107
2410137M14Rik_CCDS50104.1_ex2_17:36978755-36978777:+_5-5	2410137M14Rik	GGAAGGCTTCGTCCTCTGC	354	7.85792	526	10.0037	516	10.4399	410	8.84437	1.27308	0.847169
2410137M14Rik_CCDS50104.1_ex2_17:36978710-36978732:+_5-4	2410137M14Rik	ATTTATGCTCTTCTCCTGA	334	7.47046	295	6.04962	364	7.65916	272	6.20407	0.809805	0.810019
2410137M14Rik_CCDS50104.1_ex1_17:36978512-36978534:-_5-2	2410137M14Rik	TCCCACCACACCCATCACG	882	18.0867	1012	18.3228	923	17.8857	779	15.9043	1.01305	0.889217
2510002D24Rik_CCDS28029.1_ex1_16:18836819-18836841:-_5-3	2510002D24Rik	GCGGCAGTTAGTCAGGTCG	521	11.0931	570	10.7569	566	11.3546	602	12.5178	0.969687	1.10244
2510002D24Rik_CCDS28029.1_ex1_16:18836780-18836802:+_5-1	2510002D24Rik	TACGTCCACGGCAAGCGGC	1023	20.8182	1063	19.1957	1080	20.7579	1013	20.3813	0.922064	0.981857
2510002D24Rik_CCDS28029.1_ex1_16:18836799-18836821:-_5-2	2510002D24Rik	GGAGCCACTGCCTGCAATC	530	11.2675	596	11.2019	615	12.2511	581	12.116	0.994181	0.98898
2510002D24Rik_CCDS28029.1_ex2_16:18839104-18839126:+_5-5	2510002D24Rik	AGCGAGCAGGTTCGGGTCC	590	12.4299	501	9.57579	623	12.3974	544	11.4081	0.770386	0.920203
2510002D24Rik_CCDS28029.1_ex2_16:18839092-18839114:+_5-4	2510002D24Rik	TCCCTCTGTGAGAGCGAGC	317	7.14113	311	6.32349	348	7.36645	212	5.05611	0.885503	0.68637
2510003E04Rik_CCDS23890.1_ex6_10:62577990-62578012:+_5-2	2510003E04Rik	GCCGAGCGACAGGCGGTAG	626	13.1273	738	13.6326	658	13.0377	586	12.2117	1.03849	0.936645
2510003E04Rik_CCDS23890.1_ex6_10:62578183-62578205:-_5-5	2510003E04Rik	CGAGCCGGCTGCTGACGAT	816	16.8081	847	15.4984	957	18.5077	916	18.5255	0.92208	1.00096
2510003E04Rik_CCDS23890.1_ex6_10:62578089-62578111:+_5-4	2510003E04Rik	GTGGAACTCGACCACCGCG	683	14.2315	825	15.1218	754	14.794	662	13.6658	1.06256	0.92374
2510003E04Rik_CCDS23890.1_ex5_10:62575088-62575110:-_5-1	2510003E04Rik	GAAACCGCCCGGACCTACC	718	14.9096	826	15.1389	795	15.544	793	16.1722	1.01538	1.04041
2510003E04Rik_CCDS23890.1_ex6_10:62578062-62578084:-_5-3	2510003E04Rik	GTGAACCACATCGACACGG	847	17.4086	955	17.3471	988	19.0749	811	16.5165	0.996463	0.86588
2510009E07Rik_CCDS28062.1_ex0_16:21653420-21653442:-_5-1	2510009E07Rik	GAGAGTGACACTCCGAAAC	207	5.01014	205	4.50906	216	4.95159	199	4.80739	0.899986	0.970878
2510009E07Rik_CCDS28062.1_ex0_16:21653581-21653603:+_5-3	2510009E07Rik	TACAGTACCTTGGCGAGTC	335	7.48984	573	10.8082	436	8.97636	474	10.0689	1.44305	1.12171
2510009E07Rik_CCDS28062.1_ex1_16:21694210-21694232:+_5-4	2510009E07Rik	CTTACAGTGACACCATCCC	582	12.2749	681	12.6569	594	11.8669	697	14.3354	1.03112	1.20802
2510009E07Rik_CCDS28062.1_ex1_16:21694281-21694303:+_5-5	2510009E07Rik	AGATGGACAGCCCGTCGCA	963	19.6559	916	16.6795	1063	20.4469	956	19.2908	0.848576	0.943455
2510009E07Rik_CCDS28062.1_ex0_16:21653553-21653575:+_5-2	2510009E07Rik	TAGTTGTCGATGAAGAGAT	67	2.29797	28	1.47929	71	2.2989	57	2.09056	0.643737	0.909373
2510039O18Rik_CCDS18925.1_ex0_4:147941656-147941678:-_5-4	2510039O18Rik	AACGCGGCCACGCGCTCCG	823	16.9437	933	16.9705	843	16.4222	919	18.5829	1.00158	1.13157
2510039O18Rik_CCDS18925.1_ex0_4:147941609-147941631:-_5-3	2510039O18Rik	ATAGACGTGGGGTCGGCCT	948	19.3653	947	17.2101	1035	19.9347	1017	20.4579	0.888711	1.02624
2510039O18Rik_CCDS18925.1_ex0_4:147941370-147941392:-_5-1	2510039O18Rik	CGAAGTCCGGCGTCACGGC	745	15.4326	883	16.1146	878	17.0625	764	15.6173	1.04419	0.915301
2510039O18Rik_CCDS18925.1_ex0_4:147941759-147941781:-_5-5	2510039O18Rik	TGTGGACCGGCCCGAGTAG	995	20.2758	1314	23.4922	1069	20.5567	1138	22.7729	1.15863	1.10781
2510039O18Rik_CCDS18925.1_ex0_4:147941394-147941416:-_5-2	2510039O18Rik	GCGGGCGTAGCTGCACGAA	474	10.1826	712	13.1876	504	10.2204	519	10.9298	1.2951	1.06941
2510049J12Rik_CCDS51877.1_ex3_6:115592274-115592296:+_5-5	2510049J12Rik	TAAGGAACGTCCCTCGCGT	1593	31.8606	1543	27.4121	1635	30.9113	1467	29.0675	0.860374	0.940352
2510049J12Rik_CCDS51877.1_ex2_6:115589344-115589366:-_5-3	2510049J12Rik	TTGGAATCACTAACACACG	309	6.98615	274	5.69015	304	6.5615	212	5.05611	0.814491	0.770573
2510049J12Rik_CCDS51877.1_ex2_6:115589382-115589404:-_5-4	2510049J12Rik	CTGTTTCAGGGAGTACGAT	405	8.84592	339	6.80278	380	7.95187	403	8.71044	0.76903	1.0954
2510049J12Rik_CCDS51877.1_ex1_6:115586760-115586782:-_5-1	2510049J12Rik	CGCGGCATACAGCGAGACG	435	9.4271	373	7.38477	458	9.37883	337	7.44769	0.783355	0.794095
2510049J12Rik_CCDS51877.1_ex1_6:115586777-115586799:-_5-2	2510049J12Rik	TGTATAATTACAGTGCACG	218	5.22324	158	3.70454	305	6.57979	237	5.53443	0.709242	0.841125
2610002J02Rik_CCDS57317.1_ex1_4:155250592-155250614:-_5-2	2610002J02Rik	CGGTTCGGGGTCCAATCCG	1038	21.1088	1395	24.8787	1179	22.5691	1154	23.079	1.17859	1.02259
2610002J02Rik_CCDS57317.1_ex2_4:155250786-155250808:-_5-4	2610002J02Rik	CCACAGTGAAGGCCTCAGG	1315	26.475	1469	26.1454	1576	29.832	1319	26.2359	0.987549	0.879456
2610002J02Rik_CCDS57317.1_ex1_4:155250580-155250602:-_5-1	2610002J02Rik	CAATCCGCGGTCCCGCTCA	1228	24.7896	1265	22.6534	1299	24.7644	1200	23.9591	0.913828	0.967482
2610002J02Rik_CCDS57317.1_ex2_4:155250870-155250892:+_5-5	2610002J02Rik	ACCTGTTCTGTGAACCTGA	606	12.7398	516	9.83255	627	12.4706	564	11.7908	0.771796	0.945488
2610002J02Rik_CCDS57317.1_ex1_4:155250643-155250665:-_5-3	2610002J02Rik	GCTTTTGGACACACCTGGC	1194	24.1309	1162	20.8904	1098	21.0872	1204	24.0357	0.865708	1.13982
2610002M06Rik_CCDS53171.1_ex4_X:107793092-107793114:-_5-1	2610002M06Rik	AGGAGTATGAACCTTGAGA	89	2.72417	113	2.93426	82	2.50014	92	2.7602	1.07712	1.10402
2610002M06Rik_CCDS53171.1_ex5_X:107793543-107793565:-_5-4	2610002M06Rik	AGTGCTAGGGTTGATGCTG	1321	26.5913	1408	25.1012	1358	25.8438	1332	26.4846	0.943965	1.0248
2610002M06Rik_CCDS53171.1_ex5_X:107793512-107793534:-_5-3	2610002M06Rik	TTCAAACTGCAGTAACAAT	43	1.83302	58	1.99281	37	1.67689	47	1.89923	1.08717	1.13259
2610002M06Rik_CCDS53171.1_ex5_X:107793555-107793577:-_5-5	2610002M06Rik	TTCTTGAGAATGAGTGCTA	246	5.76567	216	4.69735	330	7.03715	216	5.13264	0.814709	0.729364
2610002M06Rik_CCDS53171.1_ex4_X:107793125-107793147:-_5-2	2610002M06Rik	GCAGGTGTAGTTAAATCTA	39	1.75553	49	1.83875	21	1.38418	20	1.38265	1.0474	0.998895
2610008E11Rik_CCDS35965.1_ex0_10:79067953-79067975:-_5-1	2610008E11Rik	TCCGAATTCACAGCACACC	731	15.1614	721	13.3416	679	13.4219	678	13.9719	0.879972	1.04098
2610008E11Rik_CCDS35965.1_ex3_10:79092397-79092419:+_5-4	2610008E11Rik	CGTTATGCACTAACCTGGA	398	8.71031	370	7.33342	366	7.69575	315	7.02677	0.841924	0.913072
2610008E11Rik_CCDS35965.1_ex2_10:79088321-79088343:-_5-3	2610008E11Rik	ATCGCATGGATTTGAGCCG	893	18.2998	853	15.6011	1015	19.5688	851	17.2818	0.852529	0.883132
2610008E11Rik_CCDS35965.1_ex3_10:79092442-79092464:-_5-5	2610008E11Rik	CGTGAATTTGGGCCATGGA	761	15.7426	763	14.0605	694	13.6963	708	14.5459	0.893153	1.06203
2610008E11Rik_CCDS35965.1_ex2_10:79088286-79088308:-_5-2	2610008E11Rik	CCTCGCTTTGGAGCCTCCC	1253	25.2739	1356	24.2111	1261	24.0692	1256	25.0306	0.957949	1.03994
2610015P09Rik_CCDS57030.1_ex7_16:43939018-43939040:+_5-5	2610015P09Rik	TCTCGCAAAGGAGCAAACT	584	12.3136	603	11.3218	509	10.3118	578	12.0586	0.91945	1.1694
2610015P09Rik_CCDS57030.1_ex3_16:43906927-43906949:+_5-2	2610015P09Rik	AAGGATCCTCGTCTTACCA	589	12.4105	615	11.5272	676	13.367	619	12.8431	0.928825	0.960804
2610015P09Rik_CCDS57030.1_ex6_16:43931316-43931338:+_5-4	2610015P09Rik	CATACACGATCCCGGAAGT	816	16.8081	785	14.4371	766	15.0135	700	14.3928	0.858939	0.958658
2610015P09Rik_CCDS57030.1_ex4_16:43908426-43908448:+_5-3	2610015P09Rik	TTAAGACGCGAGAAACAAC	118	3.28597	102	2.74597	111	3.03068	91	2.74107	0.835664	0.90444
2610015P09Rik_CCDS57030.1_ex2_16:43905444-43905466:-_5-1	2610015P09Rik	TCAAATGGTCATGGGCGTC	976	19.9077	919	16.7308	1132	21.7093	1017	20.4579	0.84042	0.942357
2610018G03Rik_CCDS40968.1_ex4_X:50885806-50885828:+_5-2	2610018G03Rik	GAACAAGGTGATGTTAAAC	71	2.37546	89	2.52344	59	2.07937	81	2.54974	1.0623	1.22621
2610018G03Rik_CCDS40968.1_ex3_X:50885681-50885703:-_5-1	2610018G03Rik	TATACCTTTAATGTCTCGG	417	9.07839	516	9.83255	358	7.54939	250	5.78315	1.08307	0.766042
2610018G03Rik_CCDS40968.1_ex5_X:50886762-50886784:-_5-4	2610018G03Rik	TAAAGTCTCCAATAAGAGT	195	4.77767	168	3.87571	179	4.2747	243	5.64922	0.811215	1.32155
2610018G03Rik_CCDS40968.1_ex4_X:50885880-50885902:-_5-3	2610018G03Rik	CAAAACGGAGTCCCTACGA	831	17.0987	811	14.8822	686	13.55	750	15.3495	0.87037	1.1328
2610018G03Rik_CCDS40968.1_ex6_X:50887937-50887959:+_5-5	2610018G03Rik	GATCGATCGATTTAAGAGA	245	5.7463	283	5.84421	259	5.73825	211	5.03698	1.01704	0.87779
2610020H08Rik_CCDS21787.1_ex6_7:119819426-119819448:+_5-2	2610020H08Rik	TTTAGTGCCTTACATCCAT	390	8.55533	460	8.87398	385	8.04334	483	10.241	1.03725	1.27323
2610020H08Rik_CCDS21787.1_ex6_7:119819516-119819538:-_5-3	2610020H08Rik	AATCCAGAATCTTGAGATC	184	4.56457	179	4.064	218	4.98818	169	4.23341	0.890337	0.848689
2610020H08Rik_CCDS21787.1_ex6_7:119819539-119819561:-_5-4	2610020H08Rik	AAGTAACGAATACCTGGTA	52	2.00738	52	1.8901	89	2.6282	62	2.18622	0.941578	0.831832
2610020H08Rik_CCDS21787.1_ex5_7:119818445-119818467:-_5-1	2610020H08Rik	CACAGTCAAGTCCAAAGAG	506	10.8026	511	9.74696	390	8.13481	396	8.57651	0.902283	1.0543
2610020H08Rik_CCDS21787.1_ex7_7:119823855-119823877:+_5-5	2610020H08Rik	GTGGGCCATTGCCTAGACT	524	11.1513	1336	23.8688	577	11.5559	521	10.9681	2.14045	0.949136
2610028H24Rik_CCDS35945.1_ex3_10:76452931-76452953:+_5-2	2610028H24Rik	GGATCATCCAGCACCCGGT	653	13.6503	815	14.9506	666	13.1841	758	15.5025	1.09526	1.17585
2610028H24Rik_CCDS35945.1_ex4_10:76454753-76454775:-_5-4	2610028H24Rik	GAGAAATCTGTGCAATCAG	911	18.6485	1014	18.357	1032	19.8798	1110	22.2372	0.984369	1.11858
2610028H24Rik_CCDS35945.1_ex3_10:76452815-76452837:-_5-1	2610028H24Rik	CCATGCATCCTCCAGGCAT	1481	29.6909	1321	23.612	1515	28.716	1063	21.338	0.795261	0.743068
2610028H24Rik_CCDS35945.1_ex4_10:76454724-76454746:-_5-3	2610028H24Rik	TGCGGTAGCTGCTGAATGA	1310	26.3782	1099	19.812	1391	26.4475	1154	23.079	0.751074	0.872635
2610028H24Rik_CCDS35945.1_ex5_10:76457487-76457509:+_5-5	2610028H24Rik	ACTCGCCTTTTAGACATGG	592	12.4686	604	11.3389	638	12.6718	627	12.9961	0.909394	1.02559
2610034B18Rik_CCDS21390.1_ex3_7:79929645-79929667:+_5-5	2610034B18Rik	GGGGTCAAACTTACGCCTG	571	12.0618	549	10.3974	587	11.7388	525	11.0446	0.862014	0.940864
2610034B18Rik_CCDS21390.1_ex2_7:79928253-79928275:+_5-2	2610034B18Rik	CATCCAGAATGCCACCGCC	584	12.3136	719	13.3074	702	13.8427	608	12.6326	1.0807	0.912586
2610034B18Rik_CCDS21390.1_ex2_7:79928289-79928311:+_5-3	2610034B18Rik	CTCTGTCAATTCCAGCAGC	946	19.3265	863	15.7723	1033	19.8981	971	19.5778	0.816094	0.9839
2610034B18Rik_CCDS21390.1_ex2_7:79928215-79928237:-_5-1	2610034B18Rik	GGTCATGGAACTCGAACTG	304	6.88928	311	6.32349	327	6.98227	359	7.86861	0.917874	1.12694
2610034B18Rik_CCDS21390.1_ex3_7:79929568-79929590:-_5-4	2610034B18Rik	CCTCATGTCATCTTACAGT	444	9.60145	474	9.11362	504	10.2204	444	9.49488	0.949192	0.929015
2610034M16Rik_CCDS37673.1_ex10_17:58974944-58974966:-_5-5	2610034M16Rik	CCGTGAAAAATCGTTACCA	221	5.28135	262	5.48474	219	5.00647	305	6.83544	1.03851	1.36532
2610034M16Rik_CCDS37673.1_ex10_17:58974470-58974492:+_5-4	2610034M16Rik	GACTCACAGGGTTCATCCG	244	5.72693	347	6.93972	302	6.52491	284	6.43366	1.21177	0.986016
2610034M16Rik_CCDS37673.1_ex10_17:58973774-58973796:-_5-3	2610034M16Rik	TTTACTCAGTCCGTCCCAC	789	16.285	721	13.3416	751	14.7391	744	15.2347	0.819256	1.03362
2610034M16Rik_CCDS37673.1_ex10_17:58973558-58973580:+_5-1	2610034M16Rik	TTCGGAACTAGAATGCTGC	443	9.58208	486	9.31903	466	9.52519	524	11.0255	0.972547	1.15751
2610034M16Rik_CCDS37673.1_ex10_17:58973705-58973727:+_5-2	2610034M16Rik	ACCCCAATATATTGACTAA	42	1.81365	55	1.94145	80	2.46355	67	2.28188	1.07047	0.926258
2610301B20Rik_CCDS17961.1_ex0_4:10874693-10874715:+_5-1	2610301B20Rik	GTGAGCGGCCCAAAGGCGA	315	7.10238	408	7.98388	314	6.74444	365	7.9834	1.12411	1.1837
2610301B20Rik_CCDS17961.1_ex1_4:10879587-10879609:-_5-2	2610301B20Rik	AAGATTTTCTGTCAAAGTC	363	8.03227	323	6.5289	324	6.92738	360	7.88774	0.812834	1.13863
2610301B20Rik_CCDS17961.1_ex2_4:10881834-10881856:+_5-3	2610301B20Rik	GTGTCAGAGCTCCCATGCA	234	5.5332	2903	50.6917	312	6.70785	336	7.42856	9.16136	1.10744
2610301B20Rik_CCDS17961.1_ex2_4:10881847-10881869:+_5-4	2610301B20Rik	CATGCAAGGCGTCAGTAAA	562	11.8874	563	10.6371	650	12.8914	525	11.0446	0.894816	0.856746
2610301B20Rik_CCDS17961.1_ex3_4:10882451-10882473:+_5-5	2610301B20Rik	TGGAACAAATACTTCACAG	100	2.93726	89	2.52344	149	3.72586	85	2.62627	0.859114	0.704876
2610301G19Rik_CCDS49534.1_ex11_14:70143467-70143489:+_5-2	2610301G19Rik	GCAACGATAGAACTCCTCC	167	4.23523	214	4.66311	191	4.49423	221	5.22831	1.10103	1.16334
2610301G19Rik_CCDS49534.1_ex16_14:70151605-70151627:-_5-5	2610301G19Rik	GCCGCATACAACCCAGGCC	537	11.4031	533	10.1235	612	12.1962	561	11.7334	0.887788	0.962055
2610301G19Rik_CCDS49534.1_ex9_14:70142478-70142500:+_5-1	2610301G19Rik	GTAACTGCCGGGGCGGCCC	1256	25.332	1378	24.5877	1315	25.0571	1316	26.1785	0.970617	1.04475
2610301G19Rik_CCDS49534.1_ex13_14:70145921-70145943:-_5-4	2610301G19Rik	AACGCAAACAGCGGGCTGG	367	8.10976	397	7.79559	384	8.02505	484	10.2602	0.96126	1.27852
2610301G19Rik_CCDS49534.1_ex12_14:70143668-70143690:-_5-3	2610301G19Rik	CACCACCCAAGTCGGATCC	817	16.8275	771	14.1975	820	16.0014	664	13.704	0.843709	0.856428
2610305D13Rik_CCDS59663.1_ex0_4:147613852-147613874:+_4-2	2610305D13Rik	AGGTTTGAAGATTGAAGAG	62	2.2011	81	2.3865	74	2.35379	70	2.33928	1.08423	0.993838
2610305D13Rik_CCDS59663.1_ex0_4:147613969-147613991:-_4-4	2610305D13Rik	GCACATTTTCAATGAGCAT	48	1.92989	46	1.7874	71	2.2989	48	1.91837	0.926167	0.83447
2610305D13Rik_CCDS59663.1_ex0_4:147613891-147613913:+_4-3	2610305D13Rik	TTATGAGGTGTACTTTGGG	310	7.00552	416	8.12082	399	8.29946	411	8.8635	1.1592	1.06796
2610318N02Rik_CCDS37269.1_ex4_16:17121027-17121049:-_5-3	2610318N02Rik	TAAACCAGTGCAATGACAT	244	5.72693	341	6.83701	224	5.09794	280	6.35713	1.19384	1.247
2610318N02Rik_CCDS37269.1_ex5_16:17121342-17121364:-_5-4	2610318N02Rik	CGGAGAGAGTCGTGCGGAA	96	2.85977	82	2.40362	111	3.03068	93	2.77933	0.840494	0.917066
2610318N02Rik_CCDS37269.1_ex3_16:17118446-17118468:+_5-2	2610318N02Rik	TTGACTGATCTCGAAAGAT	204	4.95202	167	3.8586	192	4.51252	157	4.00382	0.779197	0.887268
2610318N02Rik_CCDS37269.1_ex5_16:17121364-17121386:-_5-5	2610318N02Rik	TTGGATCGCAACCCAGCAC	914	18.7066	945	17.1759	948	18.3431	855	17.3584	0.918173	0.946317
2610318N02Rik_CCDS37269.1_ex3_16:17118328-17118350:+_5-1	2610318N02Rik	CGGGGCATAGTGTAGACAG	323	7.25736	384	7.57306	319	6.83591	325	7.2181	1.0435	1.05591
2610507B11Rik_CCDS25097.1_ex16_11:78272812-78272834:+_5-4	2610507B11Rik	ATCCGGGACTGGCGGCTAA	1093	22.1743	1224	21.9516	1126	21.5995	1035	20.8022	0.989958	0.96309
2610507B11Rik_CCDS25097.1_ex16_11:78272863-78272885:-_5-5	2610507B11Rik	ACGTCGACGGGAGCATGGC	797	16.44	703	13.0335	931	18.0321	804	16.3826	0.792792	0.908526
2610507B11Rik_CCDS25097.1_ex8_11:78266649-78266671:-_5-1	2610507B11Rik	GAAGCTTCGAAGCGGCAGT	522	11.1125	438	8.4974	440	9.04953	441	9.43748	0.764669	1.04287
2610507B11Rik_CCDS25097.1_ex9_11:78266952-78266974:-_5-2	2610507B11Rik	GACAATTCGTTGGCGACTC	766	15.8394	900	16.4056	891	17.3003	722	14.8137	1.03574	0.85627
2610507B11Rik_CCDS25097.1_ex15_11:78272154-78272176:-_5-3	2610507B11Rik	ATAGAGACGACGAGAGCGC	293	6.67619	406	7.94964	292	6.34196	264	6.05101	1.19075	0.954122
2610524H06Rik_CCDS39225.1_ex1_5:114823325-114823347:+_5-5	2610524H06Rik	CCGCAGCACCTCGTAGGAC	458	9.87267	505	9.64426	521	10.5314	466	9.91579	0.976864	0.941547
2610524H06Rik_CCDS39225.1_ex1_5:114823312-114823334:-_5-4	2610524H06Rik	TGCTGCGGAGGCAGAGCCT	473	10.1633	445	8.61722	483	9.83619	499	10.5472	0.847879	1.07228
2610524H06Rik_CCDS39225.1_ex0_5:114822669-114822691:-_5-2	2610524H06Rik	GAGCTGGACAGGTTGCACA	909	18.6097	902	16.4398	959	18.5443	806	16.4209	0.8834	0.885494
2610524H06Rik_CCDS39225.1_ex0_5:114822602-114822624:+_5-1	2610524H06Rik	TAAAGCCTCCAAGGGTCAC	4	1.07749	5	1.08559	3	1.05488	2	1.03827	1.00751	0.984247
2610528A11Rik_CCDS56949.1_ex1_14:37107360-37107382:+_5-2	2610528A11Rik	TGAGGTCACTTACCTTTCC	426	9.25275	438	8.4974	474	9.67154	424	9.11222	0.918365	0.942169
2610528A11Rik_CCDS56949.1_ex1_14:37107372-37107394:+_5-3	2610528A11Rik	CCTTTCCAGGTTGTCAGCT	1166	23.5885	1103	19.8804	1152	22.0751	1116	22.352	0.842802	1.01254
2610528A11Rik_CCDS56949.1_ex1_14:37107417-37107439:+_5-5	2610528A11Rik	CGCCTGAGTTTCAAGGACT	657	13.7278	739	13.6497	741	14.5561	826	16.8035	0.99431	1.15439
2610528A11Rik_CCDS56949.1_ex1_14:37107386-37107408:+_5-4	2610528A11Rik	CAGCTTGGATCTAGGAGAT	726	15.0645	592	11.1335	546	10.9887	638	13.2066	0.739051	1.20183
2610528A11Rik_CCDS56949.1_ex0_14:37102678-37102700:-_5-1	2610528A11Rik	ATACCCAGGAAACCACACA	511	10.8994	490	9.3875	532	10.7326	479	10.1645	0.861284	0.947068
2610528J11Rik_CCDS18554.1_ex1_4:118529582-118529604:+_5-1	2610528J11Rik	CTCTCCATTCTCATCGCGC	822	16.9243	823	15.0876	921	17.8491	861	17.4732	0.891473	0.978937
2610528J11Rik_CCDS18554.1_ex1_4:118529638-118529660:-_5-3	2610528J11Rik	AGCGGGCGATGCCTGTAAC	370	8.16788	496	9.4902	397	8.26287	397	8.59564	1.16189	1.04027
2610528J11Rik_CCDS18554.1_ex1_4:118529673-118529695:+_5-5	2610528J11Rik	GTGGGAACCGCCCACCGGT	8	1.15498	26	1.44505	10	1.18294	15	1.28699	1.25115	1.08795
2610528J11Rik_CCDS18554.1_ex1_4:118529624-118529646:-_5-2	2610528J11Rik	GTAACTGGCATGGTATCGG	764	15.8007	861	15.738	767	15.0318	707	14.5268	0.996034	0.966401
2610528J11Rik_CCDS18554.1_ex1_4:118529651-118529673:+_5-4	2610528J11Rik	CGCCCGCTGTCCAGTGCAG	1300	26.1844	1319	23.5778	1387	26.3743	1385	27.4987	0.90045	1.04263
2700029M09Rik_CCDS52553.1_ex2_8:60895510-60895532:-_5-2	2700029M09Rik	CATTTTATGTTTCCCAGCA	448	9.67895	495	9.47309	445	9.14101	389	8.44258	0.978731	0.923595
2700029M09Rik_CCDS52553.1_ex2_8:60895551-60895573:+_5-3	2700029M09Rik	GAACTGTAATCTTCACTGG	523	11.1319	620	11.6128	654	12.9645	486	10.2984	1.0432	0.794355
2700029M09Rik_CCDS52553.1_ex2_8:60895602-60895624:-_5-4	2700029M09Rik	TTATTATCTCCAATAATAA	0	1	0	1	0	1	0	1	1	1
2700029M09Rik_CCDS52553.1_ex2_8:60895633-60895655:-_5-5	2700029M09Rik	TTACCTGAAATACCCCATG	347	7.72231	215	4.68023	339	7.2018	243	5.64922	0.606066	0.784418
2700029M09Rik_CCDS52553.1_ex1_8:60893754-60893776:+_5-1	2700029M09Rik	AGTGACCTTCGAAAAGAAG	115	3.22785	121	3.0712	89	2.6282	128	3.44897	0.951468	1.31229
2700049A03Rik_CCDS49081.1_ex13_12:71164447-71164469:-_5-5	2700049A03Rik	TGCGGTGGCCCTGATAAAC	857	17.6024	988	17.9119	846	16.4771	846	17.1862	1.01759	1.04304
2700049A03Rik_CCDS49081.1_ex9_12:71158889-71158911:-_5-3	2700049A03Rik	CATCATTATACTTCGGCAC	634	13.2823	635	11.8695	604	12.0498	676	13.9336	0.893637	1.15634
2700049A03Rik_CCDS49081.1_ex1_12:71139711-71139733:-_5-1	2700049A03Rik	TTACACTTTTCTTGGACGC	492	10.5313	513	9.7812	549	11.0436	562	11.7525	0.92877	1.06419
2700049A03Rik_CCDS49081.1_ex7_12:71154821-71154843:-_5-2	2700049A03Rik	GTACAGGGGCAAACCTGCG	524	11.1513	525	9.98661	544	10.9522	419	9.01656	0.895558	0.823269
2700049A03Rik_CCDS49081.1_ex10_12:71160340-71160362:+_5-4	2700049A03Rik	GAAGCTATCGTTCGTGCAA	517	11.0157	709	13.1362	543	10.9339	592	12.3265	1.1925	1.12737
2700050L05Rik_CCDS21932.2_ex1_7:133638973-133638995:-_5-1	2700050L05Rik	GTGCAAACGCTGTTCGAGG	561	11.8681	845	15.4642	635	12.6169	566	11.8291	1.30301	0.937553
2700050L05Rik_CCDS21932.2_ex2_7:133640674-133640696:-_5-3	2700050L05Rik	ATACGCCATGCCGAAACTA	329	7.3736	467	8.9938	356	7.5128	343	7.56248	1.21973	1.00661
2700050L05Rik_CCDS21932.2_ex8_7:133648276-133648298:+_5-5	2700050L05Rik	CATGTTAACGGGATCGTAC	651	13.6116	544	10.3118	731	14.3732	566	11.8291	0.757577	0.822994
2700050L05Rik_CCDS21932.2_ex1_7:133639039-133639061:+_5-2	2700050L05Rik	TACGAGAGAGTGCCAAACT	445	9.62083	408	7.98388	493	10.0191	443	9.47574	0.829853	0.945765
2700050L05Rik_CCDS21932.2_ex7_7:133647444-133647466:-_5-4	2700050L05Rik	TGAGACGTAAGCTAACTGC	309	6.98615	222	4.80005	379	7.93358	278	6.31886	0.687081	0.796471
2700060E02Rik_CCDS26839.1_ex2_14:19814569-19814591:-_5-1	2700060E02Rik	GTTCAGGAACGTCTAACAC	191	4.70018	125	3.13967	160	3.9271	121	3.31505	0.66799	0.844145
2700060E02Rik_CCDS26839.1_ex5_14:19819965-19819987:-_5-4	2700060E02Rik	TCCTTTCAAGATTCAGGAT	345	7.68356	365	7.24783	428	8.83	444	9.49488	0.94329	1.0753
2700060E02Rik_CCDS26839.1_ex5_14:19819915-19819937:-_5-3	2700060E02Rik	TAGCTGTTAGACTTGAATA	69	2.33671	64	2.09551	65	2.18914	39	1.74617	0.896777	0.797653
2700060E02Rik_CCDS26839.1_ex3_14:19816243-19816265:+_5-2	2700060E02Rik	TGACACCCGCCTTAAAATC	256	5.9594	255	5.36492	198	4.62229	321	7.14157	0.900246	1.54503
2700060E02Rik_CCDS26839.1_ex6_14:19822565-19822587:-_5-5	2700060E02Rik	TGGCCCAAGTTCTTTGAAA	187	4.62268	183	4.13247	142	3.5978	205	4.92218	0.893955	1.36811
2700062C07Rik_CCDS29101.1_ex1_18:24471067-24471089:+_5-1	2700062C07Rik	CTACAGTTCGACACACGGT	327	7.33486	423	8.24064	488	9.92766	408	8.8061	1.12349	0.887027
2700062C07Rik_CCDS29101.1_ex3_18:24475671-24475693:-_5-5	2700062C07Rik	ACCATTTGTACTCTGACCG	571	12.0618	678	12.6056	647	12.8365	552	11.5612	1.04508	0.900652
2700062C07Rik_CCDS29101.1_ex3_18:24475632-24475654:+_5-4	2700062C07Rik	CCGAAGACGCCAAAGAGAA	0	1	0	1	0	1	0	1	1	1
2700062C07Rik_CCDS29101.1_ex2_18:24473053-24473075:+_5-2	2700062C07Rik	ATACAGAAACTTCTTAATC	22	1.4262	6	1.1027	39	1.71348	70	2.33928	0.773177	1.36522
2700062C07Rik_CCDS29101.1_ex2_18:24473133-24473155:+_5-3	2700062C07Rik	CTCTACAAGTGTGCTGGTA	176	4.40959	203	4.47482	251	5.59189	227	5.3431	1.01479	0.955509
2700081O15Rik_CCDS29524.2_ex2_19:7421437-7421459:+_5-5	2700081O15Rik	TCATGGACTACGACCCACG	553	11.7131	703	13.0335	753	14.7757	652	13.4745	1.11273	0.911935
2700081O15Rik_CCDS29524.2_ex2_19:7421331-7421353:+_5-4	2700081O15Rik	CGCCTCGCAGCCTCCCGAA	864	17.738	891	16.2516	872	16.9527	856	17.3775	0.916202	1.02506
2700081O15Rik_CCDS29524.2_ex2_19:7421309-7421331:+_5-3	2700081O15Rik	CTCAGTGGCACCTCGGCGC	1191	24.0728	1290	23.0814	1451	27.5452	1108	22.1989	0.958815	0.80591
2700081O15Rik_CCDS29524.2_ex1_19:7420103-7420125:-_5-1	2700081O15Rik	GGTAGGGGGGTACTCCCCC	416	9.05902	510	9.72985	518	10.4765	331	7.33289	1.07405	0.699937
2700081O15Rik_CCDS29524.2_ex2_19:7421285-7421307:+_5-2	2700081O15Rik	CCAGCGGCGAGGGGTCCGA	717	14.8902	828	15.1732	830	16.1843	801	16.3252	1.019	1.0087
2700089E24Rik_CCDS51934.1_ex0_6:133105517-133105539:+_3-2	2700089E24Rik	CGCCTTCTTCGAGCTGGCC	1311	26.3975	1449	25.803	1427	27.1061	1525	30.1772	0.977479	1.1133
2700089E24Rik_CCDS51934.1_ex0_6:133105535-133105557:-_3-3	2700089E24Rik	AAGTTCATGCGCAGCTGCC	827	17.0212	947	17.2101	893	17.3369	913	18.4681	1.0111	1.06525
2700089E24Rik_CCDS51934.1_ex0_6:133105505-133105527:-_3-1	2700089E24Rik	AAGAAGGCGAGCAGGGTGC	148	3.86715	135	3.31084	155	3.83563	150	3.86989	0.856145	1.00893
2700094K13Rik_CCDS16187.1_ex1_2:84670370-84670392:-_5-4	2700094K13Rik	GTACGAGCTGACGCGTGTA	362	8.0129	367	7.28207	313	6.72615	336	7.42856	0.908793	1.10443
2700094K13Rik_CCDS16187.1_ex1_2:84670326-84670348:+_5-3	2700094K13Rik	GGCCTCCAGTTGCAGAGCC	809	16.6725	944	17.1588	845	16.4588	860	17.454	1.02917	1.06047
2700094K13Rik_CCDS16187.1_ex1_2:84670304-84670326:+_5-2	2700094K13Rik	TCACTTGCACAGGTAGCTC	316	7.12176	305	6.22079	459	9.39713	443	9.47574	0.873491	1.00837
2700094K13Rik_CCDS16187.1_ex2_2:84670477-84670499:-_5-5	2700094K13Rik	TGGTCATTGAGCATTGGTG	1044	21.225	938	17.0561	977	18.8736	1047	21.0318	0.803582	1.11435
2700094K13Rik_CCDS16187.1_ex1_2:84670284-84670306:-_5-1	2700094K13Rik	AACCCGTCCAAACCGCGGA	671	13.999	655	12.2119	798	15.5989	795	16.2104	0.872335	1.0392
2700097O09Rik_CCDS25912.1_ex4_12:55059444-55059466:+_5-1	2700097O09Rik	GCTGCACTTTACCCCATAA	307	6.9474	348	6.95684	355	7.49451	357	7.83034	1.00136	1.04481
2700097O09Rik_CCDS25912.1_ex5_12:55061111-55061133:-_5-4	2700097O09Rik	TTGATACATTATGTGAGGA	213	5.12637	213	4.64599	250	5.5736	200	4.82652	0.906293	0.865961
2700097O09Rik_CCDS25912.1_ex4_12:55059534-55059556:+_5-3	2700097O09Rik	AATGAACTTCAACTCCGTG	456	9.83393	439	8.51451	399	8.29946	450	9.60967	0.865831	1.15787
2700097O09Rik_CCDS25912.1_ex4_12:55059485-55059507:-_5-2	2700097O09Rik	GAAAGGTCTTGGTTGACGT	620	13.011	765	14.0948	745	14.6293	714	14.6607	1.08329	1.00214
2700097O09Rik_CCDS25912.1_ex6_12:55062999-55063021:-_5-5	2700097O09Rik	GTGCTTTGCTCGGAACATC	514	10.9575	598	11.2362	570	11.4278	567	11.8482	1.02543	1.03679
2810004N23Rik_CCDS22775.1_ex3_8:124841701-124841723:+_5-1	2810004N23Rik	GATAGCTCGCTCCCGCTCC	188	4.64206	131	3.24237	265	5.84801	188	4.59693	0.698477	0.786067
2810004N23Rik_CCDS22775.1_ex5_8:124861148-124861170:-_5-4	2810004N23Rik	TGCCTGGATCTCCTGTACG	402	8.7878	420	8.18929	548	11.0253	428	9.18875	0.931892	0.833422
2810004N23Rik_CCDS22775.1_ex4_8:124842389-124842411:-_5-3	2810004N23Rik	AAGGTCGTTAAAAAAGATG	54	2.04612	57	1.97569	55	2.00619	63	2.20535	0.965577	1.09927
2810004N23Rik_CCDS22775.1_ex6_8:124862876-124862898:+_5-5	2810004N23Rik	ACGCTCACCCAGGTCGTAG	276	6.34685	298	6.10097	361	7.60428	302	6.77805	0.961259	0.891347
2810004N23Rik_CCDS22775.1_ex3_8:124841749-124841771:-_5-2	2810004N23Rik	GTACACCGCTTTGGGATCA	195	4.77767	203	4.47482	264	5.82972	250	5.78315	0.936612	0.992012
2810006K23Rik_CCDS51647.1_ex0_5:124338800-124338822:-_5-2	2810006K23Rik	ATTCAGGGGGAGCAGAGCA	396	8.67157	339	6.80278	384	8.02505	367	8.02167	0.784493	0.999579
2810006K23Rik_CCDS51647.1_ex0_5:124338831-124338853:+_5-4	2810006K23Rik	TCGAAGAACAGTTCGTGAA	125	3.42158	98	2.6775	151	3.76245	92	2.7602	0.782533	0.733617
2810006K23Rik_CCDS51647.1_ex0_5:124338900-124338922:+_5-5	2810006K23Rik	TGCTCAAACACGTGCCCTC	669	13.9603	753	13.8894	677	13.3853	667	13.7614	0.994919	1.0281
2810006K23Rik_CCDS51647.1_ex0_5:124338740-124338762:+_5-1	2810006K23Rik	GCACTGCTCTTCCCAGGAA	561	11.8681	471	9.06227	448	9.19589	496	10.4898	0.763585	1.1407
2810006K23Rik_CCDS51647.1_ex0_5:124338813-124338835:-_5-3	2810006K23Rik	CGAGCTCACTCTCATTCAG	396	8.67157	373	7.38477	457	9.36054	455	9.70534	0.851607	1.03684
2810007J24Rik_CCDS20833.1_ex3_7:14423490-14423512:-_5-1	2810007J24Rik	ACTTCAATGCTCTAAAACA	100	2.93726	165	3.82436	119	3.17703	120	3.29591	1.30201	1.03742
2810007J24Rik_CCDS20833.1_ex5_7:14427783-14427805:-_5-5	2810007J24Rik	TAGTGACTTATCCAAAATC	82	2.58856	105	2.79732	124	3.2685	146	3.79336	1.08065	1.16058
2810007J24Rik_CCDS20833.1_ex4_7:14425483-14425505:+_5-3	2810007J24Rik	ATTGTAGATTGGACCCATG	683	14.2315	655	12.2119	560	11.2449	647	13.3788	0.858086	1.18977
2810007J24Rik_CCDS20833.1_ex4_7:14425530-14425552:+_5-4	2810007J24Rik	GACAATTTCATTCAACCAG	357	7.91603	413	8.06946	509	10.3118	392	8.49998	1.01938	0.824293
2810007J24Rik_CCDS20833.1_ex4_7:14425462-14425484:-_5-2	2810007J24Rik	TGCCAATGAGCGCACACCA	1097	22.2518	1027	18.5795	965	18.6541	1033	20.764	0.834967	1.11311
2810021J22Rik_CCDS24751.1_ex3_11:58880217-58880239:-_5-2	2810021J22Rik	CTAAGAGGCGCGGGAGGTC	688	14.3284	776	14.2831	783	15.3245	730	14.9668	0.996837	0.976658
2810021J22Rik_CCDS24751.1_ex3_11:58880112-58880134:+_5-1	2810021J22Rik	ATCTGAGGTGCTTGATACA	410	8.94278	439	8.51451	385	8.04334	406	8.76784	0.95211	1.09007
2810021J22Rik_CCDS24751.1_ex3_11:58880336-58880358:-_5-4	2810021J22Rik	TCGTCGAGCTGTCTCCCAA	647	13.5341	629	11.7668	626	12.4523	606	12.5944	0.869419	1.01141
2810021J22Rik_CCDS24751.1_ex3_11:58880441-58880463:-_5-5	2810021J22Rik	GGTTACACGTGTCAGAGAA	401	8.76843	386	7.6073	347	7.34815	280	6.35713	0.867578	0.865133
2810021J22Rik_CCDS24751.1_ex3_11:58880298-58880320:-_5-3	2810021J22Rik	CATACAGTGCGCACATCGA	1170	23.666	1295	23.167	1180	22.5874	1206	24.0739	0.978913	1.06581
2810403A07Rik_CCDS17483.1_ex6_3:88696686-88696708:+_5-5	2810403A07Rik	TGCCAAAGTCTTTCTACGA	343	7.64482	275	5.70727	354	7.47622	269	6.14667	0.746554	0.822163
2810403A07Rik_CCDS17483.1_ex2_3:88689182-88689204:-_5-1	2810403A07Rik	CTAGTTAGGCTTTTGCCAG	678	14.1347	608	11.4073	768	15.0501	638	13.2066	0.807048	0.87751
2810403A07Rik_CCDS17483.1_ex5_3:88693575-88693597:-_5-4	2810403A07Rik	GCCAAAACCTACTCCGGAC	582	12.2749	538	10.2091	564	11.318	596	12.403	0.831709	1.09586
2810403A07Rik_CCDS17483.1_ex3_3:88689639-88689661:+_5-2	2810403A07Rik	GGGCTGCTGTGTCAACTCG	436	9.44647	422	8.22352	415	8.59217	389	8.44258	0.870539	0.98259
2810403A07Rik_CCDS17483.1_ex5_3:88693486-88693508:-_5-3	2810403A07Rik	CTGTTGCACCATTGAAAGT	431	9.34961	254	5.34781	354	7.47622	318	7.08417	0.571982	0.947561
2810408A11Rik_CCDS24920.1_ex8_11:69900497-69900519:+_5-3	2810408A11Rik	ACCTCCTGAAGTTGCGGAG	596	12.5461	564	10.6542	633	12.5804	624	12.9387	0.849203	1.02849
2810408A11Rik_CCDS24920.1_ex8_11:69900630-69900652:-_5-5	2810408A11Rik	CAGACACCGGATTACCCCC	617	12.9529	657	12.2461	724	14.2451	619	12.8431	0.945431	0.901576
2810408A11Rik_CCDS24920.1_ex8_11:69900431-69900453:-_5-2	2810408A11Rik	AACTAAGGCGTCCACCCCC	722	14.9871	758	13.9749	896	17.3918	758	15.5025	0.932468	0.89137
2810408A11Rik_CCDS24920.1_ex8_11:69900297-69900319:+_5-1	2810408A11Rik	CTTACTTCTCCGAACCGGG	1168	23.6273	1150	20.6849	1245	23.7765	1065	21.3762	0.87547	0.899048
2810408A11Rik_CCDS24920.1_ex8_11:69900613-69900635:+_5-4	2810408A11Rik	GCGAAGCAAGGCTACTCCG	345	7.68356	324	6.54602	323	6.90909	295	6.64412	0.851951	0.961649
2810408M09Rik_CCDS17082.1_ex1_2:165493146-165493168:+_5-4	2810408M09Rik	GTGCTTCACCACGGCCGCG	523	11.1319	701	12.9993	578	11.5742	690	14.2015	1.16775	1.227
2810408M09Rik_CCDS17082.1_ex0_2:165491655-165491677:-_5-1	2810408M09Rik	GCGTCTAACTGCTTATATA	48	1.92989	70	2.19821	48	1.87813	53	2.01403	1.13904	1.07236
2810408M09Rik_CCDS17082.1_ex1_2:165493077-165493099:-_5-2	2810408M09Rik	CGGCGGCGGACAGTGCAGG	727	15.0839	759	13.9921	768	15.0501	861	17.4732	0.927615	1.161
2810408M09Rik_CCDS17082.1_ex1_2:165493180-165493202:+_5-5	2810408M09Rik	CCACGGAAGACGCGCGCCT	0	1	0	1	0	1	0	1	1	1
2810408M09Rik_CCDS17082.1_ex1_2:165493119-165493141:-_5-3	2810408M09Rik	CCGAAGAGCTACCGGCACC	72	2.39483	107	2.83156	71	2.2989	93	2.77933	1.18236	1.20898
2810417H13Rik_CCDS23299.1_ex1_9:65890792-65890814:+_5-1	2810417H13Rik	AAGTTCGTCGAGAAAAGGT	339	7.56733	502	9.59291	423	8.73853	346	7.61988	1.26767	0.871987
2810417H13Rik_CCDS23299.1_ex2_9:65893421-65893443:+_5-4	2810417H13Rik	AAGTGGCAAAAAGGCATCG	201	4.8939	247	5.22798	275	6.03096	211	5.03698	1.06827	0.835187
2810417H13Rik_CCDS23299.1_ex2_9:65893457-65893479:+_5-5	2810417H13Rik	TCCCCTAAAGAGTCTAAAA	47	1.91051	31	1.53064	55	2.00619	60	2.14796	0.801165	1.07066
2810428I15Rik_CCDS22370.1_ex2_8:70505890-70505912:-_5-2	2810428I15Rik	TACCGGAGTGTCGTGCACG	369	8.14851	384	7.57306	418	8.64706	329	7.29463	0.92938	0.843597
2810428I15Rik_CCDS22370.1_ex3_8:70506555-70506577:-_5-5	2810428I15Rik	GACGCCCCGATCGCTACAC	424	9.214	428	8.32622	431	8.88488	422	9.07396	0.903649	1.02128
2810428I15Rik_CCDS22370.1_ex2_8:70505805-70505827:+_5-1	2810428I15Rik	CGAGCACCGGTTGCGCTCG	1579	31.5894	1716	30.3734	1827	34.4239	1636	32.3009	0.961505	0.93833
2810428I15Rik_CCDS22370.1_ex3_8:70506516-70506538:-_5-4	2810428I15Rik	CTTCAGAATGAACGCGCAC	395	8.6522	485	9.30191	415	8.59217	444	9.49488	1.07509	1.10506
2810428I15Rik_CCDS22370.1_ex3_8:70506489-70506511:+_5-3	2810428I15Rik	CGCTCACTGGTCTAGACGG	658	13.7472	700	12.9821	762	14.9403	635	13.1492	0.944348	0.880115
2810459M11Rik_CCDS48302.1_ex0_1:86046274-86046296:+_5-4	2810459M11Rik	GTCGGATCGCTGACCTCCC	674	14.0572	693	12.8623	768	15.0501	665	13.7232	0.915001	0.911834
2810459M11Rik_CCDS48302.1_ex0_1:86046192-86046214:+_5-2	2810459M11Rik	GGCGGCCACCGAGTCGCAC	344	7.66419	425	8.27487	483	9.83619	381	8.28952	1.07968	0.842757
2810459M11Rik_CCDS48302.1_ex0_1:86046257-86046279:+_5-3	2810459M11Rik	TTTTCGTGCTGTGCCGCGT	1342	26.9981	1204	21.6093	1422	27.0146	1249	24.8966	0.8004	0.921598
2810459M11Rik_CCDS48302.1_ex0_1:86046120-86046142:-_5-1	2810459M11Rik	TCCGGCGGGAACACGGCAC	728	15.1033	934	16.9876	908	17.6113	771	15.7512	1.12476	0.894382
2810459M11Rik_CCDS48302.1_ex0_1:86046357-86046379:-_5-5	2810459M11Rik	ACCAGCACTCCGACCAGCG	1359	27.3274	1232	22.0886	1405	26.7036	1179	23.5573	0.808293	0.882178
2810474O19Rik_CCDS20717.1_ex0_6:149326915-149326937:+_5-3	2810474O19Rik	AGAATCAGTACAACCGTAG	51	1.988	88	2.50633	97	2.77456	84	2.60714	1.26072	0.93966
2810474O19Rik_CCDS20717.1_ex0_6:149327438-149327460:-_5-5	2810474O19Rik	TACTTTCGATTTGTAACAT	186	4.60331	213	4.64599	231	5.22601	222	5.24744	1.00927	1.0041
2810474O19Rik_CCDS20717.1_ex0_6:149325888-149325910:+_5-1	2810474O19Rik	ATCTCATAATCCCGACGGA	579	12.2168	546	10.3461	551	11.0802	572	11.9439	0.846875	1.07794
2810474O19Rik_CCDS20717.1_ex0_6:149327033-149327055:-_5-4	2810474O19Rik	CACAGCTCGGTATGAGAAC	536	11.3837	548	10.3803	524	10.5863	438	9.38008	0.911854	0.886062
2810474O19Rik_CCDS20717.1_ex0_6:149326145-149326167:-_5-2	2810474O19Rik	CTTGTAATGATGTAGTAGC	244	5.72693	260	5.45051	250	5.5736	214	5.09438	0.951734	0.914019
2900011O08Rik_CCDS27971.1_ex3_16:14093985-14094007:+_5-5	2900011O08Rik	CGAGGTGGAACGCTTAAGG	519	11.0544	503	9.61002	559	11.2266	583	12.1543	0.869339	1.08264
2900011O08Rik_CCDS27971.1_ex1_16:14049384-14049406:-_5-1	2900011O08Rik	CATGGAGATGATGTCTAGC	635	13.3016	535	10.1578	603	12.0315	529	11.1211	0.763649	0.924334
2900011O08Rik_CCDS27971.1_ex2_16:14088998-14089020:+_5-4	2900011O08Rik	AGAACTTGGTCGCCATCCC	937	19.1522	1187	21.3183	911	17.6662	1095	21.9502	1.1131	1.2425
2900011O08Rik_CCDS27971.1_ex1_16:14049456-14049478:-_5-2	2900011O08Rik	CAGGACTTCACGGAGACGC	854	17.5442	1065	19.23	989	19.0932	1021	20.5344	1.09608	1.07548
2900011O08Rik_CCDS27971.1_ex1_16:14049474-14049496:-_5-3	2900011O08Rik	TTCTGACTCTCGACGGACC	484	10.3764	650	12.1263	621	12.3608	536	11.2551	1.16864	0.910545
2900026A02Rik_CCDS39217.1_ex4_5:113097667-113097689:+_5-1	2900026A02Rik	GTGGACTCCAGCTCGGAAC	500	10.6863	605	11.356	467	9.54348	463	9.8584	1.06267	1.033
2900026A02Rik_CCDS39217.1_ex4_5:113097738-113097760:-_5-2	2900026A02Rik	TATACCGAGTCCACGTCGG	509	10.8607	631	11.801	543	10.9339	590	12.2882	1.08658	1.12387
2900026A02Rik_CCDS39217.1_ex5_5:113101485-113101507:-_5-5	2900026A02Rik	CGACAGCCAGTATGGGACC	629	13.1854	511	9.74696	607	12.1047	620	12.8622	0.739224	1.06258
2900026A02Rik_CCDS39217.1_ex4_5:113097810-113097832:+_5-3	2900026A02Rik	GTCAGGAGACGGAGACTCG	253	5.90128	321	6.49467	248	5.53701	258	5.93621	1.10055	1.0721
2900026A02Rik_CCDS39217.1_ex5_5:113101463-113101485:-_5-4	2900026A02Rik	GCAGACCAGCACCAGAACG	568	12.0037	746	13.7695	591	11.812	681	14.0293	1.14711	1.18772
2900092C05Rik_CCDS20811.1_ex2_7:12515476-12515498:+_5-3	2900092C05Rik	CAGAATTCGATACAAATAA	170	4.29335	98	2.6775	159	3.90881	83	2.58801	0.623639	0.662096
2900092C05Rik_CCDS20811.1_ex1_7:12512901-12512923:-_5-1	2900092C05Rik	ATGCAAAGACTTACGTGCT	377	8.30349	383	7.55594	379	7.93358	436	9.34182	0.909972	1.1775
2900092C05Rik_CCDS20811.1_ex2_7:12515461-12515483:-_5-2	2900092C05Rik	ATTCTGATGGCTTCACAGT	530	11.2675	515	9.81543	529	10.6777	448	9.57141	0.871128	0.896389
2900092C05Rik_CCDS20811.1_ex3_7:12550480-12550502:+_5-4	2900092C05Rik	CAGTAATTCCACGTAGGCC	640	13.3985	746	13.7695	796	15.5623	689	14.1824	1.02769	0.911326
2900092C05Rik_CCDS20811.1_ex3_7:12550571-12550593:-_5-5	2900092C05Rik	TATACTTACTATATCACGT	98	2.89852	89	2.52344	137	3.50633	103	2.97066	0.870598	0.847227
3010026O09Rik_CCDS48784.1_ex6_11:50199577-50199599:-_5-5	3010026O09Rik	GTTCGCAGTACTGAGGGCA	984	20.0627	955	17.3471	1163	22.2764	1026	20.6301	0.864643	0.926095
3010026O09Rik_CCDS48784.1_ex4_11:50196956-50196978:-_5-1	3010026O09Rik	TCAACCAACGGGACTCGAG	609	12.7979	584	10.9965	709	13.9707	494	10.4515	0.859242	0.7481
3010026O09Rik_CCDS48784.1_ex4_11:50197041-50197063:+_5-2	3010026O09Rik	GCTTTCAACCAGTGCTGAG	1169	23.6466	954	17.3299	1245	23.7765	1135	22.7155	0.732872	0.955376
3010026O09Rik_CCDS48784.1_ex5_11:50197617-50197639:+_5-3	3010026O09Rik	GGAAATGGAATCAGCGCAC	377	8.30349	378	7.47036	439	9.03124	394	8.53825	0.899665	0.945412
3010026O09Rik_CCDS48784.1_ex6_11:50199524-50199546:+_5-4	3010026O09Rik	CTTACTTTCAGGACTCCAC	1713	34.1853	1890	33.3518	1805	34.0214	1696	33.4489	0.975616	0.983173
3110001D03Rik_CCDS18288.1_ex1_4:75278074-75278096:-_5-2	3110001D03Rik	TCGGGCTCTACACTCTTCG	602	12.6623	712	13.1876	609	12.1413	773	15.7895	1.04148	1.30048
3110001D03Rik_CCDS18288.1_ex1_4:75278091-75278113:-_5-3	3110001D03Rik	GGAGTTGTCGCGTGCTGTC	590	12.4299	577	10.8767	536	10.8058	596	12.403	0.875047	1.14781
3110001D03Rik_CCDS18288.1_ex1_4:75278045-75278067:-_5-1	3110001D03Rik	CTACGTCTATTTGGTGGCC	846	17.3893	1234	22.1228	865	16.8247	1038	20.8596	1.27221	1.23983
3110001D03Rik_CCDS18288.1_ex1_4:75278152-75278174:+_5-5	3110001D03Rik	CACGGCGGATTTCGCGGGT	813	16.75	847	15.4984	870	16.9161	791	16.1339	0.925279	0.953758
3110001D03Rik_CCDS18288.1_ex1_4:75278111-75278133:-_5-4	3110001D03Rik	CCCTGAGTTAAAAACCTGC	441	9.54334	428	8.32622	514	10.4033	398	8.61478	0.872465	0.82808
3110001I22Rik_CCDS37260.1_ex0_16:13677376-13677398:+_5-2	3110001I22Rik	CAAACTGCATTCTTCCCAT	427	9.27212	463	8.92533	432	8.90318	338	7.46682	0.962599	0.838669
3110001I22Rik_CCDS37260.1_ex0_16:13677430-13677452:-_5-3	3110001I22Rik	TCACTGTGCCGTTTGTAGG	1342	26.9981	1551	27.549	1442	27.3805	1394	27.6709	1.02041	1.0106
3110001I22Rik_CCDS37260.1_ex0_16:13677547-13677569:+_5-4	3110001I22Rik	AAGTTTAAACAAACTCAAA	36	1.69742	19	1.32523	19	1.34759	18	1.34439	0.780734	0.99762
3110001I22Rik_CCDS37260.1_ex0_16:13677583-13677605:+_5-5	3110001I22Rik	ACGTCCTAAAGCTGCAAGC	382	8.40035	324	6.54602	364	7.65916	373	8.13646	0.779256	1.06232
3110001I22Rik_CCDS37260.1_ex0_16:13677187-13677209:+_5-1	3110001I22Rik	AAGCCAACAGCATGAGTGC	508	10.8413	539	10.2262	727	14.3	563	11.7717	0.943267	0.823191
3110002H16Rik_CCDS29063.1_ex9_18:12181670-12181692:+_5-5	3110002H16Rik	CAACCTTACGAGATCCCCC	598	12.5848	1002	18.1516	694	13.6963	699	14.3737	1.44234	1.04946
3110002H16Rik_CCDS29063.1_ex8_18:12180741-12180763:+_5-3	3110002H16Rik	CTGGTCGTTGTCCACCATC	1131	22.9105	1269	22.7219	1026	19.77	1024	20.5918	0.99177	1.04156
3110002H16Rik_CCDS29063.1_ex7_18:12180527-12180549:+_5-2	3110002H16Rik	ACGTCTAACAGCACGGGAG	689	14.3478	769	14.1632	725	14.2634	666	13.7423	0.98714	0.963465
3110002H16Rik_CCDS29063.1_ex6_18:12179560-12179582:-_5-1	3110002H16Rik	CGCAATGTCTCGTTCTGAA	932	19.0553	1012	18.3228	783	15.3245	838	17.0331	0.961557	1.1115
3110002H16Rik_CCDS29063.1_ex9_18:12181593-12181615:+_5-4	3110002H16Rik	TATTTGACATCAGGCTACG	615	12.9142	714	13.2218	575	11.5193	543	11.389	1.02382	0.988691
3110009E18Rik_CCDS15232.1_ex0_1:120150701-120150723:+_6-1	3110009E18Rik	AACTTGCATCAAACTGTAA	95	2.8404	121	3.0712	80	2.46355	91	2.74107	1.08126	1.11265
3110009E18Rik_CCDS15232.1_ex2_1:120166151-120166173:+_6-5	3110009E18Rik	CATCAAGCTCACAAAGCAA	313	7.06364	1208	21.6778	496	10.074	343	7.56248	3.06892	0.750692
3110009E18Rik_CCDS15232.1_ex3_1:120171430-120171452:+_6-6	3110009E18Rik	GACGACACACTCCTGCTAA	310	7.00552	281	5.80997	359	7.56769	368	8.0408	0.829342	1.06252
3110009E18Rik_CCDS15232.1_ex1_1:120160610-120160632:-_6-3	3110009E18Rik	TGGCAGGCTGGTCCTCAAA	728	15.1033	738	13.6326	779	15.2513	679	13.991	0.902625	0.917365
3110009E18Rik_CCDS15232.1_ex0_1:120150726-120150748:+_6-2	3110009E18Rik	TTATAATATTTCTAAAGCA	0	1	10	1.17117	6	1.10977	15	1.28699	1.17117	1.15969
3110009E18Rik_CCDS15232.1_ex1_1:120160635-120160657:-_6-4	3110009E18Rik	CGTATTTGTAATTTCTGAG	156	4.02213	164	3.80724	111	3.03068	210	5.01785	0.946574	1.65568
3110035E14Rik_CCDS14813.1_ex2_1:9613393-9613415:+_5-4	3110035E14Rik	ACCGCAGATGGTTGCAGAC	475	10.202	471	9.06227	478	9.74472	366	8.00253	0.888283	0.821217
3110035E14Rik_CCDS14813.1_ex2_1:9613362-9613384:+_5-3	3110035E14Rik	CCTCAACGCTGTGAGCGCA	1202	24.2859	1214	21.7805	1263	24.1058	1095	21.9502	0.896835	0.910577
3110035E14Rik_CCDS14813.1_ex2_1:9613349-9613371:-_5-2	3110035E14Rik	CGTTGAGGCAGTAGCTCCA	656	13.7085	615	11.5272	833	16.2392	628	13.0153	0.84088	0.801471
3110035E14Rik_CCDS14813.1_ex2_1:9613438-9613460:-_5-5	3110035E14Rik	TTTTGGTGGGATGCGCCCC	440	9.52396	511	9.74696	493	10.0191	464	9.87753	1.02341	0.985866
3110035E14Rik_CCDS14813.1_ex2_1:9613325-9613347:+_5-1	3110035E14Rik	CGACCTGTACCCGCCACCA	1040	21.1476	1022	18.4939	1093	20.9958	1098	22.0076	0.874519	1.04819
3110040N11Rik_CCDS40010.1_ex1_7:81786167-81786189:+_5-2	3110040N11Rik	GCTGCAATGGCCACACCAA	451	9.73706	533	10.1235	490	9.96425	493	10.4324	1.03969	1.04698
3110040N11Rik_CCDS40010.1_ex1_7:81786190-81786212:-_5-3	3110040N11Rik	TTCCTAGATCTGAGCACTG	782	16.1494	750	13.838	896	17.3918	746	15.2729	0.856874	0.878169
3110040N11Rik_CCDS40010.1_ex2_7:81788473-81788495:-_5-5	3110040N11Rik	TAGCCATTCATGCCAAACC	263	6.09501	281	5.80997	260	5.75654	303	6.79718	0.953235	1.18077
3110040N11Rik_CCDS40010.1_ex2_7:81788448-81788470:+_5-4	3110040N11Rik	CCTGTCACAGCGTTCTGTC	1057	21.4769	883	16.1146	1036	19.953	856	17.3775	0.750324	0.870922
3110040N11Rik_CCDS40010.1_ex1_7:81786155-81786177:+_5-1	3110040N11Rik	TCGGACGGAGGTGCTGCAA	842	17.3118	777	14.3002	915	17.7394	769	15.713	0.826038	0.885768
3110043O21Rik_CCDS38708.1_ex9_4:35218461-35218483:+_5-3	3110043O21Rik	AACACACACTCTGTGAAGT	570	12.0424	3508	61.0476	580	11.6107	740	15.1581	5.06939	1.30553
3110043O21Rik_CCDS38708.1_ex9_4:35218549-35218571:-_5-4	3110043O21Rik	ATTAATCTTCGACGGAAAC	94	2.82103	42	1.71893	105	2.92091	76	2.45408	0.609327	0.840175
3110043O21Rik_CCDS38708.1_ex5_4:35211319-35211341:+_5-1	3110043O21Rik	ACTACAACGGAACAGCCAC	1044	21.225	1119	20.1543	1082	20.7945	1091	21.8737	0.949553	1.0519
3110043O21Rik_CCDS38708.1_ex9_4:35218433-35218455:-_5-2	3110043O21Rik	TAACACACATTATTCGAAA	12	1.23247	1	1.01712	16	1.29271	12	1.22959	0.825266	0.951173
3110043O21Rik_CCDS38708.1_ex9_4:35218652-35218674:-_5-5	3110043O21Rik	TTGCCAACCACACTCTAAA	369	8.14851	331	6.66584	356	7.5128	303	6.79718	0.818045	0.904746
3110047P20Rik_CCDS51508.1_ex0_5:63650273-63650295:+_5-1	3110047P20Rik	ACCCGCCGGTCGCAGCGTC	708	14.7158	659	12.2803	749	14.7025	667	13.7614	0.834498	0.935994
3110047P20Rik_CCDS51508.1_ex5_5:63800031-63800053:-_5-2	3110047P20Rik	CAAACTCATCCTCGATAGC	541	11.4806	577	10.8767	501	10.1655	505	10.662	0.947399	1.04884
3110047P20Rik_CCDS51508.1_ex6_5:63805412-63805434:-_5-5	3110047P20Rik	CGAGGCAGCCATTCAAGTA	415	9.03965	517	9.84967	487	9.90937	362	7.926	1.08961	0.799849
3110047P20Rik_CCDS51508.1_ex5_5:63800559-63800581:-_5-3	3110047P20Rik	GTCCCCCATACACAACGAG	650	13.5922	613	11.4929	648	12.8548	586	12.2117	0.845552	0.949975
3110047P20Rik_CCDS51508.1_ex6_5:63804541-63804563:-_5-4	3110047P20Rik	AAACAAGTCACGAAGGTCG	350	7.78043	372	7.36765	389	8.11652	393	8.51911	0.946947	1.0496
3110052M02Rik_CCDS49994.1_ex2_17:21661324-21661346:-_5-2	3110052M02Rik	TGATGAACAGTATCACATG	154	3.98339	129	3.20814	173	4.16493	156	3.98469	0.805379	0.956723
3110052M02Rik_CCDS49994.1_ex1_17:21659026-21659048:-_5-1	3110052M02Rik	GTTCTCACCGACAGAGACC	187	4.62268	212	4.62888	170	4.11005	219	5.19004	1.00134	1.26277
3110052M02Rik_CCDS49994.1_ex2_17:21661486-21661508:-_5-3	3110052M02Rik	TGGTTTGATGAGTCAACAG	345	7.68356	366	7.26495	463	9.4703	399	8.63391	0.945518	0.911682
3110052M02Rik_CCDS49994.1_ex2_17:21661505-21661527:-_5-4	3110052M02Rik	GATGCTCCTATGTCTGCAT	639	13.3791	784	14.42	794	15.5257	658	13.5893	1.0778	0.875272
3110052M02Rik_CCDS49994.1_ex2_17:21661732-21661754:+_5-5	3110052M02Rik	ATGTTTCAGTACCTCCTCA	422	9.17526	397	7.79559	359	7.56769	306	6.85458	0.849631	0.905769
3110057O12Rik_CCDS38422.2_ex1_3:40905920-40905942:-_5-2	3110057O12Rik	CGGGTAGTCACTTGAAACC	233	5.51383	217	4.71446	221	5.04306	222	5.24744	0.855026	1.04053
3110057O12Rik_CCDS38422.2_ex1_3:40905902-40905924:+_5-1	3110057O12Rik	CGAGAAAGGTGCCAGAACC	436	9.44647	450	8.70281	496	10.074	343	7.56248	0.921276	0.750692
3110057O12Rik_CCDS38422.2_ex7_3:40930170-40930192:-_5-5	3110057O12Rik	GGCATGGAATCAACGGCAT	205	4.97139	229	4.91987	193	4.53082	281	6.37626	0.989637	1.40731
3110057O12Rik_CCDS38422.2_ex1_3:40905935-40905957:+_5-3	3110057O12Rik	TACCCGGTACACATCGATA	261	6.05626	300	6.1352	306	6.59808	276	6.2806	1.01303	0.951882
3110057O12Rik_CCDS38422.2_ex7_3:40930141-40930163:-_5-4	3110057O12Rik	CAGTTGGACACTGCTAAGG	230	5.45571	259	5.43339	237	5.33577	237	5.53443	0.99591	1.03723
3110062M04Rik_CCDS19997.1_ex2_6:34876551-34876573:-_5-4	3110062M04Rik	CCGCCTGGGCCCAGAGAGT	346	7.70294	371	7.35054	400	8.31776	383	8.32779	0.954251	1.00121
3110062M04Rik_CCDS19997.1_ex1_6:34875550-34875572:-_5-2	3110062M04Rik	AAATGGTAGACGTGGCACT	883	18.106	862	15.7552	902	17.5015	721	14.7946	0.87016	0.845332
3110062M04Rik_CCDS19997.1_ex1_6:34875586-34875608:+_5-3	3110062M04Rik	AGTACACGGTCTCCGTGGC	847	17.4086	865	15.8065	881	17.1174	836	16.9949	0.907969	0.992843
3110062M04Rik_CCDS19997.1_ex1_6:34875524-34875546:+_5-1	3110062M04Rik	GACAGATGTTACCTCAATC	112	3.16974	251	5.29645	201	4.67717	268	6.12754	1.67094	1.31009
3110062M04Rik_CCDS19997.1_ex2_6:34876564-34876586:-_5-5	3110062M04Rik	AGGAAGCAGACAGCCGCCT	604	12.7011	572	10.7911	733	14.4098	574	11.9821	0.849622	0.831526
3110079O15Rik_CCDS48305.1_ex1_1:87475064-87475086:-_5-2	3110079O15Rik	CACCAGAGGGCAATTCAAT	358	7.93541	286	5.89556	333	7.09203	263	6.03188	0.742944	0.850514
3110079O15Rik_CCDS48305.1_ex1_1:87475050-87475072:-_5-1	3110079O15Rik	TCAATAGGCTCGTTCCACA	590	12.4299	496	9.4902	665	13.1658	611	12.69	0.7635	0.963865
3110079O15Rik_CCDS48305.1_ex1_1:87475076-87475098:-_5-3	3110079O15Rik	CCAGGGGACCTTCACCAGA	599	12.6042	556	10.5172	646	12.8182	608	12.6326	0.834423	0.985524
3110079O15Rik_CCDS48305.1_ex1_1:87475136-87475158:-_5-4	3110079O15Rik	GAGCAGAGGTGGGGAACGG	34	1.65867	32	1.54776	25	1.45736	24	1.45918	0.93313	1.00125
3110079O15Rik_CCDS48305.1_ex1_1:87475185-87475207:-_5-5	3110079O15Rik	CCTCCATCCTGGTCCACCC	998	20.3339	1114	20.0687	1079	20.7397	1110	22.2372	0.986959	1.07221
3110082I17Rik_CCDS51684.1_ex2_5:139364031-139364053:-_5-3	3110082I17Rik	GCTGCTACACAGACTGCCA	540	11.4612	816	14.9678	588	11.7571	668	13.7806	1.30595	1.17211
3110082I17Rik_CCDS51684.1_ex2_5:139364014-139364036:+_5-2	3110082I17Rik	GCTGGCAGCGTCTGAACCT	383	8.41972	426	8.29199	539	10.8607	438	9.38008	0.984829	0.863674
3110082I17Rik_CCDS51684.1_ex2_5:139363988-139364010:+_5-1	3110082I17Rik	GAGCCAGGGTGGCAGCCGA	595	12.5267	637	11.9037	475	9.68984	588	12.25	0.950268	1.26421
3110082I17Rik_CCDS51684.1_ex2_5:139364127-139364149:+_5-4	3110082I17Rik	CTCCTCTGGGGACAACTCA	352	7.81917	411	8.03523	402	8.35435	322	7.1607	1.02763	0.857123
3110082I17Rik_CCDS51684.1_ex3_5:139455449-139455471:-_5-5	3110082I17Rik	GAGACGCCGAGGACATCGG	707	14.6965	801	14.711	656	13.0011	637	13.1875	1.00099	1.01433
3110082J24Rik_CCDS57333.1_ex1_5:30105119-30105141:+_5-1	3110082J24Rik	GGGGCTGATGCCCCGTGGA	289	6.59869	339	6.80278	332	7.07374	304	6.81631	1.03093	0.963608
3110082J24Rik_CCDS57333.1_ex1_5:30105255-30105277:+_5-5	3110082J24Rik	GTCCCGGGACGGCGAACCC	636	13.321	779	14.3344	622	12.3791	716	14.6989	1.07608	1.1874
3110082J24Rik_CCDS57333.1_ex1_5:30105220-30105242:+_5-3	3110082J24Rik	CGCGCAGCCCGAGCTGCGC	477	10.2408	487	9.33615	426	8.79341	457	9.7436	0.911666	1.10806
3110082J24Rik_CCDS57333.1_ex1_5:30105234-30105256:+_5-4	3110082J24Rik	TGCGCGGGACTGGCCGTCG	963	19.6559	908	16.5425	986	19.0383	912	18.4489	0.841609	0.969045
3110082J24Rik_CCDS57333.1_ex1_5:30105149-30105171:-_5-2	3110082J24Rik	CTGAGCCTCGGGAGTCACG	333	7.45109	305	6.22079	292	6.34196	408	8.8061	0.834883	1.38855
3300002I08Rik_CCDS50740.1_ex1_2:150344359-150344381:-_4-2	3300002I08Rik	ATTATATTTAGGCTACAGT	469	10.0858	467	8.9938	465	9.50689	405	8.74871	0.891732	0.920249
3300002I08Rik_CCDS50740.1_ex0_2:150311212-150311234:-_4-1	3300002I08Rik	TGTTTTCCCACCCAGGTCG	1181	23.8791	1471	26.1796	1145	21.9471	1196	23.8826	1.09634	1.08819
3425401B19Rik_CCDS49437.1_ex0_14:32663874-32663896:-_5-5	3425401B19Rik	CGAAGTCTGTGCATCTCGG	973	19.8496	1068	19.2813	1010	19.4773	1005	20.2283	0.971372	1.03855
3425401B19Rik_CCDS49437.1_ex0_14:32663799-32663821:-_5-4	3425401B19Rik	GTGTCGGGGACTTTTCACC	625	13.1079	632	11.8182	641	12.7267	615	12.7666	0.901606	1.00313
3425401B19Rik_CCDS49437.1_ex0_14:32662863-32662885:-_5-3	3425401B19Rik	CCTCAGGTGAAGCGGAGTA	872	17.8929	793	14.5741	914	17.7211	833	16.9375	0.814514	0.955781
3425401B19Rik_CCDS49437.1_ex0_14:32662026-32662048:-_5-1	3425401B19Rik	TCTGAAATGGGACCGGCTA	643	13.4566	654	12.1947	756	14.8306	677	13.9528	0.906227	0.940812
3425401B19Rik_CCDS49437.1_ex0_14:32662357-32662379:-_5-2	3425401B19Rik	TGGGGTCACCCTTCCCGAT	1034	21.0313	1297	23.2012	989	19.0932	1061	21.2997	1.10317	1.11557
3632451O06Rik_CCDS36903.1_ex6_14:49773505-49773527:+_5-1	3632451O06Rik	GGAACGACAGTAGTTCCCA	249	5.82379	341	6.83701	259	5.73825	388	8.42345	1.17398	1.46795
3632451O06Rik_CCDS36903.1_ex6_14:49773696-49773718:+_5-3	3632451O06Rik	ACTGTTATAGGGTCCCTCC	529	11.2481	536	10.1749	523	10.568	574	11.9821	0.904586	1.13381
3632451O06Rik_CCDS36903.1_ex6_14:49774108-49774130:+_5-5	3632451O06Rik	GCTTGACATCCTGTAGCCA	597	12.5655	584	10.9965	718	14.1354	556	11.6377	0.875139	0.823305
3632451O06Rik_CCDS36903.1_ex6_14:49773666-49773688:+_5-2	3632451O06Rik	GACTGCTGCTACAATAGGC	299	6.79242	276	5.72439	262	5.79313	294	6.62499	0.842761	1.14359
3632451O06Rik_CCDS36903.1_ex6_14:49773950-49773972:+_5-4	3632451O06Rik	GTCCTTCAGATAGTACCAT	382	8.40035	456	8.80551	362	7.62257	382	8.30866	1.04823	1.09001
3830403N18Rik_CCDS30141.1_ex3_X:56147095-56147117:+_5-3	3830403N18Rik	CACATAAAAAGAAAACGCA	92	2.78228	55	1.94145	72	2.3172	86	2.6454	0.697792	1.14164
3830403N18Rik_CCDS30141.1_ex3_X:56147167-56147189:+_5-4	3830403N18Rik	CTTTGGAAAACGAACAAAC	28	1.54243	21	1.35946	26	1.47565	21	1.40178	0.881376	0.949941
3830406C13Rik_CCDS26817.1_ex1_14:12287295-12287317:+_7-1	3830406C13Rik	AGAAAATGAAAAACAAATT	21	1.40683	10	1.17117	28	1.51224	19	1.36352	0.832494	0.901654
3830406C13Rik_CCDS26817.1_ex2_14:12297636-12297658:-_7-7	3830406C13Rik	CCTCAAGAGAAAGCATCGA	354	7.85792	393	7.72712	436	8.97636	322	7.1607	0.983354	0.797729
3830406C13Rik_CCDS26817.1_ex1_14:12287314-12287336:+_7-2	3830406C13Rik	TGGAGATGAAAACACAGAA	90	2.74354	104	2.7802	116	3.12215	93	2.77933	1.01336	0.890198
3830406C13Rik_CCDS26817.1_ex1_14:12287353-12287375:-_7-3	3830406C13Rik	CTTCTAGAAGCAGTCTCAG	326	7.31548	363	7.2136	350	7.40304	354	7.77294	0.986073	1.04997
3830406C13Rik_CCDS26817.1_ex1_14:12287378-12287400:-_7-4	3830406C13Rik	AATTACCTTCAAGAGTCGG	496	10.6088	566	10.6884	452	9.26907	444	9.49488	1.0075	1.02436
3830406C13Rik_CCDS26817.1_ex2_14:12297578-12297600:+_7-5	3830406C13Rik	CAGGACATAGATGCTGCAG	642	13.4372	557	10.5344	640	12.7084	510	10.7576	0.783968	0.846497
3830406C13Rik_CCDS26817.1_ex2_14:12297613-12297635:-_7-6	3830406C13Rik	TGTGGGTGTGGGATAAGCT	366	8.09039	344	6.88837	412	8.53729	476	10.1071	0.851426	1.18388
3830417A13Rik_CCDS30166.1_ex0_X:64177639-64177661:-_5-1	3830417A13Rik	AAATAGAACCCATGGCAGT	431	9.34961	364	7.23071	419	8.66535	305	6.83544	0.773371	0.788825
3830417A13Rik_CCDS30166.1_ex0_X:64177716-64177738:-_5-2	3830417A13Rik	CTTTTCATTTAGTCCATCC	467	10.047	403	7.89829	325	6.94568	407	8.78697	0.786132	1.2651
3830417A13Rik_CCDS30166.1_ex0_X:64177817-64177839:-_5-4	3830417A13Rik	TGCTCCTCATAATCTCCCA	582	12.2749	593	11.1506	617	12.2876	491	10.3941	0.908407	0.845899
3830417A13Rik_CCDS30166.1_ex0_X:64177954-64177976:+_5-5	3830417A13Rik	CCTATGACGGGATGCTACA	539	11.4419	548	10.3803	457	9.36054	493	10.4324	0.907222	1.11451
3830417A13Rik_CCDS30166.1_ex0_X:64177758-64177780:-_5-3	3830417A13Rik	CCTTCGAAACTTAACAAGC	341	7.60607	356	7.09378	429	8.8483	342	7.54335	0.932646	0.85252
4430402I18Rik_CCDS37948.1_ex5_19:28944280-28944302:+_5-3	4430402I18Rik	GTTGCGTTGAGTCGGCCGA	1004	20.4501	1070	19.3156	971	18.7639	810	16.4974	0.94452	0.879212
4430402I18Rik_CCDS37948.1_ex5_19:28944310-28944332:+_5-4	4430402I18Rik	ACGTTGAGGGGAGGGTAAC	271	6.24999	247	5.22798	369	7.75063	300	6.73978	0.836479	0.869578
4430402I18Rik_CCDS37948.1_ex7_19:28948651-28948673:-_5-5	4430402I18Rik	TCACACCTTGGCATGCAGA	693	14.4252	705	13.0677	624	12.4157	657	13.5701	0.905893	1.09298
4430402I18Rik_CCDS37948.1_ex3_19:28939134-28939156:-_5-1	4430402I18Rik	AGCCTGGAGGCGAACATAA	408	8.90404	444	8.6001	421	8.70194	433	9.28442	0.965865	1.06694
4430402I18Rik_CCDS37948.1_ex4_19:28941777-28941799:+_5-2	4430402I18Rik	CCAAATTATTTTCACCAAA	319	7.17987	273	5.67304	345	7.31157	233	5.4579	0.79013	0.746474
4632428N05Rik_CCDS35912.1_ex1_10:60358218-60358240:-_5-5	4632428N05Rik	GTAGAACCGTTGTTCTGGG	419	9.11714	409	8.00099	474	9.67154	391	8.48085	0.877577	0.876887
4632428N05Rik_CCDS35912.1_ex1_10:60358182-60358204:-_5-4	4632428N05Rik	TATCACTAGACAGCAGTAG	681	14.1928	583	10.9794	667	13.2024	554	11.5995	0.773592	0.87859
4632428N05Rik_CCDS35912.1_ex1_10:60357970-60357992:+_5-2	4632428N05Rik	CGTGGTACCTCAGCTCACG	684	14.2509	862	15.7552	619	12.3242	791	16.1339	1.10556	1.30912
4632428N05Rik_CCDS35912.1_ex1_10:60358128-60358150:-_5-3	4632428N05Rik	GATAGAGAAGTTACCGTGG	195	4.77767	268	5.58745	261	5.77484	235	5.49616	1.16949	0.951743
4632428N05Rik_CCDS35912.1_ex1_10:60357933-60357955:-_5-1	4632428N05Rik	ATCGTGCCCTTTGGACACG	740	15.3358	633	11.8353	708	13.9524	742	15.1964	0.771744	1.08916
4632434I11Rik_CCDS40022.1_ex0_7:92859668-92859690:+_5-3	4632434I11Rik	TCTAAATTATGTTCCTCGA	369	8.14851	332	6.68296	307	6.61638	375	8.17473	0.820145	1.23553
4632434I11Rik_CCDS40022.1_ex0_7:92859613-92859635:+_5-2	4632434I11Rik	GTAACATGCGATATCATAC	152	3.94464	181	4.09824	161	3.9454	183	4.50127	1.03894	1.14089
4632434I11Rik_CCDS40022.1_ex2_7:92862324-92862346:-_5-5	4632434I11Rik	TACGGCCACTGGTTTACAC	398	8.71031	373	7.38477	493	10.0191	389	8.44258	0.847819	0.842646
4632434I11Rik_CCDS40022.1_ex0_7:92859482-92859504:+_5-1	4632434I11Rik	GGTAGATCATCCCAAATCA	400	8.74906	338	6.78566	410	8.5007	343	7.56248	0.775588	0.88963
4632434I11Rik_CCDS40022.1_ex0_7:92859899-92859921:+_5-4	4632434I11Rik	TTTTGGTTAGGAGTACCAC	184	4.56457	207	4.54329	169	4.09175	229	5.38137	0.995339	1.31517
4732456N10Rik_CCDS27855.1_ex8_15:101562551-101562573:-_5-4	4732456N10Rik	GTCTGGGTGTCAGCGGCAT	1299	26.1651	1243	22.2769	1321	25.1669	1170	23.3851	0.851397	0.929203
4732456N10Rik_CCDS27855.1_ex8_15:101562399-101562421:-_5-2	4732456N10Rik	CTCCAGCGGGTTCGAAAGG	755	15.6263	1215	21.7976	806	15.7453	771	15.7512	1.39492	1.00038
4732456N10Rik_CCDS27855.1_ex7_15:101560533-101560555:+_5-1	4732456N10Rik	ATGGGCTCTAGATTGGTCC	731	15.1614	818	15.002	703	13.861	776	15.8469	0.989485	1.14328
4732456N10Rik_CCDS27855.1_ex8_15:101562686-101562708:-_5-5	4732456N10Rik	GCGGGAAGAGTTTCGGAGG	366	8.09039	384	7.57306	403	8.37264	376	8.19386	0.936056	0.978647
4732456N10Rik_CCDS27855.1_ex8_15:101562539-101562561:-_5-3	4732456N10Rik	GCGGCATAGGATACAGAGT	102	2.97601	102	2.74597	135	3.46974	86	2.6454	0.922702	0.762421
4833403I15Rik_CCDS50284.1_ex0_18:46850433-46850455:+_5-1	4833403I15Rik	AGACTTGGGACCTCCGTCG	300	6.81179	180	4.08112	270	5.93949	267	6.10841	0.599126	1.02844
4833403I15Rik_CCDS50284.1_ex0_18:46850559-46850581:-_5-2	4833403I15Rik	ATGTTCACGCGACCCGTGA	632	13.2435	738	13.6326	731	14.3732	690	14.2015	1.02938	0.988054
4833403I15Rik_CCDS50284.1_ex2_18:46866460-46866482:-_5-4	4833403I15Rik	CAAGGTACGTTGGCATGCG	686	14.2896	874	15.9606	749	14.7025	690	14.2015	1.11693	0.965924
4833403I15Rik_CCDS50284.1_ex1_18:46864673-46864695:+_5-3	4833403I15Rik	GCCCTGGTAGCGACTCAAA	281	6.44371	290	5.96403	389	8.11652	311	6.95024	0.925558	0.856308
4833403I15Rik_CCDS50284.1_ex4_18:46876932-46876954:-_5-5	4833403I15Rik	CGATTCGTCAAATATCAAC	274	6.30811	254	5.34781	296	6.41514	269	6.14667	0.847767	0.958151
4833420G17Rik_CCDS49373.1_ex2_13:119469574-119469596:+_5-1	4833420G17Rik	ATGTACTCGGAGAGTGGCG	673	14.0378	916	16.6795	726	14.2817	659	13.6084	1.18818	0.952853
4833420G17Rik_CCDS49373.1_ex2_13:119469960-119469982:+_5-4	4833420G17Rik	TGCCGCCTGTCCAGAGGCG	972	19.8302	955	17.3471	986	19.0383	982	19.7882	0.87478	1.03939
4833420G17Rik_CCDS49373.1_ex2_13:119469610-119469632:-_5-2	4833420G17Rik	AAGGTACGCGTGTCCATCC	743	15.3939	741	13.684	859	16.7149	805	16.4017	0.888922	0.981266
4833420G17Rik_CCDS49373.1_ex2_13:119470054-119470076:-_5-5	4833420G17Rik	AGTCACAATGCTACTCGCA	630	13.2048	590	11.0992	699	13.7878	643	13.3023	0.840547	0.964786
4833420G17Rik_CCDS49373.1_ex2_13:119469928-119469950:+_5-3	4833420G17Rik	GTGTACGCATGGGTAAAGC	563	11.9068	479	9.19921	564	11.318	523	11.0064	0.772601	0.972461
4833423E24Rik_CCDS38168.1_ex8_2:85500226-85500248:+_5-1	4833423E24Rik	TACAAATTTGTGCATCAGA	321	7.21862	272	5.65592	336	7.14692	284	6.43366	0.783518	0.900201
4833423E24Rik_CCDS38168.1_ex11_2:85518645-85518667:-_5-5	4833423E24Rik	ATGGGAATCCGACAGCAAA	504	10.7638	468	9.01092	584	11.6839	554	11.5995	0.837149	0.992771
4833423E24Rik_CCDS38168.1_ex11_2:85518619-85518641:-_5-4	4833423E24Rik	GTGGAGGTCTATGAAAAGC	315	7.10238	347	6.93972	235	5.29918	309	6.91197	0.977097	1.30435
4833423E24Rik_CCDS38168.1_ex11_2:85518461-85518483:-_5-2	4833423E24Rik	CAAGCATCCAGGTGGACGT	776	16.0332	726	13.4272	904	17.5381	745	15.2538	0.837463	0.86975
4833423E24Rik_CCDS38168.1_ex11_2:85518596-85518618:-_5-3	4833423E24Rik	GGCAAATGGCAAGGGCAAC	466	10.0277	421	8.2064	334	7.11033	337	7.44769	0.818377	1.04745
4833424O15Rik_CCDS17796.1_ex0_3:117575841-117575863:-_5-2	4833424O15Rik	CCCGGGTAGGGCTTACGGT	562	11.8874	571	10.774	648	12.8548	634	13.1301	0.906336	1.02142
4833424O15Rik_CCDS17796.1_ex1_3:117621070-117621092:-_5-5	4833424O15Rik	GACGGTTCGGCGTACCAGT	1011	20.5857	958	17.3984	1070	20.575	937	18.9273	0.845168	0.919915
4833424O15Rik_CCDS17796.1_ex0_3:117575798-117575820:+_5-1	4833424O15Rik	CGTTCACTGTGAACGTGCA	598	12.5848	513	9.7812	606	12.0864	566	11.8291	0.777221	0.978708
4833424O15Rik_CCDS17796.1_ex1_3:117621039-117621061:-_5-4	4833424O15Rik	CAACAATCTCCAGTTAAAA	253	5.90128	333	6.70008	339	7.2018	321	7.14157	1.13536	0.991636
4833424O15Rik_CCDS17796.1_ex0_3:117575887-117575909:+_5-3	4833424O15Rik	CCGGTGCTCCTCTACTCGC	1822	36.297	1890	33.3518	2054	38.5767	1747	34.4247	0.918859	0.89237
4833427G06Rik_CCDS40628.1_ex3_9:51100039-51100061:-_5-1	4833427G06Rik	TATCTTTGCTAAAGCCCAA	300	6.81179	309	6.28926	383	8.00675	280	6.35713	0.92329	0.793971
4833427G06Rik_CCDS40628.1_ex5_9:51101841-51101863:-_5-5	4833427G06Rik	GCTAAGCAGTTTTGGCTCG	870	17.8542	909	16.5597	933	18.0687	926	18.7168	0.927494	1.03587
4833427G06Rik_CCDS40628.1_ex4_9:51101047-51101069:+_5-2	4833427G06Rik	ACTTACTGTCCTGATCAAA	167	4.23523	1220	21.8832	129	3.35998	130	3.48724	5.16693	1.03788
4833427G06Rik_CCDS40628.1_ex5_9:51101756-51101778:+_5-3	4833427G06Rik	CTTTAGAGTTCCGCGCCAC	824	16.9631	962	17.4669	835	16.2758	970	19.5586	1.0297	1.2017
4833427G06Rik_CCDS40628.1_ex5_9:51101815-51101837:+_5-4	4833427G06Rik	GATTCGGTAGTGGGGTACA	1068	21.69	1246	22.3282	1186	22.6972	1116	22.352	1.02942	0.984793
4833439L19Rik_CCDS26529.1_ex3_13:54556562-54556584:-_5-2	4833439L19Rik	CATAAGGGCCTTACCACGG	566	11.9649	527	10.0208	558	11.2083	467	9.93493	0.837519	0.886392
4833439L19Rik_CCDS26529.1_ex4_13:54559187-54559209:+_5-3	4833439L19Rik	GGGCGCTTACTTGTGATCA	337	7.52858	402	7.88117	397	8.26287	397	8.59564	1.04683	1.04027
4833439L19Rik_CCDS26529.1_ex5_13:54561748-54561770:-_5-5	4833439L19Rik	CTCCTCCTCCATCGGACAT	802	16.5369	554	10.483	780	15.2696	699	14.3737	0.633918	0.941326
4833439L19Rik_CCDS26529.1_ex5_13:54561692-54561714:-_5-4	4833439L19Rik	AAGTATCAGCATCTTGACA	405	8.84592	449	8.68569	493	10.0191	387	8.40432	0.981886	0.838827
4833439L19Rik_CCDS26529.1_ex1_13:54552981-54553003:+_5-1	4833439L19Rik	TGGTGTGAGGATTCGGAGC	536	11.3837	409	8.00099	558	11.2083	485	10.2793	0.702844	0.917118
4921501E09Rik_CCDS28624.1_ex0_17:33067041-33067063:+_5-1	4921501E09Rik	CCCTTAACTACATGGTACC	413	9.0009	417	8.13793	488	9.92766	438	9.38008	0.904124	0.944843
4921501E09Rik_CCDS28624.1_ex0_17:33067164-33067186:+_5-2	4921501E09Rik	GGCCATAAGTTTTCAACCC	434	9.40773	405	7.93252	492	10.0008	444	9.49488	0.843192	0.949408
4921501E09Rik_CCDS28624.1_ex0_17:33067615-33067637:-_5-5	4921501E09Rik	ACTGGCATGGATCGCCTAG	561	11.8681	564	10.6542	614	12.2328	467	9.93493	0.897719	0.812158
4921501E09Rik_CCDS28624.1_ex0_17:33067317-33067339:+_5-3	4921501E09Rik	ATCTTGCTGCTAGCCTGAC	982	20.0239	1013	18.3399	1064	20.4652	1077	21.6058	0.915897	1.05573
4921501E09Rik_CCDS28624.1_ex0_17:33067596-33067618:-_5-4	4921501E09Rik	AGGGCATGATGCTCTCAAG	400	8.74906	328	6.61449	410	8.5007	386	8.38519	0.756023	0.986411
4921504E06Rik_CCDS15716.1_ex13_2:19533772-19533794:-_5-2	4921504E06Rik	ATGCCATAGCTATTATCAA	153	3.96401	140	3.39643	154	3.81734	121	3.31505	0.856815	0.868418
4921504E06Rik_CCDS15716.1_ex15_2:19542389-19542411:-_5-4	4921504E06Rik	AAAGATTTGACTCAATCCA	378	8.32286	424	8.25775	383	8.00675	372	8.11733	0.992177	1.01381
4921504E06Rik_CCDS15716.1_ex10_2:19516257-19516279:+_5-1	4921504E06Rik	TTGAATAGTTCGCTGATCC	428	9.29149	418	8.15505	490	9.96425	439	9.39921	0.87769	0.943293
4921504E06Rik_CCDS15716.1_ex16_2:19553760-19553782:+_5-5	4921504E06Rik	GCGGGCAGGTCACCTGGAA	587	12.3717	600	11.2704	633	12.5804	537	11.2742	0.91098	0.896176
4921504E06Rik_CCDS15716.1_ex14_2:19540391-19540413:-_5-3	4921504E06Rik	ATTATTACATCACTTCACG	297	6.75368	369	7.3163	342	7.25668	340	7.50509	1.08331	1.03423
4921506M07Rik_CCDS25927.1_ex0_12:57576461-57576483:-_5-5	4921506M07Rik	CCATCGCACGAGATCGCGC	793	16.3625	940	17.0903	884	17.1722	865	17.5497	1.04448	1.02198
4921506M07Rik_CCDS25927.1_ex0_12:57576352-57576374:+_5-3	4921506M07Rik	GCTCGACGTAACCCACACC	510	10.88	580	10.9281	531	10.7143	536	11.2551	1.00441	1.05047
4921506M07Rik_CCDS25927.1_ex0_12:57576409-57576431:+_5-4	4921506M07Rik	CGATATTGACGACAGCGCG	725	15.0452	865	15.8065	819	15.9831	816	16.6122	1.0506	1.03936
4921506M07Rik_CCDS25927.1_ex0_12:57576332-57576354:-_5-2	4921506M07Rik	CACGGGCGATTCTTGCGCG	980	19.9852	1096	19.7606	1043	20.0811	1067	21.4145	0.988763	1.0664
4921506M07Rik_CCDS25927.1_ex0_12:57576136-57576158:-_5-1	4921506M07Rik	TCCCGCGGACTGAACCGCT	1348	27.1143	1263	22.6192	1276	24.3436	1278	25.4515	0.834216	1.04551
4921507P07Rik_CCDS20132.1_ex7_6:50591650-50591672:+_5-4	4921507P07Rik	CCCGCCAAATCCGTAATGC	560	11.8487	576	10.8596	605	12.0681	486	10.2984	0.916523	0.85336
4921507P07Rik_CCDS20132.1_ex4_6:50584373-50584395:-_5-1	4921507P07Rik	CCTCCTACGGTGCCAACCA	229	5.43634	309	6.28926	259	5.73825	258	5.93621	1.15689	1.0345
4921507P07Rik_CCDS20132.1_ex7_6:50591707-50591729:+_5-5	4921507P07Rik	CGGCCTGTGTTCTTCGGGA	865	17.7573	814	14.9335	962	18.5992	838	17.0331	0.840977	0.915798
4921507P07Rik_CCDS20132.1_ex4_6:50584436-50584458:-_5-3	4921507P07Rik	CCGACCTTTACATCGCCTA	778	16.0719	792	14.5569	901	17.4832	790	16.1148	0.905737	0.921726
4921507P07Rik_CCDS20132.1_ex4_6:50584404-50584426:+_5-2	4921507P07Rik	TGGGTACGAGCTTTAATGC	471	10.1245	318	6.44332	399	8.29946	493	10.4324	0.636407	1.25699
4921509C19Rik_CCDS38271.1_ex1_2:151472614-151472636:+_3-1	4921509C19Rik	GATTCATTGGGCAAACTGA	602	12.6623	620	11.6128	621	12.3608	681	14.0293	0.91711	1.13498
4921509C19Rik_CCDS38271.1_ex1_2:151473549-151473571:+_3-2	4921509C19Rik	TTCAATTTCGGGTTGGACA	936	19.1328	832	15.2416	966	18.6724	909	18.3915	0.796623	0.984959
4921509C19Rik_CCDS38271.1_ex1_2:151473648-151473670:+_3-3	4921509C19Rik	CCCAAATGTTCCTTGGCCA	894	18.3191	1080	19.4867	1040	20.0262	1037	20.8405	1.06374	1.04066
4921511H03Rik_CCDS19078.1_ex0_5:7305128-7305150:-_5-4	4921511H03Rik	ATCCGGAAGAGTGTGCCAT	946	19.3265	817	14.9849	915	17.7394	881	17.8558	0.775353	1.00656
4921511H03Rik_CCDS19078.1_ex0_5:7305279-7305301:-_5-5	4921511H03Rik	GTCATCTAGGTACAAAACG	516	10.9963	574	10.8254	592	11.8303	503	10.6237	0.984456	0.898009
4921511H03Rik_CCDS19078.1_ex0_5:7305058-7305080:+_5-3	4921511H03Rik	ATTTAGGCGAATCAGTGAC	370	8.16788	363	7.2136	425	8.77512	361	7.90687	0.883166	0.901056
4921511H03Rik_CCDS19078.1_ex0_5:7304971-7304993:+_5-2	4921511H03Rik	TTCTAGTGGGCTACATACA	126	3.44095	189	4.23518	160	3.9271	216	5.13264	1.23082	1.30698
4921511H03Rik_CCDS19078.1_ex0_5:7304896-7304918:-_5-1	4921511H03Rik	GGTGCAGGTAATTGGTACG	645	13.4954	630	11.7839	706	13.9158	601	12.4987	0.873184	0.898163
4921517D22Rik_CCDS36688.1_ex1_13:59690668-59690690:-_5-4	4921517D22Rik	TACATTGCTCCATTGGATC	7	1.13561	6	1.1027	18	1.3293	7	1.13393	0.971025	0.853027
4921517D22Rik_CCDS36688.1_ex1_13:59690754-59690776:+_5-5	4921517D22Rik	CCTCAGTCTGTATGACCAC	965	19.6946	814	14.9335	965	18.6541	886	17.9515	0.758254	0.962335
4921517D22Rik_CCDS36688.1_ex1_13:59690621-59690643:+_5-3	4921517D22Rik	GGAGGAGGGATACCGGCCT	867	17.7961	881	16.0804	748	14.6842	806	16.4209	0.903591	1.11827
4921517D22Rik_CCDS36688.1_ex1_13:59690607-59690629:+_5-2	4921517D22Rik	GAAAGTCGAGTATAGGAGG	399	8.72969	405	7.93252	425	8.77512	472	10.0306	0.908684	1.14307
4921517D22Rik_CCDS36688.1_ex1_13:59690481-59690503:+_5-1	4921517D22Rik	CTTCGTAGAACAGCCTGCC	656	13.7085	742	13.7011	719	14.1537	750	15.3495	0.999461	1.08449
4921524J17Rik_CCDS22498.1_ex2_8:85426847-85426869:+_5-3	4921524J17Rik	TTTCACAATTACCTGTAGA	160	4.09962	188	4.21806	160	3.9271	157	4.00382	1.02889	1.01953
4921524J17Rik_CCDS22498.1_ex2_8:85426859-85426881:-_5-4	4921524J17Rik	AGAAATCACCGCCGTCTAC	199	4.85516	183	4.13247	192	4.51252	209	4.99871	0.851152	1.10774
4921524J17Rik_CCDS22498.1_ex1_8:85412164-85412186:+_5-1	4921524J17Rik	TCGTCTGATATGATCTGAA	94	2.82103	116	2.98561	73	2.33549	85	2.62627	1.05834	1.12451
4921524J17Rik_CCDS22498.1_ex2_8:85426909-85426931:+_5-5	4921524J17Rik	CTAATAAATATGTAACCAC	17	1.32933	19	1.32523	39	1.71348	34	1.65051	0.996912	0.963249
4921524J17Rik_CCDS22498.1_ex1_8:85412281-85412303:-_5-2	4921524J17Rik	CATACAGAAAACAAGCACG	180	4.48708	185	4.16671	148	3.70757	197	4.76912	0.928602	1.28632
4921524L21Rik_CCDS50216.1_ex5_18:6629502-6629524:+_5-4	4921524L21Rik	TCATGTTCAAATCATGGGG	312	7.04427	382	7.53883	397	8.26287	385	8.36605	1.07021	1.01249
4921524L21Rik_CCDS50216.1_ex5_18:6629590-6629612:-_5-5	4921524L21Rik	TGGTGCTTCTTGTTAGATA	162	4.13837	209	4.57753	230	5.20771	223	5.26657	1.10612	1.0113
4921524L21Rik_CCDS50216.1_ex4_18:6626316-6626338:+_5-1	4921524L21Rik	TCTTAGGTGGAGGCAGCAC	762	15.762	784	14.42	760	14.9037	721	14.7946	0.914861	0.992678
4921524L21Rik_CCDS50216.1_ex4_18:6626370-6626392:+_5-3	4921524L21Rik	GCTGCATCGTGGAGTCAGA	624	13.0885	799	14.6768	717	14.1171	691	14.2206	1.12134	1.00734
4921524L21Rik_CCDS50216.1_ex4_18:6626340-6626362:+_5-2	4921524L21Rik	GGAGAACCGGGGGCGACAA	360	7.97415	414	8.08658	363	7.64087	378	8.23212	1.0141	1.07738
4921530D09Rik_CCDS50533.1_ex10_2:25616175-25616197:+_5-4	4921530D09Rik	TCAGGTTGGTTCCGTAAGC	441	9.54334	432	8.39469	490	9.96425	434	9.30355	0.879639	0.933693
4921530D09Rik_CCDS50533.1_ex11_2:25616562-25616584:+_5-5	4921530D09Rik	ATGGACGTATCCTTTCCGC	921	18.8422	951	17.2786	1019	19.642	853	17.3201	0.917015	0.88179
4921530D09Rik_CCDS50533.1_ex7_2:25612066-25612088:+_5-1	4921530D09Rik	ACACGGCGGTACTTCTCGC	500	10.6863	661	12.3146	574	11.501	544	11.4081	1.15237	0.991927
4921530D09Rik_CCDS50533.1_ex7_2:25612144-25612166:-_5-2	4921530D09Rik	CATCGAGGAGCGACGAGCC	62	2.2011	150	3.5676	126	3.30509	97	2.85586	1.62082	0.864079
4921530D09Rik_CCDS50533.1_ex9_2:25615498-25615520:-_5-3	4921530D09Rik	CACCAGATTATCCGCCAAC	709	14.7352	713	13.2047	796	15.5623	815	16.5931	0.89613	1.06623
4921530L21Rik_CCDS27307.1_ex0_14:95881946-95881968:+_5-1	4921530L21Rik	GCGTTGAGAGATGAAAACA	70	2.35609	89	2.52344	55	2.00619	76	2.45408	1.07103	1.22325
4921530L21Rik_CCDS27307.1_ex0_14:95882123-95882145:+_5-4	4921530L21Rik	GAGAACCCAAAACTGTCGG	384	8.4391	514	9.79832	403	8.37264	376	8.19386	1.16106	0.978647
4921530L21Rik_CCDS27307.1_ex0_14:95882151-95882173:+_5-5	4921530L21Rik	ACAACGCCTTGAGCACAGA	657	13.7278	572	10.7911	700	13.8061	673	13.8762	0.786076	1.00508
4921530L21Rik_CCDS27307.1_ex0_14:95882069-95882091:-_5-3	4921530L21Rik	GTTCTGCTGCCGTAGGATG	973	19.8496	1157	20.8048	957	18.5077	1069	21.4528	1.04812	1.15912
4921530L21Rik_CCDS27307.1_ex0_14:95882032-95882054:-_5-2	4921530L21Rik	AACTGGTTGTCCATCCGAA	503	10.7444	2124	37.3572	449	9.21418	479	10.1645	3.47689	1.10314
4921536K21Rik_CCDS24368.1_ex1_11:3890077-3890099:+_5-2	4921536K21Rik	AATAATCACCCGAGATAAA	39	1.75553	42	1.71893	57	2.04278	16	1.30612	0.979149	0.639384
4921536K21Rik_CCDS24368.1_ex1_11:3890041-3890063:-_5-1	4921536K21Rik	GCACAGCGTATCTGCGAGA	398	8.71031	408	7.98388	414	8.57388	427	9.16962	0.9166	1.06948
4921536K21Rik_CCDS24368.1_ex2_11:3894975-3894997:-_5-5	4921536K21Rik	TGGGCTCGGATTACAGGAA	192	4.71955	438	8.4974	319	6.83591	332	7.35202	1.80047	1.0755
4921536K21Rik_CCDS24368.1_ex2_11:3894834-3894856:-_5-3	4921536K21Rik	CCAAGTTGTTATTCAGGTG	638	13.3597	577	10.8767	595	11.8852	561	11.7334	0.81414	0.98723
4921536K21Rik_CCDS24368.1_ex2_11:3894938-3894960:+_5-4	4921536K21Rik	CGGAAGTTCGAACCAGAAG	165	4.19649	172	3.94418	193	4.53082	163	4.11861	0.939878	0.909022
4921539E11Rik_CCDS51247.1_ex3_4:103242856-103242878:+_5-5	4921539E11Rik	GGTGTTTAGACCAAAGCTG	504	10.7638	609	11.4245	536	10.8058	550	11.5229	1.06138	1.06637
4921539E11Rik_CCDS51247.1_ex2_4:103236951-103236973:+_5-2	4921539E11Rik	GAGTGGTCTGTAGAATGCA	484	10.3764	544	10.3118	462	9.45201	559	11.6951	0.993782	1.23732
4921539E11Rik_CCDS51247.1_ex3_4:103242785-103242807:-_5-4	4921539E11Rik	GAATCCAATGCTAGTAAGA	154	3.98339	157	3.68742	146	3.67098	164	4.13775	0.9257	1.12715
4921539E11Rik_CCDS51247.1_ex1_4:103235791-103235813:-_5-1	4921539E11Rik	GGGGGAAATGCCCTCCAAA	0	1	0	1	0	1	0	1	1	1
4921539E11Rik_CCDS51247.1_ex3_4:103242748-103242770:+_5-3	4921539E11Rik	TAATTTGTGTACCTGTAAA	229	5.43634	255	5.36492	208	4.80523	181	4.463	0.986864	0.928779
4922501C03Rik_CCDS52879.1_ex24_9:87248389-87248411:+_5-5	4922501C03Rik	CATCTTCGGCTATCCACCA	684	14.2509	626	11.7155	800	15.6355	652	13.4745	0.822086	0.861785
4922501C03Rik_CCDS52879.1_ex17_9:87231978-87232000:-_5-4	4922501C03Rik	ACGTCTCTACCACCGAGTC	626	13.1273	1253	22.448	668	13.2207	593	12.3456	1.71003	0.933814
4922501C03Rik_CCDS52879.1_ex16_9:87231401-87231423:-_5-3	4922501C03Rik	GATCGATTCCTATGGGATC	237	5.59132	229	4.91987	274	6.01266	216	5.13264	0.879913	0.853639
4922501C03Rik_CCDS52879.1_ex12_9:87221303-87221325:-_5-1	4922501C03Rik	AGCCTTTGGGATCCTACGG	2509	49.606	2262	39.7194	2781	51.8767	2418	47.2626	0.800699	0.911057
4922501C03Rik_CCDS52879.1_ex13_9:87222123-87222145:+_5-2	4922501C03Rik	ATGGTTTATTCGAAGCTGC	560	11.8487	491	9.40462	704	13.8793	637	13.1875	0.793727	0.950157
4922501L14Rik_CCDS51099.1_ex2_3:154720241-154720263:+_5-1	4922501L14Rik	GAACCTTTGTGTCTACAAA	101	2.95664	88	2.50633	110	3.01238	124	3.37244	0.847695	1.11953
4922501L14Rik_CCDS51099.1_ex4_3:154733605-154733627:+_5-5	4922501L14Rik	AGGACAACGCTGTTAAATA	55	2.0655	83	2.42074	64	2.17084	41	1.78444	1.17199	0.822002
4922501L14Rik_CCDS51099.1_ex3_3:154727484-154727506:-_5-3	4922501L14Rik	CGGTGCTTGAACTCGCAGC	757	15.6651	961	17.4498	832	16.2209	816	16.6122	1.11393	1.02412
4922501L14Rik_CCDS51099.1_ex3_3:154727513-154727535:+_5-4	4922501L14Rik	CCCGCCTAGGAGGCAAGAG	657	13.7278	634	11.8524	717	14.1171	724	14.852	0.863385	1.05206
4922501L14Rik_CCDS51099.1_ex3_3:154727397-154727419:-_5-2	4922501L14Rik	CGCTTGGAGATAAACTGAA	199	4.85516	159	3.72166	212	4.87841	139	3.65943	0.766537	0.750128
4922502D21Rik_CCDS20583.1_ex3_6:129330995-129331017:-_5-5	4922502D21Rik	CCCTTTGGACCCTGCTAGG	1235	24.9252	1442	25.6832	1374	26.1365	1349	26.8099	1.03041	1.02576
4922502D21Rik_CCDS20583.1_ex2_6:129326776-129326798:-_5-4	4922502D21Rik	AAAGCTGTGCCCTAAAGAC	384	8.4391	354	7.05954	438	9.01294	330	7.31376	0.836528	0.811473
4922502D21Rik_CCDS20583.1_ex2_6:129326725-129326747:-_5-3	4922502D21Rik	TATCCAACATAAAAACTCG	58	2.12361	65	2.11263	60	2.09766	92	2.7602	0.994827	1.31584
4922502D21Rik_CCDS20583.1_ex2_6:129326695-129326717:+_5-2	4922502D21Rik	TGGAGTTCGCAGGTGTCGT	1439	28.8772	1368	24.4165	1515	28.716	1295	25.7767	0.845529	0.897643
4922502D21Rik_CCDS20583.1_ex2_6:129326655-129326677:-_5-1	4922502D21Rik	TTCATCGACAAAACTGAAG	67	2.29797	69	2.1811	50	1.91472	69	2.32015	0.949142	1.21174
4922505E12Rik_CCDS15589.1_ex0_1:182748688-182748710:+_5-2	4922505E12Rik	GCTTCCCGGATGTACTGCA	2265	44.879	4915	85.1318	2346	43.9186	2338	45.732	1.89692	1.04129
4922505E12Rik_CCDS15589.1_ex0_1:182748969-182748991:-_5-5	4922505E12Rik	GGCGCCGAGATCGAGACCG	644	13.476	473	9.0965	579	11.5925	487	10.3176	0.675016	0.890025
4922505E12Rik_CCDS15589.1_ex0_1:182748906-182748928:+_5-4	4922505E12Rik	GGTCATATACCCACGCCGG	1194	24.1309	1320	23.5949	1286	24.5266	1121	22.4477	0.977786	0.915237
4922505E12Rik_CCDS15589.1_ex0_1:182748847-182748869:-_5-3	4922505E12Rik	AAGACCCTCGGACCGAGCC	96	2.85977	109	2.86579	115	3.10386	148	3.83163	1.0021	1.23447
4922505E12Rik_CCDS15589.1_ex0_1:182748511-182748533:+_5-1	4922505E12Rik	CGGTTACTCCTATTCTGGG	786	16.2269	960	17.4327	904	17.5381	787	16.0574	1.07431	0.915568
4930402F06Rik_CCDS38108.1_ex0_2:35376183-35376205:-_5-1	4930402F06Rik	TAAGATTAAGCAAGAGCGG	360	7.97415	373	7.38477	347	7.34815	248	5.74489	0.926088	0.781813
4930402F06Rik_CCDS38108.1_ex0_2:35376219-35376241:-_5-2	4930402F06Rik	GGTAGATCTGAGTCGCCAT	656	13.7085	754	13.9065	705	13.8975	679	13.991	1.01445	1.00673
4930402F06Rik_CCDS38108.1_ex1_2:35380463-35380485:+_5-5	4930402F06Rik	TTGGTCCACACAATCGGAG	424	9.214	474	9.11362	519	10.4948	426	9.15049	0.989106	0.871908
4930402F06Rik_CCDS38108.1_ex1_2:35380398-35380420:+_5-4	4930402F06Rik	CGATCAACCCCACGGTAAC	715	14.8514	664	12.3659	722	14.2086	651	13.4553	0.832641	0.946988
4930402F06Rik_CCDS38108.1_ex0_2:35376240-35376262:-_5-3	4930402F06Rik	CGACTTCTCCTATATGCCA	801	16.5175	914	16.6453	923	17.8857	959	19.3482	1.00774	1.08177
4930402H24Rik_CCDS16750.1_ex35_2:130822463-130822485:+_5-5	4930402H24Rik	GGTCAGGACACTTTGAACC	234	5.5332	139	3.37931	174	4.18322	141	3.6977	0.610734	0.883935
4930402H24Rik_CCDS16750.1_ex27_2:130791875-130791897:+_5-1	4930402H24Rik	AGGACCAGTGTTGCGCACC	857	17.6024	928	16.8849	812	15.855	981	19.7691	0.959241	1.24686
4930402H24Rik_CCDS16750.1_ex29_2:130798239-130798261:-_5-3	4930402H24Rik	GGCGGTGTTTGAGCATCAG	512	10.9188	631	11.801	518	10.4765	579	12.0778	1.0808	1.15285
4930402H24Rik_CCDS16750.1_ex27_2:130791927-130791949:+_5-2	4930402H24Rik	GCGCTCAGGTTGTCCCGTG	598	12.5848	547	10.3632	696	13.7329	496	10.4898	0.823466	0.763843
4930402H24Rik_CCDS16750.1_ex32_2:130812865-130812887:-_5-4	4930402H24Rik	TTCGAGACTGTAGTAGGAT	426	9.25275	461	8.8911	459	9.39713	378	8.23212	0.960914	0.876026
4930402K13Rik_CCDS57728.1_ex0_X:9105034-9105056:-_5-3	4930402K13Rik	CCCATATGGTTCTACGTGG	1245	25.1189	1397	24.9129	1337	25.4596	1292	25.7193	0.991799	1.0102
4930402K13Rik_CCDS57728.1_ex0_X:9104836-9104858:+_5-1	4930402K13Rik	ACTATGGTAAGGAACGATC	79	2.53044	109	2.86579	107	2.9575	77	2.47321	1.13253	0.83625
4930402K13Rik_CCDS57728.1_ex0_X:9105012-9105034:-_5-2	4930402K13Rik	TGGCCGGACTGTCAAAAGC	341	7.60607	341	6.83701	400	8.31776	321	7.14157	0.898889	0.858593
4930402K13Rik_CCDS57728.1_ex0_X:9105182-9105204:+_5-5	4930402K13Rik	GCCATATTGGGAAGATCAC	543	11.5193	885	16.1489	678	13.4036	715	14.6798	1.40189	1.09521
4930402K13Rik_CCDS57728.1_ex0_X:9105161-9105183:+_5-4	4930402K13Rik	CCGGATGCTGGAAAATAAG	380	8.36161	348	6.95684	433	8.92147	324	7.19896	0.831998	0.806926
4930404A10Rik_CCDS48798.1_ex5_11:54394630-54394652:+_5-4	4930404A10Rik	GATTGGGAGCATCCCAAGT	309	6.98615	242	5.1424	298	6.45173	256	5.89795	0.736085	0.914165
4930404A10Rik_CCDS48798.1_ex0_11:54370784-54370806:-_5-1	4930404A10Rik	ACTGAGCTTCAACCTGGCA	1035	21.0507	1471	26.1796	1183	22.6423	1197	23.9017	1.24365	1.05562
4930404A10Rik_CCDS48798.1_ex4_11:54390563-54390585:+_5-3	4930404A10Rik	ATCGCCAGAACTGTTCAGA	166	4.21586	177	4.02977	201	4.67717	136	3.60203	0.95586	0.770131
4930404A10Rik_CCDS48798.1_ex5_11:54394721-54394743:-_5-5	4930404A10Rik	CAGAGAGGTTTGCAAACTG	325	7.29611	426	8.29199	451	9.25077	448	9.57141	1.13649	1.03466
4930404A10Rik_CCDS48798.1_ex4_11:54390502-54390524:-_5-2	4930404A10Rik	ACTCTGCATTTGAACAACT	384	8.4391	405	7.93252	404	8.39094	300	6.73978	0.939973	0.803222
4930404N11Rik_CCDS24056.1_ex2_10:81364905-81364927:+_5-4	4930404N11Rik	GGCGTGAATTTCCAGCGCA	404	8.82655	461	8.8911	482	9.8179	488	10.3367	1.00731	1.05284
4930404N11Rik_CCDS24056.1_ex2_10:81364786-81364808:+_5-2	4930404N11Rik	GCGTGTGGGCCTCGCGGTA	783	16.1688	754	13.9065	761	14.922	808	16.4591	0.860082	1.10301
4930404N11Rik_CCDS24056.1_ex2_10:81364885-81364907:+_5-3	4930404N11Rik	CGGCCGCATCCCGTCCCAT	1746	34.8246	1897	33.4716	2067	38.8145	1876	36.8928	0.961147	0.950489
4930404N11Rik_CCDS24056.1_ex2_10:81364933-81364955:+_5-5	4930404N11Rik	TGATGGCCGGCGCCCAACG	914	18.7066	844	15.447	1038	19.9896	1074	21.5484	0.825754	1.07798
4930404N11Rik_CCDS24056.1_ex2_10:81364753-81364775:-_5-1	4930404N11Rik	GCTTTCAGAGTCGCCAGCG	561	11.8681	510	9.72985	744	14.611	636	13.1683	0.819835	0.90126
4930407I10Rik_CCDS49678.1_ex1_15:82063814-82063836:+_5-3	4930407I10Rik	ACTTGCATAGTACCGAGCC	506	10.8026	597	11.2191	633	12.5804	648	13.3979	1.03856	1.06499
4930407I10Rik_CCDS49678.1_ex1_15:82062623-82062645:+_5-1	4930407I10Rik	AGTCCTCTTAACCAACAAT	139	3.6928	135	3.31084	133	3.43315	91	2.74107	0.896567	0.798411
4930407I10Rik_CCDS49678.1_ex1_15:82063981-82064003:+_5-4	4930407I10Rik	AATGATTCACGGACCAAAA	253	5.90128	170	3.90995	237	5.33577	203	4.88392	0.662559	0.915316
4930407I10Rik_CCDS49678.1_ex1_15:82063076-82063098:+_5-2	4930407I10Rik	ATACCAGCGTGGGTCGACC	502	10.7251	588	11.065	563	11.2997	576	12.0204	1.03169	1.06377
4930407I10Rik_CCDS49678.1_ex1_15:82064091-82064113:+_5-5	4930407I10Rik	GTGATATGACCCACGGGAC	283	6.48246	348	6.95684	355	7.49451	335	7.40942	1.07318	0.988647
4930412D23Rik_CCDS59775.1_ex0_X:127721716-127721738:-_5-5	4930412D23Rik	TGGTATTTCGAGGAACCCA	0	1	0	1	0	1	0	1	1	1
4930412D23Rik_CCDS59775.1_ex0_X:127721577-127721599:+_5-1	4930412D23Rik	GCGCTAACCGAATGTCCAA	546	11.5775	556	10.5172	532	10.7326	559	11.6951	0.908424	1.08968
4930412D23Rik_CCDS59775.1_ex0_X:127721593-127721615:+_5-2	4930412D23Rik	CAAAGGAACGAGGGCATCA	847	17.4086	809	14.8479	814	15.8916	771	15.7512	0.852906	0.991165
4930412D23Rik_CCDS59775.1_ex0_X:127721608-127721630:+_5-3	4930412D23Rik	ATCATGGTAGGAGTAGTGC	722	14.9871	561	10.6028	779	15.2513	648	13.3979	0.707466	0.878476
4930412D23Rik_CCDS59775.1_ex0_X:127721677-127721699:-_5-4	4930412D23Rik	GCTTTTATAGGTATGTGGA	281	6.44371	258	5.41628	271	5.95778	261	5.99361	0.840552	1.00601
4930415F15Rik_CCDS48752.1_ex2_11:11496466-11496488:-_5-4	4930415F15Rik	AGTTTAGAGTGCCTAGGAC	313	7.06364	319	6.46043	358	7.54939	322	7.1607	0.914604	0.948513
4930415F15Rik_CCDS48752.1_ex2_11:11496441-11496463:-_5-3	4930415F15Rik	CAGACTTGATATCTCCGTA	206	4.99077	178	4.04689	205	4.75035	125	3.39158	0.810875	0.713963
4930415F15Rik_CCDS48752.1_ex1_11:11495446-11495468:-_5-1	4930415F15Rik	AGGTCACTTACGTATACAG	228	5.41696	294	6.0325	274	6.01266	264	6.05101	1.11363	1.00638
4930415F15Rik_CCDS48752.1_ex2_11:11496426-11496448:+_5-2	4930415F15Rik	ACAATGTGGACAATCCCTA	397	8.69094	530	10.0722	465	9.50689	427	9.16962	1.15893	0.964524
4930415F15Rik_CCDS48752.1_ex2_11:11496487-11496509:+_5-5	4930415F15Rik	TCAGTATACAAACTCAAGC	116	3.24723	105	2.79732	176	4.21981	106	3.02806	0.861449	0.717581
4930415L06Rik_CCDS53129.1_ex0_X:89932051-89932073:-_5-4	4930415L06Rik	CACTGTTCTTAGAAAATGA	375	8.26474	345	6.90548	400	8.31776	397	8.59564	0.835535	1.03341
4930415L06Rik_CCDS53129.1_ex0_X:89932479-89932501:-_5-5	4930415L06Rik	GTGGAAAAACGTAGGCACA	304	6.88928	334	6.71719	305	6.57979	302	6.77805	0.97502	1.03013
4930415L06Rik_CCDS53129.1_ex0_X:89931573-89931595:-_5-2	4930415L06Rik	TAACAGTATAGGTGATGAA	254	5.92065	258	5.41628	340	7.22009	347	7.63901	0.914811	1.05802
4930415L06Rik_CCDS53129.1_ex0_X:89931415-89931437:-_5-1	4930415L06Rik	ATGATTACCAAATTCAAGT	273	6.28873	291	5.98115	250	5.5736	298	6.70152	0.95109	1.20237
4930415L06Rik_CCDS53129.1_ex0_X:89931696-89931718:+_5-3	4930415L06Rik	AGAAGATTCGTTTGAAATA	17	1.32933	16	1.27388	23	1.42077	32	1.61224	0.958282	1.13477
4930415O20Rik_CCDS49722.1_ex1_15:98585299-98585321:-_5-1	4930415O20Rik	CATCTTCTGAGATAATCGG	449	9.69832	437	8.48028	468	9.56178	390	8.46172	0.874407	0.884952
4930415O20Rik_CCDS49722.1_ex2_15:98588542-98588564:+_5-3	4930415O20Rik	TTCCCAAAAGTCCCCAATC	400	8.74906	395	7.76135	398	8.28117	337	7.44769	0.887107	0.899352
4930415O20Rik_CCDS49722.1_ex1_15:98585355-98585377:+_5-2	4930415O20Rik	TACCAGGAAGCTGTGCGAA	968	19.7527	895	16.32	904	17.5381	898	18.1811	0.826216	1.03666
4930415O20Rik_CCDS49722.1_ex2_15:98588621-98588643:-_5-5	4930415O20Rik	CTTTCTCTGGACGCACGCC	1135	22.988	1321	23.612	1197	22.8984	1336	26.5612	1.02715	1.15996
4930415O20Rik_CCDS49722.1_ex2_15:98588603-98588625:+_5-4	4930415O20Rik	TCTGGCGGTCCAACATCCC	943	19.2684	921	16.7651	950	18.3797	922	18.6403	0.870081	1.01418
4930422G04Rik_CCDS51066.1_ex4_3:127562857-127562879:+_5-1	4930422G04Rik	ACCGATGACGAGCCTAAAG	426	9.25275	392	7.71	357	7.5311	356	7.81121	0.833266	1.03719
4930422G04Rik_CCDS51066.1_ex4_3:127563012-127563034:+_5-2	4930422G04Rik	TTTGGACTCGTCGCTGGAG	842	17.3118	949	17.2444	1032	19.8798	899	18.2002	0.996106	0.915512
4930422G04Rik_CCDS51066.1_ex6_3:127573164-127573186:+_5-4	4930422G04Rik	TGAAAGGATCCGCTACTAG	249	5.82379	294	6.0325	336	7.14692	312	6.96937	1.03584	0.975158
4930422G04Rik_CCDS51066.1_ex8_3:127583622-127583644:+_5-5	4930422G04Rik	AACGGTTTCCGTTTCTAAG	249	5.82379	293	6.01538	242	5.42724	287	6.49106	1.0329	1.19601
4930422G04Rik_CCDS51066.1_ex5_3:127567639-127567661:-_5-3	4930422G04Rik	CACGCGAAACTTCTATGGC	496	10.6088	478	9.18209	552	11.0985	480	10.1837	0.865514	0.917569
4930427A07Rik_CCDS49196.1_ex0_12:113156563-113156585:-_5-2	4930427A07Rik	CGAATAGCCTCACCGCCTC	1008	20.5276	1215	21.7976	1268	24.1973	1121	22.4477	1.06187	0.927693
4930427A07Rik_CCDS49196.1_ex2_12:113157274-113157296:+_5-3	4930427A07Rik	TGTCTTGGCTCCTCGCCCG	2748	54.236	2768	48.3808	3136	58.3712	3038	59.1249	0.892042	1.01291
4930427A07Rik_CCDS49196.1_ex4_12:113158065-113158087:+_5-5	4930427A07Rik	CAGATCCACCTGTACACGC	843	17.3311	818	15.002	953	18.4346	861	17.4732	0.865609	0.947849
4930427A07Rik_CCDS49196.1_ex0_12:113156544-113156566:-_5-1	4930427A07Rik	AGGTCGATCGAACTTGGCG	716	14.8708	781	14.3686	863	16.7881	755	15.4451	0.966231	0.920006
4930427A07Rik_CCDS49196.1_ex3_12:113157625-113157647:-_5-4	4930427A07Rik	CACTAGTCGGAGATCCACG	364	8.05164	391	7.69288	540	10.879	432	9.26529	0.955442	0.851669
4930428D18Rik_CCDS53116.1_ex0_X:76397378-76397400:-_5-3	4930428D18Rik	CATTCTGATATTCAATGGA	396	8.67157	341	6.83701	365	7.67745	288	6.51019	0.78844	0.847962
4930428D18Rik_CCDS53116.1_ex0_X:76397259-76397281:-_5-1	4930428D18Rik	TGGTAGACTTAAAGACCAC	144	3.78966	132	3.25949	177	4.23811	134	3.56377	0.860101	0.840887
4930428D18Rik_CCDS53116.1_ex0_X:76397464-76397486:+_5-4	4930428D18Rik	CCTTTGGAATGTGTGTCAG	866	17.7767	933	16.9705	999	19.2761	965	19.463	0.954647	1.00969
4930428D18Rik_CCDS53116.1_ex0_X:76397503-76397525:-_5-5	4930428D18Rik	AGACCAAATGGATTGTAAG	31	1.60055	13	1.22253	29	1.53054	5	1.09566	0.763815	0.715868
4930428D18Rik_CCDS53116.1_ex0_X:76397278-76397300:+_5-2	4930428D18Rik	CACAGCATTTGTTGGCATG	1290	25.9907	1394	24.8616	1302	24.8193	1370	27.2117	0.956556	1.09639
4930430A15Rik_CCDS16514.1_ex13_2:111227933-111227955:-_5-3	4930430A15Rik	CTTAAGTACAGTGCAAACA	195	4.77767	165	3.82436	217	4.96988	170	4.25254	0.800467	0.855662
4930430A15Rik_CCDS16514.1_ex14_2:111228241-111228263:+_5-4	4930430A15Rik	GTATATATACCTTCATCAG	184	4.56457	160	3.73878	171	4.12834	117	3.23851	0.819087	0.784459
4930430A15Rik_CCDS16514.1_ex15_2:111229241-111229263:+_5-5	4930430A15Rik	ATCACCGTCGCTTGCAGCC	542	11.5	589	11.0821	546	10.9887	530	11.1403	0.963664	1.01379
4930430A15Rik_CCDS16514.1_ex12_2:111225477-111225499:+_5-2	4930430A15Rik	CCTTGAGAGCCAGTAAAAG	388	8.51659	369	7.3163	348	7.36645	312	6.96937	0.859065	0.946097
4930430A15Rik_CCDS16514.1_ex11_2:111220786-111220808:-_5-1	4930430A15Rik	CTCTTATATGCCATAAGAT	57	2.10424	60	2.02704	62	2.13425	32	1.61224	0.963312	0.755414
4930430F08Rik_CCDS24151.1_ex5_10:100586224-100586246:-_5-5	4930430F08Rik	GCGGTTGCAACAGAAAAAG	257	5.97877	244	5.17663	232	5.2443	292	6.58672	0.865836	1.25598
4930430F08Rik_CCDS24151.1_ex3_10:100578323-100578345:+_5-3	4930430F08Rik	GTCCGTTTTCATCAGGCAC	991	20.1983	1098	19.7948	1048	20.1725	1013	20.3813	0.980026	1.01035
4930430F08Rik_CCDS24151.1_ex3_10:100578411-100578433:-_5-4	4930430F08Rik	GAGTTTCACTGGAACACTG	377	8.30349	470	9.04515	417	8.62876	305	6.83544	1.08932	0.79217
4930430F08Rik_CCDS24151.1_ex2_10:100577340-100577362:+_5-2	4930430F08Rik	TCTCTACTGGTACCCAACC	650	13.5922	828	15.1732	694	13.6963	639	13.2257	1.11631	0.965642
[truncated: 88,233 more rows]

## Sheet: V(D)J regulators and Setx
	Fold Enrichment (GFP-/GFP+)
Gene/gRNA	DMSO	DNAPKi
Rag1	34.7267	24.5548
	29.1023	24.9162
	15.7517	14.5
	15.8578	11.8651
	13.0988	10.3191
Rag2	53.0809	45.7481
	31.4791	25.2959
	21.3777	16.6491
	16.8681	12.311
	15.1705	12.766
Lig4	22.1458	21.0738
	17.4502	13.4817
	11.3708	15.8621
	7.92729	7.30452
	7.26119	8.00589
Xrcc4	24.5841	20.6009
	11.3065	11.7965
	3.41662	5.80773
	5.38545	6.29113
	4.44785	4.01949
Xrcc5	3.89665	1.82264
	3.48459	1.95307
	3.66479	1.94177
	2.8149	1.62332
	4.82708	2.41915
Xrcc6	3.62893	2.78572
	4.45159	2.41666
	3.53556	1.79703
	3.36787	2.56982
	3.25265	2.12461
Dclre1c	36.0303	24.2479
	15.3518	18.3692
	16.2326	17.255
	21.1715	22.1676
	22.7928	28.2747
Prkdc	7.15742	4.99062
	6.72803	5.05374
	4.3345	2.61279
	5.65969	4.80739
	8.25522	4.18559
Setx	2.2088	6.14193
	2.2965	9.59793
	3.16975	15.8853
	4.02419	13.5006
	4.03355	13.5129
