# Supplementary material for: Senataxin and DNA-PKcs redundantly promote non-homologous end joining repair of DNA double strand breaks during V(D)J recombination
Source: Sci Adv. 2025 Jun 20;11(25):eads5272. doi: 10.1126/sciadv.ads5272 (PMC12180482; doi:10.1126/sciadv.ads5272)
Supplement: Supplementary file 2 — Tables S1, S4 to S7 [file sciadv.ads5272_tables_s1_s4_to_s7.zip › ads5272_table_s4.xlsx]

## Sheet: sample1.count
			Total reads				Fold enrichment
			22045455	23553276	Normalized reads
id	gene	sgRNA	GFP-	GFP+	GFP-_Nlzd	GFP+_Nlzd	GFP-/GFP+
March1_CCDS22333.1_ex2_8:66386437-66386459:+_5-1	2022-03-01	AGGCAAGCAGCCCAACGAC	70	83	4.17526	4.52393	0.922928
March1_CCDS22333.1_ex3_8:66418860-66418882:-_5-2	2022-03-01	AAGGTTCCTGTGCAGCGAC	210	251	10.5258	11.6567	0.902981
March1_CCDS22333.1_ex3_8:66418980-66419002:+_5-3	2022-03-01	CAAGCCCCTTCGGAAGGTA	413	505	19.734	22.4408	0.879383
March1_CCDS22333.1_ex4_8:66456063-66456085:+_5-4	2022-03-01	CCAGATGACCACGAGCGAA	327	424	15.833	19.0017	0.833239
March1_CCDS22333.1_ex4_8:66456112-66456134:-_5-5	2022-03-01	ACAGGTGACGGCGATGACG	155	205	8.03093	9.70367	0.827617
March2_CCDS28627.1_ex4_17:33709802-33709824:+_10-10	2022-03-02	CTTGTGCTACATATTGAGG	268	260	13.1567	12.0388	1.09286
March2_CCDS28627.1_ex2_17:33696206-33696228:+_10-6	2022-03-02	GTGTTCGCTTCTCAGTGCG	797	794	37.1526	34.7108	1.07035
Marc2_CCDS15594.1_ex6_1:184845545-184845567:-_10-4	2022-03-02	CTGTGGCAAAGTGCGCGAC	266	270	13.066	12.4634	1.04835
March2_CCDS28627.1_ex3_17:33703002-33703024:+_10-7	2022-03-02	AGCAATATACCTCTGTGAG	73	84	4.31134	4.56638	0.944148
Marc2_CCDS15594.1_ex5_1:184841261-184841283:+_10-2	2022-03-02	GTGGATCTTATTCGAAGAA	74	89	4.3567	4.77867	0.911698
March2_CCDS28627.1_ex3_17:33703129-33703151:+_10-8	2022-03-02	TGTGCCCGTGCAGCCACAT	299	354	14.5629	16.0298	0.908491
Marc2_CCDS15594.1_ex6_1:184845573-184845595:-_10-5	2022-03-02	AGACCGAGTGCACGGACAT	183	219	9.30103	10.2981	0.903182
Marc2_CCDS15594.1_ex4_1:184834005-184834027:-_10-1	2022-03-02	TGTTTGGTCTCGACATCAA	180	221	9.16495	10.383	0.882689
Marc2_CCDS15594.1_ex5_1:184841324-184841346:-_10-3	2022-03-02	GAGAACAATTACCTGACGC	203	258	10.2082	11.9539	0.853969
March2_CCDS28627.1_ex3_17:33703179-33703201:+_10-9	2022-03-02	CGTGGCAGATTCGGCAGAA	84	110	4.81031	5.67026	0.84834
March3_CCDS29262.1_ex2_18:56807846-56807868:+_5-2	2022-03-03	CATTGGCCGGTCATTGAAG	135	159	7.12371	7.75065	0.919111
March3_CCDS29262.1_ex3_18:56811878-56811900:-_5-4	2022-03-03	GTCATGCAAGTTTCAGCCA	330	396	15.9691	17.8129	0.896487
March3_CCDS29262.1_ex2_18:56807777-56807799:-_5-1	2022-03-03	TGTGAATGTACTGGGACCT	391	488	18.7361	21.719	0.862659
March3_CCDS29262.1_ex3_18:56811831-56811853:-_5-3	2022-03-03	GCGGACTCTTGCCACCCAG	363	461	17.466	20.5726	0.84899
March3_CCDS29262.1_ex3_18:56811913-56811935:-_5-5	2022-03-03	ATTGTGGCAGCCTAGTGAA	41	74	2.85979	4.14181	0.690469
March4_CCDS15034.1_ex2_1:72452561-72452583:+_5-3	2022-03-04	TGAACCATCACAACGGCAT	3	3	1.13608	1.12737	1.00773
March4_CCDS15034.1_ex2_1:72452505-72452527:-_5-1	2022-03-04	GATCAGTGAAAGGGGCTGC	540	579	25.4948	25.5826	0.996571
March4_CCDS15034.1_ex3_1:72534705-72534727:-_5-4	2022-03-04	TTCTGTAAGGAGAAAACTG	38	44	2.72371	2.86811	0.949655
March4_CCDS15034.1_ex2_1:72452525-72452547:+_5-2	2022-03-04	CCATTTGATGAGACATGGC	296	337	14.4268	15.308	0.942436
March4_CCDS15034.1_ex3_1:72534937-72534959:+_5-5	2022-03-04	GGGTCGCCGTGCATGGGCA	390	474	18.6907	21.1246	0.884785
March5_CCDS29776.1_ex2_19:37217169-37217191:+_5-4	2022-03-05	CTTTATATTGTAGGTCCAG	136	110	7.16907	5.67026	1.26433
March5_CCDS29776.1_ex1_19:37210746-37210768:+_5-1	2022-03-05	TCTACTAAGTGGGTTCACC	50	44	3.26804	2.86811	1.13944
March5_CCDS29776.1_ex1_19:37210851-37210873:+_5-3	2022-03-05	TTAATAGTGTTTCCAAAGC	43	42	2.95052	2.78319	1.06012
March5_CCDS29776.1_ex1_19:37210831-37210853:-_5-2	2022-03-05	AGTACTCGGCGTTGCACTG	45	52	3.04124	3.20776	0.948087
March5_CCDS29776.1_ex2_19:37217282-37217304:-_5-5	2022-03-05	GTCACTGCTCCATAAGTCA	142	166	7.44124	8.04785	0.924624
March6_CCDS37054.1_ex12_15:31485945-31485967:-_5-2	2022-03-06	GTTCCCTCTCATTTGTGGC	1036	1081	47.9938	46.896	1.02341
March6_CCDS37054.1_ex20_15:31498669-31498691:-_5-4	2022-03-06	CTTTGTGCGTTCATCAGCC	289	335	14.1093	15.2231	0.926835
March6_CCDS37054.1_ex11_15:31485003-31485025:-_5-1	2022-03-06	GACCACGATGTTTCTGCAC	250	296	12.3402	13.5673	0.909558
March6_CCDS37054.1_ex22_15:31502775-31502797:-_5-5	2022-03-06	TGGCACTGCAATACGATAC	204	248	10.2536	11.5293	0.889351
March6_CCDS37054.1_ex20_15:31498641-31498663:-_5-3	2022-03-06	TACGAGAGCAGATAGTCCA	92	117	5.1732	5.96746	0.866901
March7_CCDS16057.1_ex3_2:60234377-60234399:+_5-5	2022-03-07	TCGTCCTCTGACGTCAGTG	239	249	11.8412	11.5718	1.02329
March7_CCDS16057.1_ex2_2:60232308-60232330:-_5-1	2022-03-07	TCCATAAGATTGCTGATGG	343	395	16.5588	17.7705	0.931812
March7_CCDS16057.1_ex2_2:60232325-60232347:+_5-2	2022-03-07	TGGATTATAATCACCGAAG	26	34	2.17938	2.44354	0.891897
March7_CCDS16057.1_ex3_2:60234344-60234366:-_5-4	2022-03-07	ATTCCGAGACTGTGAAGTC	63	84	3.85773	4.56638	0.844811
March7_CCDS16057.1_ex3_2:60234205-60234227:+_5-3	2022-03-07	TGAAGGTAGGCGTACAACT	194	250	9.8	11.6142	0.843792
March8_CCDS20451.1_ex3_6:116403417-116403439:+_5-2	2022-03-08	AGGATCTGCCACTGTGAAG	119	89	6.39794	4.77867	1.33885
March8_CCDS20451.1_ex3_6:116403486-116403508:-_5-4	2022-03-08	GCAAGCCTGATGCACGAAA	291	320	14.2	14.5862	0.973522
March8_CCDS20451.1_ex4_6:116405657-116405679:-_5-5	2022-03-08	ATGATCTTCCTGCGCTCAC	231	269	11.4784	12.4209	0.924115
March8_CCDS20451.1_ex1_6:116392546-116392568:-_5-1	2022-03-08	ATGTTGCTTGGATGACTCA	65	100	3.94845	5.24569	0.752704
March8_CCDS20451.1_ex3_6:116403450-116403472:-_5-3	2022-03-08	GTGACAGGGGGTGATCAGA	108	185	5.89897	8.85453	0.666209
March9_CCDS24225.1_ex3_10:127059422-127059444:-_5-4	2022-03-09	GCTCCGAACCCCCCAGTGC	420	392	20.0515	17.6431	1.13651
March9_CCDS24225.1_ex3_10:127059532-127059554:+_5-5	2022-03-09	CGGTTCCTTGTCGCCGGCC	325	340	15.7423	15.4354	1.01988
March9_CCDS24225.1_ex2_10:127058298-127058320:+_5-3	2022-03-09	CTGATCCAGCGGATTAGGC	428	460	20.4144	20.5302	0.994362
March9_CCDS24225.1_ex1_10:127057567-127057589:-_5-1	2022-03-09	CAGATTGCTGCTATCGTCC	557	631	26.266	27.7903	0.945148
March9_CCDS24225.1_ex2_10:127058246-127058268:-_5-2	2022-03-09	TACTTCAAGTACCAGGTCC	243	308	12.0227	14.0767	0.854081
March10_CCDS25540.1_ex2_11:105438818-105438840:-_5-2	2022-03-10	AGCGGGTCGTCATGCAAAC	47	44	3.13196	2.86811	1.092
March10_CCDS25540.1_ex1_11:105408788-105408810:+_5-1	2022-03-10	CTGCGAGAATCCTCCTCAC	632	619	29.668	27.2808	1.0875
March10_CCDS25540.1_ex2_11:105438834-105438856:-_5-3	2022-03-10	CAGGTCGCGGTTTTCAAGC	161	177	8.30309	8.51488	0.975128
March10_CCDS25540.1_ex2_11:105438846-105438868:-_5-4	2022-03-10	AGATACAAGTGACAGGTCG	129	146	6.85155	7.19871	0.951774
March10_CCDS25540.1_ex2_11:105438917-105438939:-_5-5	2022-03-10	TAGGCTTGTTTGAAACGAC	205	245	10.299	11.402	0.903264
March11_CCDS27401.2_ex0_15:26309453-26309475:-_5-3	2022-03-11	TCCTGCGCCCTTGCGCCGA	4221	1179	192.468	51.0567	3.76969
March11_CCDS27401.2_ex0_15:26309429-26309451:+_5-2	2022-03-11	GGCGAGCCGCCGGTAGAAC	339	290	16.3773	13.3125	1.23022
March11_CCDS27401.2_ex0_15:26309498-26309520:+_5-4	2022-03-11	TCTCTGTTGCCCGGCGACC	590	664	27.7629	29.1914	0.951064
March11_CCDS27401.2_ex0_15:26309712-26309734:+_5-5	2022-03-11	GCGGTAGCGACCAGCGCTC	263	311	12.9299	14.2041	0.910293
March11_CCDS27401.2_ex0_15:26309409-26309431:+_5-1	2022-03-11	TGGAGCGCATCGTAGGGTC	227	283	11.2969	13.0153	0.86797
Sept1_CCDS40141.1_ex8_7:127217986-127218008:-_5-5	2022-09-01	AACCTCTACGAGGATCGGC	130	117	6.89691	5.96746	1.15575
Sept1_CCDS40141.1_ex5_7:127216727-127216749:+_5-1	2022-09-01	CGTCTGCTTTACCGATGAC	163	176	8.39381	8.47242	0.990722
Sept1_CCDS40141.1_ex7_7:127217726-127217748:+_5-4	2022-09-01	GTTTGTGCCGTGCGAGCTA	437	483	20.8227	21.5067	0.968195
Sept1_CCDS40141.1_ex6_7:127217006-127217028:+_5-3	2022-09-01	CCTCAATGAAGCGAACCAC	228	270	11.3423	12.4634	0.910048
Sept1_CCDS40141.1_ex5_7:127216761-127216783:+_5-2	2022-09-01	TTTCTCGTGCACTGCCCGG	401	546	19.1897	24.1815	0.793569
Sept2_CCDS15190.1_ex3_1:93497402-93497424:+_5-2	2022-09-02	AAGCTGCGGCTTACAGTAG	178	190	9.07423	9.06682	1.00082
Sept2_CCDS15190.1_ex3_1:93497419-93497441:+_5-3	2022-09-02	AGTGGACACTCCCGGCTAC	115	151	6.21649	7.411	0.83882
Sept2_CCDS15190.1_ex2_1:93495622-93495644:-_5-1	2022-09-02	TTCTGGGTAGAGATCAGTC	118	160	6.35258	7.79311	0.815153
Sept2_CCDS15190.1_ex3_1:93497437-93497459:+_5-4	2022-09-02	CGGGGATGCCATCAACTGC	52	86	3.35876	4.6513	0.722113
Sept2_CCDS15190.1_ex4_1:93499083-93499105:+_5-5	2022-09-02	GCGTCACATCATTGATAAC	83	137	4.76495	6.8166	0.699021
Sept3_CCDS37157.1_ex1_15:82283102-82283124:+_5-2	2022-09-03	AAGTCCCAAGTGAGCCGAA	152	152	7.89485	7.45345	1.05922
Sept3_CCDS37157.1_ex4_15:82285781-82285803:-_5-5	2022-09-03	ATCCAGTGGTCGTAAGCTG	201	221	10.1175	10.383	0.974433
Sept3_CCDS37157.1_ex1_15:82283060-82283082:-_5-1	2022-09-03	TGACTTGCCCAGTCCACTC	570	654	26.8557	28.7668	0.933563
Sept3_CCDS37157.1_ex2_15:82283706-82283728:+_5-4	2022-09-03	TGACAGTCATCGACACACC	119	142	6.39794	7.02889	0.910235
Sept3_CCDS37157.1_ex1_15:82283166-82283188:+_5-3	2022-09-03	AGATCAAAGCGATTGGGCA	81	112	4.67423	5.75518	0.812178
Sept4_CCDS25213.1_ex5_11:87588725-87588747:-_5-5	2022-09-04	GGTCGATGTATTCGGCCAC	175	162	8.93814	7.87802	1.13457
Sept4_CCDS25213.1_ex1_11:87583398-87583420:-_5-1	2022-09-04	TGTCTTGGACTCCGCTGAG	6	7	1.27216	1.2972	0.980702
Sept4_CCDS25213.1_ex3_11:87584444-87584466:+_5-2	2022-09-04	CACTGACTTGTACCGGGAT	339	390	16.3773	17.5582	0.932744
Sept4_CCDS25213.1_ex4_11:87585116-87585138:+_5-3	2022-09-04	GAGCGGATCATGCAAACCG	264	340	12.9753	15.4354	0.840619
Sept4_CCDS25213.1_ex4_11:87585133-87585155:-_5-4	2022-09-04	GCGTGCTTAGTAATCTCCA	38	57	2.72371	3.42005	0.796396
Sept5_CCDS57021.1_ex7_16:18624808-18624830:-_5-3	2022-09-05	CGCGGTGAACAACTCTGAA	133	140	7.03299	6.94397	1.01282
Sept5_CCDS57021.1_ex3_16:18623385-18623407:+_5-1	2022-09-05	TTGCTGCCAATAACGGCGA	397	427	19.0082	19.1291	0.993682
Sept5_CCDS57021.1_ex6_16:18624576-18624598:+_5-2	2022-09-05	ACACACCCGTGTCCGAACG	146	171	7.62268	8.26014	0.922827
Sept5_CCDS57021.1_ex8_16:18625202-18625224:+_5-5	2022-09-05	GTCGGTCAGAAAGAGGCTA	274	350	13.4289	15.8599	0.846717
Sept5_CCDS57021.1_ex8_16:18625188-18625210:-_5-4	2022-09-05	GACCGACCTGTATAAGGAC	118	164	6.35258	7.96294	0.797768
Sept6_CCDS30066.1_ex4_X:36934453-36934475:+_5-2	2022-09-06	GCCAACAACAGCAAACGGC	420	470	20.0515	20.9548	0.956897
Sept6_CCDS30066.1_ex3_X:36930256-36930278:-_5-1	2022-09-06	CGCTATGCAGTTGAAAACG	254	285	12.5216	13.1002	0.955834
Sept6_CCDS30066.1_ex7_X:36966656-36966678:-_5-4	2022-09-06	ACCTCCAGGAGAGCAACGT	438	492	20.868	21.8888	0.953366
Sept6_CCDS30066.1_ex5_X:36942065-36942087:-_5-3	2022-09-06	AGTCGGTGAGCGAGATCAA	69	80	4.1299	4.39656	0.939348
Sept6_CCDS30066.1_ex7_X:36966672-36966694:+_5-5	2022-09-06	GAGGTCGTAGGTATTGGAC	196	243	9.89072	11.317	0.873967
Sept7_CCDS40565.1_ex6_9:25293676-25293698:+_5-5	2022-09-07	TGTTTCAGACTTAAACCAT	58	64	3.63093	3.71724	0.976779
Sept7_CCDS40565.1_ex5_9:25288191-25288213:-_5-3	2022-09-07	TATCAATGTAGTCGATAAC	19	26	1.86186	2.10388	0.884963
Sept7_CCDS40565.1_ex4_9:25286716-25286738:+_5-2	2022-09-07	TGACAATAGTTGATACTCC	29	39	2.31546	2.65582	0.871845
Sept7_CCDS40565.1_ex2_9:25265448-25265470:+_5-1	2022-09-07	ACAGAAAATCCGTGAAAAG	27	42	2.22474	2.78319	0.799349
Sept7_CCDS40565.1_ex5_9:25288256-25288278:+_5-4	2022-09-07	CGTCAGATGCCTGATAACA	150	244	7.80412	11.3595	0.687013
Sept8_CCDS48794.1_ex4_11:53535942-53535964:-_5-5	2022-09-08	TGGGGATTATATTCACCTG	57	46	3.58557	2.95302	1.2142
Sept8_CCDS48794.1_ex3_11:53535024-53535046:-_5-3	2022-09-08	CGTGTCGTGATAGTCAAAG	97	87	5.4	4.69375	1.15047
Sept8_CCDS48794.1_ex3_11:53535061-53535083:+_5-4	2022-09-08	TCTACTTCATCACGCCCAC	387	359	18.5546	16.242	1.14238
Sept8_CCDS48794.1_ex2_11:53534429-53534451:-_5-1	2022-09-08	TGCCAATCCCAGTTTCGCC	311	336	15.1072	15.2655	0.989629
Sept8_CCDS48794.1_ex3_11:53534957-53534979:-_5-2	2022-09-08	GCGTCGATGTAGTCAACTA	110	123	5.98969	6.2222	0.962632
Sept9_CCDS25684.1_ex1_11:117352223-117352245:-_5-4	2022-09-09	GGATGCGTTCCTCCGAGGT	149	133	7.75876	6.64677	1.1673
Sept9_CCDS25684.1_ex0_11:117351595-117351617:+_5-2	2022-09-09	TTCGAGTTTAACATCATGG	200	212	10.0722	10.0009	1.00713
Sept9_CCDS25684.1_ex1_11:117352256-117352278:+_5-5	2022-09-09	AAATCAAGTCGATCACCCA	64	68	3.90309	3.88707	1.00412
Sept9_CCDS25684.1_ex0_11:117351541-117351563:+_5-1	2022-09-09	GTGGGGATCGACTCCATCC	89	109	5.03711	5.62781	0.89504
Sept9_CCDS25684.1_ex1_11:117352159-117352181:-_5-3	2022-09-09	GATTAAAGTGGACTTCCCG	166	224	8.5299	10.5104	0.811571
Sept10_CCDS48566.1_ex6_10:59183564-59183586:-_5-3	2022-09-10	TCCGACAGGCCATTCTCTA	227	241	11.2969	11.2321	1.00577
Sept10_CCDS48566.1_ex8_10:59192724-59192746:-_5-5	2022-09-10	TCGATAGATCCATTGAGCA	267	291	13.1113	13.355	0.981757
Sept10_CCDS48566.1_ex4_10:59178797-59178819:-_5-2	2022-09-10	ATAAAAGTTGGAAATAAGA	1	5	1.04536	1.21228	0.862306
Sept10_CCDS48566.1_ex7_10:59192239-59192261:-_5-4	2022-09-10	GCTCAGACATATGAACTCC	135	172	7.12371	8.30259	0.85801
Sept10_CCDS48566.1_ex4_10:59178757-59178779:+_5-1	2022-09-10	AACCTTGTACGATACCCCA	61	97	3.76701	5.11832	0.735985
Sept11_CCDS51549.1_ex3_5:93154900-93154922:-_5-4	2022-09-11	TTGCAAGTAGGCCTCAAAC	189	164	9.5732	7.96294	1.20222
Sept11_CCDS51549.1_ex2_5:93148470-93148492:-_5-3	2022-09-11	TGGCTTTTAACCGGACGCC	343	370	16.5588	16.7091	0.991005
Sept11_CCDS51549.1_ex1_5:93139553-93139575:-_5-1	2022-09-11	CCGTCACTTACCCACGCAC	335	377	16.1959	17.0063	0.952348
Sept11_CCDS51549.1_ex2_5:93148452-93148474:+_5-2	2022-09-11	CAGCTACTCACAACGAGCC	238	271	11.7959	12.5058	0.94323
Sept11_CCDS51549.1_ex3_5:93154981-93155003:-_5-5	2022-09-11	CGTGGGGGCGATAAAGTAA	60	86	3.72165	4.6513	0.800132
Sept12_CCDS27929.1_ex5_16:4993961-4993983:-_5-5	2022-09-12	ACTGTTCAAGTCCAAAGTA	63	71	3.85773	4.01444	0.960963
Sept12_CCDS27929.1_ex2_16:4991948-4991970:+_5-1	2022-09-12	TGTCAGCCCGGGCGATCAC	398	461	19.0536	20.5726	0.926162
Sept12_CCDS27929.1_ex3_16:4992272-4992294:+_5-3	2022-09-12	GGTTGATGTAGCTCAGGAT	178	215	9.07423	10.1282	0.895933
Sept12_CCDS27929.1_ex5_16:4993921-4993943:+_5-4	2022-09-12	TTGTGGCATGGGTACATCC	175	212	8.93814	10.0009	0.893737
Sept12_CCDS27929.1_ex3_16:4992219-4992241:+_5-2	2022-09-12	GTGGCGCTGGCGGGTAATC	295	368	14.3814	16.6242	0.865093
Sept14_CCDS59685.1_ex5_5:129696151-129696173:-_5-3	2022-09-14	CAGTTTGAAGCCTACCTCC	174	169	8.89278	8.17522	1.08777
Sept14_CCDS59685.1_ex5_5:129696069-129696091:-_5-2	2022-09-14	TTTATTTCATCACCCCTAC	147	146	7.66804	7.19871	1.0652
Sept14_CCDS59685.1_ex6_5:129697836-129697858:-_5-5	2022-09-14	TACTCGAAGGTTGGACTGA	165	176	8.48454	8.47242	1.00143
Sept14_CCDS59685.1_ex4_5:129693016-129693038:-_5-1	2022-09-14	TTCAAAGAACGACCTACAG	100	110	5.53608	5.67026	0.976336
Sept14_CCDS59685.1_ex5_5:129696178-129696200:+_5-4	2022-09-14	TAGGTAGTCAACGACTGGC	398	468	19.0536	20.8698	0.912973
Sep15_CCDS17884.1_ex1_3:144577597-144577619:+_5-1	2022-09-15	GGGGCAGAGTTTGCGTCAG	141	137	7.39588	6.8166	1.08498
Sep15_CCDS17884.1_ex2_3:144590625-144590647:-_5-4	2022-09-15	CATCCGCAGACTTCAAGGA	338	365	16.332	16.4968	0.990009
Sep15_CCDS17884.1_ex1_3:144577678-144577700:+_5-2	2022-09-15	CAGTTTAATCTGCTCCCAC	267	296	13.1113	13.5673	0.966396
Sep15_CCDS17884.1_ex1_3:144577695-144577717:+_5-3	2022-09-15	ACTGGATCCTGTTTGCAGA	144	187	7.53196	8.93945	0.842553
Sep15_CCDS17884.1_ex2_3:144590637-144590659:+_5-5	2022-09-15	CTGCGGATGAAAATTGGGG	276	355	13.5196	16.0722	0.841178
0610007P14Rik_CCDS26063.1_ex1_12:85816413-85816435:-_5-3	0610007P14Rik	ACTCTATCACATCACACTG	26	27	2.17938	2.14634	1.0154
0610007P14Rik_CCDS26063.1_ex1_12:85816385-85816407:+_5-2	0610007P14Rik	GAAGTGTCCCAGGGCGAGG	295	311	14.3814	14.2041	1.01248
0610007P14Rik_CCDS26063.1_ex2_12:85819535-85819557:-_5-4	0610007P14Rik	AGCCCGGACCTTTGGGATC	102	122	5.6268	6.17975	0.910523
0610007P14Rik_CCDS26063.1_ex3_12:85822102-85822124:-_5-5	0610007P14Rik	TCTACGAGAAGCTCTACAC	85	115	4.85567	5.88255	0.825437
0610007P14Rik_CCDS26063.1_ex1_12:85816364-85816386:+_5-1	0610007P14Rik	AAATACAAACAACTCTGAG	32	47	2.45155	2.99548	0.818416
0610009B22Rik_CCDS36149.1_ex0_11:51685838-51685860:-_5-3	0610009B22Rik	TTCGTCTCGGCGTTCGTCA	305	327	14.8351	14.8834	0.99675
0610009B22Rik_CCDS36149.1_ex0_11:51685907-51685929:+_5-4	0610009B22Rik	CCACATGTTTTCGTCGACG	304	330	14.7897	15.0108	0.985271
0610009B22Rik_CCDS36149.1_ex0_11:51685824-51685846:-_5-2	0610009B22Rik	CGTCACGGCTGGGCACATG	344	397	16.6041	17.8554	0.929921
0610009B22Rik_CCDS36149.1_ex0_11:51685793-51685815:-_5-1	0610009B22Rik	CTGCATGACGTGAGGCACG	182	216	9.25567	10.1707	0.910033
0610009B22Rik_CCDS36149.1_ex0_11:51685931-51685953:-_5-5	0610009B22Rik	TTCATAGCTCATGCTGCTC	235	284	11.6598	13.0578	0.892939
0610009D07Rik_CCDS25791.1_ex2_12:4826759-4826781:+_5-3	0610009D07Rik	GGAATACACCTGAAACCAG	25	17	2.13402	1.72177	1.23944
0610009D07Rik_CCDS25791.1_ex2_12:4826782-4826804:+_5-4	0610009D07Rik	ACAGCCTATGTGGTCTATG	26	29	2.17938	2.23125	0.976753
0610009D07Rik_CCDS25791.1_ex1_12:4820669-4820691:+_5-1	0610009D07Rik	ATGATATATTTGGGAAATA	3	5	1.13608	1.21228	0.937142
0610009D07Rik_CCDS25791.1_ex1_12:4820693-4820715:-_5-2	0610009D07Rik	ACACTCTGATTTGACGAAT	2	6	1.09072	1.25474	0.86928
0610009D07Rik_CCDS25791.1_ex2_12:4826826-4826848:-_5-5	0610009D07Rik	AATCCTGATAGGTGGTCGC	22	36	1.99794	2.52845	0.790183
0610009O20Rik_CCDS50260.1_ex5_18:38254339-38254361:+_5-5	0610009O20Rik	CCGAGGCCCACCCCCCTGG	565	597	26.6289	26.3468	1.01071
0610009O20Rik_CCDS50260.1_ex1_18:38251165-38251187:-_5-1	0610009O20Rik	CCTAGTGAGCGGCAGGGTA	488	534	23.1361	23.672	0.97736
0610009O20Rik_CCDS50260.1_ex2_18:38251291-38251313:+_5-2	0610009O20Rik	CCACGGTTCAAAGAGGAGC	264	318	12.9753	14.5013	0.894765
0610009O20Rik_CCDS50260.1_ex5_18:38254299-38254321:-_5-4	0610009O20Rik	GAAGTCTCGGCTAGCATGC	1400	1678	64.5052	72.2427	0.892895
0610009O20Rik_CCDS50260.1_ex3_18:38252859-38252881:+_5-3	0610009O20Rik	ATCCACTTCCACGCCCCTC	169	231	8.66598	10.8076	0.801845
0610010F05Rik_CCDS36119.1_ex18_11:23625043-23625065:-_5-4	0610010F05Rik	ATAACCCTTTAATGGCTAC	23	16	2.0433	1.67931	1.21675
0610010F05Rik_CCDS36119.1_ex16_11:23620259-23620281:-_5-2	0610010F05Rik	TATGTTAAACGGAACACTA	61	55	3.76701	3.33513	1.12949
0610010F05Rik_CCDS36119.1_ex19_11:23628871-23628893:+_5-5	0610010F05Rik	CCTCTTTGGGCGTTAATCC	216	202	10.7979	9.5763	1.12757
0610010F05Rik_CCDS36119.1_ex14_11:23615151-23615173:+_5-1	0610010F05Rik	ATCAGCTATGCGTGTAAGA	53	68	3.40412	3.88707	0.875755
0610010F05Rik_CCDS36119.1_ex17_11:23622504-23622526:-_5-3	0610010F05Rik	ACATAGTATAGCTACCACA	33	45	2.49691	2.91056	0.857878
0610010K14Rik_CCDS24940.1_ex2_11:70236110-70236132:-_9-3	0610010K14Rik	GACCCAAGAAGATGACGTC	149	135	7.75876	6.73169	1.15257
0610010K14Rik_CCDS24940.1_ex2_11:70236135-70236157:+_9-4	0610010K14Rik	CTTGGGTGACTCAGCTGGA	495	515	23.4536	22.8653	1.02573
0610010K14Rik_CCDS24940.1_ex2_11:70236026-70236048:+_9-1	0610010K14Rik	CCTTCTGTTTCTTTATGGG	176	187	8.9835	8.93945	1.00493
0610010K14Rik_CCDS24940.1_ex3_11:70237531-70237553:-_9-9	0610010K14Rik	TCTCGGACTCTTCCCCTGC	499	551	23.6351	24.3938	0.968897
0610010K14Rik_CCDS24940.1_ex2_11:70236175-70236197:+_9-5	0610010K14Rik	TACACTTTTCGCTTCACAG	262	312	12.8845	14.2466	0.904396
0610010K14Rik_CCDS48833.1_ex2_11:70236969-70236991:-_9-7	0610010K14Rik	CCCTTCCGACAGTGCCAAG	252	323	12.4309	14.7136	0.84486
0610010K14Rik_CCDS48833.1_ex2_11:70236942-70236964:-_9-6	0610010K14Rik	GACGGAGATAGAGATGCTG	224	298	11.1608	13.6522	0.817513
0610010K14Rik_CCDS24940.1_ex3_11:70237516-70237538:+_9-8	0610010K14Rik	CTGGTCTCACGTACCCGGC	473	641	22.4557	28.2149	0.79588
0610010K14Rik_CCDS24940.1_ex2_11:70236053-70236075:-_9-2	0610010K14Rik	GCTCCAGTGTCCCTGAAGC	295	414	14.3814	18.5772	0.774146
0610011F06Rik_CCDS28536.1_ex0_17:25875634-25875656:+_5-1	0610011F06Rik	TCGGGCTCTGGACAGCACG	370	362	17.7835	16.3694	1.08639
0610011F06Rik_CCDS28536.1_ex1_17:25876007-25876029:+_5-4	0610011F06Rik	GCTGTACCTGGACGTGACC	226	255	11.2515	11.8265	0.951383
0610011F06Rik_CCDS28536.1_ex1_17:25876053-25876075:-_5-5	0610011F06Rik	CAGGTCCAGCGATCGGGGT	680	768	31.8454	33.6069	0.947583
0610011F06Rik_CCDS28536.1_ex0_17:25875695-25875717:-_5-3	0610011F06Rik	AGCGTTGGTCCACGTCCGA	156	199	8.07629	9.44893	0.85473
0610011F06Rik_CCDS28536.1_ex0_17:25875672-25875694:-_5-2	0610011F06Rik	TGCCACTCGGCATTCGGGA	533	697	25.1773	30.5925	0.82299
0610012H03Rik_CCDS38191.1_ex2_2:105378690-105378712:-_5-5	0610012H03Rik	GGGTGTATGGAACTTGCAC	78	74	4.53814	4.14181	1.09569
0610012H03Rik_CCDS38191.1_ex1_2:105297818-105297840:+_5-1	0610012H03Rik	GCGAGCCGAAGATCCCCAC	444	453	21.1402	20.233	1.04484
0610012H03Rik_CCDS38191.1_ex1_2:105297906-105297928:-_5-3	0610012H03Rik	GTACACAGCGTTGTTCACG	265	302	13.0206	13.822	0.942022
0610012H03Rik_CCDS38191.1_ex2_2:105378652-105378674:+_5-4	0610012H03Rik	TGCTGACATCCCCCCAGGT	326	374	15.7876	16.8789	0.935347
0610012H03Rik_CCDS38191.1_ex1_2:105297873-105297895:-_5-2	0610012H03Rik	ATTGTCCTGCCACCGGGTC	108	151	5.89897	7.411	0.795975
0610030E20Rik_CCDS51808.1_ex1_6:72347590-72347612:+_5-2	0610030E20Rik	AGGGACGACTACGACAAGA	51	46	3.3134	2.95302	1.12204
0610030E20Rik_CCDS51808.1_ex0_6:72347495-72347517:-_5-1	0610030E20Rik	CCGATCGAGCTGGTTCCGA	455	467	21.6392	20.8274	1.03898
0610030E20Rik_CCDS51808.1_ex2_6:72348623-72348645:+_5-5	0610030E20Rik	TTCTGTTTAGACTATGAGG	104	115	5.71753	5.88255	0.971947
0610030E20Rik_CCDS51808.1_ex2_6:72348538-72348560:-_5-3	0610030E20Rik	CAGTCTGGGTTCACGGGGT	298	335	14.5175	15.2231	0.953653
0610030E20Rik_CCDS51808.1_ex2_6:72348591-72348613:+_5-4	0610030E20Rik	GCTCCGAGCTAGAGCCTCC	241	279	11.932	12.8455	0.928883
0610031J06Rik_CCDS17469.1_ex1_3:88325681-88325703:+_5-1	0610031J06Rik	TATGGAGGTTATTTCCGGC	347	375	16.7402	16.9214	0.989295
0610031J06Rik_CCDS17469.1_ex3_3:88326418-88326440:-_5-5	0610031J06Rik	GGTCGACCAGATCTAGAAA	16	21	1.72577	1.8916	0.912337
0610031J06Rik_CCDS17469.1_ex2_3:88326126-88326148:+_5-3	0610031J06Rik	GACAGCACCAATGCGTCCG	193	232	9.75464	10.85	0.899044
0610031J06Rik_CCDS17469.1_ex2_3:88326175-88326197:-_5-4	0610031J06Rik	ACTTGGCCAAGGAGTACGG	69	90	4.1299	4.82112	0.856625
0610031J06Rik_CCDS17469.1_ex1_3:88325718-88325740:+_5-2	0610031J06Rik	CTGCTTCATATTCGGGCAG	113	172	6.12577	8.30259	0.737814
0610037L13Rik_CCDS18442.1_ex0_4:107890163-107890185:-_5-3	0610037L13Rik	GTCCTCGCCCACTGGCCGA	527	511	24.9052	22.6955	1.09736
0610037L13Rik_CCDS18442.1_ex1_4:107891500-107891522:+_5-5	0610037L13Rik	TGGCAATACATCCGGCTGA	642	684	30.1216	30.0405	1.0027
0610037L13Rik_CCDS18442.1_ex0_4:107890181-107890203:+_5-4	0610037L13Rik	GACTTCCGGTGGTACCTGA	340	418	16.4227	18.747	0.876016
0610037L13Rik_CCDS18442.1_ex0_4:107890141-107890163:-_5-2	0610037L13Rik	TTCGTGACGTTCTCCAGCG	146	184	7.62268	8.81208	0.865027
0610037L13Rik_CCDS18442.1_ex0_4:107890108-107890130:-_5-1	0610037L13Rik	AGTGCGATTTTCTGAGAAG	28	39	2.2701	2.65582	0.854765
0610040J01Rik_CCDS39092.1_ex1_5:63898540-63898562:+_5-5	0610040J01Rik	TTTGAAAACCACTCTGAGG	222	231	11.0701	10.8076	1.02429
0610040J01Rik_CCDS39092.1_ex1_5:63898338-63898360:+_5-4	0610040J01Rik	CCTTGAAGGAGAAGACTAC	0	0	1	1	1
0610040J01Rik_CCDS39092.1_ex1_5:63898115-63898137:+_5-1	0610040J01Rik	AGAGCAGAGGCAGTACAAC	75	91	4.40206	4.86358	0.905107
0610040J01Rik_CCDS39092.1_ex1_5:63898264-63898286:-_5-2	0610040J01Rik	CCAGGAGCTATTGTCAACC	153	208	7.94021	9.83104	0.807667
0610040J01Rik_CCDS39092.1_ex1_5:63898294-63898316:-_5-3	0610040J01Rik	GTCTATGGTGGCTACCCAG	317	459	15.3794	20.4877	0.750663
1100001G20Rik_CCDS36258.1_ex1_11:83749243-83749265:+_2-2	1100001G20Rik	GAGCTCTGCCGTGGTGACT	2058	635	94.3526	27.9602	3.37454
1100001G20Rik_CCDS36258.1_ex0_11:83747108-83747130:-_2-1	1100001G20Rik	ACGTACCTAAAAGCTGCAG	56	92	3.54021	4.90604	0.721602
1110001A16Rik_CCDS50183.1_ex1_17:78919079-78919101:+_4-3	1110001A16Rik	AATTTCCATTCATTTTGGA	142	137	7.44124	6.8166	1.09163
1110001A16Rik_CCDS50183.1_ex0_17:78918464-78918486:-_4-2	1110001A16Rik	GAGCTGAGTTTACCTTGGC	384	391	18.4186	17.6007	1.04647
1110001A16Rik_CCDS50183.1_ex2_17:78919753-78919775:-_4-4	1110001A16Rik	ATGGATTTGTAATAAACTG	11	14	1.49897	1.5944	0.940148
1110001A16Rik_CCDS50183.1_ex0_17:78918451-78918473:+_4-1	1110001A16Rik	AAAAGATGCACTCCAGCCA	163	245	8.39381	11.402	0.736174
1110001J03Rik_CCDS20014.1_ex0_6:38534950-38534972:+_5-1	1110001J03Rik	CGGCCATATCGCGACACAG	175	195	8.93814	9.2791	0.963255
1110001J03Rik_CCDS20014.1_ex0_6:38534994-38535016:+_5-3	1110001J03Rik	TTTCCGAGCACATCGGGTA	315	357	15.2887	16.1571	0.946249
1110001J03Rik_CCDS20014.1_ex1_6:38539224-38539246:-_5-4	1110001J03Rik	TTGCCGGATGCTACTCAAA	306	374	14.8804	16.8789	0.881599
1110001J03Rik_CCDS20014.1_ex1_6:38539242-38539264:+_5-5	1110001J03Rik	CAACATGTAGCCCTTCATC	208	260	10.4351	12.0388	0.866785
1110001J03Rik_CCDS20014.1_ex0_6:38534973-38534995:-_5-2	1110001J03Rik	GCCTTAACGAGGTACCGGT	169	248	8.66598	11.5293	0.751647
1110004E09Rik_CCDS28321.1_ex5_16:90931010-90931032:-_5-2	1110004E09Rik	TTTTACGAAGGACGAGATC	51	32	3.3134	2.35862	1.4048
1110004E09Rik_CCDS28321.1_ex3_16:90927437-90927459:+_5-1	1110004E09Rik	GCACCTCGAAGCTGGTCCA	304	250	14.7897	11.6142	1.27341
1110004E09Rik_CCDS28321.1_ex6_16:90934576-90934598:-_5-4	1110004E09Rik	CACCGGCTCTGCTCAGGTG	231	205	11.4784	9.70367	1.18289
1110004E09Rik_CCDS28321.1_ex6_16:90934611-90934633:-_5-5	1110004E09Rik	AGGTGGCCCGCGTCTACAA	28	28	2.2701	2.18879	1.03715
1110004E09Rik_CCDS28321.1_ex5_16:90931072-90931094:-_5-3	1110004E09Rik	ATCGAAGAGCTGAAACTGA	72	86	4.26598	4.6513	0.917159
1110004F10Rik_CCDS21766.1_ex2_7:116101983-116102005:+_5-2	1110004F10Rik	CAACATCTCACTTCCGAAC	268	291	13.1567	13.355	0.985154
1110004F10Rik_CCDS21766.1_ex3_7:116103271-116103293:+_5-4	1110004F10Rik	CAAACTGTCAGGACGGTAC	255	296	12.567	13.5673	0.926275
1110004F10Rik_CCDS21766.1_ex1_7:116099497-116099519:+_5-1	1110004F10Rik	TCTTGAGACTCATGGGTGC	337	400	16.2866	17.9828	0.905678
1110004F10Rik_CCDS21766.1_ex3_7:116103221-116103243:+_5-3	1110004F10Rik	AAGAAAATTAATGAAGAGC	5	9	1.2268	1.38211	0.88763
1110004F10Rik_CCDS21766.1_ex4_7:116104206-116104228:+_5-5	1110004F10Rik	TTTAGGTAGAAGATCATGA	88	120	4.99175	6.09483	0.819014
1110007C09Rik_CCDS49260.1_ex3_13:49205279-49205301:+_5-3	1110007C09Rik	ACGCTGCTGTAGATGGCTC	192	199	9.70928	9.44893	1.02755
1110007C09Rik_CCDS49260.1_ex3_13:49205261-49205283:-_5-2	1110007C09Rik	CGTGGGGAACGGCACTGTC	97	113	5.4	5.79763	0.931414
1110007C09Rik_CCDS49260.1_ex3_13:49205328-49205350:+_5-5	1110007C09Rik	GCCTTGGGGTTCCGGAACT	218	264	10.8887	12.2086	0.891882
1110007C09Rik_CCDS49260.1_ex3_13:49205188-49205210:+_5-1	1110007C09Rik	TACGAGGAGAGTAGCGGCT	284	365	13.8825	16.4968	0.841526
1110007C09Rik_CCDS49260.1_ex3_13:49205303-49205325:+_5-4	1110007C09Rik	GTCACAGAGCCGTACGCGC	326	434	15.7876	19.4263	0.812693
1110008F13Rik_CCDS16970.1_ex1_2:156865320-156865342:+_5-3	1110008F13Rik	GGGGCGTTTTGCCCTTGCG	120	130	6.4433	6.5194	0.988327
1110008F13Rik_CCDS16970.1_ex1_2:156865332-156865354:-_5-4	1110008F13Rik	TTCCCAAGAAGCCTCGCAA	293	333	14.2907	15.1382	0.94402
1110008F13Rik_CCDS16970.1_ex0_2:156863396-156863418:+_5-1	1110008F13Rik	GACGCGGCCTGGGACGACA	573	669	26.9918	29.4037	0.917972
1110008F13Rik_CCDS16970.1_ex2_2:156872344-156872366:-_5-5	1110008F13Rik	CAGAACTCCTGCATTGATC	219	270	10.934	12.4634	0.877292
1110008F13Rik_CCDS16970.1_ex1_2:156865283-156865305:+_5-2	1110008F13Rik	TTCCGACAGATCATCGCTC	347	439	16.7402	19.6386	0.852414
1110008J03Rik_CCDS51635.1_ex0_5:120609924-120609946:+_5-3	1110008J03Rik	GTGACTCATCGCAGTAGGA	331	355	16.0144	16.0722	0.996405
1110008J03Rik_CCDS51635.1_ex1_5:120611456-120611478:+_5-4	1110008J03Rik	GAGAGCCCTTCGGTGGTCC	458	507	21.7753	22.5257	0.966686
1110008J03Rik_CCDS51635.1_ex0_5:120609886-120609908:-_5-1	1110008J03Rik	GAGGGGTCTCGGATGGCCG	618	716	29.033	31.3992	0.924642
1110008J03Rik_CCDS51635.1_ex1_5:120611480-120611502:-_5-5	1110008J03Rik	GTAACCGATCCAGAGGAGT	216	268	10.7979	12.3785	0.872317
1110008J03Rik_CCDS51635.1_ex0_5:120609904-120609926:-_5-2	1110008J03Rik	CTGTTTGGCACTAGCAAGG	353	454	17.0124	20.2755	0.839063
1110008L16Rik_CCDS49068.1_ex0_12:55304726-55304748:-_5-5	1110008L16Rik	TTTTAGAGTTTCCAACGGA	37	36	2.67835	2.52845	1.05929
1110008L16Rik_CCDS49068.1_ex0_12:55304396-55304418:+_5-3	1110008L16Rik	GCAAAGAACAATGGCATCG	225	230	11.2062	10.7651	1.04097
1110008L16Rik_CCDS49068.1_ex0_12:55304014-55304036:-_5-1	1110008L16Rik	CATCTTTGTTGGTTCCCGA	378	451	18.1464	20.1481	0.900651
1110008L16Rik_CCDS49068.1_ex0_12:55304532-55304554:+_5-4	1110008L16Rik	GTTATACCCTTCTCATCCG	90	120	5.08247	6.09483	0.833899
1110008L16Rik_CCDS49068.1_ex0_12:55304172-55304194:+_5-2	1110008L16Rik	CTAAGAAGAGGTCCCACAT	206	271	10.3443	12.5058	0.827161
1110008P14Rik_CCDS38103.1_ex0_2:32379477-32379499:-_5-3	1110008P14Rik	AACTCTTGTCTGGACCACC	155	168	8.03093	8.13277	0.987478
1110008P14Rik_CCDS38103.1_ex0_2:32379462-32379484:+_5-2	1110008P14Rik	GTCATTCTTCTCCTCCAGG	269	295	13.2021	13.5248	0.976138
1110008P14Rik_CCDS38103.1_ex0_2:32379493-32379515:+_5-4	1110008P14Rik	GAGTTGATCTGATCCAACA	260	300	12.7938	13.7371	0.931334
1110008P14Rik_CCDS38103.1_ex0_2:32379423-32379445:+_5-1	1110008P14Rik	GTTCGACTCCAGCAGCTCC	193	264	9.75464	12.2086	0.798995
1110008P14Rik_CCDS38103.1_ex0_2:32379515-32379537:+_5-5	1110008P14Rik	AGTTGATGGCAGCATACTC	47	82	3.13196	4.48147	0.698869
1110012L19Rik_CCDS30174.1_ex0_X:70388133-70388155:+_5-3	1110012L19Rik	CAGGAGAAAAGTACGGCAG	291	224	14.2	10.5104	1.35105
1110012L19Rik_CCDS30174.1_ex0_X:70388111-70388133:+_5-2	1110012L19Rik	CAGATTCAGACCTTACTAC	215	208	10.7526	9.83104	1.09374
1110012L19Rik_CCDS30174.1_ex1_X:70388906-70388928:+_5-5	1110012L19Rik	GAGACCTTAACTGCTGAGG	0	0	1	1	1
1110012L19Rik_CCDS30174.1_ex1_X:70388868-70388890:-_5-4	1110012L19Rik	CTCCAATGTCAATAAGTCC	108	123	5.89897	6.2222	0.948051
1110012L19Rik_CCDS30174.1_ex0_X:70388075-70388097:+_5-1	1110012L19Rik	GAAGTGCTCATGGAGAGGT	435	516	20.732	22.9078	0.905018
1110017D15Rik_CCDS38717.1_ex5_4:41517051-41517073:-_5-5	1110017D15Rik	GACCCACCACTATGGGCCT	462	415	21.9567	18.6196	1.17922
1110017D15Rik_CCDS38717.1_ex4_4:41511476-41511498:-_5-2	1110017D15Rik	CCTATAAGAGTTCCATATC	71	65	4.22062	3.7597	1.12259
1110017D15Rik_CCDS38717.1_ex4_4:41511537-41511559:-_5-4	1110017D15Rik	CACCGCCACGTGGACCCTG	476	513	22.5918	22.7804	0.991718
1110017D15Rik_CCDS38717.1_ex4_4:41511504-41511526:-_5-3	1110017D15Rik	ATGACCAAATGTGCCGCAC	170	217	8.71134	10.2132	0.852953
1110017D15Rik_CCDS38717.1_ex2_4:41507557-41507579:-_5-1	1110017D15Rik	TCAGTTCGAGGAATGCCGT	297	408	14.4722	18.3224	0.789861
1110032A03Rik_CCDS23173.1_ex1_9:50764246-50764268:-_5-1	1110032A03Rik	ATATGATGCAAACTACAGC	118	113	6.35258	5.79763	1.09572
1110032A03Rik_CCDS23173.1_ex2_9:50764807-50764829:+_5-5	1110032A03Rik	CATCCGTACTGTAAAAACT	21	21	1.95258	1.8916	1.03224
1110032A03Rik_CCDS23173.1_ex2_9:50764764-50764786:-_5-4	1110032A03Rik	TCCTATTCGAACCGTACCC	220	265	10.9794	12.2511	0.896196
1110032A03Rik_CCDS23173.1_ex2_9:50764747-50764769:+_5-3	1110032A03Rik	TGGTTCCAGTTTCCTACCA	117	166	6.30722	8.04785	0.783714
1110032A03Rik_CCDS23173.1_ex2_9:50764688-50764710:+_5-2	1110032A03Rik	ATATTACCTGGGAAGGCAA	87	132	4.94639	6.60432	0.748964
1110032F04Rik_CCDS50931.1_ex0_3:68870135-68870157:-_5-4	1110032F04Rik	ACCTCGTCGCGCAGCAGAG	124	126	6.62474	6.34957	1.04334
1110032F04Rik_CCDS50931.1_ex0_3:68869912-68869934:+_5-2	1110032F04Rik	ACGCCTTTCTGGACAACGT	129	147	6.85155	7.24117	0.946193
1110032F04Rik_CCDS50931.1_ex0_3:68870173-68870195:+_5-5	1110032F04Rik	ACTCACTGTTGGATAGTGG	130	163	6.89691	7.92048	0.870769
1110032F04Rik_CCDS50931.1_ex0_3:68870016-68870038:-_5-3	1110032F04Rik	CGGGTACCTGCGTGGGCTG	320	406	15.5155	18.2375	0.850744
1110032F04Rik_CCDS50931.1_ex0_3:68869863-68869885:+_5-1	1110032F04Rik	TGCGACTCGGCCAACGCCA	393	533	18.8268	23.6295	0.796748
1110034G24Rik_CCDS50727.1_ex1_2:132750330-132750352:-_5-4	1110034G24Rik	GCTTCATAGAATCTATCCA	77	66	4.49278	3.80216	1.18164
1110034G24Rik_CCDS50727.1_ex0_2:132692110-132692132:+_5-2	1110034G24Rik	CTTCTTCGACTACTGATCC	236	222	11.7052	10.4254	1.12275
1110034G24Rik_CCDS50727.1_ex1_2:132750416-132750438:+_5-5	1110034G24Rik	AGACAATCTCTGAGCTCGA	94	104	5.26392	5.41552	0.972006
1110034G24Rik_CCDS50727.1_ex0_2:132692030-132692052:-_5-1	1110034G24Rik	TGGGATGCTTCATAACTGC	207	236	10.3897	11.0198	0.942817
1110034G24Rik_CCDS50727.1_ex1_2:132750266-132750288:+_5-3	1110034G24Rik	GGCTTGATCCTTCTTCGAA	262	300	12.8845	13.7371	0.937938
1110037F02Rik_CCDS38693.1_ex7_4:11514134-11514156:-_5-3	1110037F02Rik	GGTACGGGTCATCCCGCTC	214	137	10.7072	6.8166	1.57076
1110037F02Rik_CCDS38693.1_ex9_4:11518998-11519020:+_5-4	1110037F02Rik	GGTGTACTGCAAGCCACGA	180	164	9.16495	7.96294	1.15095
1110037F02Rik_CCDS38693.1_ex10_4:11521176-11521198:-_5-5	1110037F02Rik	TCTAACATCTGGACACCGC	427	446	20.3691	19.9358	1.02173
1110037F02Rik_CCDS38693.1_ex1_4:11494814-11494836:+_5-1	1110037F02Rik	GAAGTCCGAGTTATACCCC	112	130	6.08041	6.5194	0.932664
1110037F02Rik_CCDS38693.1_ex7_4:11513146-11513168:-_5-2	1110037F02Rik	CGGGTCATACGTCATAGGA	57	67	3.58557	3.84461	0.932621
1110051M20Rik_CCDS16431.1_ex6_2:91383839-91383861:-_5-4	1110051M20Rik	GTTTTAACAGCGTATGCCA	187	172	9.48247	8.30259	1.14211
1110051M20Rik_CCDS16431.1_ex6_2:91383745-91383767:+_5-3	1110051M20Rik	GTTCGGAAGCATCTCCAGA	222	223	11.0701	10.4679	1.05753
1110051M20Rik_CCDS16431.1_ex5_2:91304748-91304770:-_5-1	1110051M20Rik	GCTTACTCAGAAAGCCGCC	289	331	14.1093	15.0532	0.937291
1110051M20Rik_CCDS16431.1_ex7_2:91421890-91421912:-_5-5	1110051M20Rik	GGGAGGATATTAGCCAGTA	93	110	5.21856	5.67026	0.920338
1110051M20Rik_CCDS16431.1_ex5_2:91304771-91304793:-_5-2	1110051M20Rik	TTGTGCCCAGACTTCCCGC	410	543	19.5979	24.0541	0.814744
1110057K04Rik_CCDS25798.1_ex1_12:8227284-8227306:-_5-4	1110057K04Rik	GATTATCCATACCGGGAAG	132	124	6.98763	6.26466	1.1154
1110057K04Rik_CCDS25798.1_ex2_12:8238558-8238580:-_5-5	1110057K04Rik	CATATAGGTGCCTACGGAA	271	280	13.2928	12.8879	1.03141
1110057K04Rik_CCDS25798.1_ex1_12:8227225-8227247:-_5-2	1110057K04Rik	CGTAGAATGCGGAATAGCC	268	299	13.1567	13.6946	0.96072
1110057K04Rik_CCDS25798.1_ex1_12:8227249-8227271:-_5-3	1110057K04Rik	TGTACAAGGCCTTTGCAAA	113	136	6.12577	6.77414	0.904287
1110057K04Rik_CCDS25798.1_ex0_12:8220700-8220722:-_5-1	1110057K04Rik	GACGTCTTGTTTCTCAAAG	2	7	1.09072	1.2972	0.840829
1110058L19Rik_CCDS14852.1_ex1_1:24003190-24003212:-_5-3	1110058L19Rik	CTCGGTCGTTTTGACTCAC	109	104	5.94433	5.41552	1.09765
1110058L19Rik_CCDS14852.1_ex1_1:24003212-24003234:+_5-4	1110058L19Rik	GGCAGCTTTGACTTCTTAA	94	95	5.26392	5.03341	1.0458
1110058L19Rik_CCDS14852.1_ex0_1:23996344-23996366:+_5-1	1110058L19Rik	ACATCATCCGGAAACTCTG	92	105	5.1732	5.45798	0.947823
1110058L19Rik_CCDS14852.1_ex1_1:24003231-24003253:+_5-5	1110058L19Rik	GGGCTTGCTTCGCAGGCTC	389	453	18.6454	20.233	0.921532
1110058L19Rik_CCDS14852.1_ex1_1:24003144-24003166:+_5-2	1110058L19Rik	ACCACTACTCACTCTGCAG	138	171	7.25979	8.26014	0.878895
1110059E24Rik_CCDS29699.1_ex1_19:21598840-21598862:-_5-2	1110059E24Rik	TGTTTACAAAAGACAGTAA	17	9	1.77113	1.38211	1.28147
1110059E24Rik_CCDS29699.1_ex2_19:21619190-21619212:-_5-5	1110059E24Rik	TTAATGCAAAACTTCATGA	2	1	1.09072	1.04246	1.0463
1110059E24Rik_CCDS29699.1_ex1_19:21598779-21598801:-_5-1	1110059E24Rik	TTGAAGTTTGTGCCAAATG	186	191	9.43711	9.10928	1.03599
1110059E24Rik_CCDS29699.1_ex2_19:21619156-21619178:-_5-4	1110059E24Rik	CTGCAAAGAAGTTCTTGAG	87	111	4.94639	5.71272	0.865856
1110059E24Rik_CCDS29699.1_ex2_19:21619109-21619131:+_5-3	1110059E24Rik	ACTTCTTAGGCTTTGACAG	46	64	3.0866	3.71724	0.830346
1110059G10Rik_CCDS23650.1_ex1_9:122948984-122949006:-_5-2	1110059G10Rik	AAGTAGTGGTTTTAAAAAA	0	0	1	1	1
1110059G10Rik_CCDS23650.1_ex1_9:122948997-122949019:-_5-3	1110059G10Rik	GATGAACAGCCTCAAGTAG	178	193	9.07423	9.19419	0.986952
1110059G10Rik_CCDS23650.1_ex2_9:122950824-122950846:-_5-5	1110059G10Rik	AGAGAGTCGGCTACAAGGA	40	44	2.81443	2.86811	0.981286
1110059G10Rik_CCDS23650.1_ex2_9:122950804-122950826:-_5-4	1110059G10Rik	GGGCCCACCGTAGAGACCA	555	663	26.1753	29.149	0.897983
1110059G10Rik_CCDS23650.1_ex1_9:122948964-122948986:-_5-1	1110059G10Rik	GGAGACCTAACAGCTGAAG	104	130	5.71753	6.5194	0.877002
1110059M19Rik_CCDS53063.1_ex1_X:45092045-45092067:-_5-2	1110059M19Rik	GGGACTCTTCCTCAATAGC	106	81	5.80825	4.43901	1.30845
1110059M19Rik_CCDS53063.1_ex1_X:45092146-45092168:+_5-4	1110059M19Rik	GAATTCTCTGGAAGCCCTA	295	300	14.3814	13.7371	1.04691
1110059M19Rik_CCDS53063.1_ex1_X:45092074-45092096:+_5-3	1110059M19Rik	GCAGAAATAAACAGCTCAG	203	218	10.2082	10.2556	0.995382
1110059M19Rik_CCDS53063.1_ex1_X:45092030-45092052:-_5-1	1110059M19Rik	TAGCAGGTGTTAGTGTAAG	131	157	6.94227	7.66574	0.905623
1110059M19Rik_CCDS53063.1_ex1_X:45092161-45092183:-_5-5	1110059M19Rik	TCCGATCATCAGTGCCATA	394	482	18.8722	21.4642	0.879237
1110065P20Rik_CCDS51298.1_ex0_4:124849894-124849916:+_2-1	1110065P20Rik	TCCTTTGGAAGGCCACCTC	256	333	12.6124	15.1382	0.833151
1110065P20Rik_CCDS51298.1_ex0_4:124849910-124849932:-_2-2	1110065P20Rik	AGCCATCTGTATCGGCCAG	28	53	2.2701	3.25022	0.698446
1190002N15Rik_CCDS40725.1_ex2_9:94537414-94537436:-_5-2	1190002N15Rik	GCGTCTCAACGGCGACGTG	182	201	9.25567	9.53384	0.970822
1190002N15Rik_CCDS40725.1_ex2_9:94537688-94537710:+_5-5	1190002N15Rik	AGCTCGTGCCGAAGCACGC	217	258	10.8433	11.9539	0.907094
1190002N15Rik_CCDS40725.1_ex2_9:94537542-94537564:+_5-3	1190002N15Rik	GCGCTTGAGCACCACGCGC	317	376	15.3794	16.9638	0.9066
1190002N15Rik_CCDS40725.1_ex2_9:94537586-94537608:-_5-4	1190002N15Rik	ACGTGTACTTCGCGCAGTA	103	129	5.67216	6.47695	0.875747
1190002N15Rik_CCDS40725.1_ex2_9:94537314-94537336:-_5-1	1190002N15Rik	CGCCGCTACGCGGAGACCA	507	633	23.9979	27.8752	0.860905
1190003K10Rik_CCDS56887.1_ex0_13:64481829-64481851:-_5-1	1190003K10Rik	GAAGAATGGAAGGAGAGGC	38	27	2.72371	2.14634	1.269
1190003K10Rik_CCDS56887.1_ex1_13:64485892-64485914:-_5-5	1190003K10Rik	CAGACTTGTTACCGAGAAC	167	162	8.57526	7.87802	1.0885
1190003K10Rik_CCDS56887.1_ex0_13:64481841-64481863:+_5-2	1190003K10Rik	CCATTCTTCTCTAAGCCTG	432	423	20.5959	18.9593	1.08632
1190003K10Rik_CCDS56887.1_ex1_13:64485875-64485897:-_5-4	1190003K10Rik	ACTGGAAGAAGATCGCCAG	134	137	7.07835	6.8166	1.0384
1190003K10Rik_CCDS56887.1_ex1_13:64485859-64485881:+_5-3	1190003K10Rik	TCTCAGAGCGCTTCTCCCC	639	779	29.9856	34.074	0.880014
1190005I06Rik_CCDS52690.1_ex1_8:120611281-120611303:+_5-2	1190005I06Rik	CAGGACGGGGGCCTCGTCG	84	49	4.81031	3.08039	1.56159
1190005I06Rik_CCDS52690.1_ex1_8:120611220-120611242:+_5-1	1190005I06Rik	CCATGCCCGTCGGGGTTGG	606	710	28.4887	31.1444	0.914727
1190005I06Rik_CCDS52690.1_ex2_8:120628494-120628516:-_5-5	1190005I06Rik	CCGCAGAGGCGACGCCATG	493	588	23.3629	25.9647	0.899795
1190005I06Rik_CCDS52690.1_ex1_8:120611293-120611315:-_5-3	1190005I06Rik	AGCAACAACAACCACGACG	52	71	3.35876	4.01444	0.83667
1190005I06Rik_CCDS52690.1_ex2_8:120628466-120628488:-_5-4	1190005I06Rik	CCCTCCTGTCTGAAAGGTA	195	272	9.84536	12.5483	0.784598
1190007I07Rik_CCDS48653.1_ex0_10:82620171-82620193:+_5-1	1190007I07Rik	GCTCCGTTTTGAGTTCTCC	136	148	7.16907	7.28363	0.984272
1190007I07Rik_CCDS48653.1_ex1_10:82622707-82622729:-_5-4	1190007I07Rik	TGGTACTATCGGCCTGACC	141	155	7.39588	7.58083	0.975603
1190007I07Rik_CCDS48653.1_ex0_10:82620189-82620211:-_5-2	1190007I07Rik	CTGAAATTCCACCAAAGCC	181	212	9.21031	10.0009	0.920951
1190007I07Rik_CCDS48653.1_ex1_10:82622719-82622741:+_5-5	1190007I07Rik	ATAGTACCAATGCACCACC	76	107	4.44742	5.54289	0.802365
1190007I07Rik_CCDS48653.1_ex1_10:82622694-82622716:+_5-3	1190007I07Rik	CTACAGCACTCACCAGGTC	320	432	15.5155	19.3414	0.802189
1200011I18Rik_CCDS27283.1_ex4_14:76102507-76102529:+_5-2	1200011I18Rik	GAGACTTAATGAAACCAGG	134	116	7.07835	5.925	1.19466
1200011I18Rik_CCDS27283.1_ex6_14:76107423-76107445:+_5-5	1200011I18Rik	TGTAATTAGGGGGCAGAGC	210	221	10.5258	10.383	1.01375
1200011I18Rik_CCDS27283.1_ex5_14:76106070-76106092:-_5-4	1200011I18Rik	CCTCCTGGGTTTAAGAAGC	201	227	10.1175	10.6377	0.951099
1200011I18Rik_CCDS27283.1_ex3_14:76099139-76099161:-_5-1	1200011I18Rik	TTGGACCAATGCCTGCAAA	176	208	8.9835	9.83104	0.91379
1200011I18Rik_CCDS27283.1_ex5_14:76106039-76106061:+_5-3	1200011I18Rik	TTCTAATTTATCACCTGGG	302	373	14.699	16.8364	0.873045
1200014J11Rik_CCDS24994.1_ex1_11:73049903-73049925:+_5-3	1200014J11Rik	GGGATCGATGTCACCTCCA	192	187	9.70928	8.93945	1.08612
1200014J11Rik_CCDS24994.1_ex0_11:73048050-73048072:-_5-2	1200014J11Rik	CCTTTAGGGAGCGCCGCAC	358	360	17.2392	16.2845	1.05862
1200014J11Rik_CCDS24994.1_ex0_11:73048031-73048053:+_5-1	1200014J11Rik	GGCGAGCTGGAAATCGTGC	116	117	6.26186	5.96746	1.04933
1200014J11Rik_CCDS24994.1_ex8_11:73070815-73070837:-_5-5	1200014J11Rik	ACATCCCGCTGAATGCGAC	88	94	4.99175	4.99095	1.00016
1200014J11Rik_CCDS24994.1_ex2_11:73053451-73053473:-_5-4	1200014J11Rik	GCTCGAAAGTGGAAGCGCT	226	253	11.2515	11.7416	0.958263
1300002K09Rik_CCDS18141.1_ex8_4:45870807-45870829:-_5-3	1300002K09Rik	GGGTCCCACTCATACACCC	153	150	7.94021	7.36854	1.07758
1300002K09Rik_CCDS18141.1_ex9_4:45873726-45873748:-_5-5	1300002K09Rik	CGTCTCGTTCATATGGGTG	299	327	14.5629	14.8834	0.978464
1300002K09Rik_CCDS18141.1_ex3_4:45864976-45864998:-_5-2	1300002K09Rik	CCCACTGAGGAACCGTCAG	157	175	8.12165	8.42996	0.963426
1300002K09Rik_CCDS18141.1_ex3_4:45864887-45864909:+_5-1	1300002K09Rik	GGGGACTTTTAGTAACCGA	54	62	3.44948	3.63233	0.949662
1300002K09Rik_CCDS18141.1_ex9_4:45873643-45873665:-_5-4	1300002K09Rik	ACTCAATGACGATGAACTG	124	151	6.62474	7.411	0.893907
1300017J02Rik_CCDS23452.1_ex10_9:103272570-103272592:-_5-3	1300017J02Rik	GAATATGAACAGTGCTACC	127	112	6.76082	5.75518	1.17474
1300017J02Rik_CCDS23452.1_ex12_9:103277473-103277495:+_5-4	1300017J02Rik	CCAAAGTATGGTTCCCGGG	363	413	17.466	18.5347	0.942339
1300017J02Rik_CCDS23452.1_ex9_9:103269610-103269632:+_5-1	1300017J02Rik	CCTCTTTTAAGATTCCGAA	65	81	3.94845	4.43901	0.889489
1300017J02Rik_CCDS23452.1_ex9_9:103269723-103269745:-_5-2	1300017J02Rik	TTTGGCTCCCCTCACGGGG	1152	1452	53.2557	62.6475	0.850085
1300017J02Rik_CCDS23452.1_ex15_9:103282496-103282518:+_5-5	1300017J02Rik	AGATGTCCCGGATGCACTC	135	184	7.12371	8.81208	0.808403
1500009L16Rik_CCDS48656.1_ex3_10:83758123-83758145:+_4-3	1500009L16Rik	TTTCTTAAAGAAACTATGG	0	0	1	1	1
1500009L16Rik_CCDS48656.1_ex2_10:83757442-83757464:+_4-1	1500009L16Rik	AGAACAGAAGACTCGATAA	0	0	1	1	1
1500009L16Rik_CCDS48656.1_ex3_10:83758135-83758157:+_4-4	1500009L16Rik	ACTATGGAGGAGTGTATGT	31	38	2.40619	2.61336	0.920724
1500009L16Rik_CCDS48656.1_ex2_10:83757456-83757478:+_4-2	1500009L16Rik	GATAACGGAAGACGACAAG	1	4	1.04536	1.16983	0.893602
1500012F01Rik_CCDS38338.1_ex2_2:167065732-167065754:-_2-2	1500012F01Rik	GCATTCTGCATAGCCTTGT	406	459	19.4165	20.4877	0.947713
1500012F01Rik_CCDS38338.1_ex2_2:167065719-167065741:-_2-1	1500012F01Rik	CCTTGTGGGGCTGGGCAGC	374	463	17.9649	20.6576	0.869655
1500015O10Rik_CCDS14925.1_ex2_1:43738629-43738651:+_5-2	1500015O10Rik	GCGTGCCAAACGACAGCTG	300	343	14.6082	15.5627	0.938669
1500015O10Rik_CCDS14925.1_ex2_1:43738654-43738676:-_5-4	1500015O10Rik	CTGTACCTCAGGCCGCGTA	534	630	25.2227	27.7479	0.908995
1500015O10Rik_CCDS14925.1_ex2_1:43738641-43738663:+_5-3	1500015O10Rik	ACAGCTGTGGGACCGTACG	93	132	5.21856	6.60432	0.790174
1500015O10Rik_CCDS14925.1_ex2_1:43738562-43738584:-_5-1	1500015O10Rik	CATTAGTCTTTGACGGGAC	122	173	6.53402	8.34505	0.782982
1500015O10Rik_CCDS14925.1_ex2_1:43738681-43738703:+_5-5	1500015O10Rik	TACCAGCAGTTCCTCTACA	247	351	12.2041	15.9024	0.76744
1600002H07Rik_CCDS28479.1_ex6_17:24219858-24219880:+_5-2	1600002H07Rik	TGATCGTAGTCTGTGCTCA	360	408	17.3299	18.3224	0.94583
1600002H07Rik_CCDS28479.1_ex8_17:24220527-24220549:+_5-5	1600002H07Rik	CAGCCTCCTGGAAACGCGC	452	515	21.5031	22.8653	0.940424
1600002H07Rik_CCDS28479.1_ex7_17:24220239-24220261:+_5-4	1600002H07Rik	GCTAACGTTTACCTGGACT	183	210	9.30103	9.91596	0.937986
1600002H07Rik_CCDS28479.1_ex6_17:24219898-24219920:+_5-3	1600002H07Rik	GTGGCCCGCTGTATACCCT	347	419	16.7402	18.7895	0.890936
1600002H07Rik_CCDS28479.1_ex6_17:24219795-24219817:-_5-1	1600002H07Rik	GGGTATGGACCAGACCTCA	194	253	9.8	11.7416	0.834639
1600002K03Rik_CCDS24012.1_ex0_10:80173051-80173073:+_5-1	1600002K03Rik	TTATAACCACACAAACGGG	98	97	5.44536	5.11832	1.0639
1600002K03Rik_CCDS24012.1_ex0_10:80173145-80173167:+_5-4	1600002K03Rik	TCGCTTTACTTCCTCATCC	9	10	1.40825	1.42457	0.988543
1600002K03Rik_CCDS24012.1_ex0_10:80173163-80173185:-_5-5	1600002K03Rik	GCTAACGCACCTAAAAGCC	110	122	5.98969	6.17975	0.969245
1600002K03Rik_CCDS24012.1_ex0_10:80173064-80173086:+_5-2	1600002K03Rik	AACGGGAGGCTCCCGGACA	201	238	10.1175	11.1048	0.911099
1600002K03Rik_CCDS24012.1_ex0_10:80173107-80173129:+_5-3	1600002K03Rik	GCTTGTTCTACGTAATCAC	143	201	7.4866	9.53384	0.785265
1600012H06Rik_CCDS37444.1_ex0_17:14943712-14943734:+_5-1	1600012H06Rik	TCCTTCTGCACGTGGTCCA	512	524	24.2247	23.2474	1.04204
1600012H06Rik_CCDS37444.1_ex0_17:14943825-14943847:-_5-3	1600012H06Rik	AGTGCTGTCCGACACGTAC	137	154	7.21443	7.53837	0.957028
1600012H06Rik_CCDS37444.1_ex0_17:14943759-14943781:+_5-2	1600012H06Rik	TACTTGCGGTTGAACCATG	214	256	10.7072	11.869	0.902118
1600012H06Rik_CCDS37444.1_ex0_17:14943924-14943946:-_5-5	1600012H06Rik	TCCTATCCCGACCGGTCGC	198	260	9.98144	12.0388	0.829106
1600012H06Rik_CCDS37444.1_ex0_17:14943847-14943869:-_5-4	1600012H06Rik	AGTCGTCGAAGCTCGGGTG	6	13	1.27216	1.55194	0.819725
1600014C23Rik_CCDS57097.1_ex1_17:45733649-45733671:+_5-3	1600014C23Rik	CCAGTGGGTAGACTGGGGA	393	388	18.8268	17.4733	1.07746
1600014C23Rik_CCDS57097.1_ex1_17:45733705-45733727:-_5-5	1600014C23Rik	GTTCGACCCATCTACAGAG	156	166	8.07629	8.04785	1.00353
1600014C23Rik_CCDS57097.1_ex1_17:45733635-45733657:+_5-2	1600014C23Rik	CCTTTCCGGGACTCCCAGT	268	303	13.1567	13.8645	0.948952
1600014C23Rik_CCDS57097.1_ex1_17:45733670-45733692:+_5-4	1600014C23Rik	GGGGCACTGGCCGAAAGAC	90	106	5.08247	5.50044	0.924013
1600014C23Rik_CCDS57097.1_ex1_17:45733594-45733616:+_5-1	1600014C23Rik	AGGCAGGGTTCCTTGCTGG	155	188	8.03093	8.9819	0.894123
1600014K23Rik_CCDS53125.1_ex0_X:85269719-85269741:-_5-1	1600014K23Rik	TTATTGCAGAACGAGGCCA	228	237	11.3423	11.0623	1.02531
1600014K23Rik_CCDS53125.1_ex0_X:85269855-85269877:-_5-4	1600014K23Rik	TTGATTGGCAATTCTCCCA	238	270	11.7959	12.4634	0.946443
1600014K23Rik_CCDS53125.1_ex0_X:85269824-85269846:-_5-3	1600014K23Rik	CCCTGGCGCTCGGTCAGCA	961	1096	44.5918	47.5328	0.938126
1600014K23Rik_CCDS53125.1_ex0_X:85269909-85269931:+_5-5	1600014K23Rik	ATGGAGTGCGCGTTCCATC	127	153	6.76082	7.49591	0.901935
1600014K23Rik_CCDS53125.1_ex0_X:85269777-85269799:-_5-2	1600014K23Rik	CCACTTCTGAGACTGACGC	407	496	19.4619	22.0586	0.882278
1600015I10Rik_CCDS39484.2_ex0_6:48930458-48930480:-_5-2	1600015I10Rik	CTCGCATGTAGATTGGTAA	287	328	14.0186	14.9259	0.939212
1600015I10Rik_CCDS39484.2_ex0_6:48930550-48930572:+_5-4	1600015I10Rik	ATCTACCGTACGCTGACAG	104	125	5.71753	6.30712	0.90652
1600015I10Rik_CCDS39484.2_ex0_6:48930189-48930211:-_5-1	1600015I10Rik	CTCAGGTCTGCGAATACCC	365	434	17.5567	19.4263	0.903759
1600015I10Rik_CCDS39484.2_ex0_6:48931003-48931025:+_5-5	1600015I10Rik	GTTTCTAGCTATAACGTAG	51	65	3.3134	3.7597	0.881294
1600015I10Rik_CCDS39484.2_ex0_6:48930492-48930514:+_5-3	1600015I10Rik	GCCTGGGCACGATCCATCC	393	481	18.8268	21.4218	0.878862
1600016N20Rik_CCDS40181.1_ex7_7:141212401-141212423:+_5-3	1600016N20Rik	TCCGAATAGAAATTCAAGT	44	40	2.99588	2.69828	1.11029
1600016N20Rik_CCDS40181.1_ex6_7:141212021-141212043:+_5-2	1600016N20Rik	GGTATACGTTTCGGAGGTC	261	265	12.8392	12.2511	1.048
1600016N20Rik_CCDS40181.1_ex12_7:141213934-141213956:+_5-5	1600016N20Rik	AAGGAGCCACTCTGTCGAC	162	186	8.34845	8.89699	0.938346
1600016N20Rik_CCDS40181.1_ex6_7:141211850-141211872:-_5-1	1600016N20Rik	ACGACTGGCCACCCATCCC	87	103	4.94639	5.37306	0.92059
1600016N20Rik_CCDS40181.1_ex12_7:141213912-141213934:+_5-4	1600016N20Rik	AGCTTAGCGCTCTGAGAAT	63	101	3.85773	5.28815	0.729505
1600029D21Rik_CCDS40619.1_ex2_9:50501076-50501098:-_5-5	1600029D21Rik	TGTGCGATTGACGACGATG	352	368	16.967	16.6242	1.02062
1600029D21Rik_CCDS40619.1_ex1_9:50499219-50499241:+_5-4	1600029D21Rik	TTGACATCCCAAAGCCAGT	393	414	18.8268	18.5772	1.01344
1600029D21Rik_CCDS40619.1_ex1_9:50499129-50499151:+_5-3	1600029D21Rik	ATCCTGAAAGCAGTGAAGG	46	67	3.0866	3.84461	0.802837
1600029D21Rik_CCDS40619.1_ex1_9:50499102-50499124:-_5-2	1600029D21Rik	ACTGACTGAATCGTTCACG	60	103	3.72165	5.37306	0.692649
1600029D21Rik_CCDS40619.1_ex0_9:50494643-50494665:+_5-1	1600029D21Rik	AGTGATAATGGGTCCTGCG	142	255	7.44124	11.8265	0.629199
1700001C02Rik_CCDS19158.1_ex1_5:30480552-30480574:+_5-4	1700001C02Rik	GACTGATAACTCACAGAAC	900	177	41.8247	8.51488	4.91196
1700001C02Rik_CCDS19158.1_ex1_5:30480414-30480436:-_5-2	1700001C02Rik	CCATAAGAAGAGCCAAAGG	305	300	14.8351	13.7371	1.07993
1700001C02Rik_CCDS19158.1_ex1_5:30480594-30480616:-_5-5	1700001C02Rik	TGGTTGGATCGGCTGTAGG	154	165	7.98557	8.00539	0.997523
1700001C02Rik_CCDS19158.1_ex1_5:30480488-30480510:+_5-3	1700001C02Rik	GCTATGCGCTCCTCAGTGG	9	10	1.40825	1.42457	0.988543
1700001C02Rik_CCDS19158.1_ex1_5:30480394-30480416:-_5-1	1700001C02Rik	GGAAGCCACACCGGGAACA	198	291	9.98144	13.355	0.747395
1700001C19Rik_CCDS28849.1_ex1_17:47433338-47433360:+_5-2	1700001C19Rik	GAAAGCATTCTCTGCACAG	438	441	20.868	19.7235	1.05803
1700001C19Rik_CCDS28849.1_ex2_17:47436620-47436642:+_5-4	1700001C19Rik	CGCATTTCCAGGCGAGCGG	268	291	13.1567	13.355	0.985154
1700001C19Rik_CCDS28849.1_ex2_17:47436654-47436676:+_5-5	1700001C19Rik	CACCTGTCGCCGGGTGCGC	789	921	36.7897	40.1028	0.917384
1700001C19Rik_CCDS28849.1_ex0_17:47413806-47413828:+_5-1	1700001C19Rik	TCTGGGACAATGCCGTCAG	491	618	23.2722	27.2384	0.854388
1700001C19Rik_CCDS28849.1_ex2_17:47436606-47436628:-_5-3	1700001C19Rik	AAATGCGAGCTACCTGGAC	84	111	4.81031	5.71272	0.842035
1700001J03Rik_CCDS51699.1_ex3_5:146184877-146184899:-_5-4	1700001J03Rik	TATAACAGCCCAGAATACG	30	23	2.36082	1.97651	1.19444
1700001J03Rik_CCDS51699.1_ex3_5:146184834-146184856:+_5-3	1700001J03Rik	CATTATGCTGAACAGCAGC	150	159	7.80412	7.75065	1.0069
1700001J03Rik_CCDS51699.1_ex3_5:146184896-146184918:+_5-5	1700001J03Rik	TAGTTGAATCGGGGGCGCC	263	299	12.9299	13.6946	0.944159
1700001J03Rik_CCDS51699.1_ex3_5:146184745-146184767:+_5-1	1700001J03Rik	CACTCACGTTGTCATCAGC	240	280	11.8866	12.8879	0.922304
1700001J03Rik_CCDS51699.1_ex3_5:146184785-146184807:+_5-2	1700001J03Rik	CTAGCGTACGATGGGTACA	152	184	7.89485	8.81208	0.895912
1700001K19Rik_CCDS49175.1_ex1_12:110668778-110668800:-_5-3	1700001K19Rik	GTGGAAGACTCGCTCCCAA	0	0	1	1	1
1700001K19Rik_CCDS49175.1_ex1_12:110668844-110668866:+_5-4	1700001K19Rik	GTTGCGGTTCCTATCACCC	274	293	13.4289	13.4399	0.99918
1700001K19Rik_CCDS49175.1_ex1_12:110668720-110668742:+_5-2	1700001K19Rik	CATGGACTTCGAGGGCTGC	499	536	23.6351	23.7569	0.99487
1700001K19Rik_CCDS49175.1_ex1_12:110668895-110668917:+_5-5	1700001K19Rik	GCGATAGTTGGAATGACCT	176	199	8.9835	9.44893	0.950743
1700001K19Rik_CCDS49175.1_ex1_12:110668680-110668702:-_5-1	1700001K19Rik	GGGTGAACTAAAGACCAAC	24	36	2.08866	2.52845	0.826063
1700001L19Rik_CCDS49306.1_ex0_13:68597615-68597637:-_5-1	1700001L19Rik	GGTCGGGGTTTGCCACGCA	244	248	12.068	11.5293	1.04673
1700001L19Rik_CCDS49306.1_ex0_13:68597701-68597723:+_5-3	1700001L19Rik	GCAGCTACTTCAGTCGCGA	480	552	22.7732	24.4362	0.931944
1700001L19Rik_CCDS49306.1_ex0_13:68597660-68597682:+_5-2	1700001L19Rik	TTTCAGCTACATCCCACCA	325	391	15.7423	17.6007	0.894413
1700001L19Rik_CCDS49306.1_ex1_13:68611253-68611275:-_5-5	1700001L19Rik	CTCATTAATATGGAGCCCC	182	225	9.25567	10.5528	0.877081
1700001L19Rik_CCDS49306.1_ex1_13:68611175-68611197:-_5-4	1700001L19Rik	CTTAAAAACACAGTCATAG	57	113	3.58557	5.79763	0.618453
1700001O22Rik_CCDS15885.1_ex6_2:30801227-30801249:-_5-2	1700001O22Rik	CGCGACAACCCTGACTCCC	4866	375	221.726	16.9214	13.1033
1700001O22Rik_CCDS15885.1_ex6_2:30801337-30801359:-_5-4	1700001O22Rik	CGAACGCTCGGCGAGACCG	402	455	19.2351	20.3179	0.946704
1700001O22Rik_CCDS15885.1_ex6_2:30801312-30801334:+_5-3	1700001O22Rik	GGCAGTAGCAGTGCGCGCG	316	363	15.334	16.4119	0.934325
1700001O22Rik_CCDS15885.1_ex6_2:30801130-30801152:+_5-1	1700001O22Rik	CGGCCTCACGGTCCGCCTC	279	327	13.6557	14.8834	0.917509
1700001O22Rik_CCDS15885.1_ex6_2:30801408-30801430:-_5-5	1700001O22Rik	GCGAGATGTAGACGGCGCG	234	288	11.6144	13.2276	0.878045
1700001P01Rik_CCDS36297.1_ex2_11:97775652-97775674:+_5-1	1700001P01Rik	TGATCAGTTTTCCGCAAAA	103	97	5.67216	5.11832	1.10821
1700001P01Rik_CCDS36297.1_ex2_11:97775672-97775694:+_5-2	1700001P01Rik	GGGCGGAACCACGCGGCTC	164	158	8.43918	7.7082	1.09483
1700001P01Rik_CCDS36297.1_ex2_11:97775736-97775758:+_5-5	1700001P01Rik	GGAATTGCAGACCACAGCT	285	330	13.9278	15.0108	0.927855
1700001P01Rik_CCDS36297.1_ex2_11:97775717-97775739:-_5-4	1700001P01Rik	CCGCCTTATAATCCTCAAC	215	253	10.7526	11.7416	0.915767
1700001P01Rik_CCDS36297.1_ex2_11:97775690-97775712:+_5-3	1700001P01Rik	CCGGAAGTACCGACGACTG	252	345	12.4309	15.6476	0.794428
1700003E16Rik_CCDS51818.1_ex1_6:83160981-83161003:+_5-1	1700003E16Rik	CGCAGGTGGACATCGTGCC	375	403	18.0103	18.1101	0.994487
1700003E16Rik_CCDS51818.1_ex3_6:83161916-83161938:-_5-5	1700003E16Rik	GTCCCCTGCCGCGTCTGGC	841	907	39.1485	39.5084	0.990888
1700003E16Rik_CCDS51818.1_ex3_6:83161770-83161792:+_5-4	1700003E16Rik	CTTTACGATCTACGGCGGA	551	599	25.9938	26.4317	0.983433
1700003E16Rik_CCDS51818.1_ex2_6:83161399-83161421:-_5-3	1700003E16Rik	CCTCTACACAAACGGGCGC	242	299	11.9773	13.6946	0.8746
1700003E16Rik_CCDS51818.1_ex2_6:83161342-83161364:-_5-2	1700003E16Rik	AATCCGTAGTGCATGCCAG	150	196	7.80412	9.32156	0.837212
1700003F12Rik_CCDS16933.1_ex2_2:154549603-154549625:-_5-4	1700003F12Rik	GCCGCACCGGCCTCACAAA	300	328	14.6082	14.9259	0.97872
1700003F12Rik_CCDS16933.1_ex0_2:154549033-154549055:+_5-1	1700003F12Rik	GTTCTTCAGCCATCTCAAG	225	261	11.2062	12.0813	0.927568
1700003F12Rik_CCDS16933.1_ex2_2:154549545-154549567:+_5-3	1700003F12Rik	ATCGTGCTGCTTTTCCCGC	183	217	9.30103	10.2132	0.910691
1700003F12Rik_CCDS16933.1_ex1_2:154549359-154549381:-_5-2	1700003F12Rik	GCGGGGGTTCTCACCCACA	80	106	4.62887	5.50044	0.841545
1700003F12Rik_CCDS16933.1_ex2_2:154549615-154549637:-_5-5	1700003F12Rik	GGTCCTCAGTTGGCCGCAC	286	394	13.9732	17.728	0.788198
1700003M02Rik_CCDS18031.2_ex4_4:34719757-34719779:+_5-2	1700003M02Rik	TCGCTTCGTGGAGAATGGC	156	149	8.07629	7.32608	1.1024
1700003M02Rik_CCDS18031.2_ex7_4:34724814-34724836:-_5-5	1700003M02Rik	ATATGAACTATACAAGTCG	23	21	2.0433	1.8916	1.0802
1700003M02Rik_CCDS18031.2_ex4_4:34719686-34719708:+_5-1	1700003M02Rik	GGCCGTGTAGCGAAACGCC	96	123	5.35464	6.2222	0.86057
1700003M02Rik_CCDS18031.2_ex5_4:34721462-34721484:+_5-3	1700003M02Rik	CGAATTCCGGTAACAATCA	26	38	2.17938	2.61336	0.833937
1700003M02Rik_CCDS18031.2_ex6_4:34722756-34722778:-_5-4	1700003M02Rik	TCACCGGGTCTTAGAATCC	200	269	10.0722	12.4209	0.810904
1700006A11Rik_CCDS51064.1_ex6_3:124414354-124414376:+_5-2	1700006A11Rik	GGCAGACATAGGATACATG	131	123	6.94227	6.2222	1.11572
1700006A11Rik_CCDS51064.1_ex9_3:124419820-124419842:-_5-4	1700006A11Rik	CCCTGCCAGTTACTAAGAG	185	210	9.39175	9.91596	0.947135
1700006A11Rik_CCDS51064.1_ex8_3:124419290-124419312:-_5-3	1700006A11Rik	ATGCCACGCCCTAAAAGAA	80	93	4.62887	4.9485	0.935409
1700006A11Rik_CCDS51064.1_ex9_3:124419875-124419897:-_5-5	1700006A11Rik	ATAACTCAAGTATTCCACA	6	9	1.27216	1.38211	0.92045
1700006A11Rik_CCDS51064.1_ex6_3:124414334-124414356:+_5-1	1700006A11Rik	ATCCCGAGTTGCAGGAACG	71	90	4.22062	4.82112	0.875443
1700006E09Rik_CCDS48938.1_ex0_11:101987216-101987238:+_5-1	1700006E09Rik	ACAAAAATAGAGTACAAAT	5	4	1.2268	1.16983	1.0487
1700006E09Rik_CCDS48938.1_ex2_11:101988442-101988464:-_5-3	1700006E09Rik	GATTCTCTTTTGTTCACCC	323	353	15.6515	15.9873	0.978999
1700006E09Rik_CCDS48938.1_ex2_11:101988528-101988550:-_5-4	1700006E09Rik	TCATTCCAGCAGTCCACCT	402	454	19.2351	20.2755	0.948687
1700006E09Rik_CCDS48938.1_ex1_11:101987952-101987974:-_5-2	1700006E09Rik	GAGGTTTGGTATCGACGGC	357	438	17.1938	19.5961	0.877408
1700006E09Rik_CCDS48938.1_ex2_11:101988543-101988565:+_5-5	1700006E09Rik	GAATGAGTATCTTTCAAAA	12	18	1.54433	1.76422	0.875359
1700007B14Rik_CCDS52603.1_ex2_8:75577830-75577852:+_5-1	1700007B14Rik	TAATGTAGTTCAAGAACAT	32	30	2.45155	2.27371	1.07822
1700007B14Rik_CCDS52603.1_ex2_8:75577940-75577962:-_5-3	1700007B14Rik	CTTTTATATTCGACACATG	173	183	8.84742	8.76962	1.00887
1700007B14Rik_CCDS52603.1_ex4_8:75629748-75629770:-_5-4	1700007B14Rik	AAGAGGCCAGATTATGCAA	60	67	3.72165	3.84461	0.968016
1700007B14Rik_CCDS52603.1_ex2_8:75577890-75577912:-_5-2	1700007B14Rik	TCAATTAAAGCTGTGCACT	299	349	14.5629	15.8175	0.920684
1700007B14Rik_CCDS52603.1_ex5_8:75669432-75669454:-_5-5	1700007B14Rik	GCAGATCCATGAGGCAAAT	233	284	11.5691	13.0578	0.885991
1700007G11Rik_CCDS19456.1_ex2_5:98498328-98498350:+_5-5	1700007G11Rik	CTGAAAGCCCTGGCGATGA	375	394	18.0103	17.728	1.01592
1700007G11Rik_CCDS19456.1_ex0_5:98329440-98329462:+_5-1	1700007G11Rik	ACGGTCGACCTGTACTACC	60	63	3.72165	3.67479	1.01275
1700007G11Rik_CCDS19456.1_ex2_5:98498285-98498307:+_5-4	1700007G11Rik	TAGGACACTGACAAGCGCG	361	415	17.3753	18.6196	0.933169
1700007G11Rik_CCDS19456.1_ex0_5:98329458-98329480:-_5-2	1700007G11Rik	CGGACCCGCGCTTACCTCC	157	187	8.12165	8.93945	0.908518
1700007G11Rik_CCDS19456.1_ex1_5:98346253-98346275:+_5-3	1700007G11Rik	TGGTGGAGCTAGGCTACCG	110	179	5.98969	8.59979	0.696492
1700007K09Rik_CCDS21912.1_ex1_7:131327208-131327230:-_5-5	1700007K09Rik	CTTTACTCCAAAATATCCA	73	58	4.31134	3.4625	1.24515
1700007K09Rik_CCDS21912.1_ex1_7:131327191-131327213:-_5-4	1700007K09Rik	CAAGGCTCTGAAGTCCCCT	460	485	21.866	21.5916	1.01271
1700007K09Rik_CCDS21912.1_ex1_7:131327176-131327198:+_5-3	1700007K09Rik	ATTGTTCATTCTTACCCAG	52	66	3.35876	3.80216	0.883383
1700007K09Rik_CCDS21912.1_ex0_7:131326265-131326287:+_5-1	1700007K09Rik	TCTCATGGGGGTCCTTGCA	509	619	24.0887	27.2808	0.882988
1700007K09Rik_CCDS21912.1_ex0_7:131326311-131326333:-_5-2	1700007K09Rik	TTCTTAAGAATCGCAAAGG	217	273	10.8433	12.5907	0.861212
1700007K13Rik_CCDS15837.1_ex1_2:28465137-28465159:+_5-1	1700007K13Rik	GGCATCTCATGCACCGTGG	308	334	14.9711	15.1806	0.986201
1700007K13Rik_CCDS15837.1_ex2_2:28466084-28466106:+_5-5	1700007K13Rik	CTAATGCGGTAGTAGTCGC	191	236	9.66392	11.0198	0.876956
1700007K13Rik_CCDS15837.1_ex2_2:28466028-28466050:-_5-2	1700007K13Rik	GGTTTCATGGCTACGGGTA	245	308	12.1134	14.0767	0.860526
1700007K13Rik_CCDS15837.1_ex2_2:28466066-28466088:-_5-4	1700007K13Rik	TAGCGAGAAGCTCCCAGTC	194	247	9.8	11.4869	0.853148
1700007K13Rik_CCDS15837.1_ex2_2:28466051-28466073:-_5-3	1700007K13Rik	AGTCAGGTTCAACAACCCG	137	202	7.21443	9.5763	0.753363
1700008A04Rik_CCDS48767.1_ex2_11:32822095-32822117:+_5-4	1700008A04Rik	ACCTGATATCCCCATACCC	59	60	3.67629	3.54742	1.03633
1700008A04Rik_CCDS48767.1_ex1_11:32821870-32821892:+_5-2	1700008A04Rik	TGAAAGTGGTTGCAGTCCT	218	239	10.8887	11.1472	0.976806
1700008A04Rik_CCDS48767.1_ex0_11:32820638-32820660:-_5-1	1700008A04Rik	AGAGCCATTAAGGACCCTC	44	51	2.99588	3.1653	0.946474
1700008A04Rik_CCDS48767.1_ex1_11:32821887-32821909:-_5-3	1700008A04Rik	GAAGTGTCAGGACAGACCA	258	334	12.7031	15.1806	0.836797
1700008A04Rik_CCDS48767.1_ex3_11:32824431-32824453:-_5-5	1700008A04Rik	AAGTCACCACTGTGATGAC	46	74	3.0866	4.14181	0.745229
1700008F21Rik_CCDS52713.1_ex8_8:129145558-129145580:+_7-3	1700008F21Rik	TGAAGAAAAACCTGCTAGA	61	54	3.76701	3.29267	1.14406
1700008F21Rik_CCDS52713.1_ex0_8:129072559-129072581:-_7-1	1700008F21Rik	ATTTTATCAGGTGTCGACT	168	170	8.62062	8.21768	1.04903
1700008F21Rik_CCDS52713.1_ex11_8:129178236-129178258:-_7-7	1700008F21Rik	CATCTCTGACTTTTGAGGT	397	405	19.0082	18.1951	1.04469
1700008F21Rik_CCDS52713.1_ex8_8:129145571-129145593:+_7-4	1700008F21Rik	GCTAGAAGGTGAAATACAA	19	19	1.86186	1.80668	1.03054
1700008F21Rik_CCDS52713.1_ex8_8:129145591-129145613:+_7-5	1700008F21Rik	GGCTGAGAGATCCCGAGGT	177	216	9.02887	10.1707	0.887733
1700008F21Rik_CCDS52713.1_ex9_8:129163852-129163874:+_7-6	1700008F21Rik	TAGAGCGAACTAAGAAACC	22	34	1.99794	2.44354	0.817642
1700008F21Rik_CCDS52713.1_ex0_8:129072645-129072667:-_7-2	1700008F21Rik	AATCTTTCATCATAGTCGA	37	55	2.67835	3.33513	0.803072
1700008I05Rik_CCDS41129.1_ex3_X:135659193-135659215:-_5-1	1700008I05Rik	ACTTGATTGCACCACAAAA	41	30	2.85979	2.27371	1.25777
1700008I05Rik_CCDS41129.1_ex4_X:135660549-135660571:+_5-2	1700008I05Rik	TTTCATCAGGCCTAAAACT	40	46	2.81443	2.95302	0.95307
1700008I05Rik_CCDS41129.1_ex5_X:135664560-135664582:+_5-4	1700008I05Rik	TTCTTAGAAGATTCTGACG	117	137	6.30722	6.8166	0.925273
1700008I05Rik_CCDS41129.1_ex5_X:135664435-135664457:+_5-3	1700008I05Rik	TCTAATTGGTGCGCACATG	499	585	23.6351	25.8373	0.914764
1700008I05Rik_CCDS41129.1_ex6_X:135665495-135665517:+_5-5	1700008I05Rik	GTACATTGTCTCCACGAAT	297	353	14.4722	15.9873	0.905229
1700008O03Rik_CCDS52230.1_ex1_7:44361078-44361100:+_5-2	1700008O03Rik	GACATTCATATTCTCGTAG	64	51	3.90309	3.1653	1.23309
1700008O03Rik_CCDS52230.1_ex3_7:44362930-44362952:+_5-5	1700008O03Rik	GGGAGTACTCACGAGGACT	192	193	9.70928	9.19419	1.05602
1700008O03Rik_CCDS52230.1_ex2_7:44362741-44362763:+_5-4	1700008O03Rik	TTCCGAGATGACCTGCCGC	637	797	29.8948	34.8382	0.858106
1700008O03Rik_CCDS52230.1_ex2_7:44362648-44362670:+_5-3	1700008O03Rik	CACCGAAGTCTCCATGCAA	253	330	12.4763	15.0108	0.831155
1700008O03Rik_CCDS52230.1_ex1_7:44361062-44361084:-_5-1	1700008O03Rik	ATGTCATCTGCGGTACTGC	180	278	9.16495	12.803	0.715842
1700008P02Rik_CCDS50858.1_ex2_3:6620109-6620131:+_5-3	1700008P02Rik	AATGGGCGGGAGGTTCGAA	104	101	5.71753	5.28815	1.0812
1700008P02Rik_CCDS50858.1_ex2_3:6620020-6620042:+_5-1	1700008P02Rik	GTGGCTAGTTTTCTGATCA	235	242	11.6598	11.2746	1.03417
1700008P02Rik_CCDS50858.1_ex2_3:6620049-6620071:+_5-2	1700008P02Rik	CTACGGAACTGGTTGATGG	365	411	17.5567	18.4498	0.951593
1700008P02Rik_CCDS50858.1_ex2_3:6620144-6620166:+_5-4	1700008P02Rik	AAGGAAAGTTTAGTAAGGC	26	31	2.17938	2.31617	0.940944
1700008P02Rik_CCDS50858.1_ex2_3:6620261-6620283:+_5-5	1700008P02Rik	TGGTGACAAGCCTGAACGT	283	331	13.8371	15.0532	0.919211
1700009N14Rik_CCDS38709.1_ex0_4:39451027-39451049:+_5-3	1700009N14Rik	GCTATTACATCCAAGCCCA	294	311	14.3361	14.2041	1.00929
1700009N14Rik_CCDS38709.1_ex0_4:39450882-39450904:-_5-1	1700009N14Rik	TTCAAATTCACCAGTCAAG	145	155	7.57732	7.58083	0.999538
1700009N14Rik_CCDS38709.1_ex0_4:39451224-39451246:-_5-5	1700009N14Rik	TGAAATGTCGTAATACTGA	51	56	3.3134	3.37759	0.980996
1700009N14Rik_CCDS38709.1_ex0_4:39451100-39451122:-_5-4	1700009N14Rik	ACCAGATCCCTATGCCAGT	154	186	7.98557	8.89699	0.897558
1700009N14Rik_CCDS38709.1_ex0_4:39450965-39450987:+_5-2	1700009N14Rik	GCCCATCAAGTTTAACGTC	153	229	7.94021	10.7226	0.740509
1700009P17Rik_CCDS35771.1_ex3_1:171126040-171126062:-_5-3	1700009P17Rik	TGCCCATGAAGGAACCCCA	97	97	5.4	5.11832	1.05503
1700009P17Rik_CCDS35771.1_ex2_1:171125298-171125320:+_5-1	1700009P17Rik	GATCATCGCCAACGATCGA	469	523	22.2742	23.205	0.95989
1700009P17Rik_CCDS35771.1_ex3_1:171126101-171126123:-_5-4	1700009P17Rik	GTAGTTGTACGGGCGGTCA	590	662	27.7629	29.1065	0.953838
1700009P17Rik_CCDS35771.1_ex2_1:171125330-171125352:-_5-2	1700009P17Rik	CCTTGGAACGGGGCACTGA	343	389	16.5588	17.5157	0.945364
1700009P17Rik_CCDS35771.1_ex3_1:171126125-171126147:+_5-5	1700009P17Rik	TGCCGACAACCTCACCAAA	140	171	7.35052	8.26014	0.889878
1700010B08Rik_CCDS50816.1_ex2_2:173721863-173721885:+_5-5	1700010B08Rik	TGTCTCCACAGGCTTCTCC	265	274	13.0206	12.6332	1.03067
1700010B08Rik_CCDS50816.1_ex2_2:173721811-173721833:-_5-3	1700010B08Rik	GAGCAGCGTTCTCTTTCCA	372	397	17.8742	17.8554	1.00105
1700010B08Rik_CCDS50816.1_ex2_2:173721794-173721816:+_5-2	1700010B08Rik	CAGGAGAAAGAGGAAACCA	12	14	1.54433	1.5944	0.968598
1700010B08Rik_CCDS50816.1_ex2_2:173721836-173721858:-_5-4	1700010B08Rik	GAGTTTCGGATTGAGAGTC	632	726	29.668	31.8237	0.932261
1700010B08Rik_CCDS50816.1_ex2_2:173721776-173721798:+_5-1	1700010B08Rik	CACAATATAGAAATACCGC	127	158	6.76082	7.7082	0.877096
1700010D01Rik_CCDS53138.1_ex1_X:95733121-95733143:+_5-5	1700010D01Rik	AGGTTGATGGCACAGCATC	144	143	7.53196	7.07134	1.06514
1700010D01Rik_CCDS53138.1_ex1_X:95733049-95733071:+_5-2	1700010D01Rik	GCTCAGCAGTCGAGGTTGA	660	692	30.9381	30.3802	1.01837
1700010D01Rik_CCDS53138.1_ex1_X:95732996-95733018:+_5-1	1700010D01Rik	CTTCTTGCTACATTTGGAC	631	730	29.6227	31.9936	0.925895
1700010D01Rik_CCDS53138.1_ex1_X:95733102-95733124:+_5-4	1700010D01Rik	GTCTTGGGTTCGGAAGTCC	150	189	7.80412	9.02436	0.864784
1700010D01Rik_CCDS53138.1_ex1_X:95733068-95733090:+_5-3	1700010D01Rik	TGGCTCAACATCAGGTGTG	503	633	23.8165	27.8752	0.854396
1700010I14Rik_CCDS28385.2_ex1_17:8992698-8992720:+_5-5	1700010I14Rik	TATGACTTCACGGGGAGCA	395	395	18.9175	17.7705	1.06455
1700010I14Rik_CCDS28385.2_ex1_17:8992608-8992630:-_5-4	1700010I14Rik	CGTTATACCAGCTAGGTAG	350	351	16.8763	15.9024	1.06124
1700010I14Rik_CCDS28385.2_ex1_17:8992390-8992412:-_5-2	1700010I14Rik	CACGGGAGGCCTGTACGCG	606	669	28.4887	29.4037	0.96888
1700010I14Rik_CCDS28385.2_ex1_17:8992577-8992599:-_5-3	1700010I14Rik	CGGTACACATCCCTGCCTG	560	619	26.4021	27.2808	0.967788
1700010I14Rik_CCDS28385.2_ex1_17:8992211-8992233:+_5-1	1700010I14Rik	GCACTGGCGCAATTCCAAC	283	325	13.8371	14.7985	0.935035
1700011A15Rik_CCDS37217.1_ex2_15:101452424-101452446:+_5-3	1700011A15Rik	CGGCCTCAGGCAGCGCTAA	178	179	9.07423	8.59979	1.05517
1700011A15Rik_CCDS37217.1_ex2_15:101452412-101452434:+_5-2	1700011A15Rik	CCATGCCGGATGCGGCCTC	670	775	31.3918	33.9041	0.925898
1700011A15Rik_CCDS37217.1_ex2_15:101452520-101452542:+_5-5	1700011A15Rik	AGCTCATGATCGTCAAACT	41	50	2.85979	3.12285	0.915765
1700011A15Rik_CCDS37217.1_ex2_15:101452498-101452520:+_5-4	1700011A15Rik	CGGCAGCTACGTGAGTACC	307	403	14.9258	18.1101	0.824166
1700011A15Rik_CCDS37217.1_ex2_15:101452379-101452401:-_5-1	1700011A15Rik	GGCTTTTCTGTAGTTCACA	134	182	7.07835	8.72716	0.811071
1700011E24Rik_CCDS50206.1_ex4_17:87422590-87422612:+_5-3	1700011E24Rik	GCAGCTCCAAGAAGTCAGG	451	484	21.4577	21.5492	0.995757
1700011E24Rik_CCDS50206.1_ex3_17:87411547-87411569:-_5-1	1700011E24Rik	TACGAGGTACTTCCAGCAC	285	309	13.9278	14.1192	0.986447
1700011E24Rik_CCDS50206.1_ex3_17:87411562-87411584:-_5-2	1700011E24Rik	CTTTGCCCGGGACAGTACG	330	372	15.9691	16.794	0.950881
1700011E24Rik_CCDS50206.1_ex4_17:87422755-87422777:-_5-5	1700011E24Rik	CACAGGATACTCCGATACC	268	305	13.1567	13.9494	0.943176
1700011E24Rik_CCDS50206.1_ex4_17:87422639-87422661:-_5-4	1700011E24Rik	CTTGTGCTGAGAAACGATC	188	223	9.52783	10.4679	0.910196
1700011H14Rik_CCDS26996.1_ex5_14:49245088-49245110:-_5-4	1700011H14Rik	ACCAGAATCGAACTCGAGA	84	95	4.81031	5.03341	0.955676
1700011H14Rik_CCDS26996.1_ex3_14:49235927-49235949:+_5-1	1700011H14Rik	AGAGGTAATTGCTTGTGGC	100	116	5.53608	5.925	0.934359
1700011H14Rik_CCDS26996.1_ex5_14:49245025-49245047:+_5-3	1700011H14Rik	TTGGTTTTGCCATACCTGC	300	349	14.6082	15.8175	0.923551
1700011H14Rik_CCDS26996.1_ex5_14:49245110-49245132:-_5-5	1700011H14Rik	AGCTCATTCACGAGACTGC	88	104	4.99175	5.41552	0.921749
1700011H14Rik_CCDS26996.1_ex4_14:49243803-49243825:-_5-2	1700011H14Rik	CCAATCTTTCCAGTATCCA	124	167	6.62474	8.09031	0.818849
1700011I03Rik_CCDS50295.1_ex1_18:57538029-57538051:-_5-1	1700011I03Rik	TAACTTCCAAGCATCGACC	186	197	9.43711	9.36402	1.00781
1700011I03Rik_CCDS50295.1_ex2_18:57563985-57564007:+_5-2	1700011I03Rik	CACTTGGAGATTTGCCTGA	628	667	29.4866	29.3188	1.00572
1700011I03Rik_CCDS50295.1_ex4_18:57594075-57594097:-_5-4	1700011I03Rik	TTGCAACTTCTCAATGCAC	309	355	15.0165	16.0722	0.934314
1700011I03Rik_CCDS50295.1_ex3_18:57592037-57592059:+_5-3	1700011I03Rik	ATGTGAACCGAAAGAACGT	30	51	2.36082	3.1653	0.745845
1700011I03Rik_CCDS50295.1_ex4_18:57594110-57594132:-_5-5	1700011I03Rik	ATGTTAAGTTTCTCCTGGG	76	117	4.44742	5.96746	0.745279
1700011L22Rik_CCDS52605.1_ex5_8:79248351-79248373:-_5-4	1700011L22Rik	ACGCAAGGCCCAACAACTG	82	79	4.71959	4.3541	1.08394
1700011L22Rik_CCDS52605.1_ex5_8:79248365-79248387:-_5-5	1700011L22Rik	TTCGAACTGATCAGACGCA	190	231	9.61856	10.8076	0.889985
1700011L22Rik_CCDS52605.1_ex4_8:79229343-79229365:-_5-3	1700011L22Rik	ACACTCTACCCGGCCACGC	279	352	13.6557	15.9448	0.856432
1700011L22Rik_CCDS52605.1_ex3_8:79220273-79220295:-_5-2	1700011L22Rik	GATATAGCAAGCCCCTCCA	228	302	11.3423	13.822	0.820596
1700011L22Rik_CCDS52605.1_ex2_8:79214884-79214906:+_5-1	1700011L22Rik	TAACTTACAGGGGGACATA	160	220	8.25773	10.3405	0.798579
1700012A03Rik_CCDS19984.1_ex1_6:32058472-32058494:+_5-2	1700012A03Rik	TCTCCTCTAGTTCAAGATC	90	81	5.08247	4.43901	1.14496
1700012A03Rik_CCDS19984.1_ex1_6:32058578-32058600:-_5-5	1700012A03Rik	CTGCAGCCACTTCTGCAGC	300	299	14.6082	13.6946	1.06671
1700012A03Rik_CCDS19984.1_ex0_6:32051723-32051745:-_5-1	1700012A03Rik	GAAACAGGAAGTACCTCAG	224	250	11.1608	11.6142	0.960961
1700012A03Rik_CCDS19984.1_ex1_6:32058491-32058513:+_5-3	1700012A03Rik	TGGAGTCACTCTAGAGGAG	250	293	12.3402	13.4399	0.918178
1700012A03Rik_CCDS19984.1_ex1_6:32058549-32058571:-_5-4	1700012A03Rik	CTGCGCCCTCTTCTGCAGC	565	673	26.6289	29.5735	0.900429
1700012B07Rik_CCDS48972.1_ex2_11:109797381-109797403:-_5-4	1700012B07Rik	ACAGCAAAGTCGTTGGACA	169	149	8.66598	7.32608	1.18289
1700012B07Rik_CCDS48972.1_ex3_11:109813670-109813692:-_5-5	1700012B07Rik	CACCACTCATCCCACGGTC	293	328	14.2907	14.9259	0.957446
1700012B07Rik_CCDS48972.1_ex1_11:109794270-109794292:-_5-2	1700012B07Rik	GGTCCTTTGCAGGCACGTA	465	522	22.0928	23.1625	0.953816
1700012B07Rik_CCDS48972.1_ex1_11:109794227-109794249:+_5-1	1700012B07Rik	TGTCCATAAGGTGCCGGAA	283	327	13.8371	14.8834	0.9297
1700012B07Rik_CCDS48972.1_ex2_11:109797277-109797299:-_5-3	1700012B07Rik	AAGATGAGTCCTCACAGAA	38	53	2.72371	3.25022	0.838009
1700012B09Rik_CCDS40536.1_ex3_9:14770862-14770884:-_5-5	1700012B09Rik	GCACCCGTGCTGAGCCTGG	602	630	28.3072	27.7479	1.02016
1700012B09Rik_CCDS40536.1_ex3_9:14770839-14770861:+_5-4	1700012B09Rik	TTGTTGGCGAGACTCTTGG	269	308	13.2021	14.0767	0.937864
1700012B09Rik_CCDS40536.1_ex2_9:14766856-14766878:-_5-2	1700012B09Rik	ATGTGAAAAGCCCACCTAC	104	122	5.71753	6.17975	0.925204
1700012B09Rik_CCDS40536.1_ex1_9:14761704-14761726:+_5-1	1700012B09Rik	AATGCTCCAGATTCCATCC	87	130	4.94639	6.5194	0.758719
1700012B09Rik_CCDS40536.1_ex2_9:14766920-14766942:-_5-3	1700012B09Rik	GAACCGCATAAGAGAATCA	67	102	4.03918	5.33061	0.757733
1700012L04Rik_CCDS40856.1_ex0_X:9284061-9284083:-_1-1	1700012L04Rik	GTTACGCGCTTCCTGCCAG	498	485	23.5897	21.5916	1.09254
1700012P22Rik_CCDS51365.1_ex2_4:144423845-144423867:+_5-5	1700012P22Rik	TCCTTCCTGTAAATGCACT	156	150	8.07629	7.36854	1.09605
1700012P22Rik_CCDS51365.1_ex1_4:144419764-144419786:-_5-1	1700012P22Rik	CTATGATGACCACTACAAC	219	223	10.934	10.4679	1.04453
1700012P22Rik_CCDS51365.1_ex1_4:144419832-144419854:+_5-3	1700012P22Rik	GTGCTTGTACGGGAGACCC	209	239	10.4804	11.1472	0.940183
1700012P22Rik_CCDS51365.1_ex1_4:144419789-144419811:+_5-2	1700012P22Rik	TGATCAGATAGCGATGCGA	248	285	12.2495	13.1002	0.935059
1700012P22Rik_CCDS51365.1_ex2_4:144423778-144423800:-_5-4	1700012P22Rik	TATTCGAAAAGTAAAATGG	44	63	2.99588	3.67479	0.815252
1700013D24Rik_CCDS51906.1_ex2_6:124356872-124356894:-_5-3	1700013D24Rik	CAGCACACCAAGAAATGTA	110	109	5.98969	5.62781	1.0643
1700013D24Rik_CCDS51906.1_ex1_6:124356409-124356431:-_5-1	1700013D24Rik	TGAAGATGAACCATCTGGG	270	282	13.2474	12.9729	1.02116
1700013D24Rik_CCDS51906.1_ex2_6:124356911-124356933:+_5-5	1700013D24Rik	AGGCGAGAACATGACAAAA	5	8	1.2268	1.33966	0.915761
1700013D24Rik_CCDS51906.1_ex2_6:124356892-124356914:+_5-4	1700013D24Rik	GGTCTATCTCGAGCAAAAA	61	77	3.76701	4.26918	0.882372
1700013D24Rik_CCDS51906.1_ex1_6:124356458-124356480:+_5-2	1700013D24Rik	AACATTGCGCAGAGAACAT	11	20	1.49897	1.84914	0.810631
1700013F07Rik_CCDS51046.1_ex1_3:108542506-108542528:-_5-1	1700013F07Rik	GCTGTTGCGCAAGGTGAGC	328	368	15.8784	16.6242	0.955137
1700013F07Rik_CCDS51046.1_ex2_3:108543462-108543484:-_5-3	1700013F07Rik	GTTATACAAGGTTGCTAAG	73	83	4.31134	4.52393	0.953009
1700013F07Rik_CCDS51046.1_ex2_3:108543536-108543558:-_5-5	1700013F07Rik	TACCCCTGGATATCCTCAA	187	230	9.48247	10.7651	0.880854
1700013F07Rik_CCDS51046.1_ex2_3:108543510-108543532:+_5-4	1700013F07Rik	ACTGAGATATTGTTACACC	38	50	2.72371	3.12285	0.872189
1700013F07Rik_CCDS51046.1_ex2_3:108543426-108543448:+_5-2	1700013F07Rik	ATTCCTCTCTAGATACCAA	54	70	3.44948	3.97199	0.868453
1700013G24Rik_CCDS18818.1_ex0_4:137454635-137454657:+_5-1	1700013G24Rik	CCAATATGAACAACGGCAA	245	254	12.1134	11.7841	1.02795
1700013G24Rik_CCDS18818.1_ex0_4:137454699-137454721:-_5-3	1700013G24Rik	GAGTGGCCAGATTGGCCGC	422	461	20.1423	20.5726	0.97908
1700013G24Rik_CCDS18818.1_ex0_4:137455057-137455079:-_5-5	1700013G24Rik	GGGGCGTTCCGTTTGGTCC	213	239	10.6619	11.1472	0.95646
1700013G24Rik_CCDS18818.1_ex0_4:137454659-137454681:+_5-2	1700013G24Rik	TGCGAAGCCGCCTTCCAAG	275	327	13.4742	14.8834	0.905318
1700013G24Rik_CCDS18818.1_ex0_4:137454795-137454817:-_5-4	1700013G24Rik	TGACTCGTCTCTACACACT	198	256	9.98144	11.869	0.840969
1700013H16Rik_CCDS53071.1_ex7_X:53751579-53751601:-_5-4	1700013H16Rik	TTTGAAAGCACCCCAACAG	167	180	8.57526	8.64225	0.992248
1700013H16Rik_CCDS53071.1_ex7_X:53751517-53751539:-_5-3	1700013H16Rik	GCATCCCAGGGTTTTGCAG	274	313	13.4289	14.289	0.939803
1700013H16Rik_CCDS53071.1_ex6_X:53751057-53751079:-_5-2	1700013H16Rik	TCAACATCTGATTCATGTC	84	101	4.81031	5.28815	0.909639
1700013H16Rik_CCDS53071.1_ex6_X:53751023-53751045:-_5-1	1700013H16Rik	TAGAACTGTTTACAGATCC	84	101	4.81031	5.28815	0.909639
1700013H16Rik_CCDS53071.1_ex7_X:53751752-53751774:-_5-5	1700013H16Rik	GCACCACAAGGGACCCTGG	169	212	8.66598	10.0009	0.866522
1700015E13Rik_CCDS15471.1_ex1_1:170311603-170311625:-_5-3	1700015E13Rik	CATACGAAGTAGCTGTAAG	113	127	6.12577	6.39203	0.958345
1700015E13Rik_CCDS15471.1_ex1_1:170311700-170311722:-_5-4	1700015E13Rik	TTCAGCCACGTCCTCAAGA	312	367	15.1526	16.5817	0.913813
1700015E13Rik_CCDS15471.1_ex1_1:170311538-170311560:+_5-2	1700015E13Rik	TTGGGGGACACCCAGAATG	139	166	7.30515	8.04785	0.907715
1700015E13Rik_CCDS15471.1_ex1_1:170311841-170311863:-_5-5	1700015E13Rik	GTAGCCATTCTGCTGGGCT	486	603	23.0454	26.6015	0.866317
1700015E13Rik_CCDS15471.1_ex0_1:170308973-170308995:-_5-1	1700015E13Rik	GAGCGTTTACCTGGCAAGC	228	289	11.3423	13.2701	0.854726
1700015F17Rik_CCDS51410.1_ex5_5:5478887-5478909:+_5-5	1700015F17Rik	GATTTTCCGCTTCCAGTGA	566	624	26.6742	27.4931	0.970214
1700015F17Rik_CCDS51410.1_ex4_5:5466657-5466679:-_5-3	1700015F17Rik	CTTGTAGAATGTGCTCAAA	120	143	6.4433	7.07134	0.911185
1700015F17Rik_CCDS51410.1_ex5_5:5478866-5478888:-_5-4	1700015F17Rik	GAAGCAAAATACGTTGAAA	6	12	1.27216	1.50948	0.842782
1700015F17Rik_CCDS51410.1_ex4_5:5466626-5466648:+_5-2	1700015F17Rik	TCTTATCTCGAGTACACAC	194	258	9.8	11.9539	0.819817
1700015F17Rik_CCDS51410.1_ex3_5:5457354-5457376:-_5-1	1700015F17Rik	ATTTGGTGCCGAGAAGAAA	9	21	1.40825	1.8916	0.744476
1700015G11Rik_CCDS57552.1_ex1_7:52013536-52013558:-_4-1	1700015G11Rik	AAACCTACAGAAAGAGAAG	10	3	1.45361	1.12737	1.28938
1700015G11Rik_CCDS57552.1_ex1_7:52013580-52013602:-_4-2	1700015G11Rik	TCAATTTTCCTTAAGTCTG	327	362	15.833	16.3694	0.96723
1700015G11Rik_CCDS57552.1_ex2_7:52014841-52014863:+_4-3	1700015G11Rik	GAAATAAAATTTACCTGCC	70	80	4.17526	4.39656	0.949666
1700015G11Rik_CCDS57552.1_ex2_7:52014855-52014877:-_4-4	1700015G11Rik	TCAGATGTTTCTACCAGGC	217	284	10.8433	13.0578	0.83041
1700016C15Rik_CCDS48462.1_ex1_1:177741020-177741042:+_5-1	1700016C15Rik	ACATCAAAGGCTATTACCC	37	35	2.67835	2.48599	1.07738
1700016C15Rik_CCDS48462.1_ex2_1:177743294-177743316:-_5-5	1700016C15Rik	GGTCTAATTGAGGCTGATA	170	202	8.71134	9.5763	0.909677
1700016C15Rik_CCDS48462.1_ex1_1:177741058-177741080:-_5-2	1700016C15Rik	CCTCCCACTGTAATCAAAA	111	139	6.03505	6.90151	0.874453
1700016C15Rik_CCDS48462.1_ex2_1:177743256-177743278:-_5-3	1700016C15Rik	GGAATTGTCAAGTCTATAA	47	65	3.13196	3.7597	0.833034
1700016C15Rik_CCDS48462.1_ex2_1:177743276-177743298:-_5-4	1700016C15Rik	ACGGAGTTGTGCTCTTGAG	103	187	5.67216	8.93945	0.63451
1700016D06Rik_CCDS40221.1_ex4_8:11665060-11665082:-_5-5	1700016D06Rik	TGGCCAAATTTAGAAACTC	128	116	6.80619	5.925	1.14872
1700016D06Rik_CCDS40221.1_ex3_8:11662656-11662678:+_5-2	1700016D06Rik	CCCTGGCTCCAGAATATCC	263	269	12.9299	12.4209	1.04098
1700016D06Rik_CCDS40221.1_ex3_8:11662675-11662697:-_5-3	1700016D06Rik	CCAAGATGAAATTCTAGTC	216	230	10.7979	10.7651	1.00305
1700016D06Rik_CCDS40221.1_ex4_8:11665030-11665052:-_5-4	1700016D06Rik	ATAGCTACAGTGTTTGGTA	55	65	3.49485	3.7597	0.929554
1700016D06Rik_CCDS40221.1_ex2_8:11661658-11661680:+_5-1	1700016D06Rik	GGGTTATATTTACCGTCAA	45	81	3.04124	4.43901	0.685116
1700016H13Rik_CCDS51575.1_ex1_5:103649519-103649541:+_5-4	1700016H13Rik	TTCGTCAAGTTTGTGTACC	188	206	9.52783	9.74613	0.977602
1700016H13Rik_CCDS51575.1_ex1_5:103649537-103649559:-_5-5	1700016H13Rik	TGCGGAACTCACAAAGACC	106	117	5.80825	5.96746	0.97332
1700016H13Rik_CCDS51575.1_ex1_5:103649412-103649434:+_5-2	1700016H13Rik	TTAACTCACATTGCATTGA	141	161	7.39588	7.83557	0.943885
1700016H13Rik_CCDS51575.1_ex0_5:103648932-103648954:+_5-1	1700016H13Rik	TACTCCTTTTCAAGTGCCA	207	268	10.3897	12.3785	0.839336
1700016H13Rik_CCDS51575.1_ex1_5:103649487-103649509:+_5-3	1700016H13Rik	ATACGATTTCTCCCAAGAA	75	116	4.40206	5.925	0.742963
1700016K19Rik_CCDS25059.1_ex1_11:76003190-76003212:-_5-5	1700016K19Rik	AGACTCTCGTTGATCTGGC	166	185	8.5299	8.85453	0.963337
1700016K19Rik_CCDS25059.1_ex0_11:76000245-76000267:+_5-2	1700016K19Rik	AAGGATCGGGCAAGGGCGA	116	137	6.26186	6.8166	0.918619
1700016K19Rik_CCDS25059.1_ex0_11:76000173-76000195:-_5-1	1700016K19Rik	AGGCGGTGCCCACGATGGG	115	137	6.21649	6.8166	0.911964
1700016K19Rik_CCDS25059.1_ex1_11:76003003-76003025:+_5-3	1700016K19Rik	CAGATAAACATCACAGTCG	140	181	7.35052	8.68471	0.846375
1700016K19Rik_CCDS25059.1_ex1_11:76003135-76003157:-_5-4	1700016K19Rik	GATTAATGCTGTACGAATA	109	182	5.94433	8.72716	0.68113
1700017B05Rik_CCDS23219.1_ex1_9:57257719-57257741:+_5-2	1700017B05Rik	CCAGGACGCTCGTTTGGCC	480	520	22.7732	23.0776	0.986809
1700017B05Rik_CCDS23219.1_ex1_9:57258680-57258702:+_5-4	1700017B05Rik	ACAAAGGGTTGCGGTAGAC	73	83	4.31134	4.52393	0.953009
1700017B05Rik_CCDS23219.1_ex1_9:57257582-57257604:+_5-1	1700017B05Rik	CGTTGTCAATCACGGGCAT	163	197	8.39381	9.36402	0.89639
1700017B05Rik_CCDS23219.1_ex1_9:57258916-57258938:+_5-5	1700017B05Rik	GCCTTCGAAGTACCCCCTA	199	252	10.0268	11.6991	0.857054
1700017B05Rik_CCDS23219.1_ex1_9:57258506-57258528:-_5-3	1700017B05Rik	TCTTGCGAGGACTACCATC	217	276	10.8433	12.7181	0.852587
1700017D01Rik_CCDS50393.1_ex2_19:11105696-11105718:+_5-1	1700017D01Rik	TTCCTATTGATTCAAAAAT	33	27	2.49691	2.14634	1.16333
1700017D01Rik_CCDS50393.1_ex2_19:11105754-11105776:-_5-2	1700017D01Rik	AACATCATAAGTATCTTCG	17	19	1.77113	1.80668	0.980324
1700017D01Rik_CCDS50393.1_ex3_19:11110328-11110350:-_5-3	1700017D01Rik	GGATCCAGCAGTATAACTC	207	227	10.3897	10.6377	0.976683
1700017D01Rik_CCDS50393.1_ex4_19:11112420-11112442:-_5-5	1700017D01Rik	GGCCTAATTCACAATGCAC	154	170	7.98557	8.21768	0.971754
1700017D01Rik_CCDS50393.1_ex3_19:11110345-11110367:+_5-4	1700017D01Rik	ATCCTGAGTTGATGAACTG	103	128	5.67216	6.43449	0.881525
1700017N19Rik_CCDS36047.1_ex2_10:100601954-100601976:-_5-2	1700017N19Rik	AAAACTAATGGATGATGAA	18	19	1.81649	1.80668	1.00543
1700017N19Rik_CCDS36047.1_ex6_10:100609233-100609255:+_5-5	1700017N19Rik	CAAAATGCTCAAATGTCAA	138	165	7.25979	8.00539	0.906863
1700017N19Rik_CCDS36047.1_ex2_10:100601933-100601955:-_5-1	1700017N19Rik	GGTCTTGATACGTTCTCCA	92	127	5.1732	6.39203	0.80932
1700017N19Rik_CCDS36047.1_ex5_10:100605641-100605663:+_5-4	1700017N19Rik	TTAGCCTATTTGAAAGGGC	160	226	8.25773	10.5953	0.779379
1700017N19Rik_CCDS36047.1_ex4_10:100603544-100603566:+_5-3	1700017N19Rik	AAAAGCGTAGCTCCGACAG	74	110	4.3567	5.67026	0.768342
1700018B08Rik_CCDS52692.1_ex4_8:121539883-121539905:+_5-4	1700018B08Rik	GGGACAAAGGCACCCAGTA	129	139	6.85155	6.90151	0.99276
1700018B08Rik_CCDS52692.1_ex3_8:121535453-121535475:-_5-1	1700018B08Rik	CAGGGCTGTCATGCCCTAC	340	386	16.4227	17.3884	0.944463
1700018B08Rik_CCDS52692.1_ex3_8:121535471-121535493:-_5-2	1700018B08Rik	CCTTCCGATGCCCAGGGAC	638	734	29.9402	32.1634	0.930878
1700018B08Rik_CCDS52692.1_ex4_8:121539910-121539932:+_5-5	1700018B08Rik	GTGCATCAGCCCGGGGCAC	340	393	16.4227	17.6856	0.928592
1700018B08Rik_CCDS52692.1_ex3_8:121535519-121535541:+_5-3	1700018B08Rik	CGGCAGGACTTCATGGCTC	140	203	7.35052	9.61876	0.764185
1700018C11Rik_CCDS18262.1_ex1_4:63608456-63608478:-_5-1	1700018C11Rik	CTGCCAGCAGTGATTATGA	476	468	22.5918	20.8698	1.08251
1700018C11Rik_CCDS18262.1_ex1_4:63608482-63608504:+_5-2	1700018C11Rik	TGCTTTTCTTGGCCAACGA	453	526	21.5485	23.3323	0.923544
1700018C11Rik_CCDS18262.1_ex2_4:63611879-63611901:+_5-5	1700018C11Rik	CTCTCTTGGCTTGGAACCT	262	309	12.8845	14.1192	0.912555
1700018C11Rik_CCDS18262.1_ex1_4:63608495-63608517:-_5-3	1700018C11Rik	CTACCGCACAGTCCGTCGT	370	446	17.7835	19.9358	0.892039
1700018C11Rik_CCDS18262.1_ex2_4:63611857-63611879:+_5-4	1700018C11Rik	CCTACTGTAGGTTGGTGTC	352	467	16.967	20.8274	0.814649
1700018F24Rik_CCDS51696.1_ex1_5:145043378-145043400:-_5-1	1700018F24Rik	GTAGGTTATACGGAAAGTC	179	188	9.11959	8.9819	1.01533
1700018F24Rik_CCDS51696.1_ex1_5:145043497-145043519:-_5-4	1700018F24Rik	GTACCTATGGTAGACAGCC	928	1004	43.0948	43.6268	0.987807
1700018F24Rik_CCDS51696.1_ex1_5:145043470-145043492:-_5-3	1700018F24Rik	GCTGATGGATAGTTGGTCG	689	746	32.2536	32.6729	0.987168
1700018F24Rik_CCDS51696.1_ex3_5:145044798-145044820:+_5-5	1700018F24Rik	GGCAGTTGATGGACTACGC	599	676	28.1711	29.7009	0.948495
1700018F24Rik_CCDS51696.1_ex1_5:145043453-145043475:-_5-2	1700018F24Rik	CGTGGTAATGAACTGCAGC	143	216	7.4866	10.1707	0.736095
1700019A02Rik_CCDS48258.1_ex4_1:53177769-53177791:-_5-1	1700019A02Rik	GCATCAATGACAGATGAAG	101	72	5.58144	4.0569	1.37579
1700019A02Rik_CCDS48258.1_ex6_1:53182518-53182540:-_5-5	1700019A02Rik	GAAGCCTATTTAGAAGAAC	62	48	3.81237	3.03793	1.25492
1700019A02Rik_CCDS48258.1_ex4_1:53177797-53177819:-_5-3	1700019A02Rik	ATCTCATAAAGTATCCCTC	44	38	2.99588	2.61336	1.14637
1700019A02Rik_CCDS48258.1_ex4_1:53177782-53177804:+_5-2	1700019A02Rik	ATTGATGCAATACTCCTGA	32	40	2.45155	2.69828	0.90856
1700019A02Rik_CCDS48258.1_ex5_1:53181864-53181886:-_5-4	1700019A02Rik	CTGAAGCTCTGAATGAAGA	93	121	5.21856	6.13729	0.850303
1700019B03Rik_CCDS52467.1_ex0_8:3476203-3476225:+_5-3	1700019B03Rik	CCATTGCACGTACTGACTA	328	347	15.8784	15.7326	1.00927
1700019B03Rik_CCDS52467.1_ex0_8:3476092-3476114:-_5-1	1700019B03Rik	CATCTTGCGACTGTAACGT	453	487	21.5485	21.6765	0.994091
1700019B03Rik_CCDS52467.1_ex0_8:3476285-3476307:+_5-4	1700019B03Rik	CCGGGATTCAATGCCCTCG	287	314	14.0186	14.3315	0.978165
1700019B03Rik_CCDS52467.1_ex0_8:3476170-3476192:+_5-2	1700019B03Rik	TGCACGCGGATATGCGTCC	268	364	13.1567	16.4543	0.799589
1700019B03Rik_CCDS52467.1_ex0_8:3476336-3476358:-_5-5	1700019B03Rik	GGATAGTGTGCCTGGTACG	296	432	14.4268	19.3414	0.745903
1700019D03Rik_CCDS14949.1_ex0_1:52925361-52925383:+_5-2	1700019D03Rik	TCTGCGAATTCAAGGATCA	14994	673	681.14	29.5735	23.0321
1700019D03Rik_CCDS14949.1_ex0_1:52925405-52925427:+_5-4	1700019D03Rik	TGGGAGTTTCTTTACTTCC	83	82	4.76495	4.48147	1.06326
1700019D03Rik_CCDS14949.1_ex0_1:52925443-52925465:-_5-5	1700019D03Rik	AATATAGGACACCTTCTCC	43	44	2.95052	2.86811	1.02873
1700019D03Rik_CCDS14949.1_ex0_1:52925386-52925408:+_5-3	1700019D03Rik	CGATCACAGCACCGGGCTC	705	775	32.9794	33.9041	0.972725
1700019D03Rik_CCDS14949.1_ex0_1:52925331-52925353:+_5-1	1700019D03Rik	GCATCCTCCACAATTTCAC	77	87	4.49278	4.69375	0.957183
1700019G17Rik_CCDS39540.1_ex0_6:85901389-85901411:+_5-5	1700019G17Rik	AGGCACCCCAGGTAAAAGC	0	0	1	1	1
1700019G17Rik_CCDS39540.1_ex0_6:85901335-85901357:+_5-3	1700019G17Rik	AAAGCTGCATACTGTGGCC	97	109	5.4	5.62781	0.959521
1700019G17Rik_CCDS39540.1_ex0_6:85901281-85901303:-_5-1	1700019G17Rik	CTTTCTTGGAGAAATTACG	101	114	5.58144	5.84009	0.955712
1700019G17Rik_CCDS39540.1_ex0_6:85901299-85901321:+_5-2	1700019G17Rik	AAGCCAGATAAGGAGCCGC	189	218	9.5732	10.2556	0.933459
1700019G17Rik_CCDS39540.1_ex0_6:85901370-85901392:+_5-4	1700019G17Rik	ACACTAGGACTATGGTCAC	160	207	8.25773	9.78859	0.843608
1700019L03Rik_CCDS15932.1_ex7_2:32781394-32781416:+_5-3	1700019L03Rik	TGGAATTCATGGCGCACCT	442	445	21.0495	19.8933	1.05812
1700019L03Rik_CCDS15932.1_ex7_2:32781348-32781370:-_5-2	1700019L03Rik	GAGAACATCGCCCTCGGTG	458	472	21.7753	21.0397	1.03496
1700019L03Rik_CCDS15932.1_ex5_2:32779871-32779893:+_5-1	1700019L03Rik	TTCTCTAGGATGGCCCGCC	494	546	23.4082	24.1815	0.968023
1700019L03Rik_CCDS15932.1_ex7_2:32781607-32781629:+_5-5	1700019L03Rik	TCCCATTTCCGCTGATACC	257	299	12.6577	13.6946	0.924285
1700019L03Rik_CCDS15932.1_ex7_2:32781417-32781439:-_5-4	1700019L03Rik	GACGCGTTCGAGGCCCAAC	365	476	17.5567	21.2095	0.827775
1700019N19Rik_CCDS38031.1_ex2_19:58787608-58787630:-_5-1	1700019N19Rik	GCCACAAGGTATACCATCA	311	321	15.1072	14.6287	1.03271
1700019N19Rik_CCDS38031.1_ex3_19:58789199-58789221:-_5-4	1700019N19Rik	AGAACGCAGAGATACAAGG	28	32	2.2701	2.35862	0.96247
1700019N19Rik_CCDS38031.1_ex3_19:58789221-58789243:+_5-5	1700019N19Rik	TCCTGGAACGCTTTCACAC	273	341	13.3835	15.4778	0.864689
1700019N19Rik_CCDS38031.1_ex3_19:58789175-58789197:+_5-3	1700019N19Rik	AGAGCAGTTTAATCCCTGC	55	73	3.49485	4.09936	0.852535
1700019N19Rik_CCDS38031.1_ex3_19:58789068-58789090:+_5-2	1700019N19Rik	AGGGCCATACCCAGAGTCA	61	93	3.76701	4.9485	0.761244
1700019O17Rik_CCDS56635.1_ex0_1:86426502-86426524:-_5-2	1700019O17Rik	TGGTGGGACGTCATCGGGC	258	275	12.7031	12.6757	1.00216
1700019O17Rik_CCDS56635.1_ex0_1:86427159-86427181:-_5-5	1700019O17Rik	GTCACTCGGGGAAACCGTC	265	290	13.0206	13.3125	0.978074
1700019O17Rik_CCDS56635.1_ex0_1:86427140-86427162:+_5-4	1700019O17Rik	CAACCGTACAAGTCGGAGC	304	378	14.7897	17.0487	0.867496
1700019O17Rik_CCDS56635.1_ex0_1:86426567-86426589:-_5-3	1700019O17Rik	GTGATGGCTTTCGCCTCAG	511	654	24.1794	28.7668	0.84053
1700019O17Rik_CCDS56635.1_ex0_1:86426470-86426492:+_5-1	1700019O17Rik	ATTTACCCGGAGAGTCCGA	184	245	9.34639	11.402	0.819719
1700020A23Rik_CCDS50710.1_ex1_2:130405814-130405836:+_5-4	1700020A23Rik	CTCCCAATGGGTCAGAGCC	573	628	26.9918	27.663	0.975736
1700020A23Rik_CCDS50710.1_ex1_2:130405802-130405824:+_5-3	1700020A23Rik	CGACACAGACTTCTCCCAA	323	357	15.6515	16.1571	0.968708
1700020A23Rik_CCDS50710.1_ex0_2:130405620-130405642:+_5-1	1700020A23Rik	ATTCGAACCATCTTCTCAA	53	62	3.40412	3.63233	0.937174
1700020A23Rik_CCDS50710.1_ex0_2:130405692-130405714:-_5-2	1700020A23Rik	TGGCACTTACCCATAGAGC	256	301	12.6124	13.7795	0.915297
1700020A23Rik_CCDS50710.1_ex1_2:130405871-130405893:-_5-5	1700020A23Rik	GGCCATCTTTGTTGGAGAG	134	180	7.07835	8.64225	0.81904
1700020L24Rik_CCDS25165.1_ex1_11:83440434-83440456:-_5-2	1700020L24Rik	TCGCGCTCTTCCGCGTCTC	285	305	13.9278	13.9494	0.998456
1700020L24Rik_CCDS25165.1_ex1_11:83440553-83440575:+_5-4	1700020L24Rik	GCCCGTTCGCTCTGCTGGG	380	433	18.2371	19.3839	0.94084
1700020L24Rik_CCDS25165.1_ex1_11:83440478-83440500:-_5-3	1700020L24Rik	TGCTGGACTCCTGGCGCAG	805	943	37.5155	41.0369	0.914189
1700020L24Rik_CCDS25165.1_ex1_11:83440374-83440396:+_5-1	1700020L24Rik	TTCGTCGTCGGTGGAAGAG	166	210	8.5299	9.91596	0.860219
1700020L24Rik_CCDS25165.1_ex2_11:83440687-83440709:-_5-5	1700020L24Rik	AACACGCACGGTTCCTCCG	143	205	7.4866	9.70367	0.771522
1700020N15Rik_CCDS57758.1_ex1_X:69945683-69945705:-_5-4	1700020N15Rik	CTTTCTTCACCTTAACCAA	433	433	20.6412	19.3839	1.06487
1700020N15Rik_CCDS57758.1_ex1_X:69945727-69945749:-_5-5	1700020N15Rik	CTCATTTACGCGATGGTAA	688	718	32.2082	31.4841	1.023
1700020N15Rik_CCDS57758.1_ex1_X:69945617-69945639:-_5-2	1700020N15Rik	TGAATATGTTCATAAACAC	74	93	4.3567	4.9485	0.880409
1700020N15Rik_CCDS57758.1_ex1_X:69945664-69945686:-_5-3	1700020N15Rik	GGGAGTCTGAGCTCTTGGG	55	74	3.49485	4.14181	0.843796
1700020N15Rik_CCDS57758.1_ex0_X:69945429-69945451:+_5-1	1700020N15Rik	AAATTCAAATATAAAGTCA	0	8	1	1.33966	0.746461
1700021F05Rik_CCDS23820.1_ex1_10:43530644-43530666:-_5-1	1700021F05Rik	TAGAAGATGCATTCTACAA	40	32	2.81443	2.35862	1.19325
1700021F05Rik_CCDS23820.1_ex2_10:43532892-43532914:+_5-5	1700021F05Rik	TTTTGAGTCGTATAGAAAA	5	4	1.2268	1.16983	1.0487
1700021F05Rik_CCDS23820.1_ex2_10:43532682-43532704:-_5-2	1700021F05Rik	TGAAGACGGGCCTTGACGT	0	0	1	1	1
1700021F05Rik_CCDS23820.1_ex2_10:43532795-43532817:+_5-4	1700021F05Rik	TCGCTCCTCTCGGGGTAAC	459	525	21.8206	23.2899	0.936914
1700021F05Rik_CCDS23820.1_ex2_10:43532755-43532777:-_5-3	1700021F05Rik	AGTGAGCCTGGTGTGGCGA	235	302	11.6598	13.822	0.843568
1700021F07Rik_CCDS50814.1_ex2_2:173527896-173527918:-_5-5	1700021F07Rik	GACGGACATAGAAGTGGCT	521	535	24.633	23.7145	1.03873
1700021F07Rik_CCDS50814.1_ex1_2:173526064-173526086:+_5-3	1700021F07Rik	TTAACAACGTCCATGAAAG	84	94	4.81031	4.99095	0.963806
1700021F07Rik_CCDS50814.1_ex2_2:173527841-173527863:+_5-4	1700021F07Rik	CAGCTGCTTGAGGGTGAAG	276	322	13.5196	14.6711	0.921509
1700021F07Rik_CCDS50814.1_ex1_2:173526036-173526058:+_5-2	1700021F07Rik	GCAAAACTGGCCGGCCAAG	724	843	33.8412	36.7912	0.919819
1700021F07Rik_CCDS50814.1_ex1_2:173526015-173526037:+_5-1	1700021F07Rik	GAGGGCCGAAAGTGAAGCC	190	230	9.61856	10.7651	0.893495
1700021K19Rik_CCDS28124.1_ex17_16:32857002-32857024:-_5-5	1700021K19Rik	GGTAATTTGAAGACGACTG	28	28	2.2701	2.18879	1.03715
1700021K19Rik_CCDS28124.1_ex12_16:32843276-32843298:-_5-3	1700021K19Rik	GGCCCGAGTACCTGGCCAT	481	558	22.8186	24.691	0.924166
1700021K19Rik_CCDS28124.1_ex12_16:32843346-32843368:-_5-4	1700021K19Rik	ACTCTGACTAGCCCCCTAG	157	186	8.12165	8.89699	0.912854
1700021K19Rik_CCDS28124.1_ex12_16:32843051-32843073:+_5-2	1700021K19Rik	TCTTTGTCCCGCTGGCGAC	481	579	22.8186	25.5826	0.891957
1700021K19Rik_CCDS28124.1_ex12_16:32843025-32843047:+_5-1	1700021K19Rik	GTCCGAGTGGGAGCGAATA	454	552	21.5938	24.4362	0.88368
1700022I11Rik_CCDS51160.1_ex0_4:42970121-42970143:+_5-1	1700022I11Rik	GGTTTGGCAGATCCGAAGA	133	149	7.03299	7.32608	0.959993
1700022I11Rik_CCDS51160.1_ex1_4:42971420-42971442:-_5-3	1700022I11Rik	GATTGGACTAGTTGAGAAC	188	214	9.52783	10.0858	0.94468
1700022I11Rik_CCDS51160.1_ex1_4:42971965-42971987:+_5-5	1700022I11Rik	TCACAGTACCCGTGACTGA	952	1087	44.1835	47.1507	0.93707
1700022I11Rik_CCDS51160.1_ex1_4:42971318-42971340:-_5-2	1700022I11Rik	AGGTTGTACGCAGGTGGAA	154	196	7.98557	9.32156	0.856677
1700022I11Rik_CCDS51160.1_ex1_4:42971452-42971474:-_5-4	1700022I11Rik	AGGATACCAGTGGTATAGG	51	98	3.3134	5.16078	0.642035
1700022P22Rik_CCDS48483.1_ex0_1:191039704-191039726:+_5-3	1700022P22Rik	CCTGCTGAGAGTTCAGAAG	358	393	17.2392	17.6856	0.974759
1700022P22Rik_CCDS48483.1_ex0_1:191039663-191039685:+_5-1	1700022P22Rik	CGCGAGTCCTACTGCCTGG	394	446	18.8722	19.9358	0.946647
1700022P22Rik_CCDS48483.1_ex0_1:191039678-191039700:-_5-2	1700022P22Rik	TTCGTTGCTTCTTTCCACC	200	228	10.0722	10.6802	0.943071
1700022P22Rik_CCDS48483.1_ex0_1:191039717-191039739:+_5-4	1700022P22Rik	CAGAAGAGGCACTTCAGCA	450	545	21.4124	24.139	0.887043
1700022P22Rik_CCDS48483.1_ex0_1:191039744-191039766:-_5-5	1700022P22Rik	ATGCATGCAAGCTAAGGTC	104	138	5.71753	6.85906	0.833573
1700023E05Rik_CCDS19369.1_ex0_5:77016515-77016537:-_5-2	1700023E05Rik	GGCGCTCGGATGACTGAAG	149	151	7.75876	7.411	1.04693
1700023E05Rik_CCDS19369.1_ex0_5:77016582-77016604:-_5-3	1700023E05Rik	CTGGCTATCAAAGATGGGG	288	326	14.0639	14.841	0.947642
1700023E05Rik_CCDS19369.1_ex2_5:77044060-77044082:+_5-5	1700023E05Rik	GCAATGGGGAACTCCGGAC	231	266	11.4784	12.2935	0.933689
1700023E05Rik_CCDS19369.1_ex0_5:77016604-77016626:+_5-4	1700023E05Rik	TACCTACCACGGCTCCAGC	648	785	30.3938	34.3287	0.885376
1700023E05Rik_CCDS19369.1_ex0_5:77016430-77016452:+_5-1	1700023E05Rik	GATTCCCTCCGGTCTCGCA	577	729	27.1732	31.9511	0.850462
1700023F06Rik_CCDS56813.1_ex3_11:103200172-103200194:-_5-2	1700023F06Rik	CCCTACTCAGGCCAAATGA	230	235	11.433	10.9774	1.0415
1700023F06Rik_CCDS56813.1_ex5_11:103200803-103200825:-_5-4	1700023F06Rik	ATGTGCGAGGCTCTTCGGC	211	216	10.5711	10.1707	1.03937
1700023F06Rik_CCDS56813.1_ex4_11:103200280-103200302:+_5-3	1700023F06Rik	CAGACGGTGGTTGTCAGTA	425	521	20.2784	23.1201	0.877089
1700023F06Rik_CCDS56813.1_ex3_11:103200147-103200169:-_5-1	1700023F06Rik	ATCGGGTCGGTGAGCCCCC	189	264	9.5732	12.2086	0.784133
1700023F06Rik_CCDS56813.1_ex5_11:103200840-103200862:+_5-5	1700023F06Rik	TGGATACCCGCGTTGCGCA	259	366	12.7485	16.5392	0.7708
1700024G13Rik_CCDS36867.1_ex1_14:32377936-32377958:-_5-2	1700024G13Rik	GACGGACATCAGATCATCC	637	582	29.8948	25.7099	1.16277
1700024G13Rik_CCDS36867.1_ex2_14:32388251-32388273:-_5-4	1700024G13Rik	ACTGCAGGGTCTGCAAGGT	154	175	7.98557	8.42996	0.947284
1700024G13Rik_CCDS36867.1_ex2_14:32388264-32388286:-_5-5	1700024G13Rik	ACCGCACCTACCGACTGCA	140	171	7.35052	8.26014	0.889878
1700024G13Rik_CCDS36867.1_ex1_14:32377953-32377975:-_5-3	1700024G13Rik	CAGCTGTGTTGGCCAAAGA	255	312	12.567	14.2466	0.882108
1700024G13Rik_CCDS36867.1_ex1_14:32377919-32377941:-_5-1	1700024G13Rik	CCTGGAGCAGATAGAAGAC	8	13	1.36289	1.55194	0.878182
1700024P04Rik_CCDS49342.1_ex0_13:98984399-98984421:+_5-4	1700024P04Rik	GTAAAGGGAGTAATTTCCA	59	52	3.67629	3.20776	1.14606
1700024P04Rik_CCDS49342.1_ex0_13:98984331-98984353:+_5-2	1700024P04Rik	TTCATGATGTCCACAGAAT	106	115	5.80825	5.88255	0.987369
1700024P04Rik_CCDS49342.1_ex0_13:98984294-98984316:-_5-1	1700024P04Rik	ATCTTCGAACGCATTGCTA	107	132	5.85361	6.60432	0.886331
1700024P04Rik_CCDS49342.1_ex0_13:98984416-98984438:-_5-5	1700024P04Rik	CTAGCATCAATTTGGGCCA	663	805	31.0742	35.1778	0.883347
1700024P04Rik_CCDS49342.1_ex0_13:98984363-98984385:-_5-3	1700024P04Rik	AAGGAAGTTGTCCCTAACA	20	32	1.90722	2.35862	0.808615
1700024P16Rik_CCDS51250.1_ex1_4:104945573-104945595:-_5-3	1700024P16Rik	AAGGTCTTAATCCCGCCAT	137	134	7.21443	6.68923	1.07851
1700024P16Rik_CCDS51250.1_ex0_4:104913656-104913678:-_5-1	1700024P16Rik	GTCCTCCTAGGCAGCGACT	498	523	23.5897	23.205	1.01658
1700024P16Rik_CCDS51250.1_ex1_4:104945185-104945207:-_5-2	1700024P16Rik	GCTTTCGAGACACGCCAGC	268	291	13.1567	13.355	0.985154
1700024P16Rik_CCDS51250.1_ex2_4:104948766-104948788:-_5-5	1700024P16Rik	CATAGAGGTTCACGAATGG	167	194	8.57526	9.23665	0.928395
1700024P16Rik_CCDS51250.1_ex2_4:104948721-104948743:-_5-4	1700024P16Rik	GACCGAGGGTCTCAATGGA	381	453	18.2825	20.233	0.903597
1700025F22Rik_CCDS50394.1_ex1_19:11142445-11142467:-_5-4	1700025F22Rik	TAATCTGTTCTAGCTGATC	321	318	15.5608	14.5013	1.07306
1700025F22Rik_CCDS50394.1_ex1_19:11142343-11142365:-_5-2	1700025F22Rik	AAGTGTATATTCTACCCTG	78	85	4.53814	4.60884	0.984661
1700025F22Rik_CCDS50394.1_ex1_19:11142327-11142349:+_5-1	1700025F22Rik	CATACTTACATATTGCCAC	75	89	4.40206	4.77867	0.92119
1700025F22Rik_CCDS50394.1_ex2_19:11146728-11146750:-_5-5	1700025F22Rik	AAGAGGCCTTCAAATCATA	44	56	2.99588	3.37759	0.886987
1700025F22Rik_CCDS50394.1_ex1_19:11142401-11142423:-_5-3	1700025F22Rik	GCATCTTCGCAACACTAGT	192	249	9.70928	11.5718	0.839048
1700025G04Rik_CCDS35737.1_ex2_1:151921071-151921093:-_5-2	1700025G04Rik	AAACTAATAAAGAAATCCC	14	9	1.63505	1.38211	1.18301
1700025G04Rik_CCDS35737.1_ex2_1:151921091-151921113:+_5-3	1700025G04Rik	TTAAGCCTTGTGTTCGAGC	267	267	13.1113	12.336	1.06285
1700025G04Rik_CCDS35737.1_ex3_1:151980471-151980493:-_5-4	1700025G04Rik	GGTCAAATACATGAAAAAT	12	16	1.54433	1.67931	0.919621
1700025G04Rik_CCDS35737.1_ex3_1:151980497-151980519:-_5-5	1700025G04Rik	GAGTATAGGATCAAACCCG	247	311	12.2041	14.2041	0.859197
1700025G04Rik_CCDS35737.1_ex2_1:151921054-151921076:+_5-1	1700025G04Rik	GGGTTGATGAACTAATCCA	47	64	3.13196	3.71724	0.842549
1700026D08Rik_CCDS21413.1_ex4_7:83793390-83793412:+_5-4	1700026D08Rik	GATCACTTTATCGCCATAG	117	123	6.30722	6.2222	1.01366
1700026D08Rik_CCDS21413.1_ex4_7:83793196-83793218:+_5-2	1700026D08Rik	GAGCGTCTCTACCTCAAAA	103	117	5.67216	5.96746	0.950515
1700026D08Rik_CCDS21413.1_ex4_7:83793229-83793251:-_5-3	1700026D08Rik	GACCATCGCCCCGATGGGC	312	358	15.1526	16.1996	0.935368
1700026D08Rik_CCDS21413.1_ex3_7:83791697-83791719:-_5-1	1700026D08Rik	GGCGCAAACAGCTGCGAAA	192	226	9.70928	10.5953	0.916379
1700026D08Rik_CCDS21413.1_ex4_7:83793419-83793441:-_5-5	1700026D08Rik	AGCTTTCGGTATCGGAAGA	50	63	3.26804	3.67479	0.889314
1700026L06Rik_CCDS15845.1_ex3_2:28695898-28695920:+_5-4	1700026L06Rik	GGCATCACCTGCTCGATAC	191	162	9.66392	7.87802	1.22669
1700026L06Rik_CCDS15845.1_ex2_2:28693779-28693801:-_5-3	1700026L06Rik	CAATAACTCCACCCACCGG	479	522	22.7278	23.1625	0.981233
1700026L06Rik_CCDS15845.1_ex2_2:28693644-28693666:+_5-1	1700026L06Rik	TCATTGCTTTGGCTGACCA	415	461	19.8247	20.5726	0.963646
1700026L06Rik_CCDS15845.1_ex2_2:28693767-28693789:+_5-2	1700026L06Rik	ATGATCAGAATCCGCCGGT	245	314	12.1134	14.3315	0.84523
1700026L06Rik_CCDS15845.1_ex3_2:28695928-28695950:-_5-5	1700026L06Rik	GAATGCCCACGACAAAATC	102	137	5.6268	6.8166	0.825456
1700028K03Rik_CCDS19504.1_ex1_5:107543992-107544014:+_5-2	1700028K03Rik	CGATTGTATTTTCTCTGTC	132	130	6.98763	6.5194	1.07182
1700028K03Rik_CCDS19504.1_ex2_5:107545795-107545817:+_5-4	1700028K03Rik	TTCTATTTGCTCCACTCCA	228	259	11.3423	11.9963	0.945477
1700028K03Rik_CCDS19504.1_ex2_5:107545807-107545829:-_5-5	1700028K03Rik	ATTCTTCAGGCCCATGGAG	114	140	6.17113	6.94397	0.888704
1700028K03Rik_CCDS19504.1_ex2_5:107545710-107545732:+_5-3	1700028K03Rik	GCTAAGGAGTGTATGACAT	154	226	7.98557	10.5953	0.753692
1700028K03Rik_CCDS19504.1_ex1_5:107543968-107543990:+_5-1	1700028K03Rik	ATTCTGATACACTGGAAAG	17	44	1.77113	2.86811	0.617528
1700028P14Rik_CCDS29708.1_ex3_19:23593115-23593137:-_5-4	1700028P14Rik	TCGGAAGCACGTGAACAGA	220	221	10.9794	10.383	1.05744
1700028P14Rik_CCDS29708.1_ex2_19:23592154-23592176:-_5-1	1700028P14Rik	ACCCTGAATTGCCTCCCAC	182	184	9.25567	8.81208	1.05034
1700028P14Rik_CCDS29708.1_ex3_19:23593038-23593060:-_5-3	1700028P14Rik	TGAGGAAACACTATGCCCC	262	266	12.8845	12.2935	1.04807
1700028P14Rik_CCDS29708.1_ex4_19:23616575-23616597:-_5-5	1700028P14Rik	GATTATGATATAGAGAGTC	15	17	1.68041	1.72177	0.975981
1700028P14Rik_CCDS29708.1_ex3_19:23593026-23593048:-_5-2	1700028P14Rik	ATGCCCCGGGATTTTGGAA	87	117	4.94639	5.96746	0.828894
1700029F12Rik_CCDS36755.1_ex1_13:97030256-97030278:+_5-2	1700029F12Rik	GCAGCACTGACAATCCACG	374	370	17.9649	16.7091	1.07516
1700029F12Rik_CCDS36755.1_ex1_13:97030355-97030377:+_5-4	1700029F12Rik	CATTGGTTCTCCGGGTCAG	410	437	19.5979	19.5537	1.00226
1700029F12Rik_CCDS36755.1_ex1_13:97030305-97030327:+_5-3	1700029F12Rik	AGTCCACGCAGTATAGCAG	93	102	5.21856	5.33061	0.97898
1700029F12Rik_CCDS36755.1_ex1_13:97030213-97030235:+_5-1	1700029F12Rik	GTGAGTCTCATAGCAGTCG	281	359	13.7464	16.242	0.846346
1700029F12Rik_CCDS36755.1_ex1_13:97030401-97030423:-_5-5	1700029F12Rik	GACAGCTGTGGAGCTCAAG	345	444	16.6495	19.8509	0.838728
1700029H14Rik_CCDS40233.1_ex5_8:13558781-13558803:-_5-1	1700029H14Rik	AGCAGGACGATGCCTGCAA	117	129	6.30722	6.47695	0.973795
1700029H14Rik_CCDS40233.1_ex5_8:13558842-13558864:-_5-2	1700029H14Rik	GACCTCAAGTGTGCAAAAA	150	172	7.80412	8.30259	0.939962
1700029H14Rik_CCDS40233.1_ex7_8:13562238-13562260:+_5-5	1700029H14Rik	TGGAGTTCCGCCCCGTCAC	476	577	22.5918	25.4977	0.886033
1700029H14Rik_CCDS40233.1_ex7_8:13562153-13562175:-_5-3	1700029H14Rik	CTACGCAAGGAGCTAGGTA	209	265	10.4804	12.2511	0.855468
1700029H14Rik_CCDS40233.1_ex7_8:13562202-13562224:-_5-4	1700029H14Rik	GGGTGGCTTGCACCAGAAG	128	166	6.80619	8.04785	0.845715
1700029I15Rik_CCDS16445.1_ex1_2:92383226-92383248:+_5-2	1700029I15Rik	GAGGAATTTTCAGCCCCGC	595	543	27.9897	24.0541	1.16361
1700029I15Rik_CCDS16445.1_ex1_2:92383271-92383293:-_5-4	1700029I15Rik	TACTACCCTACCATCCACC	548	571	25.8577	25.2429	1.02436
1700029I15Rik_CCDS16445.1_ex2_2:92383432-92383454:+_5-5	1700029I15Rik	CTCTTCTCTCTTTAGACTA	112	120	6.08041	6.09483	0.997634
1700029I15Rik_CCDS16445.1_ex1_2:92383208-92383230:+_5-1	1700029I15Rik	TCTCAGCAATCTGTTCCGG	420	476	20.0515	21.2095	0.945404
1700029I15Rik_CCDS16445.1_ex1_2:92383256-92383278:+_5-3	1700029I15Rik	CAGCCTCTCTCAGGCCTGG	686	781	32.1175	34.1589	0.94024
1700029J07Rik_CCDS22283.1_ex5_8:45970428-45970450:-_5-3	1700029J07Rik	CGTGAATTTGAATCAAGTG	89	80	5.03711	4.39656	1.1457
1700029J07Rik_CCDS22283.1_ex5_8:45970481-45970503:+_5-4	1700029J07Rik	GGAATCAAAGTATCCTGCC	181	174	9.21031	8.38751	1.0981
1700029J07Rik_CCDS22283.1_ex5_8:45970526-45970548:-_5-5	1700029J07Rik	AATAGACAGATCCTACCGG	106	120	5.80825	6.09483	0.952979
1700029J07Rik_CCDS22283.1_ex4_8:45968071-45968093:-_5-1	1700029J07Rik	GGACAAGTATCAGCCACCG	140	166	7.35052	8.04785	0.913351
1700029J07Rik_CCDS22283.1_ex5_8:45970366-45970388:-_5-2	1700029J07Rik	AAGCTTTCATCCCTAGTAG	50	67	3.26804	3.84461	0.850031
1700029P11Rik_CCDS37152.1_ex0_15:81980775-81980797:+_5-4	1700029P11Rik	TACGACGACGACCCGAAGG	10	10	1.45361	1.42457	1.02038
1700029P11Rik_CCDS37152.1_ex0_15:81980667-81980689:+_5-2	1700029P11Rik	CGGTCCGCTGCGGCCCGAA	517	602	24.4515	26.5591	0.920647
1700029P11Rik_CCDS37152.1_ex0_15:81980648-81980670:+_5-1	1700029P11Rik	CTCCAGGGCTGTGGTCGCC	345	415	16.6495	18.6196	0.89419
1700029P11Rik_CCDS37152.1_ex0_15:81980761-81980783:-_5-3	1700029P11Rik	CGTCGTAACCATGGAAGTG	60	84	3.72165	4.56638	0.81501
1700029P11Rik_CCDS37152.1_ex0_15:81980801-81980823:-_5-5	1700029P11Rik	AAGACGGCGTGCATATTCA	16	27	1.72577	2.14634	0.804055
1700030F18Rik_CCDS37207.1_ex2_15:99929825-99929847:+_5-5	1700030F18Rik	ATACCCGAGTGTTTTGAAG	52	39	3.35876	2.65582	1.26468
1700030F18Rik_CCDS37207.1_ex1_15:99927863-99927885:-_5-4	1700030F18Rik	TATAGACAAGCTTCAGTGG	417	440	19.9155	19.6811	1.01191
1700030F18Rik_CCDS37207.1_ex1_15:99927824-99927846:+_5-2	1700030F18Rik	TGGGTAGCTTGACGTAGAC	82	93	4.71959	4.9485	0.953742
1700030F18Rik_CCDS37207.1_ex1_15:99927840-99927862:+_5-3	1700030F18Rik	GACAGGTCAGCGTTCCACA	378	473	18.1464	21.0821	0.860747
1700030F18Rik_CCDS37207.1_ex1_15:99927792-99927814:-_5-1	1700030F18Rik	GGCACCGATGAGTGCGCTC	200	271	10.0722	12.5058	0.805398
1700030J22Rik_CCDS22695.1_ex0_8:116971845-116971867:+_5-3	1700030J22Rik	TTTTCTCCATGCACGTCGG	670	685	31.3918	30.083	1.0435
1700030J22Rik_CCDS22695.1_ex0_8:116971800-116971822:-_5-2	1700030J22Rik	TATCTGGTGCATGGAGGAG	364	391	17.5113	17.6007	0.994925
1700030J22Rik_CCDS22695.1_ex0_8:116971777-116971799:+_5-1	1700030J22Rik	TGCTAACTGTCTCGGGCAT	385	452	18.4639	20.1905	0.914484
1700030J22Rik_CCDS22695.1_ex0_8:116971996-116972018:+_5-4	1700030J22Rik	CAACCTCCAAGAGGGACCG	307	368	14.9258	16.6242	0.897837
1700030J22Rik_CCDS22695.1_ex1_8:116973548-116973570:-_5-5	1700030J22Rik	TCCGGACGAGAAAAGTGAA	76	120	4.44742	6.09483	0.729704
1700030K09Rik_CCDS22414.1_ex1_8:72449558-72449580:+_5-5	1700030K09Rik	CCCGACAGGCGAGCAGTGC	472	489	22.4103	21.7614	1.02982
1700030K09Rik_CCDS22414.1_ex0_8:72445220-72445242:+_5-2	1700030K09Rik	GCCGAGTGGTAACGGTAGC	443	497	21.0948	22.1011	0.95447
1700030K09Rik_CCDS22414.1_ex1_8:72449522-72449544:+_5-4	1700030K09Rik	CCATACAGTCGACTCGCGT	341	390	16.468	17.5582	0.937911
1700030K09Rik_CCDS22414.1_ex1_8:72449502-72449524:-_5-3	1700030K09Rik	GGCCGAGGAGACTTTAAGC	35	42	2.58763	2.78319	0.929734
1700030K09Rik_CCDS22414.1_ex0_8:72445103-72445125:-_5-1	1700030K09Rik	AGACTCTGCTCGATGGATG	168	197	8.62062	9.36402	0.920611
1700031F05Rik_CCDS53160.1_ex3_X:102864146-102864168:+_5-3	1700031F05Rik	GCAGGGAATAGTCATGGGC	366	400	17.6021	17.9828	0.978829
1700031F05Rik_CCDS53160.1_ex3_X:102864204-102864226:+_5-5	1700031F05Rik	TTCAGAGTCACCGGAATAC	155	181	8.03093	8.68471	0.924721
1700031F05Rik_CCDS53160.1_ex1_X:102860896-102860918:-_5-1	1700031F05Rik	CAGAATAACACGTTCAACC	92	111	5.1732	5.71272	0.905557
1700031F05Rik_CCDS53160.1_ex2_X:102861157-102861179:+_5-2	1700031F05Rik	TTGACAGGGGCGGCAGTGC	358	426	17.2392	19.0867	0.903206
1700031F05Rik_CCDS53160.1_ex3_X:102864169-102864191:+_5-4	1700031F05Rik	TGGGATTCCATGAGAAAGA	50	70	3.26804	3.97199	0.822773
1700034E13Rik_CCDS29249.1_ex0_18:52660563-52660585:-_5-4	1700034E13Rik	TGACAGAACTTACCAGTAA	44	25	2.99588	2.06142	1.4533
1700034E13Rik_CCDS29249.1_ex0_18:52660550-52660572:+_5-3	1700034E13Rik	CAGAAGTCAGAACCATTAC	86	62	4.90103	3.63233	1.34928
1700034E13Rik_CCDS29249.1_ex1_18:52663588-52663610:+_5-5	1700034E13Rik	CGCCTTAAACGAAGCTGCT	205	194	10.299	9.23665	1.11501
1700034E13Rik_CCDS29249.1_ex0_18:52660473-52660495:+_5-1	1700034E13Rik	GCCACAGTGTCTGAAAAAG	110	131	5.98969	6.56186	0.912804
1700034E13Rik_CCDS29249.1_ex0_18:52660509-52660531:+_5-2	1700034E13Rik	TCTGTTGCCTAAAGAACTA	38	54	2.72371	3.29267	0.827203
1700034F02Rik_CCDS48763.1_ex0_11:29553718-29553740:-_5-1	1700034F02Rik	TGGTGTAATATTCATCAGC	66	60	3.99381	3.54742	1.12584
1700034F02Rik_CCDS48763.1_ex2_11:29557777-29557799:-_5-3	1700034F02Rik	ACGATACTGCACCTGGGAT	182	182	9.25567	8.72716	1.06056
1700034F02Rik_CCDS48763.1_ex3_11:29560640-29560662:-_5-5	1700034F02Rik	ACATTCATACCGAAACTGC	94	96	5.26392	5.07587	1.03705
1700034F02Rik_CCDS48763.1_ex3_11:29560460-29560482:-_5-4	1700034F02Rik	TTCCAGATTAACGGAGTCC	198	219	9.98144	10.2981	0.969254
1700034F02Rik_CCDS48763.1_ex0_11:29553741-29553763:+_5-2	1700034F02Rik	TACCGAAACGTTTTCGACA	194	238	9.8	11.1048	0.882505
1700034J05Rik_CCDS51956.1_ex1_6:146953237-146953259:+_5-4	1700034J05Rik	GAGTCCACATCGATATCCC	292	285	14.2454	13.1002	1.08741
1700034J05Rik_CCDS51956.1_ex1_6:146953212-146953234:+_5-3	1700034J05Rik	ATTAGCAAGAGAGTCTGCA	51	54	3.3134	3.29267	1.00629
1700034J05Rik_CCDS51956.1_ex1_6:146953017-146953039:+_5-1	1700034J05Rik	AGGGGTAGTGCTGTTGAGG	61	65	3.76701	3.7597	1.00194
1700034J05Rik_CCDS51956.1_ex1_6:146953176-146953198:+_5-2	1700034J05Rik	CTTATCCATCCACTGGCTA	389	501	18.6454	22.2709	0.837206
1700034J05Rik_CCDS51956.1_ex1_6:146953260-146953282:-_5-5	1700034J05Rik	AGCAAGCTAAGCATCACAC	59	96	3.67629	5.07587	0.724268
1700034O15Rik_CCDS20054.1_ex1_6:41685240-41685262:+_5-5	1700034O15Rik	CACTTTGAGGCTTCATCAG	392	365	18.7814	16.4968	1.13849
1700034O15Rik_CCDS20054.1_ex0_6:41684647-41684669:+_5-2	1700034O15Rik	AAGACAAAGTGTCCTCTGA	4	2	1.18144	1.08491	1.08897
1700034O15Rik_CCDS20054.1_ex0_6:41684611-41684633:+_5-1	1700034O15Rik	TAGTGAGTGCAAGCTTGGA	258	262	12.7031	12.1237	1.04779
1700034O15Rik_CCDS20054.1_ex1_6:41685199-41685221:+_5-4	1700034O15Rik	TCTTTTATGTTGTAGACCA	77	87	4.49278	4.69375	0.957183
1700034O15Rik_CCDS20054.1_ex0_6:41684660-41684682:-_5-3	1700034O15Rik	CTCCTCTACCCACCTTCAG	394	491	18.8722	21.8464	0.863859
1700037C18Rik_CCDS49746.1_ex1_16:3906840-3906862:-_5-1	1700037C18Rik	GGGACAGCCTGGGAAATAC	62	54	3.81237	3.29267	1.15783
1700037C18Rik_CCDS49746.1_ex1_16:3906948-3906970:-_5-2	1700037C18Rik	GCAGCCTGACACGGCCTGA	386	442	18.5093	19.766	0.936422
1700037C18Rik_CCDS49746.1_ex1_16:3906972-3906994:-_5-3	1700037C18Rik	GGCTAGGCCGGCTCATGGC	565	668	26.6289	29.3612	0.90694
1700037C18Rik_CCDS49746.1_ex1_16:3907052-3907074:-_5-5	1700037C18Rik	CTTCCGACTGCGACACCTC	451	544	21.4577	24.0966	0.890489
1700037C18Rik_CCDS49746.1_ex1_16:3907006-3907028:+_5-4	1700037C18Rik	TTGGCCAGCAGGCTGCATG	348	463	16.7856	20.6576	0.812563
1700037H04Rik_CCDS16756.1_ex3_2:131151644-131151666:-_5-3	1700037H04Rik	TCGGTGGTCATGGTTACTC	278	277	13.6103	12.7606	1.06659
1700037H04Rik_CCDS16756.1_ex3_2:131151680-131151702:+_5-5	1700037H04Rik	ATCAAAGTGGACGTGGCTC	132	131	6.98763	6.56186	1.06489
1700037H04Rik_CCDS16756.1_ex1_2:131147244-131147266:-_5-1	1700037H04Rik	AGTACTCGGCACACAAAGA	70	77	4.17526	4.26918	0.977999
1700037H04Rik_CCDS16756.1_ex3_2:131151668-131151690:+_5-4	1700037H04Rik	ATGCAGCTTTTCATCAAAG	34	44	2.54227	2.86811	0.886393
1700037H04Rik_CCDS16756.1_ex2_2:131148255-131148277:+_5-2	1700037H04Rik	GGTAATCTCATACCTGTGC	249	336	12.2948	15.2655	0.805399
1700039E15Rik_CCDS21238.1_ex2_7:45286870-45286892:+_5-3	1700039E15Rik	CCCCCCTACAGATTATGGA	173	162	8.84742	7.87802	1.12305
1700039E15Rik_CCDS21238.1_ex2_7:45286894-45286916:-_5-4	1700039E15Rik	AGGCCACATACGACAGGCC	172	189	8.80206	9.02436	0.975367
1700039E15Rik_CCDS21238.1_ex1_7:45286456-45286478:+_5-1	1700039E15Rik	GATCAACCTGATAGCCAAC	105	117	5.76289	5.96746	0.965718
1700039E15Rik_CCDS21238.1_ex2_7:45287062-45287084:+_5-5	1700039E15Rik	AGCATCCCAATCTGGTACA	102	119	5.6268	6.05238	0.929685
1700039E15Rik_CCDS21238.1_ex1_7:45286527-45286549:-_5-2	1700039E15Rik	TCCAGGCTAGGTATTCCAG	229	277	11.3876	12.7606	0.892407
1700040L02Rik_CCDS23905.1_ex5_10:68525688-68525710:+_5-4	1700040L02Rik	AGACACATAGTAGTCCAAG	0	0	1	1	1
1700040L02Rik_CCDS23905.1_ex4_10:68516369-68516391:-_5-2	1700040L02Rik	GACAGCATTAAGTGGCTCG	404	451	19.3258	20.1481	0.959187
1700040L02Rik_CCDS23905.1_ex5_10:68525608-68525630:+_5-3	1700040L02Rik	TGAAGTAGCATGTCCAGCA	293	333	14.2907	15.1382	0.94402
1700040L02Rik_CCDS23905.1_ex6_10:68533844-68533866:+_5-5	1700040L02Rik	AGGTCAATGATCTGGTCAG	78	91	4.53814	4.86358	0.933087
1700040L02Rik_CCDS23905.1_ex3_10:68509741-68509763:+_5-1	1700040L02Rik	CTCGTAGAGCCTGTAGTGC	364	457	17.5113	20.4028	0.85828
1700042B14Rik_CCDS53232.1_ex0_X:155125577-155125599:-_2-1	1700042B14Rik	CCATTCCTTTGTATATTCG	92	112	5.1732	5.75518	0.898877
1700042B14Rik_CCDS53232.1_ex0_X:155125689-155125711:-_2-2	1700042B14Rik	GTGGTCCTCAAGCCTACAG	176	271	8.9835	12.5058	0.718345
1700042G07Rik_CCDS51276.1_ex0_4:116173521-116173543:+_5-3	1700042G07Rik	CATACCGGCAGAAACCCCG	358	374	17.2392	16.8789	1.02134
1700042G07Rik_CCDS51276.1_ex0_4:116173536-116173558:-_5-4	1700042G07Rik	TGGTGGCAGTTGGGCCTCG	329	369	15.9237	16.6666	0.955426
1700042G07Rik_CCDS51276.1_ex0_4:116173498-116173520:+_5-2	1700042G07Rik	TATGTTCAAGTGTAGCCGC	522	590	24.6784	26.0496	0.94736
1700042G07Rik_CCDS51276.1_ex0_4:116173480-116173502:-_5-1	1700042G07Rik	ATACTGGGACACCGGCGCC	211	244	10.5711	11.3595	0.930599
1700042G07Rik_CCDS51276.1_ex0_4:116173571-116173593:+_5-5	1700042G07Rik	GCCACAAACATCAGTGACA	234	292	11.6144	13.3974	0.866915
1700049G17Rik_CCDS21032.1_ex0_7:27912150-27912172:-_4-3	1700049G17Rik	GTAGAATTCTTGATCTCGA	742	462	34.6577	20.6151	1.68118
1700049G17Rik_CCDS21032.1_ex0_7:27912204-27912226:-_4-4	1700049G17Rik	CAGAAAATTCTATTAGTAA	14	15	1.63505	1.63685	0.998899
1700049G17Rik_CCDS21032.1_ex0_7:27912087-27912109:-_4-1	1700049G17Rik	GACTACAGGGTTATAAAGG	97	110	5.4	5.67026	0.952337
1700049G17Rik_CCDS21032.1_ex0_7:27912108-27912130:-_4-2	1700049G17Rik	ACAACCATAGTATATTCAG	13	20	1.58969	1.84914	0.859692
1700052N19Rik_CCDS56676.1_ex2_10:4439634-4439656:+_5-2	1700052N19Rik	CCTTTTAAATGAAGGCGAT	79	48	4.58351	3.03793	1.50876
1700052N19Rik_CCDS56676.1_ex3_10:4450689-4450711:+_5-5	1700052N19Rik	GAGAACTTCTTCGAGTCGC	379	404	18.1918	18.1526	1.00216
1700052N19Rik_CCDS56676.1_ex2_10:4439715-4439737:+_5-3	1700052N19Rik	TCATGAAGCCATCATGCAG	183	225	9.30103	10.5528	0.881379
1700052N19Rik_CCDS56676.1_ex2_10:4439599-4439621:+_5-1	1700052N19Rik	CACATATGGAATCAATACC	13	21	1.58969	1.8916	0.840397
1700052N19Rik_CCDS56676.1_ex3_10:4450656-4450678:-_5-4	1700052N19Rik	CTTAAACACGTCGAAGTCA	90	142	5.08247	7.02889	0.723084
1700054O13Rik_CCDS30012.1_ex0_X:9847210-9847232:-_5-5	1700054O13Rik	CTCCAGGATGTAGTCGGTG	371	407	17.8289	18.28	0.975322
1700054O13Rik_CCDS30012.1_ex0_X:9847161-9847183:-_5-3	1700054O13Rik	GAAGTTGTGGACCCTATGC	197	222	9.93608	10.4254	0.953061
1700054O13Rik_CCDS30012.1_ex0_X:9847149-9847171:+_5-2	1700054O13Rik	GCAATATACCCCCTGCATA	411	493	19.6433	21.9313	0.895675
1700054O13Rik_CCDS30012.1_ex0_X:9847126-9847148:+_5-1	1700054O13Rik	GTGTACCGTATACTGCAGG	294	357	14.3361	16.1571	0.887292
1700054O13Rik_CCDS30012.1_ex0_X:9847189-9847211:-_5-4	1700054O13Rik	GTAATCAAGCATGGCAAGA	142	201	7.44124	9.53384	0.780507
1700055N04Rik_CCDS57128.1_ex1_19:3963962-3963984:+_5-3	1700055N04Rik	AAACAGCTTCATGACGCCC	137	136	7.21443	6.77414	1.065
1700055N04Rik_CCDS57128.1_ex3_19:3964902-3964924:+_5-4	1700055N04Rik	GATGATCATACCTTTAGTG	265	287	13.0206	13.1851	0.987522
1700055N04Rik_CCDS57128.1_ex1_19:3963896-3963918:+_5-2	1700055N04Rik	ACAAAGACGGCTAAGTTCA	78	89	4.53814	4.77867	0.949667
1700055N04Rik_CCDS57128.1_ex1_19:3963871-3963893:+_5-1	1700055N04Rik	GAAGGAGGCCTTCAACACA	99	143	5.49072	7.07134	0.776475
1700055N04Rik_CCDS57128.1_ex6_19:3965638-3965660:-_5-5	1700055N04Rik	TGACGATCTTGCCTACCCG	180	259	9.16495	11.9963	0.763978
1700056E22Rik_CCDS56665.1_ex0_1:184033548-184033570:+_5-3	1700056E22Rik	GACCGCGTTGGGAGGAGGT	280	279	13.701	12.8455	1.0666
1700056E22Rik_CCDS56665.1_ex0_1:184033501-184033523:+_5-2	1700056E22Rik	GGGCTCCAAAACATCGCAC	207	212	10.3897	10.0009	1.03888
1700056E22Rik_CCDS56665.1_ex0_1:184033425-184033447:+_5-1	1700056E22Rik	GCGCTCCTTGGCTCGCCGA	481	569	22.8186	25.158	0.90701
1700056E22Rik_CCDS56665.1_ex0_1:184033718-184033740:+_5-5	1700056E22Rik	CGCCTTCGGGATCGGAGTC	136	179	7.16907	8.59979	0.833633
1700056E22Rik_CCDS56665.1_ex0_1:184033695-184033717:-_5-4	1700056E22Rik	ACTCCGGAGAGCTACTCGG	260	346	12.7938	15.6901	0.815407
1700057G04Rik_CCDS23406.1_ex2_9:92351102-92351124:-_5-2	1700057G04Rik	AACAACAATCACATCGTAG	75	79	4.40206	4.3541	1.01102
1700057G04Rik_CCDS23406.1_ex3_9:92352655-92352677:+_5-5	1700057G04Rik	CAATCTGCGTGTGCAACAT	0	0	1	1	1
1700057G04Rik_CCDS23406.1_ex3_9:92352592-92352614:-_5-4	1700057G04Rik	CTGTAAACTTTGGCCGACA	318	369	15.4247	16.6666	0.925488
1700057G04Rik_CCDS23406.1_ex3_9:92352562-92352584:-_5-3	1700057G04Rik	TTTGAATAACATAACCCAC	91	111	5.12783	5.71272	0.897617
1700057G04Rik_CCDS23406.1_ex2_9:92351037-92351059:+_5-1	1700057G04Rik	CATTAGACCTTTCACCATG	255	344	12.567	15.6052	0.80531
1700061G19Rik_CCDS37666.1_ex1_17:56877493-56877515:-_5-3	1700061G19Rik	GTACTTGGAACCGATCGCC	417	444	19.9155	19.8509	1.00325
1700061G19Rik_CCDS37666.1_ex1_17:56877535-56877557:+_5-4	1700061G19Rik	ACCTACATCGAGTACTACG	131	143	6.94227	7.07134	0.981747
1700061G19Rik_CCDS37666.1_ex1_17:56877366-56877388:-_5-1	1700061G19Rik	CGCTTAGATGTCCAGTAGC	175	195	8.93814	9.2791	0.963255
1700061G19Rik_CCDS37666.1_ex5_17:56882634-56882656:+_5-5	1700061G19Rik	TATATAACCAGGGTACCAC	230	284	11.433	13.0578	0.87557
1700061G19Rik_CCDS37666.1_ex1_17:56877453-56877475:-_5-2	1700061G19Rik	GCCGCGCTCATGATCAAGT	464	582	22.0474	25.7099	0.857545
1700065I17Rik_CCDS29260.1_ex2_18:56594458-56594480:-_5-4	1700065I17Rik	GGGCCAGCATAGATCCCAC	200	225	10.0722	10.5528	0.954453
1700065I17Rik_CCDS29260.1_ex1_18:56592379-56592401:+_5-1	1700065I17Rik	GGACGATATTCACTTGCCC	189	238	9.5732	11.1048	0.862081
1700065I17Rik_CCDS29260.1_ex1_18:56592425-56592447:-_5-3	1700065I17Rik	AGGCATGACGTAACGGGTC	91	121	5.12783	6.13729	0.835521
1700065I17Rik_CCDS29260.1_ex2_18:56594507-56594529:+_5-5	1700065I17Rik	AGCGAGAGGCTTTGCCATG	128	172	6.80619	8.30259	0.819766
1700065I17Rik_CCDS29260.1_ex1_18:56592396-56592418:+_5-2	1700065I17Rik	CCCGGTTCTCACTAAAGCA	248	344	12.2495	15.6052	0.784962
1700066B19Rik_CCDS50252.1_ex1_18:35728550-35728572:+_5-1	1700066B19Rik	GCCCCCTCGAGGTGGCGAC	241	237	11.932	11.0623	1.07862
1700066B19Rik_CCDS50252.1_ex1_18:35728614-35728636:+_5-3	1700066B19Rik	GCGATCTGCATTGTGCTGG	584	660	27.4907	29.0216	0.947251
1700066B19Rik_CCDS50252.1_ex1_18:35728642-35728664:+_5-4	1700066B19Rik	TTGGGCCTGCACTGCATCA	777	890	36.2454	38.7867	0.93448
1700066B19Rik_CCDS50252.1_ex1_18:35728709-35728731:+_5-5	1700066B19Rik	CGGCGTTTACCTCATCCAC	14	20	1.63505	1.84914	0.884223
1700066B19Rik_CCDS50252.1_ex1_18:35728589-35728611:-_5-2	1700066B19Rik	AGGACAAAGGCCGCGATGA	53	81	3.40412	4.43901	0.766865
1700066M21Rik_CCDS48264.1_ex1_1:57382989-57383011:+_5-5	1700066M21Rik	CTTTTAACCTGACTCAGAA	159	169	8.21237	8.17522	1.00454
1700066M21Rik_CCDS48264.1_ex0_1:57377931-57377953:-_5-2	1700066M21Rik	CGTTACCTGCACGTCCCCA	301	330	14.6536	15.0108	0.976205
1700066M21Rik_CCDS48264.1_ex1_1:57382825-57382847:-_5-3	1700066M21Rik	TAACTATTGGGAAAACGGC	88	99	4.99175	5.20324	0.959355
1700066M21Rik_CCDS48264.1_ex0_1:57377851-57377873:-_5-1	1700066M21Rik	GCAGTTCGTTGCTGCGCTG	542	652	25.5856	28.6819	0.892045
1700066M21Rik_CCDS48264.1_ex1_1:57382944-57382966:-_5-4	1700066M21Rik	GCTTAAAGGCTCCAAAGTC	76	116	4.44742	5.925	0.750619
1700067K01Rik_CCDS22464.2_ex3_8:84003369-84003391:-_5-5	1700067K01Rik	GACTGGCAGTATAGGCAGC	322	349	15.6062	15.8175	0.986642
1700067K01Rik_CCDS22464.2_ex2_8:84003130-84003152:-_5-1	1700067K01Rik	CAAGCGCAGTGTTAGCTGC	226	250	11.2515	11.6142	0.968772
1700067K01Rik_CCDS22464.2_ex3_8:84003338-84003360:-_5-4	1700067K01Rik	TCGGAAGATGGACACGTCG	235	290	11.6598	13.3125	0.875852
1700067K01Rik_CCDS22464.2_ex3_8:84003301-84003323:-_5-3	1700067K01Rik	AACCTCCCGCAGAAAAAGC	44	65	2.99588	3.7597	0.796839
1700067K01Rik_CCDS22464.2_ex2_8:84003178-84003200:+_5-2	1700067K01Rik	TTTGGGTTCGTGGACCTGG	245	344	12.1134	15.6052	0.776242
1700067P10Rik_CCDS28857.1_ex1_17:48090324-48090346:-_5-1	1700067P10Rik	ACCTTTGAAGCTTGCTCCG	120	134	6.4433	6.68923	0.963235
1700067P10Rik_CCDS28857.1_ex1_17:48090405-48090427:+_5-2	1700067P10Rik	CCCTCTTCTAGTCTCTCGG	902	1007	41.9155	43.7541	0.957977
1700067P10Rik_CCDS28857.1_ex1_17:48090568-48090590:-_5-5	1700067P10Rik	CACGCTCATAGGCACCAGC	567	654	26.7196	28.7668	0.928833
1700067P10Rik_CCDS28857.1_ex1_17:48090429-48090451:+_5-3	1700067P10Rik	GTCCAGCTTGCCATCAGAG	181	226	9.21031	10.5953	0.869285
1700067P10Rik_CCDS28857.1_ex1_17:48090502-48090524:+_5-4	1700067P10Rik	TCTCCGAAGGAAAAAGCTG	28	58	2.2701	3.4625	0.655625
1700074P13Rik_CCDS20041.1_ex2_6:40926063-40926085:+_5-3	1700074P13Rik	CATACATGTTGATAGTAGC	166	180	8.5299	8.64225	0.987
1700074P13Rik_CCDS20041.1_ex3_6:40928562-40928584:+_5-5	1700074P13Rik	CCAACACAAGGCTCTGGGC	337	392	16.2866	17.6431	0.923113
1700074P13Rik_CCDS20041.1_ex2_6:40926210-40926232:-_5-4	1700074P13Rik	CAAGAACTAAAATCCGACT	47	59	3.13196	3.50496	0.893579
1700074P13Rik_CCDS20041.1_ex2_6:40926040-40926062:-_5-2	1700074P13Rik	GGAACTATAGCCATAGCTA	69	89	4.1299	4.77867	0.864236
1700074P13Rik_CCDS20041.1_ex2_6:40926015-40926037:+_5-1	1700074P13Rik	AGGATTCATTAAATGCCAT	32	70	2.45155	3.97199	0.617209
1700080E11Rik_CCDS23463.1_ex1_9:105144649-105144671:+_5-5	1700080E11Rik	GATCGTCCACAAAACCACC	226	183	11.2515	8.76962	1.28301
1700080E11Rik_CCDS23463.1_ex1_9:105144479-105144501:-_5-1	1700080E11Rik	CTAACACTAGAGCAGCTCC	293	281	14.2907	12.9304	1.1052
1700080E11Rik_CCDS23463.1_ex1_9:105144498-105144520:+_5-2	1700080E11Rik	AGGCATTTGACATAGAAAT	23	31	2.0433	2.31617	0.882191
1700080E11Rik_CCDS23463.1_ex1_9:105144528-105144550:+_5-3	1700080E11Rik	TTTGATTTGGACTCAGCGA	278	361	13.6103	16.327	0.83361
1700080E11Rik_CCDS23463.1_ex1_9:105144546-105144568:+_5-4	1700080E11Rik	AGGGAGCTTCGGTAGTCGG	123	187	6.57938	8.93945	0.735994
1700080O16Rik_CCDS53068.1_ex0_X:51969573-51969595:+_5-4	1700080O16Rik	ATTGAGTATCTGCTGCCTA	158	164	8.16701	7.96294	1.02563
1700080O16Rik_CCDS53068.1_ex0_X:51969355-51969377:-_5-2	1700080O16Rik	CTCTCTTGTCAATGCCCTC	465	507	22.0928	22.5257	0.980783
1700080O16Rik_CCDS53068.1_ex0_X:51969436-51969458:+_5-3	1700080O16Rik	TCAGATGCCTTAGTAAAGA	132	147	6.98763	7.24117	0.964986
1700080O16Rik_CCDS53068.1_ex0_X:51969680-51969702:-_5-5	1700080O16Rik	ATGTACTGGGTTCATCCCA	184	206	9.34639	9.74613	0.958985
1700080O16Rik_CCDS53068.1_ex0_X:51969305-51969327:-_5-1	1700080O16Rik	TTCGAGGCGTACCAAAGAT	148	178	7.7134	8.55734	0.901379
1700084C01Rik_CCDS15466.1_ex2_1:169933685-169933707:-_5-3	1700084C01Rik	GGTCATGTAAAGAGGGCAC	192	193	9.70928	9.19419	1.05602
1700084C01Rik_CCDS15466.1_ex2_1:169933810-169933832:+_5-5	1700084C01Rik	ACGAATCCACTGAAGGGCG	181	204	9.21031	9.66122	0.953328
1700084C01Rik_CCDS15466.1_ex2_1:169933706-169933728:-_5-4	1700084C01Rik	TCAGGGTGTCTTTGAGGAC	248	300	12.2495	13.7371	0.891709
1700084C01Rik_CCDS15466.1_ex1_1:169933098-169933120:-_5-2	1700084C01Rik	TTACCTAATTTTAGGCTCC	105	140	5.76289	6.94397	0.829912
1700084C01Rik_CCDS15466.1_ex0_1:169930090-169930112:-_5-1	1700084C01Rik	TAGCGATTTCACGTGATAG	126	172	6.71546	8.30259	0.808839
1700088E04Rik_CCDS27633.1_ex3_15:79136344-79136366:-_5-3	1700088E04Rik	CAGCTTGTGCCAAGCCAAT	290	262	14.1546	12.1237	1.16752
1700088E04Rik_CCDS27633.1_ex4_15:79139289-79139311:-_5-5	1700088E04Rik	TATTTTGCAGTTATGATGA	159	170	8.21237	8.21768	0.999354
1700088E04Rik_CCDS27633.1_ex4_15:79139250-79139272:-_5-4	1700088E04Rik	TTCCAGCAACGCCACATCA	350	412	16.8763	18.4923	0.912614
1700088E04Rik_CCDS27633.1_ex2_15:79135716-79135738:-_5-1	1700088E04Rik	CCAAAATATCTTTGCCACT	300	368	14.6082	16.6242	0.878736
1700088E04Rik_CCDS27633.1_ex3_15:79136329-79136351:+_5-2	1700088E04Rik	TCACGACTGTACGCCCCAT	540	672	25.4948	29.5311	0.863323
1700092M07Rik_CCDS50382.1_ex1_19:8740997-8741019:-_5-2	1700092M07Rik	GTTAGATCTTTGTTTACGG	83	81	4.76495	4.43901	1.07343
1700092M07Rik_CCDS50382.1_ex1_19:8741066-8741088:-_5-5	1700092M07Rik	TGACCGCGAGGACTCCCGA	299	297	14.5629	13.6097	1.07004
1700092M07Rik_CCDS50382.1_ex1_19:8740974-8740996:+_5-1	1700092M07Rik	GCAACGAAGTGGACAACTC	216	228	10.7979	10.6802	1.01103
1700092M07Rik_CCDS50382.1_ex1_19:8741051-8741073:+_5-4	1700092M07Rik	CTATCCATGTTCAGCCGTC	1016	1119	47.0866	48.5093	0.970671
1700092M07Rik_CCDS50382.1_ex1_19:8741035-8741057:-_5-3	1700092M07Rik	GATAGCCTGCGCCACAGCA	324	430	15.6969	19.2565	0.815149
1700093K21Rik_CCDS24477.1_ex2_11:23518089-23518111:-_5-3	1700093K21Rik	AGACCCTCTGTACAGGCGA	3994	1767	182.171	76.0214	2.39631
1700093K21Rik_CCDS24477.1_ex1_11:23517278-23517300:+_5-1	1700093K21Rik	ATGTTGTCTCCTAAGGATG	61	42	3.76701	2.78319	1.35349
1700093K21Rik_CCDS24477.1_ex3_11:23518788-23518810:+_5-4	1700093K21Rik	TAGAAAAATTGCCAGTAAG	118	112	6.35258	5.75518	1.1038
1700093K21Rik_CCDS24477.1_ex3_11:23518800-23518822:-_5-5	1700093K21Rik	ATTTGTATCCTCCTCTTAC	70	70	4.17526	3.97199	1.05118
1700093K21Rik_CCDS24477.1_ex1_11:23517318-23517340:+_5-2	1700093K21Rik	GCTTTTGCACAAGAATGCT	264	334	12.9753	15.1806	0.854725
1700094D03Rik_CCDS50968.1_ex3_3:90065506-90065528:-_5-5	1700094D03Rik	TAAGGCAGCTTGACGGACC	284	301	13.8825	13.7795	1.00747
1700094D03Rik_CCDS50968.1_ex1_3:90063228-90063250:+_5-1	1700094D03Rik	ACTTAAGAAGACTGTCGAC	0	0	1	1	1
1700094D03Rik_CCDS50968.1_ex2_3:90064454-90064476:+_5-3	1700094D03Rik	GCAGACAACATTGGACCAA	307	364	14.9258	16.4543	0.907103
1700094D03Rik_CCDS50968.1_ex2_3:90064433-90064455:+_5-2	1700094D03Rik	TTTTCATATTCACTGTATG	54	68	3.44948	3.88707	0.887425
1700094D03Rik_CCDS50968.1_ex2_3:90064478-90064500:+_5-4	1700094D03Rik	AAACCTATTTGCTGCCCTA	153	200	7.94021	9.49139	0.83657
1700101E01Rik_CCDS50551.1_ex5_2:29054806-29054828:+_5-1	1700101E01Rik	CGCTCACCTTGACGATGAG	297	261	14.4722	12.0813	1.1979
1700101E01Rik_CCDS50551.1_ex5_2:29054862-29054884:-_5-3	1700101E01Rik	TACGGGCATGGAGAACGAA	150	142	7.80412	7.02889	1.11029
1700101E01Rik_CCDS50551.1_ex5_2:29054820-29054842:+_5-2	1700101E01Rik	ATGAGCGGGTTCTGAAACA	84	106	4.81031	5.50044	0.874532
1700101E01Rik_CCDS50551.1_ex5_2:29054891-29054913:+_5-5	1700101E01Rik	GACCACCGTCAGCGGCCGT	598	763	28.1258	33.3946	0.842224
1700101E01Rik_CCDS50551.1_ex5_2:29054878-29054900:-_5-4	1700101E01Rik	CGGTGGTCGACATCCGTAC	95	138	5.30928	6.85906	0.774054
1700102P08Rik_CCDS23524.1_ex0_9:108393504-108393526:+_5-3	1700102P08Rik	GCAGCCTCTATACCCCAAA	292	293	14.2454	13.4399	1.05993
1700102P08Rik_CCDS23524.1_ex0_9:108393357-108393379:+_5-1	1700102P08Rik	CACCTCCCAGCCGGTACAC	572	694	26.9464	30.4651	0.8845
1700102P08Rik_CCDS23524.1_ex0_9:108393460-108393482:-_5-2	1700102P08Rik	ATGGTGTGTCCCGAAGGCC	239	312	11.8412	14.2466	0.831164
1700102P08Rik_CCDS23524.1_ex1_9:108395282-108395304:+_5-4	1700102P08Rik	CTGGACCGCAGGAAGGATA	160	211	8.25773	9.95841	0.829222
1700102P08Rik_CCDS23524.1_ex2_9:108397203-108397225:+_5-5	1700102P08Rik	ATCCGAACTATTGAAGAAT	36	67	2.63299	3.84461	0.684851
1700106J16Rik_CCDS48881.1_ex0_11:88294253-88294275:+_5-3	1700106J16Rik	GAAGGTGGCCGGGGTACAA	328	357	15.8784	16.1571	0.982746
1700106J16Rik_CCDS48881.1_ex0_11:88294222-88294244:-_5-2	1700106J16Rik	TCTCCAAGTCGGCCGGCAG	618	718	29.033	31.4841	0.922148
1700106J16Rik_CCDS48881.1_ex0_11:88294314-88294336:-_5-4	1700106J16Rik	GAAGGCGTCCTCCAAGTAA	138	162	7.25979	7.87802	0.921525
1700106J16Rik_CCDS48881.1_ex0_11:88294194-88294216:-_5-1	1700106J16Rik	GGAGGGCCATGACTGAGAC	189	235	9.5732	10.9774	0.872084
1700106J16Rik_CCDS48881.1_ex0_11:88294327-88294349:+_5-5	1700106J16Rik	ACGCCTTCTGCCAGATGAG	69	100	4.1299	5.24569	0.787293
1700109H08Rik_CCDS39001.1_ex1_5:3575687-3575709:+_5-2	1700109H08Rik	AAGATGGATAATACCGGGC	47	48	3.13196	3.03793	1.03095
1700109H08Rik_CCDS39001.1_ex1_5:3575732-3575754:-_5-3	1700109H08Rik	CATTCCGAATATGTTCTGC	233	271	11.5691	12.5058	0.925094
1700109H08Rik_CCDS39001.1_ex1_5:3575651-3575673:+_5-1	1700109H08Rik	CGACTTTTCTATAGCTTGG	165	201	8.48454	9.53384	0.889939
1700109H08Rik_CCDS39001.1_ex2_5:3577316-3577338:-_5-5	1700109H08Rik	CTTCTCTTCAAAAGTCCCT	345	427	16.6495	19.1291	0.870374
1700109H08Rik_CCDS39001.1_ex2_5:3577283-3577305:+_5-4	1700109H08Rik	GAAGAGTGGATTAAAGGCT	63	105	3.85773	5.45798	0.706806
1700110M21Rik_CCDS36999.1_ex0_14:101198940-101198962:+_5-5	1700110M21Rik	AAGAGAAGAAATAAGCCTG	51	57	3.3134	3.42005	0.968818
1700110M21Rik_CCDS36999.1_ex0_14:101198533-101198555:-_5-2	1700110M21Rik	GGGGTATGTGTGCCAAGCA	239	265	11.8412	12.2511	0.966546
1700110M21Rik_CCDS36999.1_ex0_14:101198768-101198790:+_5-4	1700110M21Rik	TGATAGTTAGAGGGAGAGA	15	20	1.68041	1.84914	0.908754
1700110M21Rik_CCDS36999.1_ex0_14:101198420-101198442:-_5-1	1700110M21Rik	ACAGTTTCTGCAGCGCCTG	393	485	18.8268	21.5916	0.87195
1700110M21Rik_CCDS36999.1_ex0_14:101198667-101198689:+_5-3	1700110M21Rik	GTAAGTCCTGAAGGCGGGA	211	265	10.5711	12.2511	0.862873
1700112E06Rik_CCDS49415.1_ex2_14:22577920-22577942:-_5-1	1700112E06Rik	GGGTAACCCTGGCAACACG	251	259	12.3856	11.9963	1.03244
1700112E06Rik_CCDS49415.1_ex4_14:22596421-22596443:-_5-5	1700112E06Rik	TTGTGCAGAACAAAGCACC	126	134	6.71546	6.68923	1.00392
1700112E06Rik_CCDS49415.1_ex3_14:22584471-22584493:-_5-3	1700112E06Rik	ACATGCCACGTTTCCCAGG	167	190	8.57526	9.06682	0.945785
1700112E06Rik_CCDS49415.1_ex3_14:22584435-22584457:-_5-2	1700112E06Rik	GGATGGTGTCACTTCTGCC	943	1079	43.7753	46.811	0.935148
1700112E06Rik_CCDS49415.1_ex3_14:22584483-22584505:+_5-4	1700112E06Rik	GTGGCATGTCCCAATGAGC	340	412	16.4227	18.4923	0.888084
1700113H08Rik_CCDS48660.1_ex3_10:87225951-87225973:-_5-3	1700113H08Rik	CGAGGGAAATGGTGCTCGC	242	241	11.9773	11.2321	1.06635
1700113H08Rik_CCDS48660.1_ex2_10:87165067-87165089:-_5-1	1700113H08Rik	AAATGTCTCCATGTGAGTA	68	76	4.08454	4.22673	0.966359
1700113H08Rik_CCDS48660.1_ex3_10:87225885-87225907:+_5-2	1700113H08Rik	GAACTCATAGTCCAATGAC	109	125	5.94433	6.30712	0.94248
1700113H08Rik_CCDS48660.1_ex3_10:87226068-87226090:-_5-5	1700113H08Rik	GATTGGGTAGTCGTCTAGG	267	317	13.1113	14.4588	0.906804
1700113H08Rik_CCDS48660.1_ex3_10:87226003-87226025:-_5-4	1700113H08Rik	ATTTCACTGGATGATGACA	71	88	4.22062	4.73621	0.891138
1700122O11Rik_CCDS57099.1_ex0_17:48037178-48037200:+_5-4	1700122O11Rik	GGAGAAATCTTCCCACCAC	196	197	9.89072	9.36402	1.05625
1700122O11Rik_CCDS57099.1_ex0_17:48037006-48037028:+_5-1	1700122O11Rik	CTGATAGAGGCTCCATCAG	0	0	1	1	1
1700122O11Rik_CCDS57099.1_ex0_17:48037158-48037180:+_5-3	1700122O11Rik	GTTCCACGGAGTGAGGGCA	591	686	27.8082	30.1255	0.923081
1700122O11Rik_CCDS57099.1_ex0_17:48037250-48037272:+_5-5	1700122O11Rik	CTGCTTGGGTACTCCAAGA	168	197	8.62062	9.36402	0.920611
1700122O11Rik_CCDS57099.1_ex0_17:48037056-48037078:+_5-2	1700122O11Rik	CTAGATCCCAATGAGGGCA	237	321	11.7505	14.6287	0.803252
1700123I01Rik_CCDS50364.1_ex5_19:6213337-6213359:+_5-4	1700123I01Rik	AAATGGAAACGGAAACTCA	32	25	2.45155	2.06142	1.18925
1700123I01Rik_CCDS50364.1_ex5_19:6213372-6213394:-_5-5	1700123I01Rik	TGTGGCCCCTGCCTGCTAG	462	478	21.9567	21.2944	1.0311
1700123I01Rik_CCDS50364.1_ex0_19:6195746-6195768:+_5-1	1700123I01Rik	ATAAGTTCAAAATCAGATA	0	0	1	1	1
1700123I01Rik_CCDS50364.1_ex3_19:6212151-6212173:+_5-2	1700123I01Rik	CCCACCTGAAGTTTAAACA	194	216	9.8	10.1707	0.963552
1700123I01Rik_CCDS50364.1_ex3_19:6212183-6212205:-_5-3	1700123I01Rik	AACAAACGGGTAGGGCGTC	74	97	4.3567	5.11832	0.851197
1700123K08Rik_CCDS51680.1_ex2_5:138562924-138562946:-_5-4	1700123K08Rik	GCTGTTTTGAGTCAGTTCA	533	336	25.1773	15.2655	1.64929
1700123K08Rik_CCDS51680.1_ex2_5:138562846-138562868:-_5-2	1700123K08Rik	CCCTCCATGTTGGAGGATC	394	392	18.8722	17.6431	1.06966
1700123K08Rik_CCDS51680.1_ex2_5:138562881-138562903:+_5-3	1700123K08Rik	GGGTATCTATGTCTGGGGA	325	331	15.7423	15.0532	1.04577
1700123K08Rik_CCDS51680.1_ex1_5:138562533-138562555:+_5-1	1700123K08Rik	CATCCTGCCCTAGGGGATC	115	128	6.21649	6.43449	0.966121
1700123K08Rik_CCDS51680.1_ex4_5:138564279-138564301:+_5-5	1700123K08Rik	ACTCTTGTAGTTGAACTGG	108	125	5.89897	6.30712	0.935288
1700123O20Rik_CCDS27099.1_ex0_14:54689990-54690012:-_5-4	1700123O20Rik	CGGCACTGCCTTAGCGACC	390	409	18.6907	18.3649	1.01774
1700123O20Rik_CCDS27099.1_ex0_14:54689965-54689987:-_5-3	1700123O20Rik	TGTAGAAAACGTTCCCGCT	0	0	1	1	1
1700123O20Rik_CCDS27099.1_ex0_14:54689950-54689972:-_5-2	1700123O20Rik	CGCTGGGGACCTGACCAAC	196	232	9.89072	10.85	0.911586
1700123O20Rik_CCDS27099.1_ex0_14:54689898-54689920:-_5-1	1700123O20Rik	GGGAAGTGATGTAAGACAT	62	82	3.81237	4.48147	0.850697
1700123O20Rik_CCDS27099.1_ex0_14:54690075-54690097:-_5-5	1700123O20Rik	GCTGACACTCAAAGATACA	34	58	2.54227	3.4625	0.734229
1700125H20Rik_CCDS48872.1_ex2_11:85173183-85173205:+_5-2	1700125H20Rik	TCAGTGTAAAGAATACCTG	87	69	4.94639	3.92953	1.25877
1700125H20Rik_CCDS48872.1_ex1_11:85172887-85172909:+_5-1	1700125H20Rik	GCTCTGGTCCGTCATGCCA	699	774	32.7072	33.8617	0.965907
1700125H20Rik_CCDS48872.1_ex2_11:85173315-85173337:-_5-4	1700125H20Rik	CGGCAATAATGCTGCAGAA	237	265	11.7505	12.2511	0.95914
1700125H20Rik_CCDS48872.1_ex2_11:85173294-85173316:-_5-3	1700125H20Rik	GTGTTAATATGGCCCCCTA	242	273	11.9773	12.5907	0.95128
1700125H20Rik_CCDS48872.1_ex2_11:85173334-85173356:-_5-5	1700125H20Rik	GTGCTTGATCTCCCAGGCT	273	310	13.3835	14.1617	0.945053
1700129C05Rik_CCDS27166.1_ex4_14:59142470-59142492:+_5-2	1700129C05Rik	AAGTAGCTAGTTTCCAGAT	76	66	4.44742	3.80216	1.16971
1700129C05Rik_CCDS27166.1_ex4_14:59142692-59142714:+_5-5	1700129C05Rik	AAAAGAGGGTTGGTACGAA	71	64	4.22062	3.71724	1.13542
1700129C05Rik_CCDS27166.1_ex4_14:59142590-59142612:+_5-3	1700129C05Rik	GAGGAAAGTTTGTTTACAC	54	54	3.44948	3.29267	1.04762
1700129C05Rik_CCDS27166.1_ex3_14:59142141-59142163:-_5-1	1700129C05Rik	TAGACCCAGAGCTTAAAAT	51	69	3.3134	3.92953	0.843206
1700129C05Rik_CCDS27166.1_ex4_14:59142620-59142642:+_5-4	1700129C05Rik	GGCATAGCAATCATTAAGG	113	148	6.12577	7.28363	0.841033
1810009A15Rik_CCDS29555.1_ex1_19:8889158-8889180:+_5-1	1810009A15Rik	ATTAAGCAGGGATCGGCGA	110	115	5.98969	5.88255	1.01821
1810009A15Rik_CCDS29555.1_ex1_19:8889231-8889253:-_5-4	1810009A15Rik	GTACGCCCGCTTCTTGAGG	509	549	24.0887	24.3089	0.990942
1810009A15Rik_CCDS29555.1_ex2_19:8890005-8890027:-_5-5	1810009A15Rik	GTGATGTTGGCACGAGCAC	341	398	16.468	17.8979	0.920112
1810009A15Rik_CCDS29555.1_ex1_19:8889176-8889198:+_5-2	1810009A15Rik	ACGGAAACGCCAGGTGGTC	213	267	10.6619	12.336	0.864288
1810009A15Rik_CCDS29555.1_ex1_19:8889193-8889215:+_5-3	1810009A15Rik	TCGGGGCTGTGATAGACGA	129	181	6.85155	8.68471	0.788921
1810009J06Rik_CCDS20042.1_ex2_6:40966646-40966668:-_5-4	1810009J06Rik	AAATTGCTCACCACCCTCA	113	76	6.12577	4.22673	1.44929
1810009J06Rik_CCDS20042.1_ex2_6:40966613-40966635:-_5-3	1810009J06Rik	GTGTTCACCAAGGCGAACC	365	388	17.5567	17.4733	1.00477
1810009J06Rik_CCDS20042.1_ex1_6:40966252-40966274:+_5-2	1810009J06Rik	GCATTAGCCATCAGTGTGG	928	1047	43.0948	45.4524	0.948131
1810009J06Rik_CCDS20042.1_ex2_6:40966688-40966710:+_5-5	1810009J06Rik	CGACACCCAGACTATAACA	209	253	10.4804	11.7416	0.892588
1810009J06Rik_CCDS20042.1_ex1_6:40966215-40966237:+_5-1	1810009J06Rik	AAGCATTCGGTTCCTTACC	118	150	6.35258	7.36854	0.862121
1810011H11Rik_CCDS49438.1_ex2_14:32806779-32806801:+_5-2	1810011H11Rik	ATTTCAAATATGCCATCAT	93	95	5.21856	5.03341	1.03678
1810011H11Rik_CCDS49438.1_ex1_14:32805159-32805181:-_5-1	1810011H11Rik	TACCTATCTCAGTCTCAGC	308	344	14.9711	15.6052	0.959369
1810011H11Rik_CCDS49438.1_ex2_14:32806791-32806813:+_5-3	1810011H11Rik	CCATCATTGGTATGGCAGT	318	399	15.4247	17.9403	0.859781
1810011H11Rik_CCDS49438.1_ex2_14:32806840-32806862:-_5-5	1810011H11Rik	CGGATCATGCAGATCTTCA	137	189	7.21443	9.02436	0.79944
1810011H11Rik_CCDS49438.1_ex2_14:32806809-32806831:+_5-4	1810011H11Rik	TGGGAGTAGCCATATCTGC	341	469	16.468	20.9123	0.787481
1810011O10Rik_CCDS22194.1_ex0_8:24438761-24438783:-_5-3	1810011O10Rik	ATCTTTGAGAACATAGACC	50	38	3.26804	2.61336	1.25051
1810011O10Rik_CCDS22194.1_ex0_8:24438788-24438810:-_5-4	1810011O10Rik	GCCGCTCGCAAGAAAGCTG	369	360	17.7381	16.2845	1.08927
1810011O10Rik_CCDS22194.1_ex0_8:24438669-24438691:+_5-1	1810011O10Rik	TCCTCCAAATCTTGGTCGA	518	589	24.4969	26.0071	0.94193
1810011O10Rik_CCDS22194.1_ex0_8:24438800-24438822:+_5-5	1810011O10Rik	GCGAGCGGCTGTGTCGAAG	225	263	11.2062	12.1662	0.921094
1810011O10Rik_CCDS22194.1_ex0_8:24438734-24438756:+_5-2	1810011O10Rik	GTTCCTGAAGAGCCTCTGC	334	396	16.1505	17.8129	0.906673
1810013L24Rik_CCDS49756.1_ex1_16:8831378-8831400:-_5-3	1810013L24Rik	TTATAGAGGTTGGTGACGG	233	179	11.5691	8.59979	1.34527
1810013L24Rik_CCDS49756.1_ex0_16:8830602-8830624:-_5-1	1810013L24Rik	TTGTGCTCGGGCTGCGCGG	428	357	20.4144	16.1571	1.26349
1810013L24Rik_CCDS49756.1_ex2_16:8843014-8843036:+_5-5	1810013L24Rik	GGCTATCAGCGACGCAATA	147	137	7.66804	6.8166	1.12491
1810013L24Rik_CCDS49756.1_ex2_16:8842994-8843016:+_5-4	1810013L24Rik	TTGATATTGGAATTCAGAT	50	56	3.26804	3.37759	0.967566
1810013L24Rik_CCDS49756.1_ex0_16:8830664-8830686:+_5-2	1810013L24Rik	CCGTGGCTCAGCTCTACAA	148	182	7.7134	8.72716	0.883838
1810019J16Rik_CCDS38905.1_ex0_4:133528562-133528584:-_5-5	1810019J16Rik	TAGGCAAGCTGTGCCGCGT	457	428	21.7299	19.1716	1.13344
1810019J16Rik_CCDS38905.1_ex0_4:133528481-133528503:-_5-4	1810019J16Rik	CATGGCGGTAGGGGTAGAC	351	364	16.9216	16.4543	1.0284
1810019J16Rik_CCDS38905.1_ex0_4:133528390-133528412:+_5-3	1810019J16Rik	CGTGCACCCCCCAGCCGCC	232	249	11.5237	11.5718	0.995846
1810019J16Rik_CCDS38905.1_ex0_4:133528332-133528354:+_5-2	1810019J16Rik	AGGGTCTGCCGAAGCCGCC	199	215	10.0268	10.1282	0.989985
1810019J16Rik_CCDS38905.1_ex0_4:133528083-133528105:+_5-1	1810019J16Rik	ACCGGGCCGTCGCACCAGG	188	245	9.52783	11.402	0.835632
1810024B03Rik_CCDS50702.1_ex0_2:127187104-127187126:+_5-3	1810024B03Rik	AAAGAGAGTTCTGAAAACA	24	15	2.08866	1.63685	1.27602
1810024B03Rik_CCDS50702.1_ex0_2:127186986-127187008:-_5-1	1810024B03Rik	TTTGGCATAAGCAAAAGAC	55	57	3.49485	3.42005	1.02187
1810024B03Rik_CCDS50702.1_ex0_2:127187183-127187205:-_5-5	1810024B03Rik	TGATGGAATATGCATCCCG	331	373	16.0144	16.8364	0.951177
1810024B03Rik_CCDS50702.1_ex0_2:127187139-127187161:-_5-4	1810024B03Rik	AAGCGTCGGCCTCTAGATG	128	145	6.80619	7.15626	0.951082
1810024B03Rik_CCDS50702.1_ex0_2:127187022-127187044:+_5-2	1810024B03Rik	ATGGCCATCCCAATCCAAT	73	92	4.31134	4.90604	0.878782
1810026J23Rik_CCDS22908.1_ex1_9:21593355-21593377:+_5-4	1810026J23Rik	ACGCGCAACCGCCACTCGG	230	247	11.433	11.4869	0.99531
1810026J23Rik_CCDS22908.1_ex1_9:21593312-21593334:-_5-3	1810026J23Rik	GACCCCGATGCGTCCAGCA	402	432	19.2351	19.3414	0.994502
1810026J23Rik_CCDS22908.1_ex1_9:21593277-21593299:+_5-2	1810026J23Rik	GCGCTGGCGCCCAGTGAGG	181	196	9.21031	9.32156	0.988065
1810026J23Rik_CCDS22908.1_ex1_9:21593228-21593250:+_5-1	1810026J23Rik	CCGCGCGGCCCTGTACGTG	440	513	20.9588	22.7804	0.920034
1810026J23Rik_CCDS22908.1_ex1_9:21593415-21593437:+_5-5	1810026J23Rik	CGGCTGCGTCACGTGAACC	165	221	8.48454	10.383	0.817158
1810030O07Rik_CCDS30024.1_ex5_X:12673353-12673375:+_5-5	1810030O07Rik	CCGCCGCGGCAGGTAGCAT	497	506	23.5443	22.4832	1.0472
1810030O07Rik_CCDS30024.1_ex2_X:12664572-12664594:+_5-1	1810030O07Rik	ATCTGAAAATCTCGAAGCC	130	139	6.89691	6.90151	0.999332
1810030O07Rik_CCDS30024.1_ex3_X:12669535-12669557:-_5-3	1810030O07Rik	TTTGTGGTTGACCGGAAGA	142	171	7.44124	8.26014	0.900861
1810030O07Rik_CCDS30024.1_ex4_X:12673090-12673112:-_5-4	1810030O07Rik	GGCATCACATCAACAGAAA	44	55	2.99588	3.33513	0.898278
1810030O07Rik_CCDS30024.1_ex2_X:12664590-12664612:-_5-2	1810030O07Rik	GATGAAAGTTTCATCTACC	57	73	3.58557	4.09936	0.874666
1810033B17Rik_CCDS22069.1_ex2_8:3667060-3667082:-_5-3	1810033B17Rik	AGAACATACAACATCATAA	17	10	1.77113	1.42457	1.24328
1810033B17Rik_CCDS22069.1_ex4_8:3667393-3667415:-_5-5	1810033B17Rik	CACACCGTGTCTGAAACTA	743	745	34.7031	32.6304	1.06352
1810033B17Rik_CCDS22069.1_ex3_8:3667289-3667311:+_5-4	1810033B17Rik	TGAAAGCAGAGCTTTCGAA	126	134	6.71546	6.68923	1.00392
1810033B17Rik_CCDS22069.1_ex2_8:3667039-3667061:-_5-2	1810033B17Rik	GTTCTGTACAACCAAGGCG	228	264	11.3423	12.2086	0.929037
1810033B17Rik_CCDS22069.1_ex1_8:3666065-3666087:+_5-1	1810033B17Rik	GACTACGAGAATATAACCT	38	57	2.72371	3.42005	0.796396
1810037I17Rik_CCDS38619.1_ex0_3:122924573-122924595:+_4-4	1810037I17Rik	CCGAAACACTCCTACTGGC	402	461	19.2351	20.5726	0.934982
1810037I17Rik_CCDS38619.1_ex0_3:122924557-122924579:-_4-3	1810037I17Rik	TTCGGAAGCCCGTTCATCC	244	307	12.068	14.0343	0.859897
1810037I17Rik_CCDS38619.1_ex0_3:122924538-122924560:+_4-2	1810037I17Rik	AAGATGAGGCACCTCAGTC	67	91	4.03918	4.86358	0.830494
1810037I17Rik_CCDS38619.1_ex0_3:122924525-122924547:+_4-1	1810037I17Rik	GGAAGGAGGAACCAAGATG	51	74	3.3134	4.14181	0.799988
1810041L15Rik_CCDS49687.1_ex1_15:84406630-84406652:+_5-1	1810041L15Rik	CTGGATCCCCCACCGAGTG	399	415	19.099	18.6196	1.02574
1810041L15Rik_CCDS49687.1_ex1_15:84406661-84406683:+_5-2	1810041L15Rik	CAAATATCGTAGTTCATGG	343	384	16.5588	17.3035	0.956962
1810041L15Rik_CCDS49687.1_ex2_15:84417149-84417171:-_5-3	1810041L15Rik	TGCAACGAGACGGAGTTCC	348	391	16.7856	17.6007	0.953689
1810041L15Rik_CCDS49687.1_ex2_15:84417217-84417239:+_5-4	1810041L15Rik	TTTTGTTGTCCGAGAGCCG	322	374	15.6062	16.8789	0.924598
1810041L15Rik_CCDS49687.1_ex2_15:84417265-84417287:-_5-5	1810041L15Rik	AGCCTTACACGGATCACAA	97	125	5.4	6.30712	0.856176
1810043G02Rik_CCDS35954.1_ex3_10:77981663-77981685:-_5-3	1810043G02Rik	AGAACAGCTCGTTCAGACT	78	87	4.53814	4.69375	0.966848
1810043G02Rik_CCDS35954.1_ex3_10:77981755-77981777:-_5-4	1810043G02Rik	CAGCACGGTCATGCGGTAA	410	464	19.5979	20.7	0.946759
1810043G02Rik_CCDS35954.1_ex4_10:77982886-77982908:+_5-5	1810043G02Rik	CTGACCCGCGCGCTGATGG	926	1098	43.0041	47.6177	0.903112
1810043G02Rik_CCDS35954.1_ex3_10:77981598-77981620:-_5-2	1810043G02Rik	CTGCGCACCGGTTCCAGGG	269	331	13.2021	15.0532	0.877024
1810043G02Rik_CCDS35954.1_ex2_10:77980526-77980548:+_5-1	1810043G02Rik	CCTAGAGGTAATCACACTC	142	180	7.44124	8.64225	0.86103
1810043H04Rik_CCDS36388.1_ex1_11:120099186-120099208:+_5-3	1810043H04Rik	CCAGGAGGCCGCCTGAGTA	499	531	23.6351	23.5446	1.00384
1810043H04Rik_CCDS36388.1_ex1_11:120099153-120099175:+_5-1	1810043H04Rik	GCTTATGGCAAGTGCGTGC	240	280	11.8866	12.8879	0.922304
1810043H04Rik_CCDS36388.1_ex1_11:120099169-120099191:+_5-2	1810043H04Rik	TGCAGGCGTCCACCGCCCC	438	510	20.868	22.653	0.921203
1810043H04Rik_CCDS36388.1_ex1_11:120099210-120099232:-_5-5	1810043H04Rik	CTCGAACTCGCGAACGCAG	350	414	16.8763	18.5772	0.908442
1810043H04Rik_CCDS36388.1_ex1_11:120099198-120099220:-_5-4	1810043H04Rik	AACGCAGAGGTCCTTACTC	55	75	3.49485	4.18427	0.835234
1810046K07Rik_CCDS52792.1_ex1_9:51291552-51291574:+_5-1	1810046K07Rik	GAAATGAGTTGGGTCACTG	389	347	18.6454	15.7326	1.18514
1810046K07Rik_CCDS52792.1_ex1_9:51291703-51291725:+_5-3	1810046K07Rik	TGCCCAGCCGTGGACTCGC	472	472	22.4103	21.0397	1.06515
1810046K07Rik_CCDS52792.1_ex1_9:51291743-51291765:-_5-5	1810046K07Rik	CGAATGACCTCTACACCTC	511	519	24.1794	23.0352	1.04967
1810046K07Rik_CCDS52792.1_ex1_9:51291669-51291691:+_5-2	1810046K07Rik	AGCCAGGTAGGATTCCAGC	231	262	11.4784	12.1237	0.946768
1810046K07Rik_CCDS52792.1_ex1_9:51291724-51291746:+_5-4	1810046K07Rik	GCAAAGGGCTTGCTCATGC	279	338	13.6557	15.3504	0.889594
1810055G02Rik_CCDS50342.1_ex1_19:3717009-3717031:+_5-3	1810055G02Rik	CCTCAGGTGCCCAAATACA	161	170	8.30309	8.21768	1.01039
1810055G02Rik_CCDS50342.1_ex1_19:3717165-3717187:-_5-4	1810055G02Rik	TCAGGCTGGTAGCACGCGC	465	505	22.0928	22.4408	0.984494
1810055G02Rik_CCDS50342.1_ex1_19:3717224-3717246:+_5-5	1810055G02Rik	AGCCCTACATTACCTACCC	46	57	3.0866	3.42005	0.902502
1810055G02Rik_CCDS50342.1_ex1_19:3716898-3716920:+_5-2	1810055G02Rik	ACACGGCGACTCTTGCTGC	420	536	20.0515	23.7569	0.84403
1810055G02Rik_CCDS50342.1_ex1_19:3716522-3716544:+_5-1	1810055G02Rik	GTAAATCAAAGCATGCTGA	205	266	10.299	12.2935	0.837754
1810062G17Rik_CCDS57208.1_ex1_3:36479538-36479560:-_5-4	1810062G17Rik	TGATAAGAAATTGCTCATG	131	124	6.94227	6.26466	1.10816
1810062G17Rik_CCDS57208.1_ex1_3:36479522-36479544:-_5-3	1810062G17Rik	ATGTGGCTGGAGAAGCAAA	51	65	3.3134	3.7597	0.881294
1810062G17Rik_CCDS57208.1_ex0_3:36476229-36476251:-_5-1	1810062G17Rik	ATCTTAGTCACCTTGCACC	595	741	27.9897	32.4606	0.862267
1810062G17Rik_CCDS57208.1_ex1_3:36479487-36479509:+_5-2	1810062G17Rik	CCGACCTCCTGCATACGCA	402	502	19.2351	22.3134	0.862041
1810062G17Rik_CCDS57208.1_ex2_3:36481809-36481831:-_5-5	1810062G17Rik	TGGGCCTTTTATACCCTGG	128	182	6.80619	8.72716	0.779885
1810065E05Rik_CCDS24730.1_ex2_11:58422853-58422875:+_5-4	1810065E05Rik	ACTGATAAGTGCAATCAAG	58	44	3.63093	2.86811	1.26597
1810065E05Rik_CCDS24730.1_ex3_11:58423853-58423875:+_5-5	1810065E05Rik	TTGCCTGCTATATGGAGGC	233	249	11.5691	11.5718	0.999766
1810065E05Rik_CCDS24730.1_ex2_11:58422791-58422813:+_5-3	1810065E05Rik	TGGCATTCTCGGCGACACT	424	463	20.233	20.6576	0.979447
1810065E05Rik_CCDS24730.1_ex2_11:58422772-58422794:+_5-2	1810065E05Rik	CTAGATGAATGTACTGGAC	99	113	5.49072	5.79763	0.947062
1810065E05Rik_CCDS24730.1_ex1_11:58422244-58422266:-_5-1	1810065E05Rik	GAGGTATTGCATGTACCCA	395	449	18.9175	20.0632	0.942898
2010001E11Rik_CCDS48539.1_ex0_10:39922027-39922049:+_4-3	2010001E11Rik	GTCAAGGTCGGACTCGGTG	371	342	17.8289	15.5203	1.14875
2010001E11Rik_CCDS48539.1_ex0_10:39921990-39922012:-_4-2	2010001E11Rik	AATCCTCCAACGCCACCAC	204	201	10.2536	9.53384	1.0755
2010001E11Rik_CCDS48539.1_ex0_10:39922163-39922185:-_4-4	2010001E11Rik	CGTCCTCATCTTGGATCTC	156	170	8.07629	8.21768	0.982794
2010002M12Rik_CCDS29765.1_ex0_19:34619596-34619618:-_5-3	2010002M12Rik	TCTCTACAACCCTTAAAGA	100	89	5.53608	4.77867	1.1585
2010002M12Rik_CCDS29765.1_ex0_19:34619386-34619408:-_5-2	2010002M12Rik	GGGTTCCTTAAAAAAGCCT	69	66	4.1299	3.80216	1.0862
2010002M12Rik_CCDS29765.1_ex0_19:34619617-34619639:+_5-4	2010002M12Rik	ATTACCATCATAGTAATCC	2	4	1.09072	1.16983	0.932378
2010002M12Rik_CCDS29765.1_ex0_19:34619735-34619757:+_5-5	2010002M12Rik	TGTGAGCCACACTTCCGCA	366	495	17.6021	22.0162	0.799506
2010002M12Rik_CCDS29765.1_ex0_19:34619296-34619318:-_5-1	2010002M12Rik	ATGAAAAAAGCTACAAGCA	22	46	1.99794	2.95302	0.676575
2010003K11Rik_CCDS29429.1_ex1_19:4498387-4498409:+_5-5	2010003K11Rik	CTTCTCACGGCCCAGTCTG	488	473	23.1361	21.0821	1.09743
2010003K11Rik_CCDS29429.1_ex1_19:4498278-4498300:-_5-2	2010003K11Rik	TGATCCAAGGCCAGAGAGG	50	51	3.26804	3.1653	1.03246
2010003K11Rik_CCDS29429.1_ex1_19:4498249-4498271:+_5-1	2010003K11Rik	GTACTGTCTCAGCCACCGC	435	475	20.732	21.167	0.979445
2010003K11Rik_CCDS29429.1_ex1_19:4498375-4498397:-_5-4	2010003K11Rik	CGTGAGAAGTCCAGGTCGC	364	399	17.5113	17.9403	0.976089
2010003K11Rik_CCDS29429.1_ex1_19:4498360-4498382:-_5-3	2010003K11Rik	TCGCAGGTCCCCGATGGCA	512	593	24.2247	26.177	0.925422
2010005H15Rik_CCDS37330.1_ex2_16:36257270-36257292:-_1-1	2010005H15Rik	TGTGAAGACTTTTATGTGG	0	0	1	1	1
2010012O05Rik_CCDS38011.1_ex1_19:46699542-46699564:+_5-3	2010012O05Rik	TTTTGTTTTCTAGCTGCTG	453	453	21.5485	20.233	1.06502
2010012O05Rik_CCDS38011.1_ex0_19:46690037-46690059:+_5-1	2010012O05Rik	GTAATCGCGCTCACCAAGC	332	349	16.0598	15.8175	1.01532
2010012O05Rik_CCDS38011.1_ex1_19:46699599-46699621:-_5-5	2010012O05Rik	ACATCTTCCGAGTGTAAGA	69	83	4.1299	4.52393	0.912901
2010012O05Rik_CCDS38011.1_ex1_19:46699561-46699583:+_5-4	2010012O05Rik	GGGCAGGCAGCTCGAAACA	249	336	12.2948	15.2655	0.805399
2010012O05Rik_CCDS38011.1_ex0_19:46690064-46690086:+_5-2	2010012O05Rik	AAAGGCTCGCGGAGCTCCG	155	251	8.03093	11.6567	0.688954
2010015L04Rik_CCDS51402.1_ex2_4:155418864-155418886:+_5-3	2010015L04Rik	CAAGGGTGCCGAGAAAATG	104	105	5.71753	5.45798	1.04755
2010015L04Rik_CCDS51402.1_ex1_4:155418661-155418683:-_5-2	2010015L04Rik	CATCCTCTAGTCCCTCAGA	572	688	26.9464	30.2104	0.891958
2010015L04Rik_CCDS51402.1_ex1_4:155418621-155418643:+_5-1	2010015L04Rik	AGAGTCCAGTTGGAGGATC	84	106	4.81031	5.50044	0.874532
2010015L04Rik_CCDS51402.1_ex2_4:155418910-155418932:-_5-4	2010015L04Rik	CTTCCGAAGATGAAACGCC	104	131	5.71753	6.56186	0.871327
2010015L04Rik_CCDS51402.1_ex2_4:155418940-155418962:-_5-5	2010015L04Rik	CTCATGCATCTTGTCTAGA	215	292	10.7526	13.3974	0.802585
2010106E10Rik_CCDS30360.1_ex2_X:112512539-112512561:-_5-5	2010106E10Rik	TGACTTCCCTTTACAGTAA	48	48	3.17732	3.03793	1.04588
2010106E10Rik_CCDS30360.1_ex1_X:112497932-112497954:-_5-1	2010106E10Rik	ATGCACAAACAATAGACTC	33	33	2.49691	2.40108	1.03991
2010106E10Rik_CCDS30360.1_ex2_X:112512410-112512432:-_5-3	2010106E10Rik	GTACCAGTAGTCTCCCCAT	314	358	15.2433	16.1996	0.940969
2010106E10Rik_CCDS30360.1_ex2_X:112512394-112512416:+_5-2	2010106E10Rik	TCCAAATTTCAGAGGCCAA	234	283	11.6144	13.0153	0.892367
2010106E10Rik_CCDS30360.1_ex2_X:112512436-112512458:+_5-4	2010106E10Rik	GGAGAAATGTGATCAACTC	106	144	5.80825	7.1138	0.816476
2010107E04Rik_CCDS36566.1_ex2_12:111963237-111963259:-_3-2	2010107E04Rik	CCTCATCGTATATAAAATC	16	15	1.72577	1.63685	1.05432
2010107E04Rik_CCDS36566.1_ex2_12:111963225-111963247:-_3-1	2010107E04Rik	TAAAATCAGGAGTGCTGGT	262	297	12.8845	13.6097	0.946716
2010107E04Rik_CCDS36566.1_ex2_12:111963267-111963289:-_3-3	2010107E04Rik	GGAAATTTGGGTAGGAGTG	58	74	3.63093	4.14181	0.876652
2010107G12Rik_CCDS19998.1_ex2_6:34955041-34955063:+_5-1	2010107G12Rik	CATATGCCGTGGGGGACTC	437	502	20.8227	22.3134	0.933192
2010107G12Rik_CCDS19998.1_ex4_6:34956949-34956971:+_5-3	2010107G12Rik	TGGTCGGCGCGATGGTCAA	405	470	19.3711	20.9548	0.924426
2010107G12Rik_CCDS19998.1_ex4_6:34957040-34957062:+_5-5	2010107G12Rik	CATGATAGCGCCCTGCAGC	383	456	18.3732	20.3604	0.9024
2010107G12Rik_CCDS19998.1_ex4_6:34957011-34957033:+_5-4	2010107G12Rik	CCCACTAGCATCTGGACAC	341	415	16.468	18.6196	0.884445
2010107G12Rik_CCDS19998.1_ex4_6:34956914-34956936:+_5-2	2010107G12Rik	TGCAGAATCAAAGAGAGGC	41	67	2.85979	3.84461	0.743844
2010107G23Rik_CCDS23886.1_ex0_10:62108964-62108986:-_5-2	2010107G23Rik	TGGCACCTTGGGAACCACG	138	124	7.25979	6.26466	1.15885
2010107G23Rik_CCDS23886.1_ex0_10:62109013-62109035:-_5-3	2010107G23Rik	TCCTTTCAGTGACCTGAAC	258	270	12.7031	12.4634	1.01923
2010107G23Rik_CCDS23886.1_ex0_10:62109087-62109109:-_5-5	2010107G23Rik	GGCCACGGCGCACCTCCAG	333	384	16.1052	17.3035	0.930747
2010107G23Rik_CCDS23886.1_ex0_10:62109034-62109056:+_5-4	2010107G23Rik	GATTGGGCAGCACCCAGTC	242	308	11.9773	14.0767	0.850859
2010107G23Rik_CCDS23886.1_ex0_10:62108949-62108971:+_5-1	2010107G23Rik	GGTCACAGGTTCCACCACG	406	547	19.4165	24.2239	0.801541
2010109A12Rik_CCDS57357.1_ex2_5:93213249-93213271:-_5-4	2010109A12Rik	ATATCCAACATTATCTTCA	2	3	1.09072	1.12737	0.967491
2010109A12Rik_CCDS57357.1_ex1_5:93208173-93208195:+_5-3	2010109A12Rik	CATTTCTTCAAGGAAGACT	117	136	6.30722	6.77414	0.931072
2010109A12Rik_CCDS57357.1_ex1_5:93208135-93208157:+_5-1	2010109A12Rik	CACAACTATTGTGACACCG	366	434	17.6021	19.4263	0.906094
2010109A12Rik_CCDS57357.1_ex2_5:93213281-93213303:+_5-5	2010109A12Rik	AAATAGCATCAGAGATATG	11	16	1.49897	1.67931	0.89261
2010109A12Rik_CCDS57357.1_ex1_5:93208152-93208174:-_5-2	2010109A12Rik	AGAGGCAGAAACGATTCCA	34	49	2.54227	3.08039	0.825307
2010109I03Rik_CCDS27537.1_ex0_15:74879965-74879987:+_5-1	2010109I03Rik	ACATGATTAATGTCAGGGC	100	97	5.53608	5.11832	1.08162
2010109I03Rik_CCDS27537.1_ex1_15:74880684-74880706:+_5-4	2010109I03Rik	GGTCAAGCAGTAGAGGCTC	293	314	14.2907	14.3315	0.997156
2010109I03Rik_CCDS27537.1_ex1_15:74880664-74880686:+_5-3	2010109I03Rik	AGATACTCACTATACCAGT	29	39	2.31546	2.65582	0.871845
2010109I03Rik_CCDS27537.1_ex0_15:74880008-74880030:+_5-2	2010109I03Rik	CAGTCGTTTGCTGACCTGG	35	50	2.58763	3.12285	0.828612
2010109I03Rik_CCDS27537.1_ex1_15:74880735-74880757:-_5-5	2010109I03Rik	CATGAATGCAGTGGTATAG	231	335	11.4784	15.2231	0.75401
2010111I01Rik_CCDS36699.1_ex1_13:63033040-63033062:+_5-4	2010111I01Rik	GGGATCCCCCATCAACAAC	148	156	7.7134	7.62328	1.01182
2010111I01Rik_CCDS36699.1_ex0_13:63015834-63015856:+_5-3	2010111I01Rik	CAATTGGAGCTTACGGATC	297	330	14.4722	15.0108	0.964117
2010111I01Rik_CCDS36699.1_ex0_13:63015778-63015800:+_5-2	2010111I01Rik	TGCTACACTCGTTGCAGCC	397	443	19.0082	19.8084	0.959604
2010111I01Rik_CCDS36699.1_ex0_13:63015328-63015350:+_5-1	2010111I01Rik	AACCAGTCGCGTTCTACCC	0	3	1	1.12737	0.88702
2010111I01Rik_CCDS36699.1_ex2_13:63061167-63061189:-_5-5	2010111I01Rik	TCCGCTTCCGATGGCGAGA	195	269	9.84536	12.4209	0.792644
2010300C02Rik_CCDS48242.1_ex6_1:37631857-37631879:+_5-4	2010300C02Rik	CACCCGCACGGGCCGAGCA	1103	1159	51.033	50.2076	1.01644
2010300C02Rik_CCDS48242.1_ex7_1:37637890-37637912:-_5-5	2010300C02Rik	CATTGCCGTTGAGGAGTCG	500	528	23.6804	23.4173	1.01124
2010300C02Rik_CCDS48242.1_ex3_1:37625952-37625974:+_5-1	2010300C02Rik	TCCCGCTGCCTAGCGTCCG	1122	1259	51.8948	54.4533	0.953016
2010300C02Rik_CCDS48242.1_ex3_1:37626020-37626042:+_5-2	2010300C02Rik	CTCATCTAGGGTCCACGAC	263	309	12.9299	14.1192	0.915767
2010300C02Rik_CCDS48242.1_ex5_1:37631335-37631357:+_5-3	2010300C02Rik	TGGACCCACATCGTGCAGC	363	487	17.466	21.6765	0.805755
2200002D01Rik_CCDS52172.1_ex1_7:29247927-29247949:+_5-2	2200002D01Rik	CTACTGCTGCTGGAGTCGG	569	627	26.8103	27.6205	0.970667
2200002D01Rik_CCDS52172.1_ex1_7:29247955-29247977:-_5-3	2200002D01Rik	CCCCCATCTAGCGTGTCTC	353	400	17.0124	17.9828	0.946037
2200002D01Rik_CCDS52172.1_ex0_7:29247716-29247738:+_5-1	2200002D01Rik	GCAGCCAGCGGCATACTCC	361	410	17.3753	18.4073	0.943931
2200002D01Rik_CCDS52172.1_ex2_7:29248158-29248180:-_5-5	2200002D01Rik	TCCTCTTAAAGCGCCGGGC	371	502	17.8289	22.3134	0.799021
2200002D01Rik_CCDS52172.1_ex2_7:29248128-29248150:-_5-4	2200002D01Rik	AGGCGCTGCTCACAAGCCG	90	131	5.08247	6.56186	0.774548
2200002J24Rik_CCDS21107.1_ex0_7:30699944-30699966:-_5-2	2200002J24Rik	CAGGGCTGGAATCGCCAGC	360	329	17.3299	14.9683	1.15777
2200002J24Rik_CCDS21107.1_ex1_7:30700256-30700278:-_5-5	2200002J24Rik	CTCCAATCTCCAACAGAGT	320	304	15.5155	13.9069	1.11567
2200002J24Rik_CCDS21107.1_ex0_7:30699892-30699914:-_5-1	2200002J24Rik	CAGAGGTAATCCTTCGCTG	318	342	15.4247	15.5203	0.993845
2200002J24Rik_CCDS21107.1_ex0_7:30699962-30699984:+_5-3	2200002J24Rik	CTGCTGTTCTCCCTTAAGG	174	197	8.89278	9.36402	0.949676
2200002J24Rik_CCDS21107.1_ex1_7:30700240-30700262:-_5-4	2200002J24Rik	AGTTGGCTTCCCGGGTCTG	131	170	6.94227	8.21768	0.844797
2210010C04Rik_CCDS20043.1_ex2_6:41033089-41033111:+_5-3	2210010C04Rik	GTTTGCATTATAGTTGGGG	306	309	14.8804	14.1192	1.05391
2210010C04Rik_CCDS20043.1_ex2_6:41032977-41032999:+_5-1	2210010C04Rik	GACACCTAGTACCAGCTGA	580	591	27.3093	26.0921	1.04665
2210010C04Rik_CCDS20043.1_ex3_6:41034240-41034262:+_5-5	2210010C04Rik	TACGATTTGTAGCAGTGAG	294	330	14.3361	15.0108	0.955052
2210010C04Rik_CCDS20043.1_ex2_6:41033024-41033046:+_5-2	2210010C04Rik	GACACTCGAGAGTTGAGGG	231	289	11.4784	13.2701	0.864981
2210010C04Rik_CCDS20043.1_ex2_6:41033177-41033199:+_5-4	2210010C04Rik	AGGCGCACCTGAATTCGGC	162	211	8.34845	9.95841	0.838332
2210016F16Rik_CCDS49282.1_ex2_13:58384369-58384391:+_5-2	2210016F16Rik	CTCACTGTGGCGTAGTAGG	292	295	14.2454	13.5248	1.05328
2210016F16Rik_CCDS49282.1_ex3_13:58384828-58384850:+_5-3	2210016F16Rik	TCGAGCGCGCGGTTGACGG	397	417	19.0082	18.7045	1.01624
2210016F16Rik_CCDS49282.1_ex2_13:58384347-58384369:+_5-1	2210016F16Rik	TATATCCCGCACCTGCTCG	733	787	34.2495	34.4136	0.995231
2210016F16Rik_CCDS49282.1_ex3_13:58384983-58385005:-_5-5	2210016F16Rik	CACGAGCTCAACCCGCGCG	456	561	21.6845	24.8183	0.87373
2210016F16Rik_CCDS49282.1_ex3_13:58384868-58384890:-_5-4	2210016F16Rik	ACGGCGGGACGCCCTACAC	77	98	4.49278	5.16078	0.870563
2210016L21Rik_CCDS19576.1_ex0_5:114942339-114942361:+_5-3	2210016L21Rik	GAGAGACCCGAAGCCGGTA	253	267	12.4763	12.336	1.01137
2210016L21Rik_CCDS19576.1_ex4_5:114947189-114947211:-_5-5	2210016L21Rik	CTTCCTTCTTATGGCCTCC	266	304	13.066	13.9069	0.939531
2210016L21Rik_CCDS19576.1_ex0_5:114942273-114942295:+_5-1	2210016L21Rik	GAATTGGCACGCTGTCGCG	481	586	22.8186	25.8798	0.881714
2210016L21Rik_CCDS19576.1_ex0_5:114942292-114942314:+_5-2	2210016L21Rik	AGGCGGCTACGCCCGCCTG	38	53	2.72371	3.25022	0.838009
2210016L21Rik_CCDS19576.1_ex1_5:114945807-114945829:+_5-4	2210016L21Rik	GACCCCGCAGCCAAGCCGC	262	345	12.8845	15.6476	0.823417
2210018M11Rik_CCDS40028.1_ex14_7:98641627-98641649:-_5-5	2210018M11Rik	CTTCAGAGTGGTCCATCGA	622	605	29.2144	26.6864	1.09473
2210018M11Rik_CCDS40028.1_ex10_7:98621375-98621397:+_5-2	2210018M11Rik	GCTTGTAGAACTTACCGGT	229	246	11.3876	11.4444	0.995039
2210018M11Rik_CCDS40028.1_ex12_7:98630144-98630166:+_5-3	2210018M11Rik	GACATGACCACGGACGGTG	316	346	15.334	15.6901	0.977305
2210018M11Rik_CCDS40028.1_ex9_7:98619413-98619435:+_5-1	2210018M11Rik	AGCCACACGACCTAAGGAT	88	106	4.99175	5.50044	0.907519
2210018M11Rik_CCDS40028.1_ex12_7:98630257-98630279:-_5-4	2210018M11Rik	GTTGTTATAACTGCGTCCC	222	289	11.0701	13.2701	0.834217
2210404J11Rik_CCDS28410.1_ex1_17:15059423-15059445:+_6-2	2210404J11Rik	GGAGTGCCTGTGCTATAAA	191	196	9.66392	9.32156	1.03673
2210404J11Rik_CCDS28410.1_ex2_17:15059871-15059893:+_6-4	2210404J11Rik	TGCCAACGCGTATCTGACC	220	227	10.9794	10.6377	1.03212
2210404J11Rik_CCDS28410.1_ex2_17:15059836-15059858:+_6-3	2210404J11Rik	AAGTTCTAGTTGTGCTCCG	223	242	11.1155	11.2746	0.985887
2210404J11Rik_CCDS28410.1_ex2_17:15059910-15059932:+_6-6	2210404J11Rik	CTAAGACACAGGCAATGGG	339	393	16.3773	17.6856	0.926027
2210404J11Rik_CCDS37451.1_ex12_17:15056776-15056798:+_6-1	2210404J11Rik	TAGGCTTGCAGAAGGATAC	95	112	5.30928	5.75518	0.922522
2210404J11Rik_CCDS28410.1_ex2_17:15059889-15059911:-_6-5	2210404J11Rik	CTGCAAAGAGGCGGTGACC	208	277	10.4351	12.7606	0.817757
2210404O07Rik_CCDS35998.1_ex1_10:81393839-81393861:-_5-3	2210404O07Rik	GAGGATGAAGACTATAAAC	0	0	1	1	1
2210404O07Rik_CCDS35998.1_ex1_10:81393800-81393822:+_5-1	2210404O07Rik	AAGCCTTGGCTAGTAGGCC	116	124	6.26186	6.26466	0.999552
2210404O07Rik_CCDS35998.1_ex1_10:81393818-81393840:-_5-2	2210404O07Rik	GAAGCCCACTACTGCAGCC	464	504	22.0474	22.3983	0.984335
2210404O07Rik_CCDS35998.1_ex2_10:81394097-81394119:+_5-5	2210404O07Rik	GAGGAGGCTACATTCAGAA	101	129	5.58144	6.47695	0.86174
2210404O07Rik_CCDS35998.1_ex1_10:81393868-81393890:-_5-4	2210404O07Rik	TTGGCGCACCAGACACGAT	196	266	9.89072	12.2935	0.804546
2210404O09Rik_CCDS57051.1_ex0_17:21880762-21880784:-_4-2	2210404O09Rik	AATGGTACAAAGCTTGATA	13	12	1.58969	1.50948	1.05314
2210404O09Rik_CCDS57051.1_ex0_17:21880931-21880953:-_4-3	2210404O09Rik	ACCTTCTAAAACTAACCTC	11	11	1.49897	1.46703	1.02177
2210404O09Rik_CCDS57051.1_ex0_17:21881011-21881033:+_4-4	2210404O09Rik	TTGGATATTTACATGCTCG	315	372	15.2887	16.794	0.910365
2210407C18Rik_CCDS24736.1_ex2_11:58612101-58612123:-_5-3	2210407C18Rik	ACCTAGTACTTGAGCAAAA	62	52	3.81237	3.20776	1.18848
2210407C18Rik_CCDS24736.1_ex3_11:58612545-58612567:+_5-4	2210407C18Rik	CAGCTATAAGAGGTTAGAC	94	87	5.26392	4.69375	1.12147
2210407C18Rik_CCDS24736.1_ex2_11:58612001-58612023:+_5-1	2210407C18Rik	TGCTCACCGGTGCAGCACT	316	308	15.334	14.0767	1.08932
2210407C18Rik_CCDS24736.1_ex2_11:58612069-58612091:-_5-2	2210407C18Rik	TATCAAAACCTATGTGCCT	369	461	17.7381	20.5726	0.86222
2210407C18Rik_CCDS24736.1_ex3_11:58612591-58612613:-_5-5	2210407C18Rik	TACAAGCTACGTGTGAAAA	60	79	3.72165	4.3541	0.854746
2210408I21Rik_CCDS49316.1_ex2_13:77192756-77192778:+_5-2	2210408I21Rik	TCGACGATTCTTAGTAAAC	54	50	3.44948	3.12285	1.1046
2210408I21Rik_CCDS49316.1_ex8_13:77267685-77267707:-_5-5	2210408I21Rik	GCTGAAGTAATGCCACATC	164	165	8.43918	8.00539	1.05419
2210408I21Rik_CCDS49316.1_ex2_13:77192678-77192700:-_5-1	2210408I21Rik	ACAGAATGTATGGAAGTCC	43	45	2.95052	2.91056	1.01373
2210408I21Rik_CCDS49316.1_ex6_13:77261935-77261957:-_5-3	2210408I21Rik	GAATCATCTCGGCATGCCA	576	668	27.1278	29.3612	0.923934
2210408I21Rik_CCDS49316.1_ex6_13:77262091-77262113:+_5-4	2210408I21Rik	AGCAACGTATGTCTCTCAG	32	43	2.45155	2.82565	0.867605
2300002M23Rik_CCDS50092.1_ex1_17:35567980-35568002:+_5-2	2300002M23Rik	TCAGCGAATCTCCACAAGA	183	171	9.30103	8.26014	1.12601
2300002M23Rik_CCDS50092.1_ex1_17:35567938-35567960:-_5-1	2300002M23Rik	ACTCATTATTCACAGGGTC	30	28	2.36082	2.18879	1.0786
2300002M23Rik_CCDS50092.1_ex1_17:35568182-35568204:+_5-4	2300002M23Rik	GGCTTCCTCTGCACGGCTC	504	543	23.8619	24.0541	0.992007
2300002M23Rik_CCDS50092.1_ex1_17:35568198-35568220:+_5-5	2300002M23Rik	CTCAGGCAACCTTCACTAG	366	405	17.6021	18.1951	0.967409
2300002M23Rik_CCDS50092.1_ex1_17:35568147-35568169:-_5-3	2300002M23Rik	GCCTCTGGAAAGGTATGGC	200	246	10.0722	11.4444	0.880095
2300005B03Rik_CCDS37103.1_ex0_15:74743116-74743138:+_5-2	2300005B03Rik	AAAGCTGATGGGAGAACCT	99	92	5.49072	4.90604	1.11918
2300005B03Rik_CCDS37103.1_ex1_15:74743412-74743434:+_5-4	2300005B03Rik	GCTCCATGGGCAGCTAGAC	412	467	19.6887	20.8274	0.945325
2300005B03Rik_CCDS37103.1_ex1_15:74743442-74743464:+_5-5	2300005B03Rik	TCCTCCAAATCCCTTGCAC	244	292	12.068	13.3974	0.900773
2300005B03Rik_CCDS37103.1_ex1_15:74743389-74743411:+_5-3	2300005B03Rik	GCAATGATGACACAGTGGG	377	453	18.101	20.233	0.894629
2300005B03Rik_CCDS37103.1_ex0_15:74743079-74743101:-_5-1	2300005B03Rik	TGACGAAGATGTGCTACAG	158	204	8.16701	9.66122	0.84534
2300009A05Rik_CCDS52830.1_ex1_9:63398888-63398910:-_5-1	2300009A05Rik	CGCTTCTTCACCGCGCTCA	493	509	23.3629	22.6106	1.03327
2300009A05Rik_CCDS52830.1_ex1_9:63399040-63399062:+_5-5	2300009A05Rik	CGTTGTGGACCGCACTGTA	208	243	10.4351	11.317	0.922066
2300009A05Rik_CCDS52830.1_ex1_9:63398989-63399011:+_5-3	2300009A05Rik	GGTAGTTGGCGCCCAGCAC	295	357	14.3814	16.1571	0.890099
2300009A05Rik_CCDS52830.1_ex1_9:63398974-63398996:-_5-2	2300009A05Rik	ACTACCACGTCCTGCGCAC	239	292	11.8412	13.3974	0.883844
2300009A05Rik_CCDS52830.1_ex1_9:63399008-63399030:+_5-4	2300009A05Rik	CGGCCAATTGAAGTGCGAC	45	59	3.04124	3.50496	0.867695
2310002J15Rik_CCDS50526.1_ex0_2:25239288-25239310:+_5-3	2310002J15Rik	CTTGATACCTTTGGGCCCA	361	309	17.3753	14.1192	1.23061
2310002J15Rik_CCDS50526.1_ex0_2:25239305-25239327:-_5-4	2310002J15Rik	TACAAACTACTGAAGCCCC	117	100	6.30722	5.24569	1.20236
2310002J15Rik_CCDS50526.1_ex0_2:25239188-25239210:+_5-1	2310002J15Rik	CAGCATAAGTCAGTCCCGA	352	362	16.967	16.3694	1.03651
2310002J15Rik_CCDS50526.1_ex0_2:25239341-25239363:+_5-5	2310002J15Rik	CTGGGATACATGTTCCTGC	226	235	11.2515	10.9774	1.02498
2310002J15Rik_CCDS50526.1_ex0_2:25239217-25239239:-_5-2	2310002J15Rik	CTGCAATCCCTATAGCAGT	323	340	15.6515	15.4354	1.01401
2310002L09Rik_CCDS18285.1_ex2_4:73950572-73950594:-_5-4	2310002L09Rik	AGGTCATACCTCGAAATGC	129	110	6.85155	5.67026	1.20833
2310002L09Rik_CCDS18285.1_ex1_4:73943209-73943231:+_5-3	2310002L09Rik	GCATCCACTTTAGACAAGG	214	242	10.7072	11.2746	0.949678
2310002L09Rik_CCDS18285.1_ex2_4:73950591-73950613:-_5-5	2310002L09Rik	CTGCTGAAACACGGCTCCA	325	399	15.7423	17.9403	0.87748
2310002L09Rik_CCDS18285.1_ex1_4:73943091-73943113:+_5-2	2310002L09Rik	GTTATACGCTAGTTCAGAG	163	219	8.39381	10.2981	0.815086
2310002L09Rik_CCDS18285.1_ex1_4:73943006-73943028:+_5-1	2310002L09Rik	TTTCTAACACAAACCTAGA	34	55	2.54227	3.33513	0.762269
2310003H01Rik_CCDS49004.1_ex6_11:120376786-120376808:-_5-1	2310003H01Rik	AGCCAGACGGGGCCATAGG	50	47	3.26804	2.99548	1.09099
2310003H01Rik_CCDS49004.1_ex6_11:120377114-120377136:-_5-3	2310003H01Rik	AAGATCCTCCACCACCTAG	139	148	7.30515	7.28363	1.00296
2310003H01Rik_CCDS49004.1_ex8_11:120378572-120378594:+_5-5	2310003H01Rik	TAGACGAACTCGCGTCCGG	315	345	15.2887	15.6476	0.977058
2310003H01Rik_CCDS49004.1_ex7_11:120378332-120378354:-_5-4	2310003H01Rik	TGCCTGTCGTTGGACTCGC	505	587	23.9072	25.9222	0.922267
2310003H01Rik_CCDS49004.1_ex6_11:120376918-120376940:-_5-2	2310003H01Rik	TGCGTGAGTATTGCCTCCC	405	483	19.3711	21.5067	0.900702
2310005G13Rik_CCDS49875.1_ex3_16:57046997-57047019:-_5-3	2310005G13Rik	CAACACATCATCATGTACG	213	167	10.6619	8.09031	1.31786
2310005G13Rik_CCDS49875.1_ex4_16:57049400-57049422:+_5-5	2310005G13Rik	AATTGGGGGGTAATAAGGG	28	23	2.2701	1.97651	1.14854
2310005G13Rik_CCDS49875.1_ex2_16:57045339-57045361:+_5-1	2310005G13Rik	CACTATCAGGCTTTTAGGG	406	443	19.4165	19.8084	0.980214
2310005G13Rik_CCDS49875.1_ex3_16:57047041-57047063:+_5-4	2310005G13Rik	GCATTTCTTTATGCGGTGA	354	396	17.0577	17.8129	0.957603
2310005G13Rik_CCDS49875.1_ex3_16:57046982-57047004:-_5-2	2310005G13Rik	TACGTGGTCCTTGCAATGC	160	235	8.25773	10.9774	0.75225
2310007B03Rik_CCDS15185.1_ex4_1:93159919-93159941:-_5-5	2310007B03Rik	GTTGACTATTCTAGAGACC	108	115	5.89897	5.88255	1.00279
2310007B03Rik_CCDS15185.1_ex4_1:93159829-93159851:-_5-4	2310007B03Rik	TCGGAGGCTCTCCTGATCG	402	463	19.2351	20.6576	0.931138
2310007B03Rik_CCDS15185.1_ex4_1:93159670-93159692:+_5-3	2310007B03Rik	GACTTTACTGGGTACAAGG	502	606	23.7711	26.7289	0.889342
2310007B03Rik_CCDS15185.1_ex3_1:93156106-93156128:-_5-1	2310007B03Rik	CGCTTCAACGTTGTGCCCG	530	641	25.0412	28.2149	0.887518
2310007B03Rik_CCDS15185.1_ex4_1:93159614-93159636:-_5-2	2310007B03Rik	TGTACATTGCAAGCACCAC	169	225	8.66598	10.5528	0.821201
2310007L24Rik_CCDS48962.1_ex1_11:106375235-106375257:-_5-3	2310007L24Rik	ACTGTTACCTTCCTTGACC	96	102	5.35464	5.33061	1.00451
2310007L24Rik_CCDS48962.1_ex1_11:106375194-106375216:-_5-1	2310007L24Rik	ATGGGACTGTCCAAGGGAA	39	44	2.76907	2.86811	0.965471
2310007L24Rik_CCDS48962.1_ex2_11:106375504-106375526:-_5-4	2310007L24Rik	TTTCACCTACCGGTGGGCT	433	513	20.6412	22.7804	0.906096
2310007L24Rik_CCDS48962.1_ex3_11:106376256-106376278:-_5-5	2310007L24Rik	CTCCTCGTGACTGTCGGTG	550	659	25.9485	28.9791	0.895419
2310007L24Rik_CCDS48962.1_ex1_11:106375223-106375245:+_5-2	2310007L24Rik	CCTCAGCATAACCGGGTCA	454	569	21.5938	25.158	0.858328
2310009B15Rik_CCDS35727.1_ex2_1:138856624-138856646:+_5-3	2310009B15Rik	CAGTTAACTCTCGGCTCGC	436	392	20.7773	17.6431	1.17764
2310009B15Rik_CCDS35727.1_ex2_1:138856660-138856682:-_5-4	2310009B15Rik	ACTCGTGGGGAACGCCCGA	205	196	10.299	9.32156	1.10485
2310009B15Rik_CCDS35727.1_ex1_1:138853626-138853648:+_5-1	2310009B15Rik	GAACCACATAGCCGGTAGC	213	214	10.6619	10.0858	1.05712
2310009B15Rik_CCDS35727.1_ex2_1:138856705-138856727:-_5-5	2310009B15Rik	CCCTCGGTTCGACTTCCGA	423	491	20.1876	21.8464	0.924073
2310009B15Rik_CCDS35727.1_ex2_1:138856593-138856615:-_5-2	2310009B15Rik	GCACATCGTCGAGCTGCAC	711	859	33.2515	37.4705	0.887406
2310011J03Rik_CCDS24017.1_ex0_10:80319524-80319546:+_5-2	2310011J03Rik	CCTTGGGGATGGGTCTGGG	204	154	10.2536	7.53837	1.36019
2310011J03Rik_CCDS24017.1_ex1_10:80320175-80320197:+_5-3	2310011J03Rik	CTCCTACCTTCCGGGGCCA	267	311	13.1113	14.2041	0.923067
2310011J03Rik_CCDS24017.1_ex0_10:80319453-80319475:+_5-1	2310011J03Rik	CTCTCATTCATAGCCACGT	200	234	10.0722	10.9349	0.921101
2310011J03Rik_CCDS24017.1_ex1_10:80320226-80320248:-_5-5	2310011J03Rik	GATCCTGGAGGACGTGCGA	647	806	30.3485	35.2203	0.861675
2310011J03Rik_CCDS24017.1_ex1_10:80320192-80320214:-_5-4	2310011J03Rik	GATCCTGTTTTCACTGCCC	227	299	11.2969	13.6946	0.824915
2310014L17Rik_CCDS20818.1_ex0_7:12928100-12928122:-_5-1	2310014L17Rik	GCTTGAAAATGCCGTCGAA	123	98	6.57938	5.16078	1.27488
2310014L17Rik_CCDS20818.1_ex0_7:12928281-12928303:-_5-3	2310014L17Rik	GCATCGCGAGGCAGCAAAC	240	224	11.8866	10.5104	1.13094
2310014L17Rik_CCDS20818.1_ex0_7:12928216-12928238:-_5-2	2310014L17Rik	TGTGGGCGCGCGGCACATG	284	277	13.8825	12.7606	1.08792
2310014L17Rik_CCDS20818.1_ex0_7:12928379-12928401:-_5-5	2310014L17Rik	TCTTTCGCGGCCCGGGAGA	309	348	15.0165	15.775	0.951916
2310014L17Rik_CCDS20818.1_ex0_7:12928329-12928351:+_5-4	2310014L17Rik	TGTGCGCTTTGACCGACGC	304	407	14.7897	18.28	0.809065
2310022A10Rik_CCDS21026.1_ex3_7:27564705-27564727:+_5-2	2310022A10Rik	GAGCTGGGTGTGACCGTCG	408	392	19.5072	17.6431	1.10566
2310022A10Rik_CCDS21026.1_ex2_7:27564486-27564508:-_5-1	2310022A10Rik	AACTGGATCCACTCGGAAG	151	160	7.84948	7.79311	1.00723
2310022A10Rik_CCDS21026.1_ex3_7:27564753-27564775:+_5-3	2310022A10Rik	GCCAAGGTGGTACACCGCC	506	568	23.9526	25.1155	0.953695
2310022A10Rik_CCDS21026.1_ex6_7:27574637-27574659:+_5-5	2310022A10Rik	CGGCGGGTCACGGCTGAGA	191	226	9.66392	10.5953	0.912097
2310022A10Rik_CCDS21026.1_ex5_7:27571618-27571640:-_5-4	2310022A10Rik	CTGTTGTCTGACCGCCGTG	1041	1332	48.2206	57.5526	0.837852
2310022B05Rik_CCDS22773.1_ex3_8:124662911-124662933:+_5-2	2310022B05Rik	TCCCGCACGTCCCCCGCAT	644	733	30.2124	32.1209	0.940582
2310022B05Rik_CCDS22773.1_ex3_8:124662978-124663000:+_5-4	2310022B05Rik	TTTCGTCCTGCTGCGCGGG	215	263	10.7526	12.1662	0.883809
2310022B05Rik_CCDS22773.1_ex3_8:124663009-124663031:-_5-5	2310022B05Rik	GAGAAGTACGGGCCCGAGT	516	633	24.4062	27.8752	0.875551
2310022B05Rik_CCDS22773.1_ex3_8:124662961-124662983:-_5-3	2310022B05Rik	GAAATCATCGACCGCTGCC	330	418	15.9691	18.747	0.85182
2310022B05Rik_CCDS22773.1_ex2_8:124651394-124651416:-_5-1	2310022B05Rik	ACTTGGCAAGATGAACACT	55	88	3.49485	4.73621	0.737899
2310030G06Rik_CCDS23170.1_ex2_9:50742260-50742282:-_5-5	2310030G06Rik	TCCAGAAGAAAAGCAAAAC	83	84	4.76495	4.56638	1.04348
2310030G06Rik_CCDS23170.1_ex1_9:50741295-50741317:-_5-3	2310030G06Rik	CTGTGGCAGAATGGCACAA	195	219	9.84536	10.2981	0.956039
2310030G06Rik_CCDS23170.1_ex1_9:50741334-50741356:+_5-4	2310030G06Rik	GCTCAATGTGGGTCTTGGG	509	574	24.0887	25.3703	0.949483
2310030G06Rik_CCDS23170.1_ex0_9:50740732-50740754:+_5-2	2310030G06Rik	GCTGTTGTCTCATAGTCCT	251	297	12.3856	13.6097	0.910054
2310030G06Rik_CCDS23170.1_ex0_9:50740708-50740730:+_5-1	2310030G06Rik	TACAACACTTGCTCATACG	65	108	3.94845	5.58535	0.70693
2310033P09Rik_CCDS24764.1_ex0_11:59208563-59208585:-_5-2	2310033P09Rik	CGCGTACCAGGTGAGGTCG	363	392	17.466	17.6431	0.98996
2310033P09Rik_CCDS24764.1_ex1_11:59208844-59208866:+_5-5	2310033P09Rik	CCCACCGGCCTGAGCAAGG	529	576	24.9959	25.4552	0.981956
2310033P09Rik_CCDS24764.1_ex1_11:59208816-59208838:+_5-4	2310033P09Rik	CAGTGGTTACAAGAACGTG	260	300	12.7938	13.7371	0.931334
2310033P09Rik_CCDS24764.1_ex0_11:59208599-59208621:+_5-3	2310033P09Rik	TGTACCGGCCCGAGCCGTG	498	618	23.5897	27.2384	0.866046
2310033P09Rik_CCDS24764.1_ex0_11:59208525-59208547:+_5-1	2310033P09Rik	ACTCGCTGATGGCGCCAGT	105	155	5.76289	7.58083	0.760192
2310035C23Rik_CCDS15206.1_ex0_1:105664480-105664502:-_5-2	2310035C23Rik	AGAAGTAATCGCGCAGTCG	62	65	3.81237	3.7597	1.01401
2310035C23Rik_CCDS15206.1_ex7_1:105693157-105693179:-_5-4	2310035C23Rik	CCTATTGGGCTGATCGAAA	284	328	13.8825	14.9259	0.930094
2310035C23Rik_CCDS15206.1_ex0_1:105664372-105664394:-_5-1	2310035C23Rik	CATCGATTGACAATCGGGC	677	792	31.7093	34.6259	0.915768
2310035C23Rik_CCDS15206.1_ex8_1:105695482-105695504:+_5-5	2310035C23Rik	GATAGTCGGTTAGGATCAG	196	265	9.89072	12.2511	0.807334
2310035C23Rik_CCDS15206.1_ex0_1:105664600-105664622:+_5-3	2310035C23Rik	AACCGAGTACGACGTCGGG	173	263	8.84742	12.1662	0.727215
2310036O22Rik_CCDS22490.1_ex0_8:85027220-85027242:-_5-5	2310036O22Rik	TCCTTACGAAGCTGAGCGT	398	343	19.0536	15.5627	1.22431
2310036O22Rik_CCDS22490.1_ex0_8:85026970-85026992:+_5-1	2310036O22Rik	CGATGGGCTGAGTCGGGAC	263	265	12.9299	12.2511	1.05541
2310036O22Rik_CCDS22490.1_ex0_8:85027028-85027050:+_5-3	2310036O22Rik	GCTCGAGTCCGGTGTCCAG	324	350	15.6969	15.8599	0.989721
2310036O22Rik_CCDS22490.1_ex0_8:85027148-85027170:-_5-4	2310036O22Rik	CCGGTGGATCGGGTCGCTG	452	489	21.5031	21.7614	0.988128
2310036O22Rik_CCDS22490.1_ex0_8:85026989-85027011:+_5-2	2310036O22Rik	CGGGAACGTCACCCGAGAG	3	14	1.13608	1.5944	0.712547
2310039H08Rik_CCDS28841.1_ex0_17:46772917-46772939:-_5-2	2310039H08Rik	GCCCTTCTGTACCAGGTGC	315	310	15.2887	14.1617	1.07958
2310039H08Rik_CCDS28841.1_ex0_17:46772979-46773001:-_5-4	2310039H08Rik	GACGCGGTGGGTTCACCGT	734	729	34.2948	31.9511	1.07335
2310039H08Rik_CCDS28841.1_ex0_17:46772890-46772912:+_5-1	2310039H08Rik	CCTGCCTCGGTGACCCTGG	497	527	23.5443	23.3748	1.00725
2310039H08Rik_CCDS28841.1_ex0_17:46772991-46773013:-_5-5	2310039H08Rik	CGAGGGAGCAGAGACGCGG	261	284	12.8392	13.0578	0.983259
2310039H08Rik_CCDS28841.1_ex0_17:46772965-46772987:-_5-3	2310039H08Rik	ACCGTGGGTCGCAGTGATG	183	210	9.30103	9.91596	0.937986
2310042D19Rik_CCDS51406.1_ex0_4:156217538-156217560:-_5-2	2310042D19Rik	CACGCCTCTTCTTACGACC	336	301	16.2412	13.7795	1.17865
2310042D19Rik_CCDS51406.1_ex0_4:156217380-156217402:-_5-1	2310042D19Rik	CAAGTTGCCGGCCCTGGAA	449	461	21.367	20.5726	1.03861
2310042D19Rik_CCDS51406.1_ex0_4:156218164-156218186:+_5-5	2310042D19Rik	CCCGCCTCTAGGTCGCAAC	420	474	20.0515	21.1246	0.949204
2310042D19Rik_CCDS51406.1_ex0_4:156217934-156217956:-_5-4	2310042D19Rik	ACGAAGCTATGTCAGACTG	158	189	8.16701	9.02436	0.904996
2310042D19Rik_CCDS51406.1_ex0_4:156217888-156217910:+_5-3	2310042D19Rik	TCCAAGCCTCAACCCGACG	285	355	13.9278	16.0722	0.866579
2310044G17Rik_CCDS56849.1_ex2_12:86962016-86962038:+_5-5	2310044G17Rik	GTATCGAAGAAACTCTGCA	145	145	7.57732	7.15626	1.05884
2310044G17Rik_CCDS56849.1_ex2_12:86961954-86961976:+_5-4	2310044G17Rik	CCAAAATAGCCCCCCACCC	370	414	17.7835	18.5772	0.957277
2310044G17Rik_CCDS56849.1_ex1_12:86960393-86960415:-_5-2	2310044G17Rik	GACCATAGGGGGCAGCGTG	361	418	17.3753	18.747	0.926829
2310044G17Rik_CCDS56849.1_ex0_12:86952873-86952895:+_5-1	2310044G17Rik	CTAGCGCGACCACTTGGCG	356	422	17.1485	18.9168	0.906518
2310044G17Rik_CCDS56849.1_ex1_12:86960411-86960433:+_5-3	2310044G17Rik	GTCGTCATGAAGAGCGTGC	146	252	7.62268	11.6991	0.651559
2310045N01Rik_CCDS52568.1_ex2_8:70142503-70142525:+_5-4	2310045N01Rik	CAGGGCGCCATATACACCG	159	215	8.21237	10.1282	0.810839
2310045N01Rik_CCDS52568.1_ex2_8:70142520-70142542:-_5-5	2310045N01Rik	CACCTGCAGGCGTACTCCA	254	354	12.5216	16.0298	0.78115
2310045N01Rik_CCDS52568.1_ex1_8:70141895-70141917:+_5-1	2310045N01Rik	CTTGCCAACGAGCCGTCAG	233	328	11.5691	14.9259	0.775102
2310045N01Rik_CCDS52568.1_ex2_8:70142470-70142492:+_5-3	2310045N01Rik	CAGGCTGACATGCAGAGAT	202	287	10.1629	13.1851	0.770783
2310045N01Rik_CCDS52568.1_ex1_8:70141919-70141941:-_5-2	2310045N01Rik	ATGTTCCTGTAGCCGGTAC	68	109	4.08454	5.62781	0.725778
2310047M10Rik_CCDS36190.1_ex0_11:69060188-69060210:-_5-5	2310047M10Rik	CATTCATCTCGACGCCTCC	293	328	14.2907	14.9259	0.957446
2310047M10Rik_CCDS36190.1_ex0_11:69060001-69060023:+_5-2	2310047M10Rik	ATCGCCCATGGGCCGGAGC	342	393	16.5134	17.6856	0.933721
2310047M10Rik_CCDS36190.1_ex0_11:69059908-69059930:+_5-1	2310047M10Rik	TCAGTCCGGACGCTGTCCG	245	295	12.1134	13.5248	0.895644
2310047M10Rik_CCDS36190.1_ex0_11:69060049-69060071:-_5-3	2310047M10Rik	GGCCCCTGACGGCGTCGCC	679	817	31.8	35.6873	0.891073
2310047M10Rik_CCDS36190.1_ex0_11:69060159-69060181:-_5-4	2310047M10Rik	CGACGGCAGACCCTCAGAG	104	132	5.71753	6.60432	0.865726
2310050C09Rik_CCDS50977.1_ex0_3:92869120-92869142:+_5-3	2310050C09Rik	GGAGTTGGGCATTTCACGT	240	242	11.8866	11.2746	1.05428
2310050C09Rik_CCDS50977.1_ex0_3:92869166-92869188:+_5-5	2310050C09Rik	ATCTCACGTAAGTTTGAGC	122	141	6.53402	6.98643	0.935245
2310050C09Rik_CCDS50977.1_ex0_3:92868945-92868967:+_5-1	2310050C09Rik	GGTCGTCTGACACGGAGCT	144	193	7.53196	9.19419	0.819209
2310050C09Rik_CCDS50977.1_ex0_3:92869099-92869121:+_5-2	2310050C09Rik	CATTTCACGTATGTCTGGC	269	367	13.2021	16.5817	0.796183
2310050C09Rik_CCDS50977.1_ex0_3:92869143-92869165:+_5-4	2310050C09Rik	TTTGGTCTGACACGGAACT	110	158	5.98969	7.7082	0.777055
2310057J18Rik_CCDS23759.1_ex5_10:28986149-28986171:-_5-5	2310057J18Rik	TGACTACATGATGGAGGAT	188	179	9.52783	8.59979	1.10791
2310057J18Rik_CCDS23759.1_ex5_10:28985991-28986013:-_5-3	2310057J18Rik	TTGGCTGGCAGTATCAATC	199	204	10.0268	9.66122	1.03784
2310057J18Rik_CCDS23759.1_ex4_10:28983978-28984000:+_5-2	2310057J18Rik	CACAGTCTGTCATTCCAGT	303	344	14.7443	15.6052	0.944835
2310057J18Rik_CCDS23759.1_ex5_10:28986108-28986130:-_5-4	2310057J18Rik	GGGTATACACTGACAGAAT	167	207	8.57526	9.78859	0.876047
2310057J18Rik_CCDS23759.1_ex3_10:28982494-28982516:+_5-1	2310057J18Rik	TCATCTGATCCTTGGGTGG	239	298	11.8412	13.6522	0.867352
2310057M21Rik_CCDS40159.1_ex2_7:131357493-131357515:+_5-2	2310057M21Rik	TGCGCTCCAGGCGATAACC	64	48	3.90309	3.03793	1.28479
2310057M21Rik_CCDS40159.1_ex4_7:131361818-131361840:+_5-4	2310057M21Rik	ACTCAGAACGCCAACCGAA	155	155	8.03093	7.58083	1.05937
2310057M21Rik_CCDS40159.1_ex4_7:131361914-131361936:+_5-5	2310057M21Rik	TTTCAGACTAACCGGATCC	172	177	8.80206	8.51488	1.03373
2310057M21Rik_CCDS40159.1_ex2_7:131357459-131357481:-_5-1	2310057M21Rik	ATGATTAGGTTTCAGCAGC	79	83	4.58351	4.52393	1.01317
2310057M21Rik_CCDS40159.1_ex4_7:131361750-131361772:+_5-3	2310057M21Rik	CAGGCAGTCTTGCCTCGAC	227	282	11.2969	12.9729	0.870811
2310057N15Rik_CCDS28302.1_ex0_16:88774030-88774052:+_2-2	2310057N15Rik	GCTGGTAGTGGTGTAGACC	140	136	7.35052	6.77414	1.08508
2310057N15Rik_CCDS28302.1_ex0_16:88773852-88773874:+_2-1	2310057N15Rik	AGGACCTCTGGCAGCGGAT	113	150	6.12577	7.36854	0.831341
2310061I04Rik_CCDS50095.1_ex4_17:35895972-35895994:+_5-3	2310061I04Rik	AGGGTGGTAGTGACCGGTG	61	58	3.76701	3.4625	1.08794
2310061I04Rik_CCDS50095.1_ex4_17:35896031-35896053:-_5-5	2310061I04Rik	TCTACCATTCCCCCCGCTC	393	445	18.8268	19.8933	0.946387
2310061I04Rik_CCDS50095.1_ex4_17:35895759-35895781:-_5-1	2310061I04Rik	TGATACCTTTCCAAGCCCC	242	282	11.9773	12.9729	0.92326
2310061I04Rik_CCDS50095.1_ex4_17:35896007-35896029:+_5-4	2310061I04Rik	GAAGTCGGTGGAGTGGAGT	215	274	10.7526	12.6332	0.851136
2310061I04Rik_CCDS50095.1_ex4_17:35895796-35895818:+_5-2	2310061I04Rik	GCAAGGCGGTCCCTCAAAA	145	189	7.57732	9.02436	0.839652
2310061N02Rik_CCDS49893.1_ex0_16:88707766-88707788:-_5-4	2310061N02Rik	TCTCCCAGAAACCGCCATC	315	293	15.2887	13.4399	1.13756
2310061N02Rik_CCDS49893.1_ex0_16:88707798-88707820:+_5-5	2310061N02Rik	TTCTGTGGGTCAGTTGGCG	472	529	22.4103	23.4597	0.955268
2310061N02Rik_CCDS49893.1_ex0_16:88707562-88707584:+_5-1	2310061N02Rik	TCTCCTTGACCCATAGACC	446	518	21.2309	22.9927	0.923377
2310061N02Rik_CCDS49893.1_ex0_16:88707653-88707675:+_5-2	2310061N02Rik	GACACACTTGGACGGTAGC	274	320	13.4289	14.5862	0.920654
2310061N02Rik_CCDS49893.1_ex0_16:88707740-88707762:+_5-3	2310061N02Rik	TGATAGCCGTGACGGAAAG	85	110	4.85567	5.67026	0.856339
2310067B10Rik_CCDS25646.1_ex14_11:115792419-115792441:-_5-5	2310067B10Rik	CGCCGCTTGGTGACACAGG	253	268	12.4763	12.3785	1.0079
2310067B10Rik_CCDS25646.1_ex10_11:115790013-115790035:+_5-3	2310067B10Rik	CTTGGGCTCCGTTACGGTG	468	496	22.2289	22.0586	1.00772
2310067B10Rik_CCDS25646.1_ex3_11:115786236-115786258:-_5-1	2310067B10Rik	CCGGTCTTGCCGCCCGATG	1010	1081	46.8144	46.896	0.998262
2310067B10Rik_CCDS25646.1_ex6_11:115788738-115788760:+_5-2	2310067B10Rik	CTTCACTATGCCGTGCCGG	627	715	29.4412	31.3567	0.938913
2310067B10Rik_CCDS25646.1_ex12_11:115791017-115791039:-_5-4	2310067B10Rik	GCGCTCCTGCTCGTTGGAA	214	251	10.7072	11.6567	0.918547
2310079G19Rik_CCDS49891.1_ex0_16:88627343-88627365:+_5-3	2310079G19Rik	AATCGGAGAGCAGACTGAA	125	127	6.6701	6.39203	1.0435
2310079G19Rik_CCDS49891.1_ex0_16:88627270-88627292:+_5-1	2310079G19Rik	GGCCAAAGCTGGAATGGCG	378	422	18.1464	18.9168	0.959272
2310079G19Rik_CCDS49891.1_ex0_16:88627436-88627458:+_5-4	2310079G19Rik	ACGTGGTGTGTTGCTGCCC	221	265	11.0247	12.2511	0.899899
2310079G19Rik_CCDS49891.1_ex0_16:88627490-88627512:-_5-5	2310079G19Rik	GTCTGCTCCACTGAGACAA	352	445	16.967	19.8933	0.852899
2310079G19Rik_CCDS49891.1_ex0_16:88627319-88627341:-_5-2	2310079G19Rik	TCCGGGATATCTGGATCCC	423	562	20.1876	24.8608	0.812027
2410002F23Rik_CCDS52228.1_ex0_7:44250791-44250813:-_5-1	2410002F23Rik	TCATACACCCGCAGGATCC	297	330	14.4722	15.0108	0.964117
2410002F23Rik_CCDS52228.1_ex0_7:44250881-44250903:-_5-2	2410002F23Rik	TTGCAGCGGTAGTTAAAGA	127	142	6.76082	7.02889	0.961863
2410002F23Rik_CCDS52228.1_ex0_7:44250977-44250999:-_5-4	2410002F23Rik	TCGGTGGCCTCAAAATGCA	391	476	18.7361	21.2095	0.883381
2410002F23Rik_CCDS52228.1_ex0_7:44250953-44250975:-_5-3	2410002F23Rik	GATTCCCAACGCTGACGCC	288	354	14.0639	16.0298	0.877363
2410002F23Rik_CCDS52228.1_ex0_7:44251035-44251057:+_5-5	2410002F23Rik	ATCCAGTTGGTGCGTGAGC	72	100	4.26598	5.24569	0.813235
2410004B18Rik_CCDS17898.1_ex1_3:145938937-145938959:-_5-5	2410004B18Rik	TAGTGTAGGTCTCTGGGGG	514	548	24.3155	24.2664	1.00202
2410004B18Rik_CCDS17898.1_ex0_3:145938222-145938244:-_5-3	2410004B18Rik	CGGAACAGCTCGTCCGGGC	457	528	21.7299	23.4173	0.927943
2410004B18Rik_CCDS17898.1_ex1_3:145938885-145938907:+_5-4	2410004B18Rik	CTTACTCGACAGCCTCCAA	495	576	23.4536	25.4552	0.921368
2410004B18Rik_CCDS17898.1_ex0_3:145938167-145938189:+_5-2	2410004B18Rik	CGGCCTCGGCTCCGACGAC	250	301	12.3402	13.7795	0.895546
2410004B18Rik_CCDS17898.1_ex0_3:145938142-145938164:+_5-1	2410004B18Rik	CCGGAAGACGCGGGTCGCA	0	3	1	1.12737	0.88702
2410004P03Rik_CCDS49033.1_ex2_12:17011117-17011139:+_5-3	2410004P03Rik	GGACACTCACCAACGCCTC	278	305	13.6103	13.9494	0.975694
2410004P03Rik_CCDS49033.1_ex1_12:17008272-17008294:-_5-2	2410004P03Rik	CTGAAAGACTATGACCCTC	260	294	12.7938	13.4823	0.948931
2410004P03Rik_CCDS49033.1_ex2_12:17011140-17011162:-_5-4	2410004P03Rik	TTGTGGAAGCCGAAGCACG	362	439	17.4206	19.6386	0.88706
2410004P03Rik_CCDS49033.1_ex1_12:17008257-17008279:+_5-1	2410004P03Rik	GGGGTGCTGTCTTACCAGA	202	252	10.1629	11.6991	0.868686
2410004P03Rik_CCDS49033.1_ex2_12:17011169-17011191:-_5-5	2410004P03Rik	TGTGCAACAGGACCAGCTG	232	295	11.5237	13.5248	0.852043
2410012M07Rik_CCDS52896.1_ex0_9:98865480-98865502:-_5-5	2410012M07Rik	ATTGGCCTGATCATCTGGA	163	174	8.39381	8.38751	1.00075
2410012M07Rik_CCDS52896.1_ex0_9:98865452-98865474:+_5-4	2410012M07Rik	CTTGGAATTTCTGGAGCAC	352	421	16.967	18.8744	0.898944
2410012M07Rik_CCDS52896.1_ex0_9:98865304-98865326:+_5-3	2410012M07Rik	CCACCCATTTTGGACAGCC	568	708	26.7649	31.0595	0.861731
2410012M07Rik_CCDS52896.1_ex0_9:98865285-98865307:-_5-2	2410012M07Rik	GGAGTCTTGGAGCCCCTCG	222	280	11.0701	12.8879	0.85895
2410012M07Rik_CCDS52896.1_ex0_9:98865128-98865150:-_5-1	2410012M07Rik	TCGGCGGGCGCTTCCAACT	358	467	17.2392	20.8274	0.827717
2410015M20Rik_CCDS28908.1_ex2_17:56608912-56608934:+_5-4	2410015M20Rik	ACCTCCTCGGCCTTCCGCA	247	278	12.2041	12.803	0.953222
2410015M20Rik_CCDS28908.1_ex2_17:56608900-56608922:+_5-3	2410015M20Rik	GCTGGTGGCACAACCTCCT	396	470	18.9629	20.9548	0.904944
2410015M20Rik_CCDS28908.1_ex2_17:56608886-56608908:+_5-2	2410015M20Rik	TGAACTGGTACATTGCTGG	242	295	11.9773	13.5248	0.885582
2410015M20Rik_CCDS28908.1_ex2_17:56608872-56608894:+_5-1	2410015M20Rik	GCACACATATTGGCTGAAC	121	156	6.48866	7.62328	0.851163
2410015M20Rik_CCDS28908.1_ex2_17:56608934-56608956:+_5-5	2410015M20Rik	CAGCCTCACTCTTGTCACT	242	323	11.9773	14.7136	0.814031
2410016O06Rik_CCDS26033.1_ex0_12:83951088-83951110:+_5-3	2410016O06Rik	GCTCGCACGCGGATGAGCC	578	553	27.2186	24.4787	1.11193
2410016O06Rik_CCDS26033.1_ex0_12:83951218-83951240:+_5-4	2410016O06Rik	TCCGGACCACTTCTACCGG	300	362	14.6082	16.3694	0.892411
2410016O06Rik_CCDS26033.1_ex0_12:83951368-83951390:-_5-5	2410016O06Rik	CGTCCATCGACGTAGCGCG	255	310	12.567	14.1617	0.887397
2410016O06Rik_CCDS26033.1_ex0_12:83950983-83951005:-_5-2	2410016O06Rik	ACCTCGGGCGCGCTGACAC	165	203	8.48454	9.61876	0.882082
2410016O06Rik_CCDS26033.1_ex0_12:83950915-83950937:-_5-1	2410016O06Rik	TTCCGCTTGCCCCGAACCG	433	532	20.6412	23.5871	0.875107
2410018M08Rik_CCDS39292.1_ex3_5:129902199-129902221:-_5-4	2410018M08Rik	GGATGCTGCATATTGGAAG	200	169	10.0722	8.17522	1.23204
2410018M08Rik_CCDS39292.1_ex3_5:129902113-129902135:-_5-2	2410018M08Rik	CGGACAGTGTCGTTAGATA	99	97	5.49072	5.11832	1.07276
2410018M08Rik_CCDS39292.1_ex3_5:129902219-129902241:-_5-5	2410018M08Rik	GTCTGTCGATTCATCGAGC	303	327	14.7443	14.8834	0.990655
2410018M08Rik_CCDS39292.1_ex3_5:129901861-129901883:-_5-1	2410018M08Rik	GTATCCTTGCCGGCGAAGC	371	431	17.8289	19.2989	0.923826
2410018M08Rik_CCDS39292.1_ex3_5:129902156-129902178:+_5-3	2410018M08Rik	GCTGATATTCTTGATCAGG	306	370	14.8804	16.7091	0.890559
2410066E13Rik_CCDS20158.1_ex1_6:54689032-54689054:-_5-3	2410066E13Rik	GGCCAGCTGCAAGAAGGGC	284	319	13.8825	14.5438	0.954531
2410066E13Rik_CCDS20158.1_ex0_6:54681888-54681910:-_5-2	2410066E13Rik	TCCGGACACAGTACGTAGA	262	310	12.8845	14.1617	0.909819
2410066E13Rik_CCDS20158.1_ex2_6:54698976-54698998:-_5-4	2410066E13Rik	GTCTGGAAGCCCCAGCAAC	173	211	8.84742	9.95841	0.888437
2410066E13Rik_CCDS20158.1_ex0_6:54681859-54681881:+_5-1	2410066E13Rik	ATGGACTTCTACGCCGACC	189	254	9.5732	11.7841	0.812385
2410066E13Rik_CCDS20158.1_ex2_6:54698992-54699014:-_5-5	2410066E13Rik	ACGCGTCGTCATCTGCGTC	248	340	12.2495	15.4354	0.793599
2410076I21Rik_CCDS52814.1_ex5_9:58741390-58741412:-_5-4	2410076I21Rik	TGCAGCGGGCTCGCCCACA	354	364	17.0577	16.4543	1.03667
2410076I21Rik_CCDS52814.1_ex5_9:58741440-58741462:-_5-5	2410076I21Rik	TTCATGCTCTTGGACAACG	225	239	11.2062	11.1472	1.00529
2410076I21Rik_CCDS52814.1_ex2_9:58660267-58660289:+_5-1	2410076I21Rik	ACGGTGACGTACTGGGCCA	129	166	6.85155	8.04785	0.851351
2410076I21Rik_CCDS52814.1_ex4_9:58712048-58712070:+_5-3	2410076I21Rik	ACCTGATACAACGATCGTG	93	124	5.21856	6.26466	0.833015
2410076I21Rik_CCDS52814.1_ex3_9:58665862-58665884:-_5-2	2410076I21Rik	TTGAAGATTGTAAGACGCA	27	52	2.22474	3.20776	0.69355
2410089E03Rik_CCDS49578.1_ex23_15:8216332-8216354:+_5-5	2410089E03Rik	TACAGTCATGCGGCACGTC	385	417	18.4639	18.7045	0.987135
2410089E03Rik_CCDS49578.1_ex10_15:8187440-8187462:-_5-3	2410089E03Rik	GCCGGTCTACTTTCATCAG	255	292	12.567	13.3974	0.938017
2410089E03Rik_CCDS49578.1_ex10_15:8187276-8187298:-_5-2	2410089E03Rik	TGCGGTGAGCCTTATCAAG	177	213	9.02887	10.0433	0.898991
2410089E03Rik_CCDS49578.1_ex15_15:8201346-8201368:+_5-4	2410089E03Rik	ATTGCAATTTTGCGCGGTA	155	225	8.03093	10.5528	0.761023
2410089E03Rik_CCDS49578.1_ex1_15:8174842-8174864:-_5-1	2410089E03Rik	ACCATTAGTGGATGTCGCC	98	145	5.44536	7.15626	0.760923
2410124H12Rik_CCDS57040.1_ex0_16:92478947-92478969:+_5-5	2410124H12Rik	TGCTATGGATGCGCTCATG	367	336	17.6474	15.2655	1.15603
2410124H12Rik_CCDS57040.1_ex0_16:92478882-92478904:-_5-2	2410124H12Rik	GGCGGAGCAAGTAGCGCTC	106	111	5.80825	5.71272	1.01672
2410124H12Rik_CCDS57040.1_ex0_16:92478899-92478921:-_5-3	2410124H12Rik	AGTGGACAGAACCTCGTGG	67	71	4.03918	4.01444	1.00616
2410124H12Rik_CCDS57040.1_ex0_16:92478853-92478875:+_5-1	2410124H12Rik	TGTCGATTGGCTTGGAGAA	164	181	8.43918	8.68471	0.971728
2410124H12Rik_CCDS57040.1_ex0_16:92478924-92478946:-_5-4	2410124H12Rik	ACCTCTTGGGGACTCCAGC	112	132	6.08041	6.60432	0.920673
2410127L17Rik_CCDS29689.1_ex3_19:18690240-18690262:+_5-5	2410127L17Rik	AAGTAAATATTCTGGTACC	21	18	1.95258	1.76422	1.10676
2410127L17Rik_CCDS29689.1_ex0_19:18671191-18671213:-_5-1	2410127L17Rik	CGCGCCTTACCCGTAGTAG	241	280	11.932	12.8879	0.925823
2410127L17Rik_CCDS29689.1_ex1_19:18677773-18677795:-_5-3	2410127L17Rik	GGATCTTGTCCAAGTGAAG	87	103	4.94639	5.37306	0.92059
2410127L17Rik_CCDS29689.1_ex2_19:18679121-18679143:+_5-4	2410127L17Rik	CCAGCATCTACATTTGACA	198	236	9.98144	11.0198	0.90577
2410127L17Rik_CCDS29689.1_ex1_19:18677690-18677712:-_5-2	2410127L17Rik	TTCACTCGTTCATGCATGC	254	309	12.5216	14.1192	0.886853
2410131K14Rik_CCDS39237.1_ex0_5:118245448-118245470:-_5-1	2410131K14Rik	AAGTCGCTTACCTGCTTGA	125	126	6.6701	6.34957	1.05048
2410131K14Rik_CCDS39237.1_ex2_5:118258970-118258992:+_5-5	2410131K14Rik	TTCAGGCTATGTCTGCGAG	0	0	1	1	1
2410131K14Rik_CCDS39237.1_ex1_5:118255702-118255724:-_5-2	2410131K14Rik	CTGTTCCCGGTCTTGAACC	193	212	9.75464	10.0009	0.975379
2410131K14Rik_CCDS39237.1_ex1_5:118255730-118255752:-_5-3	2410131K14Rik	GGTTAAACTGCACCTTCCA	159	178	8.21237	8.55734	0.959688
2410131K14Rik_CCDS39237.1_ex1_5:118255778-118255800:+_5-4	2410131K14Rik	AGTGCCGGAACTCTGTCCA	119	145	6.39794	7.15626	0.894034
2410137M14Rik_CCDS50104.1_ex1_17:36978512-36978534:-_5-2	2410137M14Rik	TCCCACCACACCCATCACG	436	529	20.7773	23.4597	0.885659
2410137M14Rik_CCDS50104.1_ex1_17:36978500-36978522:+_5-1	2410137M14Rik	CCAGCAGTGATCCCCGTGA	480	586	22.7732	25.8798	0.879961
2410137M14Rik_CCDS50104.1_ex2_17:36978650-36978672:-_5-3	2410137M14Rik	TCATCCTGAAATGGAGTAA	41	54	2.85979	3.29267	0.868532
2410137M14Rik_CCDS50104.1_ex2_17:36978710-36978732:+_5-4	2410137M14Rik	ATTTATGCTCTTCTCCTGA	54	80	3.44948	4.39656	0.784588
2410137M14Rik_CCDS50104.1_ex2_17:36978755-36978777:+_5-5	2410137M14Rik	GGAAGGCTTCGTCCTCTGC	184	264	9.34639	12.2086	0.765556
2510002D24Rik_CCDS28029.1_ex1_16:18836819-18836841:-_5-3	2510002D24Rik	GCGGCAGTTAGTCAGGTCG	354	323	17.0577	14.7136	1.15932
2510002D24Rik_CCDS28029.1_ex1_16:18836780-18836802:+_5-1	2510002D24Rik	TACGTCCACGGCAAGCGGC	621	674	29.1691	29.616	0.98491
2510002D24Rik_CCDS28029.1_ex2_16:18839104-18839126:+_5-5	2510002D24Rik	AGCGAGCAGGTTCGGGTCC	79	89	4.58351	4.77867	0.95916
2510002D24Rik_CCDS28029.1_ex1_16:18836799-18836821:-_5-2	2510002D24Rik	GGAGCCACTGCCTGCAATC	199	230	10.0268	10.7651	0.931418
2510002D24Rik_CCDS28029.1_ex2_16:18839092-18839114:+_5-4	2510002D24Rik	TCCCTCTGTGAGAGCGAGC	140	172	7.35052	8.30259	0.885328
2510003E04Rik_CCDS23890.1_ex6_10:62578183-62578205:-_5-5	2510003E04Rik	CGAGCCGGCTGCTGACGAT	288	336	14.0639	15.2655	0.921286
2510003E04Rik_CCDS23890.1_ex6_10:62577990-62578012:+_5-2	2510003E04Rik	GCCGAGCGACAGGCGGTAG	330	401	15.9691	18.0252	0.885929
2510003E04Rik_CCDS23890.1_ex5_10:62575088-62575110:-_5-1	2510003E04Rik	GAAACCGCCCGGACCTACC	352	428	16.967	19.1716	0.885009
2510003E04Rik_CCDS23890.1_ex6_10:62578089-62578111:+_5-4	2510003E04Rik	GTGGAACTCGACCACCGCG	399	487	19.099	21.6765	0.88109
2510003E04Rik_CCDS23890.1_ex6_10:62578062-62578084:-_5-3	2510003E04Rik	GTGAACCACATCGACACGG	462	566	21.9567	25.0306	0.877193
2510009E07Rik_CCDS28062.1_ex0_16:21653420-21653442:-_5-1	2510009E07Rik	GAGAGTGACACTCCGAAAC	113	110	6.12577	5.67026	1.08033
2510009E07Rik_CCDS28062.1_ex1_16:21694210-21694232:+_5-4	2510009E07Rik	CTTACAGTGACACCATCCC	295	311	14.3814	14.2041	1.01248
2510009E07Rik_CCDS28062.1_ex1_16:21694281-21694303:+_5-5	2510009E07Rik	AGATGGACAGCCCGTCGCA	201	237	10.1175	11.0623	0.914596
2510009E07Rik_CCDS28062.1_ex0_16:21653581-21653603:+_5-3	2510009E07Rik	TACAGTACCTTGGCGAGTC	184	226	9.34639	10.5953	0.882129
2510009E07Rik_CCDS28062.1_ex0_16:21653553-21653575:+_5-2	2510009E07Rik	TAGTTGTCGATGAAGAGAT	32	44	2.45155	2.86811	0.854762
2510039O18Rik_CCDS18925.1_ex0_4:147941656-147941678:-_5-4	2510039O18Rik	AACGCGGCCACGCGCTCCG	257	273	12.6577	12.5907	1.00532
2510039O18Rik_CCDS18925.1_ex0_4:147941370-147941392:-_5-1	2510039O18Rik	CGAAGTCCGGCGTCACGGC	324	367	15.6969	16.5817	0.946641
2510039O18Rik_CCDS18925.1_ex0_4:147941394-147941416:-_5-2	2510039O18Rik	GCGGGCGTAGCTGCACGAA	286	336	13.9732	15.2655	0.915343
2510039O18Rik_CCDS18925.1_ex0_4:147941759-147941781:-_5-5	2510039O18Rik	TGTGGACCGGCCCGAGTAG	324	435	15.6969	19.4688	0.806261
2510039O18Rik_CCDS18925.1_ex0_4:147941609-147941631:-_5-3	2510039O18Rik	ATAGACGTGGGGTCGGCCT	141	195	7.39588	9.2791	0.797046
2510049J12Rik_CCDS51877.1_ex3_6:115592274-115592296:+_5-5	2510049J12Rik	TAAGGAACGTCCCTCGCGT	813	821	37.8783	35.8571	1.05637
2510049J12Rik_CCDS51877.1_ex2_6:115589344-115589366:-_5-3	2510049J12Rik	TTGGAATCACTAACACACG	114	122	6.17113	6.17975	0.998606
2510049J12Rik_CCDS51877.1_ex2_6:115589382-115589404:-_5-4	2510049J12Rik	CTGTTTCAGGGAGTACGAT	140	153	7.35052	7.49591	0.980603
2510049J12Rik_CCDS51877.1_ex1_6:115586777-115586799:-_5-2	2510049J12Rik	TGTATAATTACAGTGCACG	83	100	4.76495	5.24569	0.908354
2510049J12Rik_CCDS51877.1_ex1_6:115586760-115586782:-_5-1	2510049J12Rik	CGCGGCATACAGCGAGACG	93	138	5.21856	6.85906	0.760827
2610002J02Rik_CCDS57317.1_ex1_4:155250592-155250614:-_5-2	2610002J02Rik	CGGTTCGGGGTCCAATCCG	335	323	16.1959	14.7136	1.10074
2610002J02Rik_CCDS57317.1_ex2_4:155250786-155250808:-_5-4	2610002J02Rik	CCACAGTGAAGGCCTCAGG	624	671	29.3052	29.4886	0.993779
2610002J02Rik_CCDS57317.1_ex1_4:155250643-155250665:-_5-3	2610002J02Rik	GCTTTTGGACACACCTGGC	554	600	26.1299	26.4742	0.986996
2610002J02Rik_CCDS57317.1_ex1_4:155250580-155250602:-_5-1	2610002J02Rik	CAATCCGCGGTCCCGCTCA	556	669	26.2206	29.4037	0.891746
2610002J02Rik_CCDS57317.1_ex2_4:155250870-155250892:+_5-5	2610002J02Rik	ACCTGTTCTGTGAACCTGA	98	131	5.44536	6.56186	0.82985
2610002M06Rik_CCDS53171.1_ex4_X:107793092-107793114:-_5-1	2610002M06Rik	AGGAGTATGAACCTTGAGA	31	28	2.40619	2.18879	1.09932
2610002M06Rik_CCDS53171.1_ex4_X:107793125-107793147:-_5-2	2610002M06Rik	GCAGGTGTAGTTAAATCTA	14	12	1.63505	1.50948	1.08319
2610002M06Rik_CCDS53171.1_ex5_X:107793543-107793565:-_5-4	2610002M06Rik	AGTGCTAGGGTTGATGCTG	188	205	9.52783	9.70367	0.981879
2610002M06Rik_CCDS53171.1_ex5_X:107793555-107793577:-_5-5	2610002M06Rik	TTCTTGAGAATGAGTGCTA	111	129	6.03505	6.47695	0.931774
2610002M06Rik_CCDS53171.1_ex5_X:107793512-107793534:-_5-3	2610002M06Rik	TTCAAACTGCAGTAACAAT	11	35	1.49897	2.48599	0.602966
2610008E11Rik_CCDS35965.1_ex3_10:79092397-79092419:+_5-4	2610008E11Rik	CGTTATGCACTAACCTGGA	157	159	8.12165	7.75065	1.04787
2610008E11Rik_CCDS35965.1_ex2_10:79088321-79088343:-_5-3	2610008E11Rik	ATCGCATGGATTTGAGCCG	170	175	8.71134	8.42996	1.03338
2610008E11Rik_CCDS35965.1_ex0_10:79067953-79067975:-_5-1	2610008E11Rik	TCCGAATTCACAGCACACC	388	430	18.6	19.2565	0.965908
2610008E11Rik_CCDS35965.1_ex3_10:79092442-79092464:-_5-5	2610008E11Rik	CGTGAATTTGGGCCATGGA	182	234	9.25567	10.9349	0.846432
2610008E11Rik_CCDS35965.1_ex2_10:79088286-79088308:-_5-2	2610008E11Rik	CCTCGCTTTGGAGCCTCCC	529	675	24.9959	29.6584	0.842791
2610015P09Rik_CCDS57030.1_ex4_16:43908426-43908448:+_5-3	2610015P09Rik	TTAAGACGCGAGAAACAAC	48	45	3.17732	2.91056	1.09165
2610015P09Rik_CCDS57030.1_ex7_16:43939018-43939040:+_5-5	2610015P09Rik	TCTCGCAAAGGAGCAAACT	267	298	13.1113	13.6522	0.960385
2610015P09Rik_CCDS57030.1_ex3_16:43906927-43906949:+_5-2	2610015P09Rik	AAGGATCCTCGTCTTACCA	156	182	8.07629	8.72716	0.92542
2610015P09Rik_CCDS57030.1_ex6_16:43931316-43931338:+_5-4	2610015P09Rik	CATACACGATCCCGGAAGT	416	499	19.8701	22.186	0.895614
2610015P09Rik_CCDS57030.1_ex2_16:43905444-43905466:-_5-1	2610015P09Rik	TCAAATGGTCATGGGCGTC	376	499	18.0557	22.186	0.813831
2610018G03Rik_CCDS40968.1_ex5_X:50886762-50886784:-_5-4	2610018G03Rik	TAAAGTCTCCAATAAGAGT	79	82	4.58351	4.48147	1.02277
2610018G03Rik_CCDS40968.1_ex6_X:50887937-50887959:+_5-5	2610018G03Rik	GATCGATCGATTTAAGAGA	144	164	7.53196	7.96294	0.945877
2610018G03Rik_CCDS40968.1_ex4_X:50885880-50885902:-_5-3	2610018G03Rik	CAAAACGGAGTCCCTACGA	302	344	14.699	15.6052	0.941928
2610018G03Rik_CCDS40968.1_ex3_X:50885681-50885703:-_5-1	2610018G03Rik	TATACCTTTAATGTCTCGG	123	162	6.57938	7.87802	0.835156
2610018G03Rik_CCDS40968.1_ex4_X:50885806-50885828:+_5-2	2610018G03Rik	GAACAAGGTGATGTTAAAC	18	40	1.81649	2.69828	0.673205
2610020H08Rik_CCDS21787.1_ex5_7:119818445-119818467:-_5-1	2610020H08Rik	CACAGTCAAGTCCAAAGAG	246	232	12.1588	10.85	1.12062
2610020H08Rik_CCDS21787.1_ex6_7:119819516-119819538:-_5-3	2610020H08Rik	AATCCAGAATCTTGAGATC	43	39	2.95052	2.65582	1.11096
2610020H08Rik_CCDS21787.1_ex7_7:119823855-119823877:+_5-5	2610020H08Rik	GTGGGCCATTGCCTAGACT	287	318	14.0186	14.5013	0.96671
2610020H08Rik_CCDS21787.1_ex6_7:119819426-119819448:+_5-2	2610020H08Rik	TTTAGTGCCTTACATCCAT	147	169	7.66804	8.17522	0.937961
2610020H08Rik_CCDS21787.1_ex6_7:119819539-119819561:-_5-4	2610020H08Rik	AAGTAACGAATACCTGGTA	9	15	1.40825	1.63685	0.860338
2610028H24Rik_CCDS35945.1_ex4_10:76454753-76454775:-_5-4	2610028H24Rik	GAGAAATCTGTGCAATCAG	603	664	28.3526	29.1914	0.971264
2610028H24Rik_CCDS35945.1_ex3_10:76452815-76452837:-_5-1	2610028H24Rik	CCATGCATCCTCCAGGCAT	708	786	33.1155	34.3712	0.963467
2610028H24Rik_CCDS35945.1_ex4_10:76454724-76454746:-_5-3	2610028H24Rik	TGCGGTAGCTGCTGAATGA	428	477	20.4144	21.252	0.960591
2610028H24Rik_CCDS35945.1_ex3_10:76452931-76452953:+_5-2	2610028H24Rik	GGATCATCCAGCACCCGGT	260	304	12.7938	13.9069	0.919961
2610028H24Rik_CCDS35945.1_ex5_10:76457487-76457509:+_5-5	2610028H24Rik	ACTCGCCTTTTAGACATGG	91	138	5.12783	6.85906	0.747601
2610034B18Rik_CCDS21390.1_ex2_7:79928253-79928275:+_5-2	2610034B18Rik	CATCCAGAATGCCACCGCC	281	307	13.7464	14.0343	0.979487
2610034B18Rik_CCDS21390.1_ex3_7:79929645-79929667:+_5-5	2610034B18Rik	GGGGTCAAACTTACGCCTG	200	230	10.0722	10.7651	0.935632
2610034B18Rik_CCDS21390.1_ex2_7:79928289-79928311:+_5-3	2610034B18Rik	CTCTGTCAATTCCAGCAGC	402	470	19.2351	20.9548	0.917932
2610034B18Rik_CCDS21390.1_ex3_7:79929568-79929590:-_5-4	2610034B18Rik	CCTCATGTCATCTTACAGT	216	260	10.7979	12.0388	0.896928
2610034B18Rik_CCDS21390.1_ex2_7:79928215-79928237:-_5-1	2610034B18Rik	GGTCATGGAACTCGAACTG	86	116	4.90103	5.925	0.827178
2610034M16Rik_CCDS37673.1_ex10_17:58973774-58973796:-_5-3	2610034M16Rik	TTTACTCAGTCCGTCCCAC	366	432	17.6021	19.3414	0.910072
2610034M16Rik_CCDS37673.1_ex10_17:58974470-58974492:+_5-4	2610034M16Rik	GACTCACAGGGTTCATCCG	151	188	7.84948	8.9819	0.873922
2610034M16Rik_CCDS37673.1_ex10_17:58973705-58973727:+_5-2	2610034M16Rik	ACCCCAATATATTGACTAA	10	16	1.45361	1.67931	0.865598
2610034M16Rik_CCDS37673.1_ex10_17:58974944-58974966:-_5-5	2610034M16Rik	CCGTGAAAAATCGTTACCA	64	93	3.90309	4.9485	0.788743
2610034M16Rik_CCDS37673.1_ex10_17:58973558-58973580:+_5-1	2610034M16Rik	TTCGGAACTAGAATGCTGC	193	294	9.75464	13.4823	0.723512
2610301B20Rik_CCDS17961.1_ex2_4:10881834-10881856:+_5-3	2610301B20Rik	GTGTCAGAGCTCCCATGCA	171	175	8.7567	8.42996	1.03876
2610301B20Rik_CCDS17961.1_ex0_4:10874693-10874715:+_5-1	2610301B20Rik	GTGAGCGGCCCAAAGGCGA	140	150	7.35052	7.36854	0.997554
2610301B20Rik_CCDS17961.1_ex3_4:10882451-10882473:+_5-5	2610301B20Rik	TGGAACAAATACTTCACAG	43	49	2.95052	3.08039	0.957838
2610301B20Rik_CCDS17961.1_ex2_4:10881847-10881869:+_5-4	2610301B20Rik	CATGCAAGGCGTCAGTAAA	320	358	15.5155	16.1996	0.957769
2610301B20Rik_CCDS17961.1_ex1_4:10879587-10879609:-_5-2	2610301B20Rik	AAGATTTTCTGTCAAAGTC	59	85	3.67629	4.60884	0.79766
2610301G19Rik_CCDS49534.1_ex12_14:70143668-70143690:-_5-3	2610301G19Rik	CACCACCCAAGTCGGATCC	415	418	19.8247	18.747	1.05749
2610301G19Rik_CCDS49534.1_ex16_14:70151605-70151627:-_5-5	2610301G19Rik	GCCGCATACAACCCAGGCC	313	336	15.1979	15.2655	0.995572
2610301G19Rik_CCDS49534.1_ex13_14:70145921-70145943:-_5-4	2610301G19Rik	AACGCAAACAGCGGGCTGG	73	87	4.31134	4.69375	0.918527
2610301G19Rik_CCDS49534.1_ex9_14:70142478-70142500:+_5-1	2610301G19Rik	GTAACTGCCGGGGCGGCCC	702	838	32.8433	36.5789	0.897875
2610301G19Rik_CCDS49534.1_ex11_14:70143467-70143489:+_5-2	2610301G19Rik	GCAACGATAGAACTCCTCC	95	124	5.30928	6.26466	0.847497
2610305D13Rik_CCDS59663.1_ex0_4:147613891-147613913:+_4-3	2610305D13Rik	TTATGAGGTGTACTTTGGG	169	171	8.66598	8.26014	1.04913
2610305D13Rik_CCDS59663.1_ex0_4:147613969-147613991:-_4-4	2610305D13Rik	GCACATTTTCAATGAGCAT	38	38	2.72371	2.61336	1.04222
2610305D13Rik_CCDS59663.1_ex0_4:147613852-147613874:+_4-2	2610305D13Rik	AGGTTTGAAGATTGAAGAG	11	11	1.49897	1.46703	1.02177
2610318N02Rik_CCDS37269.1_ex3_16:17118328-17118350:+_5-1	2610318N02Rik	CGGGGCATAGTGTAGACAG	37	32	2.67835	2.35862	1.13556
2610318N02Rik_CCDS37269.1_ex4_16:17121027-17121049:-_5-3	2610318N02Rik	TAAACCAGTGCAATGACAT	120	141	6.4433	6.98643	0.922259
2610318N02Rik_CCDS37269.1_ex5_16:17121364-17121386:-_5-5	2610318N02Rik	TTGGATCGCAACCCAGCAC	394	474	18.8722	21.1246	0.893374
2610318N02Rik_CCDS37269.1_ex5_16:17121342-17121364:-_5-4	2610318N02Rik	CGGAGAGAGTCGTGCGGAA	33	43	2.49691	2.82565	0.883658
2610318N02Rik_CCDS37269.1_ex3_16:17118446-17118468:+_5-2	2610318N02Rik	TTGACTGATCTCGAAAGAT	69	89	4.1299	4.77867	0.864236
2610507B11Rik_CCDS25097.1_ex8_11:78266649-78266671:-_5-1	2610507B11Rik	GAAGCTTCGAAGCGGCAGT	299	252	14.5629	11.6991	1.24478
2610507B11Rik_CCDS25097.1_ex9_11:78266952-78266974:-_5-2	2610507B11Rik	GACAATTCGTTGGCGACTC	400	452	19.1443	20.1905	0.948183
2610507B11Rik_CCDS25097.1_ex16_11:78272812-78272834:+_5-4	2610507B11Rik	ATCCGGGACTGGCGGCTAA	194	220	9.8	10.3405	0.947727
2610507B11Rik_CCDS25097.1_ex16_11:78272863-78272885:-_5-5	2610507B11Rik	ACGTCGACGGGAGCATGGC	160	200	8.25773	9.49139	0.870024
2610507B11Rik_CCDS25097.1_ex15_11:78272154-78272176:-_5-3	2610507B11Rik	ATAGAGACGACGAGAGCGC	54	73	3.44948	4.09936	0.84147
2610524H06Rik_CCDS39225.1_ex1_5:114823325-114823347:+_5-5	2610524H06Rik	CCGCAGCACCTCGTAGGAC	226	237	11.2515	11.0623	1.01711
2610524H06Rik_CCDS39225.1_ex0_5:114822602-114822624:+_5-1	2610524H06Rik	TAAAGCCTCCAAGGGTCAC	3	4	1.13608	1.16983	0.971154
2610524H06Rik_CCDS39225.1_ex0_5:114822669-114822691:-_5-2	2610524H06Rik	GAGCTGGACAGGTTGCACA	476	555	22.5918	24.5636	0.919725
2610524H06Rik_CCDS39225.1_ex1_5:114823312-114823334:-_5-4	2610524H06Rik	TGCTGCGGAGGCAGAGCCT	158	229	8.16701	10.7226	0.76166
2610528A11Rik_CCDS56949.1_ex1_14:37107372-37107394:+_5-3	2610528A11Rik	CCTTTCCAGGTTGTCAGCT	826	681	38.468	29.9132	1.28599
2610528A11Rik_CCDS56949.1_ex1_14:37107360-37107382:+_5-2	2610528A11Rik	TGAGGTCACTTACCTTTCC	158	148	8.16701	7.28363	1.12128
2610528A11Rik_CCDS56949.1_ex0_14:37102678-37102700:-_5-1	2610528A11Rik	ATACCCAGGAAACCACACA	115	125	6.21649	6.30712	0.985632
2610528A11Rik_CCDS56949.1_ex1_14:37107386-37107408:+_5-4	2610528A11Rik	CAGCTTGGATCTAGGAGAT	216	245	10.7979	11.402	0.947026
2610528A11Rik_CCDS56949.1_ex1_14:37107417-37107439:+_5-5	2610528A11Rik	CGCCTGAGTTTCAAGGACT	216	257	10.7979	11.9114	0.906519
2610528J11Rik_CCDS18554.1_ex1_4:118529673-118529695:+_5-5	2610528J11Rik	GTGGGAACCGCCCACCGGT	5	5	1.2268	1.21228	1.01198
2610528J11Rik_CCDS18554.1_ex1_4:118529651-118529673:+_5-4	2610528J11Rik	CGCCCGCTGTCCAGTGCAG	433	485	20.6412	21.5916	0.955984
2610528J11Rik_CCDS18554.1_ex1_4:118529582-118529604:+_5-1	2610528J11Rik	CTCTCCATTCTCATCGCGC	293	358	14.2907	16.1996	0.882166
2610528J11Rik_CCDS18554.1_ex1_4:118529624-118529646:-_5-2	2610528J11Rik	GTAACTGGCATGGTATCGG	413	538	19.734	23.8418	0.827706
2610528J11Rik_CCDS18554.1_ex1_4:118529638-118529660:-_5-3	2610528J11Rik	AGCGGGCGATGCCTGTAAC	50	70	3.26804	3.97199	0.822773
2700029M09Rik_CCDS52553.1_ex2_8:60895602-60895624:-_5-4	2700029M09Rik	TTATTATCTCCAATAATAA	0	0	1	1	1
2700029M09Rik_CCDS52553.1_ex2_8:60895510-60895532:-_5-2	2700029M09Rik	CATTTTATGTTTCCCAGCA	169	186	8.66598	8.89699	0.974035
2700029M09Rik_CCDS52553.1_ex2_8:60895633-60895655:-_5-5	2700029M09Rik	TTACCTGAAATACCCCATG	128	148	6.80619	7.28363	0.93445
2700029M09Rik_CCDS52553.1_ex1_8:60893754-60893776:+_5-1	2700029M09Rik	AGTGACCTTCGAAAAGAAG	17	24	1.77113	2.01897	0.877248
2700029M09Rik_CCDS52553.1_ex2_8:60895551-60895573:+_5-3	2700029M09Rik	GAACTGTAATCTTCACTGG	227	285	11.2969	13.1002	0.862344
2700049A03Rik_CCDS49081.1_ex9_12:71158889-71158911:-_5-3	2700049A03Rik	CATCATTATACTTCGGCAC	294	260	14.3361	12.0388	1.19082
2700049A03Rik_CCDS49081.1_ex7_12:71154821-71154843:-_5-2	2700049A03Rik	GTACAGGGGCAAACCTGCG	266	252	13.066	11.6991	1.11683
2700049A03Rik_CCDS49081.1_ex13_12:71164447-71164469:-_5-5	2700049A03Rik	TGCGGTGGCCCTGATAAAC	316	324	15.334	14.756	1.03917
2700049A03Rik_CCDS49081.1_ex1_12:71139711-71139733:-_5-1	2700049A03Rik	TTACACTTTTCTTGGACGC	204	216	10.2536	10.1707	1.00815
2700049A03Rik_CCDS49081.1_ex10_12:71160340-71160362:+_5-4	2700049A03Rik	GAAGCTATCGTTCGTGCAA	317	355	15.3794	16.0722	0.956893
2700050L05Rik_CCDS21932.2_ex2_7:133640674-133640696:-_5-3	2700050L05Rik	ATACGCCATGCCGAAACTA	77	75	4.49278	4.18427	1.07373
2700050L05Rik_CCDS21932.2_ex1_7:133639039-133639061:+_5-2	2700050L05Rik	TACGAGAGAGTGCCAAACT	209	221	10.4804	10.383	1.00938
2700050L05Rik_CCDS21932.2_ex8_7:133648276-133648298:+_5-5	2700050L05Rik	CATGTTAACGGGATCGTAC	294	315	14.3361	14.3739	0.997367
2700050L05Rik_CCDS21932.2_ex1_7:133638973-133638995:-_5-1	2700050L05Rik	GTGCAAACGCTGTTCGAGG	269	290	13.2021	13.3125	0.991703
2700050L05Rik_CCDS21932.2_ex7_7:133647444-133647466:-_5-4	2700050L05Rik	TGAGACGTAAGCTAACTGC	133	156	7.03299	7.62328	0.922567
2700060E02Rik_CCDS26839.1_ex5_14:19819965-19819987:-_5-4	2700060E02Rik	TCCTTTCAAGATTCAGGAT	247	228	12.2041	10.6802	1.14269
2700060E02Rik_CCDS26839.1_ex2_14:19814569-19814591:-_5-1	2700060E02Rik	GTTCAGGAACGTCTAACAC	52	48	3.35876	3.03793	1.10561
2700060E02Rik_CCDS26839.1_ex3_14:19816243-19816265:+_5-2	2700060E02Rik	TGACACCCGCCTTAAAATC	122	127	6.53402	6.39203	1.02221
2700060E02Rik_CCDS26839.1_ex6_14:19822565-19822587:-_5-5	2700060E02Rik	TGGCCCAAGTTCTTTGAAA	88	101	4.99175	5.28815	0.94395
2700060E02Rik_CCDS26839.1_ex5_14:19819915-19819937:-_5-3	2700060E02Rik	TAGCTGTTAGACTTGAATA	19	33	1.86186	2.40108	0.775425
2700062C07Rik_CCDS29101.1_ex1_18:24471067-24471089:+_5-1	2700062C07Rik	CTACAGTTCGACACACGGT	189	175	9.5732	8.42996	1.13562
2700062C07Rik_CCDS29101.1_ex2_18:24473133-24473155:+_5-3	2700062C07Rik	CTCTACAAGTGTGCTGGTA	97	99	5.4	5.20324	1.03782
2700062C07Rik_CCDS29101.1_ex2_18:24473053-24473075:+_5-2	2700062C07Rik	ATACAGAAACTTCTTAATC	3	3	1.13608	1.12737	1.00773
2700062C07Rik_CCDS29101.1_ex3_18:24475632-24475654:+_5-4	2700062C07Rik	CCGAAGACGCCAAAGAGAA	0	0	1	1	1
2700062C07Rik_CCDS29101.1_ex3_18:24475671-24475693:-_5-5	2700062C07Rik	ACCATTTGTACTCTGACCG	79	120	4.58351	6.09483	0.752031
2700081O15Rik_CCDS29524.2_ex2_19:7421309-7421331:+_5-3	2700081O15Rik	CTCAGTGGCACCTCGGCGC	535	542	25.268	24.0117	1.05232
2700081O15Rik_CCDS29524.2_ex1_19:7420103-7420125:-_5-1	2700081O15Rik	GGTAGGGGGGTACTCCCCC	185	187	9.39175	8.93945	1.0506
2700081O15Rik_CCDS29524.2_ex2_19:7421437-7421459:+_5-5	2700081O15Rik	TCATGGACTACGACCCACG	358	383	17.2392	17.261	0.998735
2700081O15Rik_CCDS29524.2_ex2_19:7421285-7421307:+_5-2	2700081O15Rik	CCAGCGGCGAGGGGTCCGA	362	411	17.4206	18.4498	0.944217
2700081O15Rik_CCDS29524.2_ex2_19:7421331-7421353:+_5-4	2700081O15Rik	CGCCTCGCAGCCTCCCGAA	339	465	16.3773	20.7425	0.789555
2700089E24Rik_CCDS51934.1_ex0_6:133105535-133105557:-_3-3	2700089E24Rik	AAGTTCATGCGCAGCTGCC	243	283	12.0227	13.0153	0.923733
2700089E24Rik_CCDS51934.1_ex0_6:133105517-133105539:+_3-2	2700089E24Rik	CGCCTTCTTCGAGCTGGCC	468	559	22.2289	24.7334	0.898738
2700089E24Rik_CCDS51934.1_ex0_6:133105505-133105527:-_3-1	2700089E24Rik	AAGAAGGCGAGCAGGGTGC	41	52	2.85979	3.20776	0.891523
2700094K13Rik_CCDS16187.1_ex1_2:84670370-84670392:-_5-4	2700094K13Rik	GTACGAGCTGACGCGTGTA	193	177	9.75464	8.51488	1.1456
2700094K13Rik_CCDS16187.1_ex2_2:84670477-84670499:-_5-5	2700094K13Rik	TGGTCATTGAGCATTGGTG	297	338	14.4722	15.3504	0.942785
2700094K13Rik_CCDS16187.1_ex1_2:84670304-84670326:+_5-2	2700094K13Rik	TCACTTGCACAGGTAGCTC	208	249	10.4351	11.5718	0.901767
2700094K13Rik_CCDS16187.1_ex1_2:84670326-84670348:+_5-3	2700094K13Rik	GGCCTCCAGTTGCAGAGCC	261	312	12.8392	14.2466	0.901212
2700094K13Rik_CCDS16187.1_ex1_2:84670284-84670306:-_5-1	2700094K13Rik	AACCCGTCCAAACCGCGGA	134	171	7.07835	8.26014	0.856929
2700097O09Rik_CCDS25912.1_ex5_12:55061111-55061133:-_5-4	2700097O09Rik	TTGATACATTATGTGAGGA	135	103	7.12371	5.37306	1.32582
2700097O09Rik_CCDS25912.1_ex4_12:55059485-55059507:-_5-2	2700097O09Rik	GAAAGGTCTTGGTTGACGT	346	364	16.6948	16.4543	1.01462
2700097O09Rik_CCDS25912.1_ex6_12:55062999-55063021:-_5-5	2700097O09Rik	GTGCTTTGCTCGGAACATC	281	297	13.7464	13.6097	1.01004
2700097O09Rik_CCDS25912.1_ex4_12:55059444-55059466:+_5-1	2700097O09Rik	GCTGCACTTTACCCCATAA	176	213	8.9835	10.0433	0.894475
2700097O09Rik_CCDS25912.1_ex4_12:55059534-55059556:+_5-3	2700097O09Rik	AATGAACTTCAACTCCGTG	94	138	5.26392	6.85906	0.76744
2810004N23Rik_CCDS22775.1_ex4_8:124842389-124842411:-_5-3	2810004N23Rik	AAGGTCGTTAAAAAAGATG	18	6	1.81649	1.25474	1.4477
2810004N23Rik_CCDS22775.1_ex5_8:124861148-124861170:-_5-4	2810004N23Rik	TGCCTGGATCTCCTGTACG	140	146	7.35052	7.19871	1.02109
2810004N23Rik_CCDS22775.1_ex6_8:124862876-124862898:+_5-5	2810004N23Rik	ACGCTCACCCAGGTCGTAG	40	58	2.81443	3.4625	0.812832
2810004N23Rik_CCDS22775.1_ex3_8:124841749-124841771:-_5-2	2810004N23Rik	GTACACCGCTTTGGGATCA	89	133	5.03711	6.64677	0.757828
2810004N23Rik_CCDS22775.1_ex3_8:124841701-124841723:+_5-1	2810004N23Rik	GATAGCTCGCTCCCGCTCC	92	139	5.1732	6.90151	0.749574
2810006K23Rik_CCDS51647.1_ex0_5:124338831-124338853:+_5-4	2810006K23Rik	TCGAAGAACAGTTCGTGAA	85	89	4.85567	4.77867	1.01611
2810006K23Rik_CCDS51647.1_ex0_5:124338900-124338922:+_5-5	2810006K23Rik	TGCTCAAACACGTGCCCTC	274	298	13.4289	13.6522	0.983643
2810006K23Rik_CCDS51647.1_ex0_5:124338740-124338762:+_5-1	2810006K23Rik	GCACTGCTCTTCCCAGGAA	245	285	12.1134	13.1002	0.924671
2810006K23Rik_CCDS51647.1_ex0_5:124338813-124338835:-_5-3	2810006K23Rik	CGAGCTCACTCTCATTCAG	104	156	5.71753	7.62328	0.750008
2810006K23Rik_CCDS51647.1_ex0_5:124338800-124338822:-_5-2	2810006K23Rik	ATTCAGGGGGAGCAGAGCA	61	102	3.76701	5.33061	0.706676
2810007J24Rik_CCDS20833.1_ex3_7:14423490-14423512:-_5-1	2810007J24Rik	ACTTCAATGCTCTAAAACA	28	22	2.2701	1.93405	1.17375
2810007J24Rik_CCDS20833.1_ex4_7:14425530-14425552:+_5-4	2810007J24Rik	GACAATTTCATTCAACCAG	202	205	10.1629	9.70367	1.04732
2810007J24Rik_CCDS20833.1_ex5_7:14427783-14427805:-_5-5	2810007J24Rik	TAGTGACTTATCCAAAATC	46	47	3.0866	2.99548	1.03042
2810007J24Rik_CCDS20833.1_ex4_7:14425462-14425484:-_5-2	2810007J24Rik	TGCCAATGAGCGCACACCA	483	565	22.9093	24.9882	0.916805
2810007J24Rik_CCDS20833.1_ex4_7:14425483-14425505:+_5-3	2810007J24Rik	ATTGTAGATTGGACCCATG	108	168	5.89897	8.13277	0.725334
2810021J22Rik_CCDS24751.1_ex3_11:58880298-58880320:-_5-3	2810021J22Rik	CATACAGTGCGCACATCGA	593	676	27.899	29.7009	0.939331
2810021J22Rik_CCDS24751.1_ex3_11:58880217-58880239:-_5-2	2810021J22Rik	CTAAGAGGCGCGGGAGGTC	334	391	16.1505	17.6007	0.917608
2810021J22Rik_CCDS24751.1_ex3_11:58880336-58880358:-_5-4	2810021J22Rik	TCGTCGAGCTGTCTCCCAA	234	295	11.6144	13.5248	0.858751
2810021J22Rik_CCDS24751.1_ex3_11:58880112-58880134:+_5-1	2810021J22Rik	ATCTGAGGTGCTTGATACA	78	114	4.53814	5.84009	0.777067
2810021J22Rik_CCDS24751.1_ex3_11:58880441-58880463:-_5-5	2810021J22Rik	GGTTACACGTGTCAGAGAA	141	202	7.39588	9.5763	0.77231
2810403A07Rik_CCDS17483.1_ex3_3:88689639-88689661:+_5-2	2810403A07Rik	GGGCTGCTGTGTCAACTCG	157	124	8.12165	6.26466	1.29642
2810403A07Rik_CCDS17483.1_ex2_3:88689182-88689204:-_5-1	2810403A07Rik	CTAGTTAGGCTTTTGCCAG	286	288	13.9732	13.2276	1.05637
2810403A07Rik_CCDS17483.1_ex5_3:88693575-88693597:-_5-4	2810403A07Rik	GCCAAAACCTACTCCGGAC	308	340	14.9711	15.4354	0.969925
2810403A07Rik_CCDS17483.1_ex6_3:88696686-88696708:+_5-5	2810403A07Rik	TGCCAAAGTCTTTCTACGA	149	176	7.75876	8.47242	0.915767
2810403A07Rik_CCDS17483.1_ex5_3:88693486-88693508:-_5-3	2810403A07Rik	CTGTTGCACCATTGAAAGT	171	203	8.7567	9.61876	0.910377
2810408A11Rik_CCDS24920.1_ex8_11:69900613-69900635:+_5-4	2810408A11Rik	GCGAAGCAAGGCTACTCCG	189	171	9.5732	8.26014	1.15896
2810408A11Rik_CCDS24920.1_ex8_11:69900630-69900652:-_5-5	2810408A11Rik	CAGACACCGGATTACCCCC	310	291	15.0619	13.355	1.12781
2810408A11Rik_CCDS24920.1_ex8_11:69900497-69900519:+_5-3	2810408A11Rik	ACCTCCTGAAGTTGCGGAG	138	140	7.25979	6.94397	1.04548
2810408A11Rik_CCDS24920.1_ex8_11:69900431-69900453:-_5-2	2810408A11Rik	AACTAAGGCGTCCACCCCC	137	152	7.21443	7.45345	0.967931
2810408A11Rik_CCDS24920.1_ex8_11:69900297-69900319:+_5-1	2810408A11Rik	CTTACTTCTCCGAACCGGG	471	532	22.3649	23.5871	0.948186
2810408M09Rik_CCDS17082.1_ex1_2:165493119-165493141:-_5-3	2810408M09Rik	CCGAAGAGCTACCGGCACC	53	43	3.40412	2.82565	1.20472
2810408M09Rik_CCDS17082.1_ex1_2:165493146-165493168:+_5-4	2810408M09Rik	GTGCTTCACCACGGCCGCG	324	341	15.6969	15.4778	1.01416
2810408M09Rik_CCDS17082.1_ex1_2:165493180-165493202:+_5-5	2810408M09Rik	CCACGGAAGACGCGCGCCT	0	0	1	1	1
2810408M09Rik_CCDS17082.1_ex1_2:165493077-165493099:-_5-2	2810408M09Rik	CGGCGGCGGACAGTGCAGG	177	200	9.02887	9.49139	0.951269
2810408M09Rik_CCDS17082.1_ex0_2:165491655-165491677:-_5-1	2810408M09Rik	GCGTCTAACTGCTTATATA	13	22	1.58969	1.93405	0.821948
2810417H13Rik_CCDS23299.1_ex2_9:65893457-65893479:+_5-5	2810417H13Rik	TCCCCTAAAGAGTCTAAAA	35	18	2.58763	1.76422	1.46672
2810417H13Rik_CCDS23299.1_ex1_9:65890792-65890814:+_5-1	2810417H13Rik	AAGTTCGTCGAGAAAAGGT	76	86	4.44742	4.6513	0.956168
2810417H13Rik_CCDS23299.1_ex2_9:65893421-65893443:+_5-4	2810417H13Rik	AAGTGGCAAAAAGGCATCG	46	54	3.0866	3.29267	0.937414
2810428I15Rik_CCDS22370.1_ex3_8:70506516-70506538:-_5-4	2810428I15Rik	CTTCAGAATGAACGCGCAC	186	160	9.43711	7.79311	1.21096
2810428I15Rik_CCDS22370.1_ex2_8:70505890-70505912:-_5-2	2810428I15Rik	TACCGGAGTGTCGTGCACG	144	135	7.53196	6.73169	1.11888
2810428I15Rik_CCDS22370.1_ex2_8:70505805-70505827:+_5-1	2810428I15Rik	CGAGCACCGGTTGCGCTCG	747	810	34.8845	35.3901	0.985714
2810428I15Rik_CCDS22370.1_ex3_8:70506555-70506577:-_5-5	2810428I15Rik	GACGCCCCGATCGCTACAC	205	225	10.299	10.5528	0.975946
2810428I15Rik_CCDS22370.1_ex3_8:70506489-70506511:+_5-3	2810428I15Rik	CGCTCACTGGTCTAGACGG	199	254	10.0268	11.7841	0.850878
2810459M11Rik_CCDS48302.1_ex0_1:86046120-86046142:-_5-1	2810459M11Rik	TCCGGCGGGAACACGGCAC	8330	656	378.856	28.8518	13.1311
2810459M11Rik_CCDS48302.1_ex0_1:86046274-86046296:+_5-4	2810459M11Rik	GTCGGATCGCTGACCTCCC	404	395	19.3258	17.7705	1.08752
2810459M11Rik_CCDS48302.1_ex0_1:86046257-86046279:+_5-3	2810459M11Rik	TTTTCGTGCTGTGCCGCGT	619	648	29.0783	28.5121	1.01986
2810459M11Rik_CCDS48302.1_ex0_1:86046357-86046379:-_5-5	2810459M11Rik	ACCAGCACTCCGACCAGCG	255	300	12.567	13.7371	0.914824
2810459M11Rik_CCDS48302.1_ex0_1:86046192-86046214:+_5-2	2810459M11Rik	GGCGGCCACCGAGTCGCAC	148	186	7.7134	8.89699	0.866968
2810474O19Rik_CCDS20717.1_ex0_6:149326915-149326937:+_5-3	2810474O19Rik	AGAATCAGTACAACCGTAG	12	13	1.54433	1.55194	0.995096
2810474O19Rik_CCDS20717.1_ex0_6:149327033-149327055:-_5-4	2810474O19Rik	CACAGCTCGGTATGAGAAC	195	225	9.84536	10.5528	0.932961
2810474O19Rik_CCDS20717.1_ex0_6:149325888-149325910:+_5-1	2810474O19Rik	ATCTCATAATCCCGACGGA	81	99	4.67423	5.20324	0.898331
2810474O19Rik_CCDS20717.1_ex0_6:149326145-149326167:-_5-2	2810474O19Rik	CTTGTAATGATGTAGTAGC	107	132	5.85361	6.60432	0.886331
2810474O19Rik_CCDS20717.1_ex0_6:149327438-149327460:-_5-5	2810474O19Rik	TACTTTCGATTTGTAACAT	70	96	4.17526	5.07587	0.82257
2900011O08Rik_CCDS27971.1_ex1_16:14049384-14049406:-_5-1	2900011O08Rik	CATGGAGATGATGTCTAGC	247	290	12.2041	13.3125	0.916741
2900011O08Rik_CCDS27971.1_ex2_16:14088998-14089020:+_5-4	2900011O08Rik	AGAACTTGGTCGCCATCCC	173	218	8.84742	10.2556	0.862691
2900011O08Rik_CCDS27971.1_ex3_16:14093985-14094007:+_5-5	2900011O08Rik	CGAGGTGGAACGCTTAAGG	186	243	9.43711	11.317	0.833886
2900011O08Rik_CCDS27971.1_ex1_16:14049474-14049496:-_5-3	2900011O08Rik	TTCTGACTCTCGACGGACC	232	304	11.5237	13.9069	0.828632
2900011O08Rik_CCDS27971.1_ex1_16:14049456-14049478:-_5-2	2900011O08Rik	CAGGACTTCACGGAGACGC	441	574	21.0041	25.3703	0.827903
2900026A02Rik_CCDS39217.1_ex4_5:113097738-113097760:-_5-2	2900026A02Rik	TATACCGAGTCCACGTCGG	294	312	14.3361	14.2466	1.00628
2900026A02Rik_CCDS39217.1_ex4_5:113097810-113097832:+_5-3	2900026A02Rik	GTCAGGAGACGGAGACTCG	161	173	8.30309	8.34505	0.994972
2900026A02Rik_CCDS39217.1_ex5_5:113101463-113101485:-_5-4	2900026A02Rik	GCAGACCAGCACCAGAACG	303	367	14.7443	16.5817	0.889193
2900026A02Rik_CCDS39217.1_ex4_5:113097667-113097689:+_5-1	2900026A02Rik	GTGGACTCCAGCTCGGAAC	222	302	11.0701	13.822	0.800905
2900026A02Rik_CCDS39217.1_ex5_5:113101485-113101507:-_5-5	2900026A02Rik	CGACAGCCAGTATGGGACC	256	355	12.6124	16.0722	0.784731
2900092C05Rik_CCDS20811.1_ex2_7:12515476-12515498:+_5-3	2900092C05Rik	CAGAATTCGATACAAATAA	79	59	4.58351	3.50496	1.30772
2900092C05Rik_CCDS20811.1_ex3_7:12550480-12550502:+_5-4	2900092C05Rik	CAGTAATTCCACGTAGGCC	355	364	17.1031	16.4543	1.03943
2900092C05Rik_CCDS20811.1_ex3_7:12550571-12550593:-_5-5	2900092C05Rik	TATACTTACTATATCACGT	42	44	2.90515	2.86811	1.01292
2900092C05Rik_CCDS20811.1_ex2_7:12515461-12515483:-_5-2	2900092C05Rik	ATTCTGATGGCTTCACAGT	95	102	5.30928	5.33061	0.995999
2900092C05Rik_CCDS20811.1_ex1_7:12512901-12512923:-_5-1	2900092C05Rik	ATGCAAAGACTTACGTGCT	64	91	3.90309	4.86358	0.802514
3010026O09Rik_CCDS48784.1_ex5_11:50197617-50197639:+_5-3	3010026O09Rik	GGAAATGGAATCAGCGCAC	2326	254	106.509	11.7841	9.03842
3010026O09Rik_CCDS48784.1_ex6_11:50199577-50199599:-_5-5	3010026O09Rik	GTTCGCAGTACTGAGGGCA	484	536	22.9546	23.7569	0.96623
3010026O09Rik_CCDS48784.1_ex4_11:50196956-50196978:-_5-1	3010026O09Rik	TCAACCAACGGGACTCGAG	390	446	18.6907	19.9358	0.937546
3010026O09Rik_CCDS48784.1_ex4_11:50197041-50197063:+_5-2	3010026O09Rik	GCTTTCAACCAGTGCTGAG	506	582	23.9526	25.7099	0.931647
3010026O09Rik_CCDS48784.1_ex6_11:50199524-50199546:+_5-4	3010026O09Rik	CTTACTTTCAGGACTCCAC	632	743	29.668	32.5455	0.911586
3110001D03Rik_CCDS18288.1_ex1_4:75278074-75278096:-_5-2	3110001D03Rik	TCGGGCTCTACACTCTTCG	364	393	17.5113	17.6856	0.990148
3110001D03Rik_CCDS18288.1_ex1_4:75278111-75278133:-_5-4	3110001D03Rik	CCCTGAGTTAAAAACCTGC	214	238	10.7072	11.1048	0.964201
3110001D03Rik_CCDS18288.1_ex1_4:75278091-75278113:-_5-3	3110001D03Rik	GGAGTTGTCGCGTGCTGTC	219	257	10.934	11.9114	0.917943
3110001D03Rik_CCDS18288.1_ex1_4:75278152-75278174:+_5-5	3110001D03Rik	CACGGCGGATTTCGCGGGT	396	502	18.9629	22.3134	0.849844
3110001D03Rik_CCDS18288.1_ex1_4:75278045-75278067:-_5-1	3110001D03Rik	CTACGTCTATTTGGTGGCC	405	528	19.3711	23.4173	0.827216
3110001I22Rik_CCDS37260.1_ex0_16:13677583-13677605:+_5-5	3110001I22Rik	ACGTCCTAAAGCTGCAAGC	71	71	4.22062	4.01444	1.05136
3110001I22Rik_CCDS37260.1_ex0_16:13677187-13677209:+_5-1	3110001I22Rik	AAGCCAACAGCATGAGTGC	168	176	8.62062	8.47242	1.01749
3110001I22Rik_CCDS37260.1_ex0_16:13677547-13677569:+_5-4	3110001I22Rik	AAGTTTAAACAAACTCAAA	3	3	1.13608	1.12737	1.00773
3110001I22Rik_CCDS37260.1_ex0_16:13677376-13677398:+_5-2	3110001I22Rik	CAAACTGCATTCTTCCCAT	228	249	11.3423	11.5718	0.980166
3110001I22Rik_CCDS37260.1_ex0_16:13677430-13677452:-_5-3	3110001I22Rik	TCACTGTGCCGTTTGTAGG	663	745	31.0742	32.6304	0.952309
3110002H16Rik_CCDS29063.1_ex6_18:12179560-12179582:-_5-1	3110002H16Rik	CGCAATGTCTCGTTCTGAA	283	287	13.8371	13.1851	1.04945
3110002H16Rik_CCDS29063.1_ex7_18:12180527-12180549:+_5-2	3110002H16Rik	ACGTCTAACAGCACGGGAG	132	134	6.98763	6.68923	1.04461
3110002H16Rik_CCDS29063.1_ex9_18:12181670-12181692:+_5-5	3110002H16Rik	CAACCTTACGAGATCCCCC	283	291	13.8371	13.355	1.0361
3110002H16Rik_CCDS29063.1_ex9_18:12181593-12181615:+_5-4	3110002H16Rik	TATTTGACATCAGGCTACG	311	320	15.1072	14.5862	1.03572
3110002H16Rik_CCDS29063.1_ex8_18:12180741-12180763:+_5-3	3110002H16Rik	CTGGTCGTTGTCCACCATC	418	497	19.9608	22.1011	0.90316
3110009E18Rik_CCDS15232.1_ex1_1:120160610-120160632:-_6-3	3110009E18Rik	TGGCAGGCTGGTCCTCAAA	272	251	13.3381	11.6567	1.14425
3110009E18Rik_CCDS15232.1_ex1_1:120160635-120160657:-_6-4	3110009E18Rik	CGTATTTGTAATTTCTGAG	58	61	3.63093	3.58987	1.01144
3110009E18Rik_CCDS15232.1_ex0_1:120150701-120150723:+_6-1	3110009E18Rik	AACTTGCATCAAACTGTAA	25	29	2.13402	2.23125	0.956423
3110009E18Rik_CCDS15232.1_ex3_1:120171430-120171452:+_6-6	3110009E18Rik	GACGACACACTCCTGCTAA	156	178	8.07629	8.55734	0.943785
3110009E18Rik_CCDS15232.1_ex0_1:120150726-120150748:+_6-2	3110009E18Rik	TTATAATATTTCTAAAGCA	5	8	1.2268	1.33966	0.915761
3110009E18Rik_CCDS15232.1_ex2_1:120166151-120166173:+_6-5	3110009E18Rik	CATCAAGCTCACAAAGCAA	195	258	9.84536	11.9539	0.823611
3110035E14Rik_CCDS14813.1_ex2_1:9613393-9613415:+_5-4	3110035E14Rik	ACCGCAGATGGTTGCAGAC	64	70	3.90309	3.97199	0.982655
3110035E14Rik_CCDS14813.1_ex2_1:9613362-9613384:+_5-3	3110035E14Rik	CCTCAACGCTGTGAGCGCA	651	732	30.5299	32.0785	0.951725
3110035E14Rik_CCDS14813.1_ex2_1:9613325-9613347:+_5-1	3110035E14Rik	CGACCTGTACCCGCCACCA	362	433	17.4206	19.3839	0.898718
3110035E14Rik_CCDS14813.1_ex2_1:9613438-9613460:-_5-5	3110035E14Rik	TTTTGGTGGGATGCGCCCC	205	253	10.299	11.7416	0.877135
3110035E14Rik_CCDS14813.1_ex2_1:9613349-9613371:-_5-2	3110035E14Rik	CGTTGAGGCAGTAGCTCCA	211	266	10.5711	12.2935	0.859893
3110040N11Rik_CCDS40010.1_ex1_7:81786155-81786177:+_5-1	3110040N11Rik	TCGGACGGAGGTGCTGCAA	421	424	20.0969	19.0017	1.05763
3110040N11Rik_CCDS40010.1_ex2_7:81788448-81788470:+_5-4	3110040N11Rik	CCTGTCACAGCGTTCTGTC	428	464	20.4144	20.7	0.986204
3110040N11Rik_CCDS40010.1_ex1_7:81786190-81786212:-_5-3	3110040N11Rik	TTCCTAGATCTGAGCACTG	400	470	19.1443	20.9548	0.913603
3110040N11Rik_CCDS40010.1_ex1_7:81786167-81786189:+_5-2	3110040N11Rik	GCTGCAATGGCCACACCAA	239	311	11.8412	14.2041	0.833649
3110040N11Rik_CCDS40010.1_ex2_7:81788473-81788495:-_5-5	3110040N11Rik	TAGCCATTCATGCCAAACC	121	163	6.48866	7.92048	0.819225
3110043O21Rik_CCDS38708.1_ex9_4:35218549-35218571:-_5-4	3110043O21Rik	ATTAATCTTCGACGGAAAC	17	20	1.77113	1.84914	0.957816
3110043O21Rik_CCDS38708.1_ex9_4:35218461-35218483:+_5-3	3110043O21Rik	AACACACACTCTGTGAAGT	162	189	8.34845	9.02436	0.925102
3110043O21Rik_CCDS38708.1_ex9_4:35218433-35218455:-_5-2	3110043O21Rik	TAACACACATTATTCGAAA	7	10	1.31753	1.42457	0.924859
3110043O21Rik_CCDS38708.1_ex9_4:35218652-35218674:-_5-5	3110043O21Rik	TTGCCAACCACACTCTAAA	163	191	8.39381	9.10928	0.921458
3110043O21Rik_CCDS38708.1_ex5_4:35211319-35211341:+_5-1	3110043O21Rik	ACTACAACGGAACAGCCAC	194	261	9.8	12.0813	0.811174
3110047P20Rik_CCDS51508.1_ex6_5:63804541-63804563:-_5-4	3110047P20Rik	AAACAAGTCACGAAGGTCG	113	99	6.12577	5.20324	1.1773
3110047P20Rik_CCDS51508.1_ex6_5:63805412-63805434:-_5-5	3110047P20Rik	CGAGGCAGCCATTCAAGTA	215	205	10.7526	9.70367	1.10809
3110047P20Rik_CCDS51508.1_ex5_5:63800559-63800581:-_5-3	3110047P20Rik	GTCCCCCATACACAACGAG	328	352	15.8784	15.9448	0.99583
3110047P20Rik_CCDS51508.1_ex5_5:63800031-63800053:-_5-2	3110047P20Rik	CAAACTCATCCTCGATAGC	302	330	14.699	15.0108	0.979227
3110047P20Rik_CCDS51508.1_ex0_5:63650273-63650295:+_5-1	3110047P20Rik	ACCCGCCGGTCGCAGCGTC	183	210	9.30103	9.91596	0.937986
3110052M02Rik_CCDS49994.1_ex2_17:21661732-21661754:+_5-5	3110052M02Rik	ATGTTTCAGTACCTCCTCA	77	71	4.49278	4.01444	1.11915
3110052M02Rik_CCDS49994.1_ex1_17:21659026-21659048:-_5-1	3110052M02Rik	GTTCTCACCGACAGAGACC	118	121	6.35258	6.13729	1.03508
3110052M02Rik_CCDS49994.1_ex2_17:21661324-21661346:-_5-2	3110052M02Rik	TGATGAACAGTATCACATG	58	66	3.63093	3.80216	0.954965
3110052M02Rik_CCDS49994.1_ex2_17:21661486-21661508:-_5-3	3110052M02Rik	TGGTTTGATGAGTCAACAG	168	197	8.62062	9.36402	0.920611
3110052M02Rik_CCDS49994.1_ex2_17:21661505-21661527:-_5-4	3110052M02Rik	GATGCTCCTATGTCTGCAT	332	394	16.0598	17.728	0.905898
3110057O12Rik_CCDS38422.2_ex1_3:40905902-40905924:+_5-1	3110057O12Rik	CGAGAAAGGTGCCAGAACC	181	191	9.21031	9.10928	1.01109
3110057O12Rik_CCDS38422.2_ex7_3:40930170-40930192:-_5-5	3110057O12Rik	GGCATGGAATCAACGGCAT	92	109	5.1732	5.62781	0.919221
3110057O12Rik_CCDS38422.2_ex7_3:40930141-40930163:-_5-4	3110057O12Rik	CAGTTGGACACTGCTAAGG	174	205	8.89278	9.70367	0.916435
3110057O12Rik_CCDS38422.2_ex1_3:40905920-40905942:-_5-2	3110057O12Rik	CGGGTAGTCACTTGAAACC	50	66	3.26804	3.80216	0.859523
3110057O12Rik_CCDS38422.2_ex1_3:40905935-40905957:+_5-3	3110057O12Rik	TACCCGGTACACATCGATA	180	240	9.16495	11.1897	0.819055
3110062M04Rik_CCDS19997.1_ex2_6:34876551-34876573:-_5-4	3110062M04Rik	CCGCCTGGGCCCAGAGAGT	158	153	8.16701	7.49591	1.08953
3110062M04Rik_CCDS19997.1_ex1_6:34875586-34875608:+_5-3	3110062M04Rik	AGTACACGGTCTCCGTGGC	144	160	7.53196	7.79311	0.966489
3110062M04Rik_CCDS19997.1_ex2_6:34876564-34876586:-_5-5	3110062M04Rik	AGGAAGCAGACAGCCGCCT	109	125	5.94433	6.30712	0.94248
3110062M04Rik_CCDS19997.1_ex1_6:34875524-34875546:+_5-1	3110062M04Rik	GACAGATGTTACCTCAATC	74	96	4.3567	5.07587	0.858317
3110062M04Rik_CCDS19997.1_ex1_6:34875550-34875572:-_5-2	3110062M04Rik	AAATGGTAGACGTGGCACT	162	272	8.34845	12.5483	0.665306
3110079O15Rik_CCDS48305.1_ex1_1:87475064-87475086:-_5-2	3110079O15Rik	CACCAGAGGGCAATTCAAT	173	190	8.84742	9.06682	0.975802
3110079O15Rik_CCDS48305.1_ex1_1:87475185-87475207:-_5-5	3110079O15Rik	CCTCCATCCTGGTCCACCC	449	503	21.367	22.3558	0.955769
3110079O15Rik_CCDS48305.1_ex1_1:87475076-87475098:-_5-3	3110079O15Rik	CCAGGGGACCTTCACCAGA	295	350	14.3814	15.8599	0.906779
3110079O15Rik_CCDS48305.1_ex1_1:87475050-87475072:-_5-1	3110079O15Rik	TCAATAGGCTCGTTCCACA	271	374	13.2928	16.8789	0.787539
3110079O15Rik_CCDS48305.1_ex1_1:87475136-87475158:-_5-4	3110079O15Rik	GAGCAGAGGTGGGGAACGG	10	21	1.45361	1.8916	0.768456
3110082I17Rik_CCDS51684.1_ex3_5:139455449-139455471:-_5-5	3110082I17Rik	GAGACGCCGAGGACATCGG	453	425	21.5485	19.0442	1.1315
3110082I17Rik_CCDS51684.1_ex2_5:139363988-139364010:+_5-1	3110082I17Rik	GAGCCAGGGTGGCAGCCGA	380	412	18.2371	18.4923	0.986203
3110082I17Rik_CCDS51684.1_ex2_5:139364031-139364053:-_5-3	3110082I17Rik	GCTGCTACACAGACTGCCA	318	379	15.4247	17.0912	0.902497
3110082I17Rik_CCDS51684.1_ex2_5:139364014-139364036:+_5-2	3110082I17Rik	GCTGGCAGCGTCTGAACCT	232	279	11.5237	12.8455	0.897102
3110082I17Rik_CCDS51684.1_ex2_5:139364127-139364149:+_5-4	3110082I17Rik	CTCCTCTGGGGACAACTCA	176	231	8.9835	10.8076	0.831225
3110082J24Rik_CCDS57333.1_ex1_5:30105119-30105141:+_5-1	3110082J24Rik	GGGGCTGATGCCCCGTGGA	89	84	5.03711	4.56638	1.10309
3110082J24Rik_CCDS57333.1_ex1_5:30105234-30105256:+_5-4	3110082J24Rik	TGCGCGGGACTGGCCGTCG	383	376	18.3732	16.9638	1.08308
3110082J24Rik_CCDS57333.1_ex1_5:30105149-30105171:-_5-2	3110082J24Rik	CTGAGCCTCGGGAGTCACG	167	207	8.57526	9.78859	0.876047
3110082J24Rik_CCDS57333.1_ex1_5:30105255-30105277:+_5-5	3110082J24Rik	GTCCCGGGACGGCGAACCC	294	367	14.3361	16.5817	0.864573
3110082J24Rik_CCDS57333.1_ex1_5:30105220-30105242:+_5-3	3110082J24Rik	CGCGCAGCCCGAGCTGCGC	174	227	8.89278	10.6377	0.835967
3300002I08Rik_CCDS50740.1_ex1_2:150344359-150344381:-_4-2	3300002I08Rik	ATTATATTTAGGCTACAGT	115	111	6.21649	5.71272	1.08818
3300002I08Rik_CCDS50740.1_ex0_2:150311212-150311234:-_4-1	3300002I08Rik	TGTTTTCCCACCCAGGTCG	474	549	22.501	24.3089	0.925631
3425401B19Rik_CCDS49437.1_ex0_14:32663799-32663821:-_5-4	3425401B19Rik	GTGTCGGGGACTTTTCACC	306	302	14.8804	13.822	1.07657
3425401B19Rik_CCDS49437.1_ex0_14:32663874-32663896:-_5-5	3425401B19Rik	CGAAGTCTGTGCATCTCGG	426	448	20.3237	20.0207	1.01513
3425401B19Rik_CCDS49437.1_ex0_14:32662357-32662379:-_5-2	3425401B19Rik	TGGGGTCACCCTTCCCGAT	245	275	12.1134	12.6757	0.955643
3425401B19Rik_CCDS49437.1_ex0_14:32662863-32662885:-_5-3	3425401B19Rik	CCTCAGGTGAAGCGGAGTA	387	501	18.5546	22.2709	0.833133
3425401B19Rik_CCDS49437.1_ex0_14:32662026-32662048:-_5-1	3425401B19Rik	TCTGAAATGGGACCGGCTA	260	382	12.7938	17.2186	0.743025
3632451O06Rik_CCDS36903.1_ex6_14:49774108-49774130:+_5-5	3632451O06Rik	GCTTGACATCCTGTAGCCA	347	351	16.7402	15.9024	1.05269
3632451O06Rik_CCDS36903.1_ex6_14:49773696-49773718:+_5-3	3632451O06Rik	ACTGTTATAGGGTCCCTCC	100	105	5.53608	5.45798	1.01431
3632451O06Rik_CCDS36903.1_ex6_14:49773950-49773972:+_5-4	3632451O06Rik	GTCCTTCAGATAGTACCAT	185	195	9.39175	9.2791	1.01214
3632451O06Rik_CCDS36903.1_ex6_14:49773505-49773527:+_5-1	3632451O06Rik	GGAACGACAGTAGTTCCCA	105	136	5.76289	6.77414	0.850718
3632451O06Rik_CCDS36903.1_ex6_14:49773666-49773688:+_5-2	3632451O06Rik	GACTGCTGCTACAATAGGC	195	255	9.84536	11.8265	0.832482
3830403N18Rik_CCDS30141.1_ex3_X:56147095-56147117:+_5-3	3830403N18Rik	CACATAAAAAGAAAACGCA	56	33	3.54021	2.40108	1.47442
3830403N18Rik_CCDS30141.1_ex3_X:56147167-56147189:+_5-4	3830403N18Rik	CTTTGGAAAACGAACAAAC	9	4	1.40825	1.16983	1.20381
3830406C13Rik_CCDS26817.1_ex2_14:12297636-12297658:-_7-7	3830406C13Rik	CCTCAAGAGAAAGCATCGA	188	146	9.52783	7.19871	1.32355
3830406C13Rik_CCDS26817.1_ex2_14:12297578-12297600:+_7-5	3830406C13Rik	CAGGACATAGATGCTGCAG	379	376	18.1918	16.9638	1.07239
3830406C13Rik_CCDS26817.1_ex1_14:12287295-12287317:+_7-1	3830406C13Rik	AGAAAATGAAAAACAAATT	5	4	1.2268	1.16983	1.0487
3830406C13Rik_CCDS26817.1_ex1_14:12287378-12287400:-_7-4	3830406C13Rik	AATTACCTTCAAGAGTCGG	134	136	7.07835	6.77414	1.04491
3830406C13Rik_CCDS26817.1_ex2_14:12297613-12297635:-_7-6	3830406C13Rik	TGTGGGTGTGGGATAAGCT	124	131	6.62474	6.56186	1.00958
3830406C13Rik_CCDS26817.1_ex1_14:12287353-12287375:-_7-3	3830406C13Rik	CTTCTAGAAGCAGTCTCAG	199	215	10.0268	10.1282	0.989985
3830406C13Rik_CCDS26817.1_ex1_14:12287314-12287336:+_7-2	3830406C13Rik	TGGAGATGAAAACACAGAA	46	62	3.0866	3.63233	0.849757
3830417A13Rik_CCDS30166.1_ex0_X:64177716-64177738:-_5-2	3830417A13Rik	CTTTTCATTTAGTCCATCC	139	126	7.30515	6.34957	1.1505
3830417A13Rik_CCDS30166.1_ex0_X:64177639-64177661:-_5-1	3830417A13Rik	AAATAGAACCCATGGCAGT	80	76	4.62887	4.22673	1.09514
3830417A13Rik_CCDS30166.1_ex0_X:64177758-64177780:-_5-3	3830417A13Rik	CCTTCGAAACTTAACAAGC	249	281	12.2948	12.9304	0.950848
3830417A13Rik_CCDS30166.1_ex0_X:64177817-64177839:-_5-4	3830417A13Rik	TGCTCCTCATAATCTCCCA	151	186	7.84948	8.89699	0.882263
3830417A13Rik_CCDS30166.1_ex0_X:64177954-64177976:+_5-5	3830417A13Rik	CCTATGACGGGATGCTACA	206	281	10.3443	12.9304	0.800001
4430402I18Rik_CCDS37948.1_ex5_19:28944310-28944332:+_5-4	4430402I18Rik	ACGTTGAGGGGAGGGTAAC	42	31	2.90515	2.31617	1.2543
4430402I18Rik_CCDS37948.1_ex5_19:28944280-28944302:+_5-3	4430402I18Rik	GTTGCGTTGAGTCGGCCGA	435	484	20.732	21.5492	0.962077
4430402I18Rik_CCDS37948.1_ex7_19:28948651-28948673:-_5-5	4430402I18Rik	TCACACCTTGGCATGCAGA	367	423	17.6474	18.9593	0.930806
4430402I18Rik_CCDS37948.1_ex3_19:28939134-28939156:-_5-1	4430402I18Rik	AGCCTGGAGGCGAACATAA	80	94	4.62887	4.99095	0.927451
4430402I18Rik_CCDS37948.1_ex4_19:28941777-28941799:+_5-2	4430402I18Rik	CCAAATTATTTTCACCAAA	94	116	5.26392	5.925	0.888424
4632428N05Rik_CCDS35912.1_ex1_10:60358128-60358150:-_5-3	4632428N05Rik	GATAGAGAAGTTACCGTGG	122	120	6.53402	6.09483	1.07206
4632428N05Rik_CCDS35912.1_ex1_10:60358182-60358204:-_5-4	4632428N05Rik	TATCACTAGACAGCAGTAG	287	312	14.0186	14.2466	0.983996
4632428N05Rik_CCDS35912.1_ex1_10:60357970-60357992:+_5-2	4632428N05Rik	CGTGGTACCTCAGCTCACG	160	215	8.25773	10.1282	0.815317
4632428N05Rik_CCDS35912.1_ex1_10:60357933-60357955:-_5-1	4632428N05Rik	ATCGTGCCCTTTGGACACG	172	241	8.80206	11.2321	0.783651
4632428N05Rik_CCDS35912.1_ex1_10:60358218-60358240:-_5-5	4632428N05Rik	GTAGAACCGTTGTTCTGGG	206	296	10.3443	13.5673	0.762448
4632434I11Rik_CCDS40022.1_ex0_7:92859613-92859635:+_5-2	4632434I11Rik	GTAACATGCGATATCATAC	63	59	3.85773	3.50496	1.10065
4632434I11Rik_CCDS40022.1_ex2_7:92862324-92862346:-_5-5	4632434I11Rik	TACGGCCACTGGTTTACAC	265	280	13.0206	12.8879	1.01029
4632434I11Rik_CCDS40022.1_ex0_7:92859668-92859690:+_5-3	4632434I11Rik	TCTAAATTATGTTCCTCGA	156	171	8.07629	8.26014	0.977743
4632434I11Rik_CCDS40022.1_ex0_7:92859482-92859504:+_5-1	4632434I11Rik	GGTAGATCATCCCAAATCA	153	221	7.94021	10.383	0.764733
4632434I11Rik_CCDS40022.1_ex0_7:92859899-92859921:+_5-4	4632434I11Rik	TTTTGGTTAGGAGTACCAC	94	139	5.26392	6.90151	0.762719
4732456N10Rik_CCDS27855.1_ex8_15:101562539-101562561:-_5-3	4732456N10Rik	GCGGCATAGGATACAGAGT	85	81	4.85567	4.43901	1.09386
4732456N10Rik_CCDS27855.1_ex8_15:101562686-101562708:-_5-5	4732456N10Rik	GCGGGAAGAGTTTCGGAGG	210	216	10.5258	10.1707	1.03491
4732456N10Rik_CCDS27855.1_ex8_15:101562551-101562573:-_5-4	4732456N10Rik	GTCTGGGTGTCAGCGGCAT	603	643	28.3526	28.2998	1.00186
4732456N10Rik_CCDS27855.1_ex8_15:101562399-101562421:-_5-2	4732456N10Rik	CTCCAGCGGGTTCGAAAGG	380	437	18.2371	19.5537	0.932669
4732456N10Rik_CCDS27855.1_ex7_15:101560533-101560555:+_5-1	4732456N10Rik	ATGGGCTCTAGATTGGTCC	99	144	5.49072	7.1138	0.771841
4833403I15Rik_CCDS50284.1_ex2_18:46866460-46866482:-_5-4	4833403I15Rik	CAAGGTACGTTGGCATGCG	386	411	18.5093	18.4498	1.00322
4833403I15Rik_CCDS50284.1_ex4_18:46876932-46876954:-_5-5	4833403I15Rik	CGATTCGTCAAATATCAAC	65	82	3.94845	4.48147	0.881062
4833403I15Rik_CCDS50284.1_ex1_18:46864673-46864695:+_5-3	4833403I15Rik	GCCCTGGTAGCGACTCAAA	143	177	7.4866	8.51488	0.879237
4833403I15Rik_CCDS50284.1_ex0_18:46850433-46850455:+_5-1	4833403I15Rik	AGACTTGGGACCTCCGTCG	33	44	2.49691	2.86811	0.870577
4833403I15Rik_CCDS50284.1_ex0_18:46850559-46850581:-_5-2	4833403I15Rik	ATGTTCACGCGACCCGTGA	123	194	6.57938	9.23665	0.712313
4833420G17Rik_CCDS49373.1_ex2_13:119469928-119469950:+_5-3	4833420G17Rik	GTGTACGCATGGGTAAAGC	323	305	15.6515	13.9494	1.12203
4833420G17Rik_CCDS49373.1_ex2_13:119469610-119469632:-_5-2	4833420G17Rik	AAGGTACGCGTGTCCATCC	203	195	10.2082	9.2791	1.10013
4833420G17Rik_CCDS49373.1_ex2_13:119469960-119469982:+_5-4	4833420G17Rik	TGCCGCCTGTCCAGAGGCG	429	453	20.4598	20.233	1.01121
4833420G17Rik_CCDS49373.1_ex2_13:119470054-119470076:-_5-5	4833420G17Rik	AGTCACAATGCTACTCGCA	108	122	5.89897	6.17975	0.954565
4833420G17Rik_CCDS49373.1_ex2_13:119469574-119469596:+_5-1	4833420G17Rik	ATGTACTCGGAGAGTGGCG	168	210	8.62062	9.91596	0.869368
4833423E24Rik_CCDS38168.1_ex11_2:85518461-85518483:-_5-2	4833423E24Rik	CAAGCATCCAGGTGGACGT	387	418	18.5546	18.747	0.989739
4833423E24Rik_CCDS38168.1_ex11_2:85518596-85518618:-_5-3	4833423E24Rik	GGCAAATGGCAAGGGCAAC	148	164	7.7134	7.96294	0.968663
4833423E24Rik_CCDS38168.1_ex8_2:85500226-85500248:+_5-1	4833423E24Rik	TACAAATTTGTGCATCAGA	145	176	7.57732	8.47242	0.894351
4833423E24Rik_CCDS38168.1_ex11_2:85518619-85518641:-_5-4	4833423E24Rik	GTGGAGGTCTATGAAAAGC	138	168	7.25979	8.13277	0.89266
4833423E24Rik_CCDS38168.1_ex11_2:85518645-85518667:-_5-5	4833423E24Rik	ATGGGAATCCGACAGCAAA	115	149	6.21649	7.32608	0.848543
4833424O15Rik_CCDS17796.1_ex0_3:117575887-117575909:+_5-3	4833424O15Rik	CCGGTGCTCCTCTACTCGC	847	918	39.4206	39.9755	0.98612
4833424O15Rik_CCDS17796.1_ex0_3:117575798-117575820:+_5-1	4833424O15Rik	CGTTCACTGTGAACGTGCA	204	228	10.2536	10.6802	0.960059
4833424O15Rik_CCDS17796.1_ex1_3:117621039-117621061:-_5-4	4833424O15Rik	CAACAATCTCCAGTTAAAA	89	112	5.03711	5.75518	0.875232
4833424O15Rik_CCDS17796.1_ex1_3:117621070-117621092:-_5-5	4833424O15Rik	GACGGTTCGGCGTACCAGT	512	656	24.2247	28.8518	0.839628
4833424O15Rik_CCDS17796.1_ex0_3:117575841-117575863:-_5-2	4833424O15Rik	CCCGGGTAGGGCTTACGGT	248	325	12.2495	14.7985	0.827751
4833427G06Rik_CCDS40628.1_ex5_9:51101841-51101863:-_5-5	4833427G06Rik	GCTAAGCAGTTTTGGCTCG	533	535	25.1773	23.7145	1.06169
4833427G06Rik_CCDS40628.1_ex5_9:51101756-51101778:+_5-3	4833427G06Rik	CTTTAGAGTTCCGCGCCAC	355	375	17.1031	16.9214	1.01074
4833427G06Rik_CCDS40628.1_ex3_9:51100039-51100061:-_5-1	4833427G06Rik	TATCTTTGCTAAAGCCCAA	147	165	7.66804	8.00539	0.957859
4833427G06Rik_CCDS40628.1_ex5_9:51101815-51101837:+_5-4	4833427G06Rik	GATTCGGTAGTGGGGTACA	455	567	21.6392	25.0731	0.863044
4833427G06Rik_CCDS40628.1_ex4_9:51101047-51101069:+_5-2	4833427G06Rik	ACTTACTGTCCTGATCAAA	32	48	2.45155	3.03793	0.806978
4833439L19Rik_CCDS26529.1_ex5_13:54561748-54561770:-_5-5	4833439L19Rik	CTCCTCCTCCATCGGACAT	308	300	14.9711	13.7371	1.08983
4833439L19Rik_CCDS26529.1_ex1_13:54552981-54553003:+_5-1	4833439L19Rik	TGGTGTGAGGATTCGGAGC	152	149	7.89485	7.32608	1.07764
4833439L19Rik_CCDS26529.1_ex4_13:54559187-54559209:+_5-3	4833439L19Rik	GGGCGCTTACTTGTGATCA	85	93	4.85567	4.9485	0.981242
4833439L19Rik_CCDS26529.1_ex3_13:54556562-54556584:-_5-2	4833439L19Rik	CATAAGGGCCTTACCACGG	284	329	13.8825	14.9683	0.927456
4833439L19Rik_CCDS26529.1_ex5_13:54561692-54561714:-_5-4	4833439L19Rik	AAGTATCAGCATCTTGACA	85	109	4.85567	5.62781	0.8628
4921501E09Rik_CCDS28624.1_ex0_17:33067596-33067618:-_5-4	4921501E09Rik	AGGGCATGATGCTCTCAAG	60	65	3.72165	3.7597	0.989879
4921501E09Rik_CCDS28624.1_ex0_17:33067164-33067186:+_5-2	4921501E09Rik	GGCCATAAGTTTTCAACCC	156	185	8.07629	8.85453	0.912108
4921501E09Rik_CCDS28624.1_ex0_17:33067615-33067637:-_5-5	4921501E09Rik	ACTGGCATGGATCGCCTAG	107	141	5.85361	6.98643	0.837854
4921501E09Rik_CCDS28624.1_ex0_17:33067041-33067063:+_5-1	4921501E09Rik	CCCTTAACTACATGGTACC	151	203	7.84948	9.61876	0.81606
4921501E09Rik_CCDS28624.1_ex0_17:33067317-33067339:+_5-3	4921501E09Rik	ATCTTGCTGCTAGCCTGAC	152	238	7.89485	11.1048	0.710943
4921504E06Rik_CCDS15716.1_ex15_2:19542389-19542411:-_5-4	4921504E06Rik	AAAGATTTGACTCAATCCA	118	107	6.35258	5.54289	1.14608
4921504E06Rik_CCDS15716.1_ex14_2:19540391-19540413:-_5-3	4921504E06Rik	ATTATTACATCACTTCACG	74	73	4.3567	4.09936	1.06278
4921504E06Rik_CCDS15716.1_ex16_2:19553760-19553782:+_5-5	4921504E06Rik	GCGGGCAGGTCACCTGGAA	378	440	18.1464	19.6811	0.922023
4921504E06Rik_CCDS15716.1_ex13_2:19533772-19533794:-_5-2	4921504E06Rik	ATGCCATAGCTATTATCAA	32	46	2.45155	2.95302	0.830183
4921504E06Rik_CCDS15716.1_ex10_2:19516257-19516279:+_5-1	4921504E06Rik	TTGAATAGTTCGCTGATCC	239	317	11.8412	14.4588	0.818961
4921506M07Rik_CCDS25927.1_ex0_12:57576409-57576431:+_5-4	4921506M07Rik	CGATATTGACGACAGCGCG	327	312	15.833	14.2466	1.11135
4921506M07Rik_CCDS25927.1_ex0_12:57576332-57576354:-_5-2	4921506M07Rik	CACGGGCGATTCTTGCGCG	545	546	25.7216	24.1815	1.06369
4921506M07Rik_CCDS25927.1_ex0_12:57576352-57576374:+_5-3	4921506M07Rik	GCTCGACGTAACCCACACC	249	256	12.2948	11.869	1.03588
4921506M07Rik_CCDS25927.1_ex0_12:57576136-57576158:-_5-1	4921506M07Rik	TCCCGCGGACTGAACCGCT	713	769	33.3423	33.6494	0.990873
4921506M07Rik_CCDS25927.1_ex0_12:57576461-57576483:-_5-5	4921506M07Rik	CCATCGCACGAGATCGCGC	463	562	22.0021	24.8608	0.88501
4921507P07Rik_CCDS20132.1_ex4_6:50584436-50584458:-_5-3	4921507P07Rik	CCGACCTTTACATCGCCTA	348	376	16.7856	16.9638	0.989493
4921507P07Rik_CCDS20132.1_ex4_6:50584404-50584426:+_5-2	4921507P07Rik	TGGGTACGAGCTTTAATGC	125	136	6.6701	6.77414	0.984641
4921507P07Rik_CCDS20132.1_ex7_6:50591707-50591729:+_5-5	4921507P07Rik	CGGCCTGTGTTCTTCGGGA	212	257	10.6165	11.9114	0.891286
4921507P07Rik_CCDS20132.1_ex7_6:50591650-50591672:+_5-4	4921507P07Rik	CCCGCCAAATCCGTAATGC	242	337	11.9773	15.308	0.782423
4921507P07Rik_CCDS20132.1_ex4_6:50584373-50584395:-_5-1	4921507P07Rik	CCTCCTACGGTGCCAACCA	99	156	5.49072	7.62328	0.720257
4921509C19Rik_CCDS38271.1_ex1_2:151472614-151472636:+_3-1	4921509C19Rik	GATTCATTGGGCAAACTGA	256	303	12.6124	13.8645	0.909691
4921509C19Rik_CCDS38271.1_ex1_2:151473648-151473670:+_3-3	4921509C19Rik	CCCAAATGTTCCTTGGCCA	415	495	19.8247	22.0162	0.900462
4921509C19Rik_CCDS38271.1_ex1_2:151473549-151473571:+_3-2	4921509C19Rik	TTCAATTTCGGGTTGGACA	307	370	14.9258	16.7091	0.893274
4921511H03Rik_CCDS19078.1_ex0_5:7305279-7305301:-_5-5	4921511H03Rik	GTCATCTAGGTACAAAACG	289	305	14.1093	13.9494	1.01146
4921511H03Rik_CCDS19078.1_ex0_5:7305058-7305080:+_5-3	4921511H03Rik	ATTTAGGCGAATCAGTGAC	64	69	3.90309	3.92953	0.993272
4921511H03Rik_CCDS19078.1_ex0_5:7304896-7304918:-_5-1	4921511H03Rik	GGTGCAGGTAATTGGTACG	190	220	9.61856	10.3405	0.930181
4921511H03Rik_CCDS19078.1_ex0_5:7304971-7304993:+_5-2	4921511H03Rik	TTCTAGTGGGCTACATACA	81	96	4.67423	5.07587	0.920873
4921511H03Rik_CCDS19078.1_ex0_5:7305128-7305150:-_5-4	4921511H03Rik	ATCCGGAAGAGTGTGCCAT	148	210	7.7134	9.91596	0.777878
4921517D22Rik_CCDS36688.1_ex1_13:59690607-59690629:+_5-2	4921517D22Rik	GAAAGTCGAGTATAGGAGG	230	225	11.433	10.5528	1.08341
4921517D22Rik_CCDS36688.1_ex1_13:59690621-59690643:+_5-3	4921517D22Rik	GGAGGAGGGATACCGGCCT	309	333	15.0165	15.1382	0.991963
4921517D22Rik_CCDS36688.1_ex1_13:59690754-59690776:+_5-5	4921517D22Rik	CCTCAGTCTGTATGACCAC	417	466	19.9155	20.7849	0.958168
4921517D22Rik_CCDS36688.1_ex1_13:59690668-59690690:-_5-4	4921517D22Rik	TACATTGCTCCATTGGATC	0	2	1	1.08491	0.921732
4921517D22Rik_CCDS36688.1_ex1_13:59690481-59690503:+_5-1	4921517D22Rik	CTTCGTAGAACAGCCTGCC	272	339	13.3381	15.3929	0.866513
4921524J17Rik_CCDS22498.1_ex2_8:85426859-85426881:-_5-4	4921524J17Rik	AGAAATCACCGCCGTCTAC	29	30	2.31546	2.27371	1.01836
4921524J17Rik_CCDS22498.1_ex1_8:85412281-85412303:-_5-2	4921524J17Rik	CATACAGAAAACAAGCACG	108	118	5.89897	6.00992	0.981539
4921524J17Rik_CCDS22498.1_ex2_8:85426909-85426931:+_5-5	4921524J17Rik	CTAATAAATATGTAACCAC	13	15	1.58969	1.63685	0.971187
4921524J17Rik_CCDS22498.1_ex1_8:85412164-85412186:+_5-1	4921524J17Rik	TCGTCTGATATGATCTGAA	17	21	1.77113	1.8916	0.936317
4921524J17Rik_CCDS22498.1_ex2_8:85426847-85426869:+_5-3	4921524J17Rik	TTTCACAATTACCTGTAGA	77	108	4.49278	5.58535	0.804387
4921524L21Rik_CCDS50216.1_ex5_18:6629502-6629524:+_5-4	4921524L21Rik	TCATGTTCAAATCATGGGG	214	214	10.7072	10.0858	1.06161
4921524L21Rik_CCDS50216.1_ex4_18:6626340-6626362:+_5-2	4921524L21Rik	GGAGAACCGGGGGCGACAA	117	137	6.30722	6.8166	0.925273
4921524L21Rik_CCDS50216.1_ex4_18:6626370-6626392:+_5-3	4921524L21Rik	GCTGCATCGTGGAGTCAGA	293	363	14.2907	16.4119	0.870755
4921524L21Rik_CCDS50216.1_ex4_18:6626316-6626338:+_5-1	4921524L21Rik	TCTTAGGTGGAGGCAGCAC	289	398	14.1093	17.8979	0.788322
4921524L21Rik_CCDS50216.1_ex5_18:6629590-6629612:-_5-5	4921524L21Rik	TGGTGCTTCTTGTTAGATA	36	62	2.63299	3.63233	0.724876
4921530D09Rik_CCDS50533.1_ex9_2:25615498-25615520:-_5-3	4921530D09Rik	CACCAGATTATCCGCCAAC	401	390	19.1897	17.5582	1.09292
4921530D09Rik_CCDS50533.1_ex7_2:25612144-25612166:-_5-2	4921530D09Rik	CATCGAGGAGCGACGAGCC	53	51	3.40412	3.1653	1.07545
4921530D09Rik_CCDS50533.1_ex7_2:25612066-25612088:+_5-1	4921530D09Rik	ACACGGCGGTACTTCTCGC	126	163	6.71546	7.92048	0.847861
4921530D09Rik_CCDS50533.1_ex10_2:25616175-25616197:+_5-4	4921530D09Rik	TCAGGTTGGTTCCGTAAGC	206	268	10.3443	12.3785	0.835672
4921530D09Rik_CCDS50533.1_ex11_2:25616562-25616584:+_5-5	4921530D09Rik	ATGGACGTATCCTTTCCGC	178	245	9.07423	11.402	0.795849
4921530L21Rik_CCDS27307.1_ex0_14:95882151-95882173:+_5-5	4921530L21Rik	ACAACGCCTTGAGCACAGA	172	193	8.80206	9.19419	0.957351
4921530L21Rik_CCDS27307.1_ex0_14:95882123-95882145:+_5-4	4921530L21Rik	GAGAACCCAAAACTGTCGG	198	225	9.98144	10.5528	0.945856
4921530L21Rik_CCDS27307.1_ex0_14:95881946-95881968:+_5-1	4921530L21Rik	GCGTTGAGAGATGAAAACA	20	25	1.90722	2.06142	0.925194
4921530L21Rik_CCDS27307.1_ex0_14:95882069-95882091:-_5-3	4921530L21Rik	GTTCTGCTGCCGTAGGATG	447	519	21.2763	23.0352	0.923644
4921530L21Rik_CCDS27307.1_ex0_14:95882032-95882054:-_5-2	4921530L21Rik	AACTGGTTGTCCATCCGAA	106	127	5.80825	6.39203	0.90867
4921536K21Rik_CCDS24368.1_ex1_11:3890077-3890099:+_5-2	4921536K21Rik	AATAATCACCCGAGATAAA	20	6	1.90722	1.25474	1.52001
4921536K21Rik_CCDS24368.1_ex2_11:3894938-3894960:+_5-4	4921536K21Rik	CGGAAGTTCGAACCAGAAG	77	53	4.49278	3.25022	1.3823
4921536K21Rik_CCDS24368.1_ex2_11:3894975-3894997:-_5-5	4921536K21Rik	TGGGCTCGGATTACAGGAA	73	75	4.31134	4.18427	1.03037
4921536K21Rik_CCDS24368.1_ex1_11:3890041-3890063:-_5-1	4921536K21Rik	GCACAGCGTATCTGCGAGA	215	234	10.7526	10.9349	0.983324
4921536K21Rik_CCDS24368.1_ex2_11:3894834-3894856:-_5-3	4921536K21Rik	CCAAGTTGTTATTCAGGTG	278	351	13.6103	15.9024	0.855866
4921539E11Rik_CCDS51247.1_ex1_4:103235791-103235813:-_5-1	4921539E11Rik	GGGGGAAATGCCCTCCAAA	0	0	1	1	1
4921539E11Rik_CCDS51247.1_ex3_4:103242748-103242770:+_5-3	4921539E11Rik	TAATTTGTGTACCTGTAAA	88	96	4.99175	5.07587	0.983429
4921539E11Rik_CCDS51247.1_ex3_4:103242856-103242878:+_5-5	4921539E11Rik	GGTGTTTAGACCAAAGCTG	179	200	9.11959	9.49139	0.960828
4921539E11Rik_CCDS51247.1_ex3_4:103242785-103242807:-_5-4	4921539E11Rik	GAATCCAATGCTAGTAAGA	90	102	5.08247	5.33061	0.953451
4921539E11Rik_CCDS51247.1_ex2_4:103236951-103236973:+_5-2	4921539E11Rik	GAGTGGTCTGTAGAATGCA	207	265	10.3897	12.2511	0.848063
4922501C03Rik_CCDS52879.1_ex16_9:87231401-87231423:-_5-3	4922501C03Rik	GATCGATTCCTATGGGATC	174	170	8.89278	8.21768	1.08215
4922501C03Rik_CCDS52879.1_ex17_9:87231978-87232000:-_5-4	4922501C03Rik	ACGTCTCTACCACCGAGTC	107	113	5.85361	5.79763	1.00965
4922501C03Rik_CCDS52879.1_ex24_9:87248389-87248411:+_5-5	4922501C03Rik	CATCTTCGGCTATCCACCA	314	333	15.2433	15.1382	1.00695
4922501C03Rik_CCDS52879.1_ex13_9:87222123-87222145:+_5-2	4922501C03Rik	ATGGTTTATTCGAAGCTGC	115	145	6.21649	7.15626	0.86868
4922501C03Rik_CCDS52879.1_ex12_9:87221303-87221325:-_5-1	4922501C03Rik	AGCCTTTGGGATCCTACGG	336	442	16.2412	19.766	0.821677
4922501L14Rik_CCDS51099.1_ex2_3:154720241-154720263:+_5-1	4922501L14Rik	GAACCTTTGTGTCTACAAA	57	60	3.58557	3.54742	1.01075
4922501L14Rik_CCDS51099.1_ex3_3:154727484-154727506:-_5-3	4922501L14Rik	CGGTGCTTGAACTCGCAGC	221	240	11.0247	11.1897	0.985261
4922501L14Rik_CCDS51099.1_ex4_3:154733605-154733627:+_5-5	4922501L14Rik	AGGACAACGCTGTTAAATA	10	12	1.45361	1.50948	0.962984
4922501L14Rik_CCDS51099.1_ex3_3:154727397-154727419:-_5-2	4922501L14Rik	CGCTTGGAGATAAACTGAA	55	65	3.49485	3.7597	0.929554
4922501L14Rik_CCDS51099.1_ex3_3:154727513-154727535:+_5-4	4922501L14Rik	CCCGCCTAGGAGGCAAGAG	303	380	14.7443	17.1336	0.860549
4922502D21Rik_CCDS20583.1_ex2_6:129326725-129326747:-_5-3	4922502D21Rik	TATCCAACATAAAAACTCG	33	26	2.49691	2.10388	1.18681
4922502D21Rik_CCDS20583.1_ex2_6:129326655-129326677:-_5-1	4922502D21Rik	TTCATCGACAAAACTGAAG	31	27	2.40619	2.14634	1.12107
4922502D21Rik_CCDS20583.1_ex3_6:129330995-129331017:-_5-5	4922502D21Rik	CCCTTTGGACCCTGCTAGG	628	639	29.4866	28.13	1.04823
4922502D21Rik_CCDS20583.1_ex2_6:129326695-129326717:+_5-2	4922502D21Rik	TGGAGTTCGCAGGTGTCGT	488	558	23.1361	24.691	0.937026
4922502D21Rik_CCDS20583.1_ex2_6:129326776-129326798:-_5-4	4922502D21Rik	AAAGCTGTGCCCTAAAGAC	61	85	3.76701	4.60884	0.817345
4922505E12Rik_CCDS15589.1_ex0_1:182748688-182748710:+_5-2	4922505E12Rik	GCTTCCCGGATGTACTGCA	1143	1253	52.8474	54.1985	0.975071
4922505E12Rik_CCDS15589.1_ex0_1:182748511-182748533:+_5-1	4922505E12Rik	CGGTTACTCCTATTCTGGG	254	281	12.5216	12.9304	0.968388
4922505E12Rik_CCDS15589.1_ex0_1:182748906-182748928:+_5-4	4922505E12Rik	GGTCATATACCCACGCCGG	496	605	23.499	26.6864	0.880558
4922505E12Rik_CCDS15589.1_ex0_1:182748847-182748869:-_5-3	4922505E12Rik	AAGACCCTCGGACCGAGCC	18	26	1.81649	2.10388	0.863402
4922505E12Rik_CCDS15589.1_ex0_1:182748969-182748991:-_5-5	4922505E12Rik	GGCGCCGAGATCGAGACCG	164	219	8.43918	10.2981	0.819491
4930402F06Rik_CCDS38108.1_ex0_2:35376183-35376205:-_5-1	4930402F06Rik	TAAGATTAAGCAAGAGCGG	181	163	9.21031	7.92048	1.16285
4930402F06Rik_CCDS38108.1_ex1_2:35380463-35380485:+_5-5	4930402F06Rik	TTGGTCCACACAATCGGAG	230	255	11.433	11.8265	0.966725
4930402F06Rik_CCDS38108.1_ex0_2:35376219-35376241:-_5-2	4930402F06Rik	GGTAGATCTGAGTCGCCAT	280	339	13.701	15.3929	0.890088
4930402F06Rik_CCDS38108.1_ex1_2:35380398-35380420:+_5-4	4930402F06Rik	CGATCAACCCCACGGTAAC	254	331	12.5216	15.0532	0.831824
4930402F06Rik_CCDS38108.1_ex0_2:35376240-35376262:-_5-3	4930402F06Rik	CGACTTCTCCTATATGCCA	279	386	13.6557	17.3884	0.785333
4930402H24Rik_CCDS16750.1_ex27_2:130791875-130791897:+_5-1	4930402H24Rik	AGGACCAGTGTTGCGCACC	118	115	6.35258	5.88255	1.0799
4930402H24Rik_CCDS16750.1_ex29_2:130798239-130798261:-_5-3	4930402H24Rik	GGCGGTGTTTGAGCATCAG	210	214	10.5258	10.0858	1.04362
4930402H24Rik_CCDS16750.1_ex35_2:130822463-130822485:+_5-5	4930402H24Rik	GGTCAGGACACTTTGAACC	77	84	4.49278	4.56638	0.983882
4930402H24Rik_CCDS16750.1_ex32_2:130812865-130812887:-_5-4	4930402H24Rik	TTCGAGACTGTAGTAGGAT	177	201	9.02887	9.53384	0.947033
4930402H24Rik_CCDS16750.1_ex27_2:130791927-130791949:+_5-2	4930402H24Rik	GCGCTCAGGTTGTCCCGTG	222	256	11.0701	11.869	0.932692
4930402K13Rik_CCDS57728.1_ex0_X:9105012-9105034:-_5-2	4930402K13Rik	TGGCCGGACTGTCAAAAGC	108	105	5.89897	5.45798	1.0808
4930402K13Rik_CCDS57728.1_ex0_X:9105161-9105183:+_5-4	4930402K13Rik	CCGGATGCTGGAAAATAAG	161	158	8.30309	7.7082	1.07718
4930402K13Rik_CCDS57728.1_ex0_X:9104836-9104858:+_5-1	4930402K13Rik	ACTATGGTAAGGAACGATC	14	14	1.63505	1.5944	1.0255
4930402K13Rik_CCDS57728.1_ex0_X:9105182-9105204:+_5-5	4930402K13Rik	GCCATATTGGGAAGATCAC	338	368	16.332	16.6242	0.982423
4930402K13Rik_CCDS57728.1_ex0_X:9105034-9105056:-_5-3	4930402K13Rik	CCCATATGGTTCTACGTGG	551	632	25.9938	27.8328	0.933928
4930404A10Rik_CCDS48798.1_ex5_11:54394630-54394652:+_5-4	4930404A10Rik	GATTGGGAGCATCCCAAGT	239	216	11.8412	10.1707	1.16425
4930404A10Rik_CCDS48798.1_ex4_11:54390563-54390585:+_5-3	4930404A10Rik	ATCGCCAGAACTGTTCAGA	26	25	2.17938	2.06142	1.05722
4930404A10Rik_CCDS48798.1_ex4_11:54390502-54390524:-_5-2	4930404A10Rik	ACTCTGCATTTGAACAACT	89	98	5.03711	5.16078	0.976037
4930404A10Rik_CCDS48798.1_ex5_11:54394721-54394743:-_5-5	4930404A10Rik	CAGAGAGGTTTGCAAACTG	190	235	9.61856	10.9774	0.876216
4930404A10Rik_CCDS48798.1_ex0_11:54370784-54370806:-_5-1	4930404A10Rik	ACTGAGCTTCAACCTGGCA	192	259	9.70928	11.9963	0.809353
4930404N11Rik_CCDS24056.1_ex2_10:81364786-81364808:+_5-2	4930404N11Rik	GCGTGTGGGCCTCGCGGTA	247	280	12.2041	12.8879	0.946941
4930404N11Rik_CCDS24056.1_ex2_10:81364905-81364927:+_5-4	4930404N11Rik	GGCGTGAATTTCCAGCGCA	109	127	5.94433	6.39203	0.929959
4930404N11Rik_CCDS24056.1_ex2_10:81364753-81364775:-_5-1	4930404N11Rik	GCTTTCAGAGTCGCCAGCG	254	301	12.5216	13.7795	0.908713
4930404N11Rik_CCDS24056.1_ex2_10:81364885-81364907:+_5-3	4930404N11Rik	CGGCCGCATCCCGTCCCAT	645	763	30.2577	33.3946	0.906065
4930404N11Rik_CCDS24056.1_ex2_10:81364933-81364955:+_5-5	4930404N11Rik	TGATGGCCGGCGCCCAACG	348	425	16.7856	19.0442	0.881401
4930407I10Rik_CCDS49678.1_ex1_15:82062623-82062645:+_5-1	4930407I10Rik	AGTCCTCTTAACCAACAAT	16	12	1.72577	1.50948	1.14329
4930407I10Rik_CCDS49678.1_ex1_15:82063981-82064003:+_5-4	4930407I10Rik	AATGATTCACGGACCAAAA	58	59	3.63093	3.50496	1.03594
4930407I10Rik_CCDS49678.1_ex1_15:82063814-82063836:+_5-3	4930407I10Rik	ACTTGCATAGTACCGAGCC	103	123	5.67216	6.2222	0.911601
4930407I10Rik_CCDS49678.1_ex1_15:82063076-82063098:+_5-2	4930407I10Rik	ATACCAGCGTGGGTCGACC	99	121	5.49072	6.13729	0.894649
4930407I10Rik_CCDS49678.1_ex1_15:82064091-82064113:+_5-5	4930407I10Rik	GTGATATGACCCACGGGAC	126	167	6.71546	8.09031	0.830063
4930412D23Rik_CCDS59775.1_ex0_X:127721716-127721738:-_5-5	4930412D23Rik	TGGTATTTCGAGGAACCCA	0	0	1	1	1
4930412D23Rik_CCDS59775.1_ex0_X:127721577-127721599:+_5-1	4930412D23Rik	GCGCTAACCGAATGTCCAA	249	278	12.2948	12.803	0.960308
4930412D23Rik_CCDS59775.1_ex0_X:127721593-127721615:+_5-2	4930412D23Rik	CAAAGGAACGAGGGCATCA	405	461	19.3711	20.5726	0.941596
4930412D23Rik_CCDS59775.1_ex0_X:127721608-127721630:+_5-3	4930412D23Rik	ATCATGGTAGGAGTAGTGC	107	132	5.85361	6.60432	0.886331
4930412D23Rik_CCDS59775.1_ex0_X:127721677-127721699:-_5-4	4930412D23Rik	GCTTTTATAGGTATGTGGA	106	136	5.80825	6.77414	0.857414
4930415F15Rik_CCDS48752.1_ex2_11:11496441-11496463:-_5-3	4930415F15Rik	CAGACTTGATATCTCCGTA	101	81	5.58144	4.43901	1.25736
4930415F15Rik_CCDS48752.1_ex2_11:11496426-11496448:+_5-2	4930415F15Rik	ACAATGTGGACAATCCCTA	70	84	4.17526	4.56638	0.914347
4930415F15Rik_CCDS48752.1_ex2_11:11496466-11496488:-_5-4	4930415F15Rik	AGTTTAGAGTGCCTAGGAC	69	85	4.1299	4.60884	0.896082
4930415F15Rik_CCDS48752.1_ex2_11:11496487-11496509:+_5-5	4930415F15Rik	TCAGTATACAAACTCAAGC	116	143	6.26186	7.07134	0.885526
4930415F15Rik_CCDS48752.1_ex1_11:11495446-11495468:-_5-1	4930415F15Rik	AGGTCACTTACGTATACAG	32	58	2.45155	3.4625	0.708027
4930415L06Rik_CCDS53129.1_ex0_X:89932479-89932501:-_5-5	4930415L06Rik	GTGGAAAAACGTAGGCACA	166	139	8.5299	6.90151	1.23595
4930415L06Rik_CCDS53129.1_ex0_X:89931573-89931595:-_5-2	4930415L06Rik	TAACAGTATAGGTGATGAA	143	153	7.4866	7.49591	0.998757
4930415L06Rik_CCDS53129.1_ex0_X:89932051-89932073:-_5-4	4930415L06Rik	CACTGTTCTTAGAAAATGA	181	200	9.21031	9.49139	0.970386
4930415L06Rik_CCDS53129.1_ex0_X:89931696-89931718:+_5-3	4930415L06Rik	AGAAGATTCGTTTGAAATA	3	5	1.13608	1.21228	0.937142
4930415L06Rik_CCDS53129.1_ex0_X:89931415-89931437:-_5-1	4930415L06Rik	ATGATTACCAAATTCAAGT	56	77	3.54021	4.26918	0.829246
4930415O20Rik_CCDS49722.1_ex1_15:98585299-98585321:-_5-1	4930415O20Rik	CATCTTCTGAGATAATCGG	239	235	11.8412	10.9774	1.07869
4930415O20Rik_CCDS49722.1_ex2_15:98588603-98588625:+_5-4	4930415O20Rik	TCTGGCGGTCCAACATCCC	446	516	21.2309	22.9078	0.9268
4930415O20Rik_CCDS49722.1_ex2_15:98588621-98588643:-_5-5	4930415O20Rik	CTTTCTCTGGACGCACGCC	499	610	23.6351	26.8987	0.878668
4930415O20Rik_CCDS49722.1_ex1_15:98585355-98585377:+_5-2	4930415O20Rik	TACCAGGAAGCTGTGCGAA	456	564	21.6845	24.9457	0.869269
4930415O20Rik_CCDS49722.1_ex2_15:98588542-98588564:+_5-3	4930415O20Rik	TTCCCAAAAGTCCCCAATC	135	182	7.12371	8.72716	0.816269
4930422G04Rik_CCDS51066.1_ex5_3:127567639-127567661:-_5-3	4930422G04Rik	CACGCGAAACTTCTATGGC	240	212	11.8866	10.0009	1.18856
4930422G04Rik_CCDS51066.1_ex4_3:127563012-127563034:+_5-2	4930422G04Rik	TTTGGACTCGTCGCTGGAG	502	497	23.7711	22.1011	1.07556
4930422G04Rik_CCDS51066.1_ex6_3:127573164-127573186:+_5-4	4930422G04Rik	TGAAAGGATCCGCTACTAG	122	147	6.53402	7.24117	0.902343
4930422G04Rik_CCDS51066.1_ex8_3:127583622-127583644:+_5-5	4930422G04Rik	AACGGTTTCCGTTTCTAAG	44	57	2.99588	3.42005	0.875976
4930422G04Rik_CCDS51066.1_ex4_3:127562857-127562879:+_5-1	4930422G04Rik	ACCGATGACGAGCCTAAAG	49	64	3.22268	3.71724	0.866954
4930427A07Rik_CCDS49196.1_ex3_12:113157625-113157647:-_5-4	4930427A07Rik	CACTAGTCGGAGATCCACG	192	191	9.70928	9.10928	1.06587
4930427A07Rik_CCDS49196.1_ex0_12:113156563-113156585:-_5-2	4930427A07Rik	CGAATAGCCTCACCGCCTC	461	544	21.9113	24.0966	0.909313
4930427A07Rik_CCDS49196.1_ex2_12:113157274-113157296:+_5-3	4930427A07Rik	TGTCTTGGCTCCTCGCCCG	1010	1238	46.8144	53.5617	0.874028
4930427A07Rik_CCDS49196.1_ex0_12:113156544-113156566:-_5-1	4930427A07Rik	AGGTCGATCGAACTTGGCG	75	101	4.40206	5.28815	0.832439
4930427A07Rik_CCDS49196.1_ex4_12:113158065-113158087:+_5-5	4930427A07Rik	CAGATCCACCTGTACACGC	403	523	19.2804	23.205	0.830874
4930428D18Rik_CCDS53116.1_ex0_X:76397259-76397281:-_5-1	4930428D18Rik	TGGTAGACTTAAAGACCAC	61	50	3.76701	3.12285	1.20627
4930428D18Rik_CCDS53116.1_ex0_X:76397464-76397486:+_5-4	4930428D18Rik	CCTTTGGAATGTGTGTCAG	445	484	21.1856	21.5492	0.983127
4930428D18Rik_CCDS53116.1_ex0_X:76397378-76397400:-_5-3	4930428D18Rik	CATTCTGATATTCAATGGA	143	162	7.4866	7.87802	0.950314
4930428D18Rik_CCDS53116.1_ex0_X:76397278-76397300:+_5-2	4930428D18Rik	CACAGCATTTGTTGGCATG	613	696	28.8062	30.55	0.942918
4930428D18Rik_CCDS53116.1_ex0_X:76397503-76397525:-_5-5	4930428D18Rik	AGACCAAATGGATTGTAAG	3	5	1.13608	1.21228	0.937142
4930430A15Rik_CCDS16514.1_ex13_2:111227933-111227955:-_5-3	4930430A15Rik	CTTAAGTACAGTGCAAACA	119	96	6.39794	5.07587	1.26046
4930430A15Rik_CCDS16514.1_ex11_2:111220786-111220808:-_5-1	4930430A15Rik	CTCTTATATGCCATAAGAT	39	36	2.76907	2.52845	1.09517
4930430A15Rik_CCDS16514.1_ex12_2:111225477-111225499:+_5-2	4930430A15Rik	CCTTGAGAGCCAGTAAAAG	170	179	8.71134	8.59979	1.01297
4930430A15Rik_CCDS16514.1_ex14_2:111228241-111228263:+_5-4	4930430A15Rik	GTATATATACCTTCATCAG	73	89	4.31134	4.77867	0.902205
4930430A15Rik_CCDS16514.1_ex15_2:111229241-111229263:+_5-5	4930430A15Rik	ATCACCGTCGCTTGCAGCC	77	107	4.49278	5.54289	0.810549
4930430F08Rik_CCDS24151.1_ex3_10:100578411-100578433:-_5-4	4930430F08Rik	GAGTTTCACTGGAACACTG	211	196	10.5711	9.32156	1.13405
4930430F08Rik_CCDS24151.1_ex5_10:100586224-100586246:-_5-5	4930430F08Rik	GCGGTTGCAACAGAAAAAG	152	158	7.89485	7.7082	1.02421
4930430F08Rik_CCDS24151.1_ex3_10:100578323-100578345:+_5-3	4930430F08Rik	GTCCGTTTTCATCAGGCAC	436	519	20.7773	23.0352	0.901983
4930430F08Rik_CCDS24151.1_ex2_10:100577340-100577362:+_5-2	4930430F08Rik	TCTCTACTGGTACCCAACC	292	362	14.2454	16.3694	0.870243
4930430F08Rik_CCDS24151.1_ex2_10:100577245-100577267:+_5-1	4930430F08Rik	AACCCCGGGATCATCAGGA	193	264	9.75464	12.2086	0.798995
4930432K09Rik_CCDS39134.1_ex2_5:87842963-87842985:-_5-4	4930432K09Rik	CTACGGGCTCAGGTCTAAC	218	246	10.8887	11.4444	0.951439
[truncated: 88,233 more rows]

## Sheet: V(D)J regulator and Recql5 
	Fold Enrichment (GFP-/GFP+)
Gene/gRNA	Setx-/-
Rag1	7.35693
	6.14574
	4.89967
	4.58447
	4.45998
Rag2	13.1378
	7.63421
	6.23167
	5.06825
	4.48606
Lig4	7.50966
	5.44018
	5.0254
	3.74931
	3.04383
Xrcc4	12.1019
	6.86234
	3.6445
	3.52221
	2.97045
Xrcc5	2.48268
	2.0266
	1.79415
	1.67935
	1.56601
Xrcc6	2.64148
	2.56161
	2.47022
	1.9283
	1.81475
Dclre1c	12.5546
	8.02065
	6.36345
	5.70305
	5.06829
Prkdc	5.38154
	4.46475
	3.99809
	3.51797
	3.4646
Recql5	2.41191
	2.01657
	1.94128
	1.72448
	1.11734
