# Supplementary material for: Senataxin and DNA-PKcs redundantly promote non-homologous end joining repair of DNA double strand breaks during V(D)J recombination
Source: Sci Adv. 2025 Jun 20;11(25):eads5272. doi: 10.1126/sciadv.ads5272 (PMC12180482; doi:10.1126/sciadv.ads5272)
Supplement: Supplementary file 2 — Tables S1, S4 to S7 [file sciadv.ads5272_tables_s1_s4_to_s7.zip › ads5272_table_s5.xlsx]

## Sheet: All gRNAs
			Total reads				Fold enrichment
			34803252	33553917	Normalized reads
id	gene	sgRNA	GFPN	GFPP	GFP-_Nlzd	GFP+_Nlzd	GFP-/GFP+
March1_CCDS22333.1_ex2_8:66386437-66386459:+_5-1	2022-03-01	AGGCAAGCAGCCCAACGAC	379	312	11.8898	10.2985	1.15452
March1_CCDS22333.1_ex3_8:66418860-66418882:-_5-2	2022-03-01	AAGGTTCCTGTGCAGCGAC	546	494	16.6882	15.7226	1.06142
March1_CCDS22333.1_ex4_8:66456063-66456085:+_5-4	2022-03-01	CCAGATGACCACGAGCGAA	569	543	17.349	17.1829	1.00967
March1_CCDS22333.1_ex3_8:66418980-66419002:+_5-3	2022-03-01	CAAGCCCCTTCGGAAGGTA	537	515	16.4296	16.3484	1.00496
March1_CCDS22333.1_ex4_8:66456112-66456134:-_5-5	2022-03-01	ACAGGTGACGGCGATGACG	487	513	14.9929	16.2888	0.920444
Marc2_CCDS15594.1_ex5_1:184841261-184841283:+_10-2	2022-03-02	GTGGATCTTATTCGAAGAA	87	65	3.49977	2.93718	1.19154
Marc2_CCDS15594.1_ex6_1:184845573-184845595:-_10-5	2022-03-02	AGACCGAGTGCACGGACAT	641	577	19.4178	18.1962	1.06714
March2_CCDS28627.1_ex4_17:33709802-33709824:+_10-10	2022-03-02	CTTGTGCTACATATTGAGG	368	356	11.5737	11.6098	0.996894
Marc2_CCDS15594.1_ex6_1:184845545-184845567:-_10-4	2022-03-02	CTGTGGCAAAGTGCGCGAC	430	429	13.3552	13.7854	0.968791
Marc2_CCDS15594.1_ex5_1:184841324-184841346:-_10-3	2022-03-02	GAGAACAATTACCTGACGC	256	263	8.35563	8.83813	0.945407
March2_CCDS28627.1_ex2_17:33696206-33696228:+_10-6	2022-03-02	GTGTTCGCTTCTCAGTGCG	966	993	28.756	30.5942	0.939919
March2_CCDS28627.1_ex3_17:33703002-33703024:+_10-7	2022-03-02	AGCAATATACCTCTGTGAG	262	276	8.52803	9.22557	0.924391
March2_CCDS28627.1_ex3_17:33703129-33703151:+_10-8	2022-03-02	TGTGCCCGTGCAGCCACAT	493	517	15.1653	16.408	0.924263
Marc2_CCDS15594.1_ex4_1:184834005-184834027:-_10-1	2022-03-02	TGTTTGGTCTCGACATCAA	223	265	7.40745	8.89774	0.832509
March2_CCDS28627.1_ex3_17:33703179-33703201:+_10-9	2022-03-02	CGTGGCAGATTCGGCAGAA	253	322	8.26944	10.5965	0.780393
March3_CCDS29262.1_ex3_18:56811831-56811853:-_5-3	2022-03-03	GCGGACTCTTGCCACCCAG	475	390	14.6481	12.6231	1.16043
March3_CCDS29262.1_ex3_18:56811913-56811935:-_5-5	2022-03-03	ATTGTGGCAGCCTAGTGAA	186	160	6.34433	5.76844	1.09983
March3_CCDS29262.1_ex2_18:56807846-56807868:+_5-2	2022-03-03	CATTGGCCGGTCATTGAAG	207	186	6.94772	6.54332	1.0618
March3_CCDS29262.1_ex3_18:56811878-56811900:-_5-4	2022-03-03	GTCATGCAAGTTTCAGCCA	360	347	11.3439	11.3416	1.0002
March3_CCDS29262.1_ex2_18:56807777-56807799:-_5-1	2022-03-03	TGTGAATGTACTGGGACCT	559	550	17.0617	17.3915	0.981036
March4_CCDS15034.1_ex2_1:72452561-72452583:+_5-3	2022-03-04	TGAACCATCACAACGGCAT	9	2	1.2586	1.05961	1.1878
March4_CCDS15034.1_ex2_1:72452525-72452547:+_5-2	2022-03-04	CCATTTGATGAGACATGGC	382	363	11.976	11.8184	1.01333
March4_CCDS15034.1_ex2_1:72452505-72452527:-_5-1	2022-03-04	GATCAGTGAAAGGGGCTGC	593	584	18.0386	18.4048	0.980104
March4_CCDS15034.1_ex3_1:72534937-72534959:+_5-5	2022-03-04	GGGTCGCCGTGCATGGGCA	861	900	25.7391	27.8225	0.925117
March4_CCDS15034.1_ex3_1:72534705-72534727:-_5-4	2022-03-04	TTCTGTAAGGAGAAAACTG	48	62	2.37918	2.84777	0.835454
March5_CCDS29776.1_ex2_19:37217282-37217304:-_5-5	2022-03-05	GTCACTGCTCCATAAGTCA	428	55	13.2977	2.63915	5.03862
March5_CCDS29776.1_ex1_19:37210831-37210853:-_5-2	2022-03-05	AGTACTCGGCGTTGCACTG	281	39	9.07396	2.16231	4.19642
March5_CCDS29776.1_ex2_19:37217169-37217191:+_5-4	2022-03-05	CTTTATATTGTAGGTCCAG	382	97	11.976	3.89087	3.07797
March5_CCDS29776.1_ex1_19:37210746-37210768:+_5-1	2022-03-05	TCTACTAAGTGGGTTCACC	196	39	6.63166	2.16231	3.06693
March5_CCDS29776.1_ex1_19:37210851-37210873:+_5-3	2022-03-05	TTAATAGTGTTTCCAAAGC	160	37	5.59727	2.1027	2.66194
March6_CCDS37054.1_ex20_15:31498641-31498663:-_5-3	2022-03-06	TACGAGAGCAGATAGTCCA	105	74	4.01696	3.20541	1.25318
March6_CCDS37054.1_ex20_15:31498669-31498691:-_5-4	2022-03-06	CTTTGTGCGTTCATCAGCC	512	425	15.7113	13.6662	1.14965
March6_CCDS37054.1_ex12_15:31485945-31485967:-_5-2	2022-03-06	GTTCCCTCTCATTTGTGGC	1828	1694	53.5238	51.4859	1.03958
March6_CCDS37054.1_ex22_15:31502775-31502797:-_5-5	2022-03-06	TGGCACTGCAATACGATAC	471	458	14.5332	14.6497	0.992051
March6_CCDS37054.1_ex11_15:31485003-31485025:-_5-1	2022-03-06	GACCACGATGTTTCTGCAC	424	473	13.1828	15.0967	0.873221
March7_CCDS16057.1_ex2_2:60232308-60232330:-_5-1	2022-03-07	TCCATAAGATTGCTGATGG	480	412	14.7918	13.2787	1.11395
March7_CCDS16057.1_ex3_2:60234344-60234366:-_5-4	2022-03-07	ATTCCGAGACTGTGAAGTC	326	280	10.3669	9.34478	1.10938
March7_CCDS16057.1_ex3_2:60234205-60234227:+_5-3	2022-03-07	TGAAGGTAGGCGTACAACT	389	344	12.1771	11.2522	1.0822
March7_CCDS16057.1_ex2_2:60232325-60232347:+_5-2	2022-03-07	TGGATTATAATCACCGAAG	35	36	2.00565	2.0729	0.967559
March7_CCDS16057.1_ex3_2:60234377-60234399:+_5-5	2022-03-07	TCGTCCTCTGACGTCAGTG	418	499	13.0104	15.8716	0.819727
March8_CCDS20451.1_ex3_6:116403417-116403439:+_5-2	2022-03-08	AGGATCTGCCACTGTGAAG	409	385	12.7518	12.4741	1.02226
March8_CCDS20451.1_ex4_6:116405657-116405679:-_5-5	2022-03-08	ATGATCTTCCTGCGCTCAC	756	722	22.7221	22.5176	1.00908
March8_CCDS20451.1_ex3_6:116403486-116403508:-_5-4	2022-03-08	GCAAGCCTGATGCACGAAA	370	383	11.6312	12.4145	0.936906
March8_CCDS20451.1_ex3_6:116403450-116403472:-_5-3	2022-03-08	GTGACAGGGGGTGATCAGA	198	211	6.68912	7.28839	0.917778
March8_CCDS20451.1_ex1_6:116392546-116392568:-_5-1	2022-03-08	ATGTTGCTTGGATGACTCA	287	312	9.24636	10.2985	0.897838
March9_CCDS24225.1_ex1_10:127057567-127057589:-_5-1	2022-03-09	CAGATTGCTGCTATCGTCC	635	612	19.2454	19.2393	1.00032
March9_CCDS24225.1_ex2_10:127058298-127058320:+_5-3	2022-03-09	CTGATCCAGCGGATTAGGC	515	516	15.7975	16.3782	0.96454
March9_CCDS24225.1_ex3_10:127059422-127059444:-_5-4	2022-03-09	GCTCCGAACCCCCCAGTGC	551	558	16.8319	17.63	0.954731
March9_CCDS24225.1_ex3_10:127059532-127059554:+_5-5	2022-03-09	CGGTTCCTTGTCGCCGGCC	681	738	20.5671	22.9945	0.894439
March9_CCDS24225.1_ex2_10:127058246-127058268:-_5-2	2022-03-09	TACTTCAAGTACCAGGTCC	244	285	8.01084	9.49379	0.843798
March10_CCDS25540.1_ex2_11:105438917-105438939:-_5-5	2022-03-10	TAGGCTTGTTTGAAACGAC	243	197	7.98211	6.87115	1.16168
March10_CCDS25540.1_ex2_11:105438846-105438868:-_5-4	2022-03-10	AGATACAAGTGACAGGTCG	389	353	12.1771	11.5204	1.05701
March10_CCDS25540.1_ex2_11:105438834-105438856:-_5-3	2022-03-10	CAGGTCGCGGTTTTCAAGC	312	293	9.96468	9.73221	1.02389
March10_CCDS25540.1_ex1_11:105408788-105408810:+_5-1	2022-03-10	CTGCGAGAATCCTCCTCAC	869	821	25.9689	25.4681	1.01967
March10_CCDS25540.1_ex2_11:105438818-105438840:-_5-2	2022-03-10	AGCGGGTCGTCATGCAAAC	327	314	10.3957	10.3581	1.00363
March11_CCDS27401.2_ex0_15:26309712-26309734:+_5-5	2022-03-11	GCGGTAGCGACCAGCGCTC	305	260	9.76355	8.74872	1.116
March11_CCDS27401.2_ex0_15:26309498-26309520:+_5-4	2022-03-11	TCTCTGTTGCCCGGCGACC	843	740	25.2219	23.0541	1.09403
March11_CCDS27401.2_ex0_15:26309453-26309475:-_5-3	2022-03-11	TCCTGCGCCCTTGCGCCGA	1169	1085	34.5888	33.336	1.03758
March11_CCDS27401.2_ex0_15:26309409-26309431:+_5-1	2022-03-11	TGGAGCGCATCGTAGGGTC	524	525	16.0561	16.6465	0.964533
March11_CCDS27401.2_ex0_15:26309429-26309451:+_5-2	2022-03-11	GGCGAGCCGCCGGTAGAAC	483	538	14.878	17.0339	0.873436
Sept1_CCDS40141.1_ex8_7:127217986-127218008:-_5-5	2022-09-01	AACCTCTACGAGGATCGGC	304	259	9.73482	8.71892	1.11652
Sept1_CCDS40141.1_ex5_7:127216727-127216749:+_5-1	2022-09-01	CGTCTGCTTTACCGATGAC	368	326	11.5737	10.7157	1.08007
Sept1_CCDS40141.1_ex5_7:127216761-127216783:+_5-2	2022-09-01	TTTCTCGTGCACTGCCCGG	520	507	15.9411	16.11	0.989517
Sept1_CCDS40141.1_ex6_7:127217006-127217028:+_5-3	2022-09-01	CCTCAATGAAGCGAACCAC	348	362	10.9991	11.7886	0.933025
Sept1_CCDS40141.1_ex7_7:127217726-127217748:+_5-4	2022-09-01	GTTTGTGCCGTGCGAGCTA	535	556	16.3721	17.5703	0.931804
Sept2_CCDS15190.1_ex4_1:93499083-93499105:+_5-5	2022-09-02	GCGTCACATCATTGATAAC	186	148	6.34433	5.41081	1.17253
Sept2_CCDS15190.1_ex3_1:93497419-93497441:+_5-3	2022-09-02	AGTGGACACTCCCGGCTAC	507	432	15.5676	13.8748	1.12201
Sept2_CCDS15190.1_ex3_1:93497437-93497459:+_5-4	2022-09-02	CGGGGATGCCATCAACTGC	517	480	15.8549	15.3053	1.03591
Sept2_CCDS15190.1_ex3_1:93497402-93497424:+_5-2	2022-09-02	AAGCTGCGGCTTACAGTAG	403	392	12.5794	12.6827	0.991854
Sept2_CCDS15190.1_ex2_1:93495622-93495644:-_5-1	2022-09-02	TTCTGGGTAGAGATCAGTC	149	191	5.28121	6.69233	0.789143
Sept3_CCDS37157.1_ex1_15:82283166-82283188:+_5-3	2022-09-03	AGATCAAAGCGATTGGGCA	353	281	11.1427	9.37458	1.18861
Sept3_CCDS37157.1_ex1_15:82283102-82283124:+_5-2	2022-09-03	AAGTCCCAAGTGAGCCGAA	383	379	12.0047	12.2953	0.97637
Sept3_CCDS37157.1_ex4_15:82285781-82285803:-_5-5	2022-09-03	ATCCAGTGGTCGTAAGCTG	652	647	19.7339	20.2824	0.972956
Sept3_CCDS37157.1_ex1_15:82283060-82283082:-_5-1	2022-09-03	TGACTTGCCCAGTCCACTC	834	879	24.9633	27.1966	0.917881
Sept3_CCDS37157.1_ex2_15:82283706-82283728:+_5-4	2022-09-03	TGACAGTCATCGACACACC	138	167	4.96515	5.97706	0.8307
Sept4_CCDS25213.1_ex1_11:87583398-87583420:-_5-1	2022-09-04	TGTCTTGGACTCCGCTGAG	10	3	1.28733	1.08941	1.18168
Sept4_CCDS25213.1_ex3_11:87584444-87584466:+_5-2	2022-09-04	CACTGACTTGTACCGGGAT	525	481	16.0848	15.3351	1.04889
Sept4_CCDS25213.1_ex4_11:87585133-87585155:-_5-4	2022-09-04	GCGTGCTTAGTAATCTCCA	165	152	5.74094	5.53002	1.03814
Sept4_CCDS25213.1_ex4_11:87585116-87585138:+_5-3	2022-09-04	GAGCGGATCATGCAAACCG	301	299	9.64862	9.91103	0.973523
Sept4_CCDS25213.1_ex5_11:87588725-87588747:-_5-5	2022-09-04	GGTCGATGTATTCGGCCAC	300	360	9.61988	11.729	0.820179
Sept5_CCDS57021.1_ex7_16:18624808-18624830:-_5-3	2022-09-05	CGCGGTGAACAACTCTGAA	346	288	10.9416	9.5832	1.14175
Sept5_CCDS57021.1_ex6_16:18624576-18624598:+_5-2	2022-09-05	ACACACCCGTGTCCGAACG	488	434	15.0217	13.9344	1.07803
Sept5_CCDS57021.1_ex8_16:18625202-18625224:+_5-5	2022-09-05	GTCGGTCAGAAAGAGGCTA	272	252	8.81536	8.5103	1.03585
Sept5_CCDS57021.1_ex3_16:18623385-18623407:+_5-1	2022-09-05	TTGCTGCCAATAACGGCGA	422	415	13.1253	13.3682	0.981834
Sept5_CCDS57021.1_ex8_16:18625188-18625210:-_5-4	2022-09-05	GACCGACCTGTATAAGGAC	226	226	7.49365	7.73543	0.968744
Sept6_CCDS30066.1_ex3_X:36930256-36930278:-_5-1	2022-09-06	CGCTATGCAGTTGAAAACG	377	319	11.8323	10.5071	1.12613
Sept6_CCDS30066.1_ex5_X:36942065-36942087:-_5-3	2022-09-06	AGTCGGTGAGCGAGATCAA	287	259	9.24636	8.71892	1.06049
Sept6_CCDS30066.1_ex4_X:36934453-36934475:+_5-2	2022-09-06	GCCAACAACAGCAAACGGC	472	475	14.562	15.1563	0.960784
Sept6_CCDS30066.1_ex7_X:36966656-36966678:-_5-4	2022-09-06	ACCTCCAGGAGAGCAACGT	1160	1175	34.3302	36.0183	0.953134
Sept6_CCDS30066.1_ex7_X:36966672-36966694:+_5-5	2022-09-06	GAGGTCGTAGGTATTGGAC	235	240	7.75224	8.15267	0.950884
Sept7_CCDS40565.1_ex2_9:25265448-25265470:+_5-1	2022-09-07	ACAGAAAATCCGTGAAAAG	53	62	2.52285	2.84777	0.885902
Sept7_CCDS40565.1_ex5_9:25288191-25288213:-_5-3	2022-09-07	TATCAATGTAGTCGATAAC	23	30	1.66086	1.89408	0.876866
Sept7_CCDS40565.1_ex4_9:25286716-25286738:+_5-2	2022-09-07	TGACAATAGTTGATACTCC	40	52	2.14932	2.54974	0.842954
Sept7_CCDS40565.1_ex5_9:25288256-25288278:+_5-4	2022-09-07	CGTCAGATGCCTGATAACA	257	319	8.38437	10.5071	0.797973
Sept7_CCDS40565.1_ex6_9:25293676-25293698:+_5-5	2022-09-07	TGTTTCAGACTTAAACCAT	40	58	2.14932	2.72856	0.787711
Sept8_CCDS48794.1_ex2_11:53534429-53534451:-_5-1	2022-09-08	TGCCAATCCCAGTTTCGCC	546	521	16.6882	16.5272	1.00974
Sept8_CCDS48794.1_ex3_11:53535024-53535046:-_5-3	2022-09-08	CGTGTCGTGATAGTCAAAG	185	203	6.3156	7.04996	0.895834
Sept8_CCDS48794.1_ex3_11:53535061-53535083:+_5-4	2022-09-08	TCTACTTCATCACGCCCAC	412	464	12.838	14.8285	0.865764
Sept8_CCDS48794.1_ex4_11:53535942-53535964:-_5-5	2022-09-08	TGGGGATTATATTCACCTG	127	147	4.64908	5.38101	0.86398
Sept8_CCDS48794.1_ex3_11:53534957-53534979:-_5-2	2022-09-08	GCGTCGATGTAGTCAACTA	138	160	4.96515	5.76844	0.860743
Sept9_CCDS25684.1_ex1_11:117352159-117352181:-_5-3	2022-09-09	GATTAAAGTGGACTTCCCG	241	241	7.92464	8.18247	0.96849
Sept9_CCDS25684.1_ex0_11:117351595-117351617:+_5-2	2022-09-09	TTCGAGTTTAACATCATGG	283	283	9.13142	9.43419	0.967908
Sept9_CCDS25684.1_ex1_11:117352223-117352245:-_5-4	2022-09-09	GGATGCGTTCCTCCGAGGT	235	241	7.75224	8.18247	0.947421
Sept9_CCDS25684.1_ex0_11:117351541-117351563:+_5-1	2022-09-09	GTGGGGATCGACTCCATCC	129	135	4.70655	5.02338	0.93693
Sept9_CCDS25684.1_ex1_11:117352256-117352278:+_5-5	2022-09-09	AAATCAAGTCGATCACCCA	124	147	4.56289	5.38101	0.847961
Sept10_CCDS48566.1_ex4_10:59178757-59178779:+_5-1	2022-09-10	AACCTTGTACGATACCCCA	272	222	8.81536	7.61622	1.15745
Sept10_CCDS48566.1_ex7_10:59192239-59192261:-_5-4	2022-09-10	GCTCAGACATATGAACTCC	185	176	6.3156	6.24529	1.01126
Sept10_CCDS48566.1_ex8_10:59192724-59192746:-_5-5	2022-09-10	TCGATAGATCCATTGAGCA	338	325	10.7117	10.6859	1.00242
Sept10_CCDS48566.1_ex4_10:59178797-59178819:-_5-2	2022-09-10	ATAAAAGTTGGAAATAAGA	3	3	1.0862	1.08941	0.997054
Sept10_CCDS48566.1_ex6_10:59183564-59183586:-_5-3	2022-09-10	TCCGACAGGCCATTCTCTA	225	264	7.46491	8.86793	0.841787
Sept11_CCDS51549.1_ex3_5:93154900-93154922:-_5-4	2022-09-11	TTGCAAGTAGGCCTCAAAC	210	186	7.03392	6.54332	1.07498
Sept11_CCDS51549.1_ex1_5:93139553-93139575:-_5-1	2022-09-11	CCGTCACTTACCCACGCAC	653	647	19.7626	20.2824	0.974373
Sept11_CCDS51549.1_ex3_5:93154981-93155003:-_5-5	2022-09-11	CGTGGGGGCGATAAAGTAA	231	231	7.63731	7.88444	0.968656
Sept11_CCDS51549.1_ex2_5:93148470-93148492:-_5-3	2022-09-11	TGGCTTTTAACCGGACGCC	506	553	15.5389	17.4809	0.888904
Sept11_CCDS51549.1_ex2_5:93148452-93148474:+_5-2	2022-09-11	CAGCTACTCACAACGAGCC	317	350	10.1083	11.431	0.884294
Sept12_CCDS27929.1_ex3_16:4992219-4992241:+_5-2	2022-09-12	GTGGCGCTGGCGGGTAATC	470	438	14.5045	14.0536	1.03208
Sept12_CCDS27929.1_ex3_16:4992272-4992294:+_5-3	2022-09-12	GGTTGATGTAGCTCAGGAT	379	358	11.8898	11.6694	1.01889
Sept12_CCDS27929.1_ex5_16:4993921-4993943:+_5-4	2022-09-12	TTGTGGCATGGGTACATCC	245	258	8.03957	8.68912	0.925246
Sept12_CCDS27929.1_ex2_16:4991948-4991970:+_5-1	2022-09-12	TGTCAGCCCGGGCGATCAC	540	641	16.5158	20.1036	0.821535
Sept12_CCDS27929.1_ex5_16:4993961-4993983:-_5-5	2022-09-12	ACTGTTCAAGTCCAAAGTA	221	287	7.34998	9.5534	0.769358
Sept14_CCDS59685.1_ex4_5:129693016-129693038:-_5-1	2022-09-14	TTCAAAGAACGACCTACAG	117	106	4.36175	4.15909	1.04873
Sept14_CCDS59685.1_ex5_5:129696069-129696091:-_5-2	2022-09-14	TTTATTTCATCACCCCTAC	165	166	5.74094	5.94726	0.965308
Sept14_CCDS59685.1_ex6_5:129697836-129697858:-_5-5	2022-09-14	TACTCGAAGGTTGGACTGA	204	207	6.86152	7.16918	0.957087
Sept14_CCDS59685.1_ex5_5:129696178-129696200:+_5-4	2022-09-14	TAGGTAGTCAACGACTGGC	464	475	14.3321	15.1563	0.945618
Sept14_CCDS59685.1_ex5_5:129696151-129696173:-_5-3	2022-09-14	CAGTTTGAAGCCTACCTCC	220	253	7.32125	8.5401	0.857279
Sep15_CCDS17884.1_ex1_3:144577678-144577700:+_5-2	2022-09-15	CAGTTTAATCTGCTCCCAC	434	354	13.4701	11.5502	1.16622
Sep15_CCDS17884.1_ex2_3:144590625-144590647:-_5-4	2022-09-15	CATCCGCAGACTTCAAGGA	511	467	15.6825	14.9179	1.05126
Sep15_CCDS17884.1_ex1_3:144577597-144577619:+_5-1	2022-09-15	GGGGCAGAGTTTGCGTCAG	351	337	11.0853	11.0435	1.00378
Sep15_CCDS17884.1_ex2_3:144590637-144590659:+_5-5	2022-09-15	CTGCGGATGAAAATTGGGG	473	471	14.5907	15.0371	0.970312
Sep15_CCDS17884.1_ex1_3:144577695-144577717:+_5-3	2022-09-15	ACTGGATCCTGTTTGCAGA	524	528	16.0561	16.7359	0.95938
0610007P14Rik_CCDS26063.1_ex1_12:85816385-85816407:+_5-2	0610007P14Rik	GAAGTGTCCCAGGGCGAGG	377	340	11.8323	11.1329	1.06282
0610007P14Rik_CCDS26063.1_ex1_12:85816413-85816435:-_5-3	0610007P14Rik	ACTCTATCACATCACACTG	117	111	4.36175	4.30811	1.01245
0610007P14Rik_CCDS26063.1_ex2_12:85819535-85819557:-_5-4	0610007P14Rik	AGCCCGGACCTTTGGGATC	505	495	15.5101	15.7524	0.984622
0610007P14Rik_CCDS26063.1_ex1_12:85816364-85816386:+_5-1	0610007P14Rik	AAATACAAACAACTCTGAG	49	51	2.40791	2.51994	0.955544
0610007P14Rik_CCDS26063.1_ex3_12:85822102-85822124:-_5-5	0610007P14Rik	TCTACGAGAAGCTCTACAC	90	110	3.58597	4.27831	0.838174
0610009B22Rik_CCDS36149.1_ex0_11:51685931-51685953:-_5-5	0610009B22Rik	TTCATAGCTCATGCTGCTC	335	279	10.6255	9.31498	1.14069
0610009B22Rik_CCDS36149.1_ex0_11:51685824-51685846:-_5-2	0610009B22Rik	CGTCACGGCTGGGCACATG	602	510	18.2972	16.1994	1.1295
0610009B22Rik_CCDS36149.1_ex0_11:51685907-51685929:+_5-4	0610009B22Rik	CCACATGTTTTCGTCGACG	591	525	17.9812	16.6465	1.08018
0610009B22Rik_CCDS36149.1_ex0_11:51685838-51685860:-_5-3	0610009B22Rik	TTCGTCTCGGCGTTCGTCA	348	339	10.9991	11.1031	0.990626
0610009B22Rik_CCDS36149.1_ex0_11:51685793-51685815:-_5-1	0610009B22Rik	CTGCATGACGTGAGGCACG	283	325	9.13142	10.6859	0.85453
0610009D07Rik_CCDS25791.1_ex2_12:4826826-4826848:-_5-5	0610009D07Rik	AATCCTGATAGGTGGTCGC	171	121	5.91333	4.60614	1.28379
0610009D07Rik_CCDS25791.1_ex2_12:4826759-4826781:+_5-3	0610009D07Rik	GGAATACACCTGAAACCAG	54	37	2.55158	2.1027	1.21348
0610009D07Rik_CCDS25791.1_ex1_12:4820669-4820691:+_5-1	0610009D07Rik	ATGATATATTTGGGAAATA	3	0	1.0862	1	1.0862
0610009D07Rik_CCDS25791.1_ex1_12:4820693-4820715:-_5-2	0610009D07Rik	ACACTCTGATTTGACGAAT	13	13	1.37353	1.38744	0.989976
0610009D07Rik_CCDS25791.1_ex2_12:4826782-4826804:+_5-4	0610009D07Rik	ACAGCCTATGTGGTCTATG	102	109	3.93076	4.2485	0.925211
0610009O20Rik_CCDS50260.1_ex1_18:38251165-38251187:-_5-1	0610009O20Rik	CCTAGTGAGCGGCAGGGTA	545	534	16.6595	16.9147	0.984911
0610009O20Rik_CCDS50260.1_ex5_18:38254299-38254321:-_5-4	0610009O20Rik	GAAGTCTCGGCTAGCATGC	1541	1644	45.2775	49.9958	0.905626
0610009O20Rik_CCDS50260.1_ex2_18:38251291-38251313:+_5-2	0610009O20Rik	CCACGGTTCAAAGAGGAGC	365	397	11.4875	12.8317	0.895246
0610009O20Rik_CCDS50260.1_ex5_18:38254339-38254361:+_5-5	0610009O20Rik	CCGAGGCCCACCCCCCTGG	658	754	19.9063	23.4713	0.848112
0610009O20Rik_CCDS50260.1_ex3_18:38252859-38252881:+_5-3	0610009O20Rik	ATCCACTTCCACGCCCCTC	351	408	11.0853	13.1595	0.842375
0610010F05Rik_CCDS36119.1_ex17_11:23622504-23622526:-_5-3	0610010F05Rik	ACATAGTATAGCTACCACA	163	106	5.68347	4.15909	1.36652
0610010F05Rik_CCDS36119.1_ex16_11:23620259-23620281:-_5-2	0610010F05Rik	TATGTTAAACGGAACACTA	49	38	2.40791	2.13251	1.12915
0610010F05Rik_CCDS36119.1_ex14_11:23615151-23615173:+_5-1	0610010F05Rik	ATCAGCTATGCGTGTAAGA	122	129	4.50542	4.84456	0.929996
0610010F05Rik_CCDS36119.1_ex19_11:23628871-23628893:+_5-5	0610010F05Rik	CCTCTTTGGGCGTTAATCC	304	355	9.73482	11.58	0.840659
0610010F05Rik_CCDS36119.1_ex18_11:23625043-23625065:-_5-4	0610010F05Rik	ATAACCCTTTAATGGCTAC	56	73	2.60905	3.1756	0.82159
0610010K14Rik_CCDS24940.1_ex2_11:70236175-70236197:+_9-5	0610010K14Rik	TACACTTTTCGCTTCACAG	485	410	14.9355	13.2191	1.12984
0610010K14Rik_CCDS24940.1_ex2_11:70236026-70236048:+_9-1	0610010K14Rik	CCTTCTGTTTCTTTATGGG	528	473	16.171	15.0967	1.07116
0610010K14Rik_CCDS24940.1_ex2_11:70236053-70236075:-_9-2	0610010K14Rik	GCTCCAGTGTCCCTGAAGC	507	491	15.5676	15.6332	0.995806
0610010K14Rik_CCDS24940.1_ex3_11:70237531-70237553:-_9-9	0610010K14Rik	TCTCGGACTCTTCCCCTGC	696	677	20.9981	21.1765	0.991578
0610010K14Rik_CCDS24940.1_ex2_11:70236110-70236132:-_9-3	0610010K14Rik	GACCCAAGAAGATGACGTC	221	222	7.34998	7.61622	0.965044
0610010K14Rik_CCDS48833.1_ex2_11:70236969-70236991:-_9-7	0610010K14Rik	CCCTTCCGACAGTGCCAAG	428	433	13.2977	13.9046	0.956352
0610010K14Rik_CCDS24940.1_ex3_11:70237516-70237538:+_9-8	0610010K14Rik	CTGGTCTCACGTACCCGGC	840	858	25.1357	26.5708	0.945989
0610010K14Rik_CCDS48833.1_ex2_11:70236942-70236964:-_9-6	0610010K14Rik	GACGGAGATAGAGATGCTG	268	286	8.70043	9.5236	0.913566
0610010K14Rik_CCDS24940.1_ex2_11:70236135-70236157:+_9-4	0610010K14Rik	CTTGGGTGACTCAGCTGGA	648	730	19.6189	22.756	0.862143
0610011F06Rik_CCDS28536.1_ex1_17:25876053-25876075:-_5-5	0610011F06Rik	CAGGTCCAGCGATCGGGGT	952	852	28.3538	26.392	1.07433
0610011F06Rik_CCDS28536.1_ex1_17:25876007-25876029:+_5-4	0610011F06Rik	GCTGTACCTGGACGTGACC	414	381	12.8954	12.3549	1.04375
0610011F06Rik_CCDS28536.1_ex0_17:25875672-25875694:-_5-2	0610011F06Rik	TGCCACTCGGCATTCGGGA	904	911	26.9746	28.1503	0.958233
0610011F06Rik_CCDS28536.1_ex0_17:25875695-25875717:-_5-3	0610011F06Rik	AGCGTTGGTCCACGTCCGA	813	824	24.3599	25.5575	0.953141
0610011F06Rik_CCDS28536.1_ex0_17:25875634-25875656:+_5-1	0610011F06Rik	TCGGGCTCTGGACAGCACG	390	407	12.2058	13.1297	0.929634
0610012H03Rik_CCDS38191.1_ex1_2:105297873-105297895:-_5-2	0610012H03Rik	ATTGTCCTGCCACCGGGTC	673	628	20.3373	19.7161	1.0315
0610012H03Rik_CCDS38191.1_ex2_2:105378690-105378712:-_5-5	0610012H03Rik	GGGTGTATGGAACTTGCAC	167	163	5.7984	5.85785	0.989851
0610012H03Rik_CCDS38191.1_ex2_2:105378652-105378674:+_5-4	0610012H03Rik	TGCTGACATCCCCCCAGGT	542	578	16.5733	18.226	0.909319
0610012H03Rik_CCDS38191.1_ex1_2:105297906-105297928:-_5-3	0610012H03Rik	GTACACAGCGTTGTTCACG	334	359	10.5968	11.6992	0.905772
0610012H03Rik_CCDS38191.1_ex1_2:105297818-105297840:+_5-1	0610012H03Rik	GCGAGCCGAAGATCCCCAC	465	531	14.3608	16.8253	0.853527
0610030E20Rik_CCDS51808.1_ex1_6:72347590-72347612:+_5-2	0610030E20Rik	AGGGACGACTACGACAAGA	177	159	6.08573	5.73864	1.06048
0610030E20Rik_CCDS51808.1_ex2_6:72348538-72348560:-_5-3	0610030E20Rik	CAGTCTGGGTTCACGGGGT	447	424	13.8436	13.6364	1.0152
0610030E20Rik_CCDS51808.1_ex0_6:72347495-72347517:-_5-1	0610030E20Rik	CCGATCGAGCTGGTTCCGA	590	609	17.9524	19.1499	0.937469
0610030E20Rik_CCDS51808.1_ex2_6:72348623-72348645:+_5-5	0610030E20Rik	TTCTGTTTAGACTATGAGG	151	168	5.33868	6.00687	0.888762
0610030E20Rik_CCDS51808.1_ex2_6:72348591-72348613:+_5-4	0610030E20Rik	GCTCCGAGCTAGAGCCTCC	303	404	9.70608	13.0403	0.744313
0610031J06Rik_CCDS17469.1_ex1_3:88325681-88325703:+_5-1	0610031J06Rik	TATGGAGGTTATTTCCGGC	769	713	23.0956	22.2494	1.03803
0610031J06Rik_CCDS17469.1_ex2_3:88326126-88326148:+_5-3	0610031J06Rik	GACAGCACCAATGCGTCCG	292	276	9.39002	9.22557	1.01783
0610031J06Rik_CCDS17469.1_ex2_3:88326175-88326197:-_5-4	0610031J06Rik	ACTTGGCCAAGGAGTACGG	379	379	11.8898	12.2953	0.967023
0610031J06Rik_CCDS17469.1_ex1_3:88325718-88325740:+_5-2	0610031J06Rik	CTGCTTCATATTCGGGCAG	373	375	11.7174	12.176	0.962332
0610031J06Rik_CCDS17469.1_ex3_3:88326418-88326440:-_5-5	0610031J06Rik	GGTCGACCAGATCTAGAAA	65	87	2.86764	3.59284	0.798154
0610037L13Rik_CCDS18442.1_ex0_4:107890108-107890130:-_5-1	0610037L13Rik	AGTGCGATTTTCTGAGAAG	121	99	4.47669	3.95048	1.1332
0610037L13Rik_CCDS18442.1_ex0_4:107890181-107890203:+_5-4	0610037L13Rik	GACTTCCGGTGGTACCTGA	386	378	12.0909	12.2655	0.98577
0610037L13Rik_CCDS18442.1_ex0_4:107890141-107890163:-_5-2	0610037L13Rik	TTCGTGACGTTCTCCAGCG	174	176	5.99953	6.24529	0.960649
0610037L13Rik_CCDS18442.1_ex1_4:107891500-107891522:+_5-5	0610037L13Rik	TGGCAATACATCCGGCTGA	984	1019	29.2732	31.369	0.933188
0610037L13Rik_CCDS18442.1_ex0_4:107890163-107890185:-_5-3	0610037L13Rik	GTCCTCGCCCACTGGCCGA	528	564	16.171	17.8088	0.908036
0610040J01Rik_CCDS39092.1_ex1_5:63898294-63898316:-_5-3	0610040J01Rik	GTCTATGGTGGCTACCCAG	503	421	15.4527	13.547	1.14067
0610040J01Rik_CCDS39092.1_ex1_5:63898264-63898286:-_5-2	0610040J01Rik	CCAGGAGCTATTGTCAACC	257	217	8.38437	7.4672	1.12283
0610040J01Rik_CCDS39092.1_ex1_5:63898540-63898562:+_5-5	0610040J01Rik	TTTGAAAACCACTCTGAGG	197	180	6.66039	6.3645	1.04649
0610040J01Rik_CCDS39092.1_ex1_5:63898115-63898137:+_5-1	0610040J01Rik	AGAGCAGAGGCAGTACAAC	263	249	8.55677	8.42089	1.01614
0610040J01Rik_CCDS39092.1_ex1_5:63898338-63898360:+_5-4	0610040J01Rik	CCTTGAAGGAGAAGACTAC	0	0	1	1	1
1100001G20Rik_CCDS36258.1_ex1_11:83749243-83749265:+_2-2	1100001G20Rik	GAGCTCTGCCGTGGTGACT	729	701	21.9463	21.8917	1.00249
1100001G20Rik_CCDS36258.1_ex0_11:83747108-83747130:-_2-1	1100001G20Rik	ACGTACCTAAAAGCTGCAG	205	256	6.89025	8.62951	0.798452
1110001A16Rik_CCDS50183.1_ex0_17:78918451-78918473:+_4-1	1110001A16Rik	AAAAGATGCACTCCAGCCA	509	473	15.6251	15.0967	1.035
1110001A16Rik_CCDS50183.1_ex1_17:78919079-78919101:+_4-3	1110001A16Rik	AATTTCCATTCATTTTGGA	375	380	11.7749	12.3251	0.955359
1110001A16Rik_CCDS50183.1_ex2_17:78919753-78919775:-_4-4	1110001A16Rik	ATGGATTTGTAATAAACTG	19	21	1.54593	1.62586	0.950837
1110001A16Rik_CCDS50183.1_ex0_17:78918464-78918486:-_4-2	1110001A16Rik	GAGCTGAGTTTACCTTGGC	544	568	16.6307	17.928	0.927641
1110001J03Rik_CCDS20014.1_ex0_6:38534994-38535016:+_5-3	1110001J03Rik	TTTCCGAGCACATCGGGTA	473	409	14.5907	13.1893	1.10625
1110001J03Rik_CCDS20014.1_ex0_6:38534950-38534972:+_5-1	1110001J03Rik	CGGCCATATCGCGACACAG	404	364	12.6081	11.8482	1.06414
1110001J03Rik_CCDS20014.1_ex0_6:38534973-38534995:-_5-2	1110001J03Rik	GCCTTAACGAGGTACCGGT	244	220	8.01084	7.55661	1.06011
1110001J03Rik_CCDS20014.1_ex1_6:38539242-38539264:+_5-5	1110001J03Rik	CAACATGTAGCCCTTCATC	312	289	9.96468	9.613	1.03658
1110001J03Rik_CCDS20014.1_ex1_6:38539224-38539246:-_5-4	1110001J03Rik	TTGCCGGATGCTACTCAAA	375	377	11.7749	12.2356	0.96234
1110004E09Rik_CCDS28321.1_ex5_16:90931072-90931094:-_5-3	1110004E09Rik	ATCGAAGAGCTGAAACTGA	243	187	7.98211	6.57312	1.21436
1110004E09Rik_CCDS28321.1_ex6_16:90934611-90934633:-_5-5	1110004E09Rik	AGGTGGCCCGCGTCTACAA	150	145	5.30994	5.3214	0.997846
1110004E09Rik_CCDS28321.1_ex5_16:90931010-90931032:-_5-2	1110004E09Rik	TTTTACGAAGGACGAGATC	51	56	2.46538	2.66896	0.923725
1110004E09Rik_CCDS28321.1_ex3_16:90927437-90927459:+_5-1	1110004E09Rik	GCACCTCGAAGCTGGTCCA	353	383	11.1427	12.4145	0.89756
1110004E09Rik_CCDS28321.1_ex6_16:90934576-90934598:-_5-4	1110004E09Rik	CACCGGCTCTGCTCAGGTG	214	328	7.14885	10.7753	0.663447
1110004F10Rik_CCDS21766.1_ex3_7:116103271-116103293:+_5-4	1110004F10Rik	CAAACTGTCAGGACGGTAC	376	314	11.8036	10.3581	1.13955
1110004F10Rik_CCDS21766.1_ex2_7:116101983-116102005:+_5-2	1110004F10Rik	CAACATCTCACTTCCGAAC	386	374	12.0909	12.1462	0.995445
1110004F10Rik_CCDS21766.1_ex1_7:116099497-116099519:+_5-1	1110004F10Rik	TCTTGAGACTCATGGGTGC	535	520	16.3721	16.4974	0.992404
1110004F10Rik_CCDS21766.1_ex3_7:116103221-116103243:+_5-3	1110004F10Rik	AAGAAAATTAATGAAGAGC	11	12	1.31606	1.35763	0.96938
1110004F10Rik_CCDS21766.1_ex4_7:116104206-116104228:+_5-5	1110004F10Rik	TTTAGGTAGAAGATCATGA	105	118	4.01696	4.51673	0.889352
1110007C09Rik_CCDS49260.1_ex3_13:49205328-49205350:+_5-5	1110007C09Rik	GCCTTGGGGTTCCGGAACT	350	381	11.0565	12.3549	0.894914
1110007C09Rik_CCDS49260.1_ex3_13:49205279-49205301:+_5-3	1110007C09Rik	ACGCTGCTGTAGATGGCTC	598	661	18.1823	20.6996	0.878387
1110007C09Rik_CCDS49260.1_ex3_13:49205261-49205283:-_5-2	1110007C09Rik	CGTGGGGAACGGCACTGTC	220	255	7.32125	8.59971	0.851337
1110007C09Rik_CCDS49260.1_ex3_13:49205303-49205325:+_5-4	1110007C09Rik	GTCACAGAGCCGTACGCGC	503	618	15.4527	19.4181	0.795786
1110007C09Rik_CCDS49260.1_ex3_13:49205188-49205210:+_5-1	1110007C09Rik	TACGAGGAGAGTAGCGGCT	325	418	10.3382	13.4576	0.768208
1110008F13Rik_CCDS16970.1_ex1_2:156865320-156865342:+_5-3	1110008F13Rik	GGGGCGTTTTGCCCTTGCG	565	530	17.2341	16.7955	1.02612
1110008F13Rik_CCDS16970.1_ex2_2:156872344-156872366:-_5-5	1110008F13Rik	CAGAACTCCTGCATTGATC	420	404	13.0678	13.0403	1.00211
1110008F13Rik_CCDS16970.1_ex1_2:156865283-156865305:+_5-2	1110008F13Rik	TTCCGACAGATCATCGCTC	568	567	17.3203	17.8982	0.967714
1110008F13Rik_CCDS16970.1_ex0_2:156863396-156863418:+_5-1	1110008F13Rik	GACGCGGCCTGGGACGACA	874	916	26.1126	28.2993	0.922728
1110008F13Rik_CCDS16970.1_ex1_2:156865332-156865354:-_5-4	1110008F13Rik	TTCCCAAGAAGCCTCGCAA	439	524	13.6138	16.6167	0.819284
1110008J03Rik_CCDS51635.1_ex1_5:120611480-120611502:-_5-5	1110008J03Rik	GTAACCGATCCAGAGGAGT	325	268	10.3382	8.98714	1.15033
1110008J03Rik_CCDS51635.1_ex1_5:120611456-120611478:+_5-4	1110008J03Rik	GAGAGCCCTTCGGTGGTCC	568	504	17.3203	16.0206	1.08113
1110008J03Rik_CCDS51635.1_ex0_5:120609886-120609908:-_5-1	1110008J03Rik	GAGGGGTCTCGGATGGCCG	752	690	22.6072	21.5639	1.04838
1110008J03Rik_CCDS51635.1_ex0_5:120609924-120609946:+_5-3	1110008J03Rik	GTGACTCATCGCAGTAGGA	422	397	13.1253	12.8317	1.02288
1110008J03Rik_CCDS51635.1_ex0_5:120609904-120609926:-_5-2	1110008J03Rik	CTGTTTGGCACTAGCAAGG	433	438	13.4414	14.0536	0.956435
1110008L16Rik_CCDS49068.1_ex0_12:55304014-55304036:-_5-1	1110008L16Rik	CATCTTTGTTGGTTCCCGA	769	682	23.0956	21.3255	1.08301
1110008L16Rik_CCDS49068.1_ex0_12:55304396-55304418:+_5-3	1110008L16Rik	GCAAAGAACAATGGCATCG	303	271	9.70608	9.07655	1.06936
1110008L16Rik_CCDS49068.1_ex0_12:55304726-55304748:-_5-5	1110008L16Rik	TTTTAGAGTTTCCAACGGA	40	36	2.14932	2.0729	1.03687
1110008L16Rik_CCDS49068.1_ex0_12:55304172-55304194:+_5-2	1110008L16Rik	CTAAGAAGAGGTCCCACAT	337	323	10.683	10.6263	1.00534
1110008L16Rik_CCDS49068.1_ex0_12:55304532-55304554:+_5-4	1110008L16Rik	GTTATACCCTTCTCATCCG	198	201	6.68912	6.99036	0.956907
1110008P14Rik_CCDS38103.1_ex0_2:32379423-32379445:+_5-1	1110008P14Rik	GTTCGACTCCAGCAGCTCC	247	223	8.09704	7.64602	1.05899
1110008P14Rik_CCDS38103.1_ex0_2:32379493-32379515:+_5-4	1110008P14Rik	GAGTTGATCTGATCCAACA	286	267	9.21762	8.95734	1.02906
1110008P14Rik_CCDS38103.1_ex0_2:32379462-32379484:+_5-2	1110008P14Rik	GTCATTCTTCTCCTCCAGG	318	300	10.1371	9.94083	1.01974
1110008P14Rik_CCDS38103.1_ex0_2:32379477-32379499:-_5-3	1110008P14Rik	AACTCTTGTCTGGACCACC	597	573	18.1536	18.077	1.00424
1110008P14Rik_CCDS38103.1_ex0_2:32379515-32379537:+_5-5	1110008P14Rik	AGTTGATGGCAGCATACTC	208	206	6.97645	7.13937	0.97718
1110012L19Rik_CCDS30174.1_ex0_X:70388075-70388097:+_5-1	1110012L19Rik	GAAGTGCTCATGGAGAGGT	535	470	16.3721	15.0073	1.09094
1110012L19Rik_CCDS30174.1_ex1_X:70388906-70388928:+_5-5	1110012L19Rik	GAGACCTTAACTGCTGAGG	0	0	1	1	1
1110012L19Rik_CCDS30174.1_ex0_X:70388111-70388133:+_5-2	1110012L19Rik	CAGATTCAGACCTTACTAC	232	240	7.66604	8.15267	0.940311
1110012L19Rik_CCDS30174.1_ex0_X:70388133-70388155:+_5-3	1110012L19Rik	CAGGAGAAAAGTACGGCAG	262	310	8.52803	10.2389	0.832908
1110012L19Rik_CCDS30174.1_ex1_X:70388868-70388890:-_5-4	1110012L19Rik	CTCCAATGTCAATAAGTCC	128	163	4.67782	5.85785	0.798555
1110017D15Rik_CCDS38717.1_ex2_4:41507557-41507579:-_5-1	1110017D15Rik	TCAGTTCGAGGAATGCCGT	448	365	13.8724	11.878	1.1679
1110017D15Rik_CCDS38717.1_ex4_4:41511537-41511559:-_5-4	1110017D15Rik	CACCGCCACGTGGACCCTG	652	658	19.7339	20.6102	0.95748
1110017D15Rik_CCDS38717.1_ex4_4:41511504-41511526:-_5-3	1110017D15Rik	ATGACCAAATGTGCCGCAC	596	640	18.1248	20.0738	0.902911
1110017D15Rik_CCDS38717.1_ex5_4:41517051-41517073:-_5-5	1110017D15Rik	GACCCACCACTATGGGCCT	530	593	16.2285	18.673	0.869085
1110017D15Rik_CCDS38717.1_ex4_4:41511476-41511498:-_5-2	1110017D15Rik	CCTATAAGAGTTCCATATC	77	92	3.21244	3.74186	0.858514
1110032A03Rik_CCDS23173.1_ex1_9:50764246-50764268:-_5-1	1110032A03Rik	ATATGATGCAAACTACAGC	332	300	10.5393	9.94083	1.06021
1110032A03Rik_CCDS23173.1_ex2_9:50764807-50764829:+_5-5	1110032A03Rik	CATCCGTACTGTAAAAACT	40	35	2.14932	2.0431	1.05199
1110032A03Rik_CCDS23173.1_ex2_9:50764747-50764769:+_5-3	1110032A03Rik	TGGTTCCAGTTTCCTACCA	217	199	7.23505	6.93075	1.04391
1110032A03Rik_CCDS23173.1_ex2_9:50764764-50764786:-_5-4	1110032A03Rik	TCCTATTCGAACCGTACCC	413	394	12.8667	12.7423	1.00976
1110032A03Rik_CCDS23173.1_ex2_9:50764688-50764710:+_5-2	1110032A03Rik	ATATTACCTGGGAAGGCAA	294	312	9.44749	10.2985	0.917368
1110032F04Rik_CCDS50931.1_ex0_3:68869863-68869885:+_5-1	1110032F04Rik	TGCGACTCGGCCAACGCCA	710	603	21.4004	18.9711	1.12805
1110032F04Rik_CCDS50931.1_ex0_3:68870173-68870195:+_5-5	1110032F04Rik	ACTCACTGTTGGATAGTGG	566	521	17.2628	16.5272	1.04451
1110032F04Rik_CCDS50931.1_ex0_3:68869912-68869934:+_5-2	1110032F04Rik	ACGCCTTTCTGGACAACGT	401	408	12.5219	13.1595	0.951547
1110032F04Rik_CCDS50931.1_ex0_3:68870016-68870038:-_5-3	1110032F04Rik	CGGGTACCTGCGTGGGCTG	740	754	22.2624	23.4713	0.948494
1110032F04Rik_CCDS50931.1_ex0_3:68870135-68870157:-_5-4	1110032F04Rik	ACCTCGTCGCGCAGCAGAG	257	298	8.38437	9.88123	0.848515
1110034G24Rik_CCDS50727.1_ex0_2:132692030-132692052:-_5-1	1110034G24Rik	TGGGATGCTTCATAACTGC	426	332	13.2402	10.8945	1.21531
1110034G24Rik_CCDS50727.1_ex1_2:132750416-132750438:+_5-5	1110034G24Rik	AGACAATCTCTGAGCTCGA	347	272	10.9703	9.10636	1.20469
1110034G24Rik_CCDS50727.1_ex1_2:132750330-132750352:-_5-4	1110034G24Rik	GCTTCATAGAATCTATCCA	74	63	3.12624	2.87758	1.08641
1110034G24Rik_CCDS50727.1_ex0_2:132692110-132692132:+_5-2	1110034G24Rik	CTTCTTCGACTACTGATCC	399	381	12.4644	12.3549	1.00887
1110034G24Rik_CCDS50727.1_ex1_2:132750266-132750288:+_5-3	1110034G24Rik	GGCTTGATCCTTCTTCGAA	494	497	15.1941	15.812	0.960922
1110037F02Rik_CCDS38693.1_ex9_4:11518998-11519020:+_5-4	1110037F02Rik	GGTGTACTGCAAGCCACGA	199	123	6.71786	4.66574	1.43983
1110037F02Rik_CCDS38693.1_ex7_4:11513146-11513168:-_5-2	1110037F02Rik	CGGGTCATACGTCATAGGA	140	115	5.02261	4.42732	1.13446
1110037F02Rik_CCDS38693.1_ex7_4:11514134-11514156:-_5-3	1110037F02Rik	GGTACGGGTCATCCCGCTC	207	176	6.94772	6.24529	1.11247
1110037F02Rik_CCDS38693.1_ex1_4:11494814-11494836:+_5-1	1110037F02Rik	GAAGTCCGAGTTATACCCC	84	76	3.41357	3.26501	1.0455
1110037F02Rik_CCDS38693.1_ex10_4:11521176-11521198:-_5-5	1110037F02Rik	TCTAACATCTGGACACCGC	215	231	7.17758	7.88444	0.910348
1110051M20Rik_CCDS16431.1_ex5_2:91304771-91304793:-_5-2	1110051M20Rik	TTGTGCCCAGACTTCCCGC	676	623	20.4235	19.5671	1.04376
1110051M20Rik_CCDS16431.1_ex6_2:91383745-91383767:+_5-3	1110051M20Rik	GTTCGGAAGCATCTCCAGA	280	258	9.04523	8.68912	1.04098
1110051M20Rik_CCDS16431.1_ex5_2:91304748-91304770:-_5-1	1110051M20Rik	GCTTACTCAGAAAGCCGCC	374	367	11.7461	11.9376	0.983958
1110051M20Rik_CCDS16431.1_ex7_2:91421890-91421912:-_5-5	1110051M20Rik	GGGAGGATATTAGCCAGTA	131	130	4.76402	4.87436	0.977362
1110051M20Rik_CCDS16431.1_ex6_2:91383839-91383861:-_5-4	1110051M20Rik	GTTTTAACAGCGTATGCCA	222	260	7.37871	8.74872	0.843405
1110057K04Rik_CCDS25798.1_ex1_12:8227249-8227271:-_5-3	1110057K04Rik	TGTACAAGGCCTTTGCAAA	220	220	7.32125	7.55661	0.968853
1110057K04Rik_CCDS25798.1_ex2_12:8238558-8238580:-_5-5	1110057K04Rik	CATATAGGTGCCTACGGAA	404	428	12.6081	13.7556	0.916581
1110057K04Rik_CCDS25798.1_ex1_12:8227225-8227247:-_5-2	1110057K04Rik	CGTAGAATGCGGAATAGCC	435	471	13.4988	15.0371	0.897701
1110057K04Rik_CCDS25798.1_ex0_12:8220700-8220722:-_5-1	1110057K04Rik	GACGTCTTGTTTCTCAAAG	151	191	5.33868	6.69233	0.79773
1110057K04Rik_CCDS25798.1_ex1_12:8227284-8227306:-_5-4	1110057K04Rik	GATTATCCATACCGGGAAG	136	182	4.90768	6.42411	0.763948
1110058L19Rik_CCDS14852.1_ex1_1:24003231-24003253:+_5-5	1110058L19Rik	GGGCTTGCTTCGCAGGCTC	1021	869	30.3363	26.8986	1.1278
1110058L19Rik_CCDS14852.1_ex1_1:24003212-24003234:+_5-4	1110058L19Rik	GGCAGCTTTGACTTCTTAA	216	189	7.20632	6.63273	1.08648
1110058L19Rik_CCDS14852.1_ex1_1:24003144-24003166:+_5-2	1110058L19Rik	ACCACTACTCACTCTGCAG	622	559	18.8719	17.6598	1.06864
1110058L19Rik_CCDS14852.1_ex0_1:23996344-23996366:+_5-1	1110058L19Rik	ACATCATCCGGAAACTCTG	338	305	10.7117	10.0898	1.06164
1110058L19Rik_CCDS14852.1_ex1_1:24003190-24003212:-_5-3	1110058L19Rik	CTCGGTCGTTTTGACTCAC	502	533	15.4239	16.8849	0.913476
1110059E24Rik_CCDS29699.1_ex2_19:21619190-21619212:-_5-5	1110059E24Rik	TTAATGCAAAACTTCATGA	20	4	1.57466	1.11921	1.40694
1110059E24Rik_CCDS29699.1_ex2_19:21619109-21619131:+_5-3	1110059E24Rik	ACTTCTTAGGCTTTGACAG	172	161	5.94207	5.79825	1.0248
1110059E24Rik_CCDS29699.1_ex1_19:21598840-21598862:-_5-2	1110059E24Rik	TGTTTACAAAAGACAGTAA	13	12	1.37353	1.35763	1.01171
1110059E24Rik_CCDS29699.1_ex1_19:21598779-21598801:-_5-1	1110059E24Rik	TTGAAGTTTGTGCCAAATG	159	175	5.56854	6.21549	0.895914
1110059E24Rik_CCDS29699.1_ex2_19:21619156-21619178:-_5-4	1110059E24Rik	CTGCAAAGAAGTTCTTGAG	130	170	4.73528	6.06647	0.780566
1110059G10Rik_CCDS23650.1_ex1_9:122948964-122948986:-_5-1	1110059G10Rik	GGAGACCTAACAGCTGAAG	196	170	6.63166	6.06647	1.09317
1110059G10Rik_CCDS23650.1_ex1_9:122948997-122949019:-_5-3	1110059G10Rik	GATGAACAGCCTCAAGTAG	220	202	7.32125	7.02016	1.04289
1110059G10Rik_CCDS23650.1_ex1_9:122948984-122949006:-_5-2	1110059G10Rik	AAGTAGTGGTTTTAAAAAA	0	0	1	1	1
1110059G10Rik_CCDS23650.1_ex2_9:122950804-122950826:-_5-4	1110059G10Rik	GGGCCCACCGTAGAGACCA	1360	1364	40.0768	41.651	0.962205
1110059G10Rik_CCDS23650.1_ex2_9:122950824-122950846:-_5-5	1110059G10Rik	AGAGAGTCGGCTACAAGGA	323	339	10.2807	11.1031	0.925931
1110059M19Rik_CCDS53063.1_ex1_X:45092030-45092052:-_5-1	1110059M19Rik	TAGCAGGTGTTAGTGTAAG	228	162	7.55111	5.82805	1.29565
1110059M19Rik_CCDS53063.1_ex1_X:45092045-45092067:-_5-2	1110059M19Rik	GGGACTCTTCCTCAATAGC	210	179	7.03392	6.3347	1.11038
1110059M19Rik_CCDS53063.1_ex1_X:45092146-45092168:+_5-4	1110059M19Rik	GAATTCTCTGGAAGCCCTA	298	280	9.56242	9.34478	1.02329
1110059M19Rik_CCDS53063.1_ex1_X:45092074-45092096:+_5-3	1110059M19Rik	GCAGAAATAAACAGCTCAG	185	186	6.3156	6.54332	0.965198
1110059M19Rik_CCDS53063.1_ex1_X:45092161-45092183:-_5-5	1110059M19Rik	TCCGATCATCAGTGCCATA	453	456	14.016	14.5901	0.960655
1110065P20Rik_CCDS51298.1_ex0_4:124849910-124849932:-_2-2	1110065P20Rik	AGCCATCTGTATCGGCCAG	209	213	7.00519	7.34799	0.953347
1110065P20Rik_CCDS51298.1_ex0_4:124849894-124849916:+_2-1	1110065P20Rik	TCCTTTGGAAGGCCACCTC	273	329	8.84409	10.8051	0.81851
1190002N15Rik_CCDS40725.1_ex2_9:94537314-94537336:-_5-1	1190002N15Rik	CGCCGCTACGCGGAGACCA	795	775	23.8427	24.0972	0.98944
1190002N15Rik_CCDS40725.1_ex2_9:94537688-94537710:+_5-5	1190002N15Rik	AGCTCGTGCCGAAGCACGC	676	664	20.4235	20.789	0.982415
1190002N15Rik_CCDS40725.1_ex2_9:94537414-94537436:-_5-2	1190002N15Rik	GCGTCTCAACGGCGACGTG	335	362	10.6255	11.7886	0.90134
1190002N15Rik_CCDS40725.1_ex2_9:94537542-94537564:+_5-3	1190002N15Rik	GCGCTTGAGCACCACGCGC	559	603	17.0617	18.9711	0.899354
1190002N15Rik_CCDS40725.1_ex2_9:94537586-94537608:-_5-4	1190002N15Rik	ACGTGTACTTCGCGCAGTA	420	493	13.0678	15.6928	0.83273
1190003K10Rik_CCDS56887.1_ex1_13:64485892-64485914:-_5-5	1190003K10Rik	CAGACTTGTTACCGAGAAC	276	208	8.93029	7.19898	1.24049
1190003K10Rik_CCDS56887.1_ex1_13:64485859-64485881:+_5-3	1190003K10Rik	TCTCAGAGCGCTTCTCCCC	790	729	23.699	22.7262	1.04281
1190003K10Rik_CCDS56887.1_ex0_13:64481841-64481863:+_5-2	1190003K10Rik	CCATTCTTCTCTAAGCCTG	670	662	20.2511	20.7294	0.976923
1190003K10Rik_CCDS56887.1_ex1_13:64485875-64485897:-_5-4	1190003K10Rik	ACTGGAAGAAGATCGCCAG	387	407	12.1197	13.1297	0.923069
1190003K10Rik_CCDS56887.1_ex0_13:64481829-64481851:-_5-1	1190003K10Rik	GAAGAATGGAAGGAGAGGC	37	53	2.06312	2.57955	0.799799
1190005I06Rik_CCDS52690.1_ex2_8:120628466-120628488:-_5-4	1190005I06Rik	CCCTCCTGTCTGAAAGGTA	331	305	10.5106	10.0898	1.0417
1190005I06Rik_CCDS52690.1_ex1_8:120611281-120611303:+_5-2	1190005I06Rik	CAGGACGGGGGCCTCGTCG	107	98	4.07443	3.92067	1.03922
1190005I06Rik_CCDS52690.1_ex2_8:120628494-120628516:-_5-5	1190005I06Rik	CCGCAGAGGCGACGCCATG	508	529	15.5963	16.7657	0.930254
1190005I06Rik_CCDS52690.1_ex1_8:120611220-120611242:+_5-1	1190005I06Rik	CCATGCCCGTCGGGGTTGG	769	835	23.0956	25.8853	0.892229
1190005I06Rik_CCDS52690.1_ex1_8:120611293-120611315:-_5-3	1190005I06Rik	AGCAACAACAACCACGACG	190	220	6.45926	7.55661	0.854783
1190007I07Rik_CCDS48653.1_ex1_10:82622707-82622729:-_5-4	1190007I07Rik	TGGTACTATCGGCCTGACC	257	199	8.38437	6.93075	1.20973
1190007I07Rik_CCDS48653.1_ex0_10:82620189-82620211:-_5-2	1190007I07Rik	CTGAAATTCCACCAAAGCC	293	242	9.41875	8.21227	1.14691
1190007I07Rik_CCDS48653.1_ex1_10:82622694-82622716:+_5-3	1190007I07Rik	CTACAGCACTCACCAGGTC	634	588	19.2167	18.524	1.03739
1190007I07Rik_CCDS48653.1_ex1_10:82622719-82622741:+_5-5	1190007I07Rik	ATAGTACCAATGCACCACC	300	286	9.61988	9.5236	1.01011
1190007I07Rik_CCDS48653.1_ex0_10:82620171-82620193:+_5-1	1190007I07Rik	GCTCCGTTTTGAGTTCTCC	271	267	8.78663	8.95734	0.980941
1200011I18Rik_CCDS27283.1_ex5_14:76106070-76106092:-_5-4	1200011I18Rik	CCTCCTGGGTTTAAGAAGC	336	279	10.6543	9.31498	1.14378
1200011I18Rik_CCDS27283.1_ex6_14:76107423-76107445:+_5-5	1200011I18Rik	TGTAATTAGGGGGCAGAGC	400	357	12.4932	11.6396	1.07333
1200011I18Rik_CCDS27283.1_ex3_14:76099139-76099161:-_5-1	1200011I18Rik	TTGGACCAATGCCTGCAAA	185	165	6.3156	5.91746	1.06728
1200011I18Rik_CCDS27283.1_ex5_14:76106039-76106061:+_5-3	1200011I18Rik	TTCTAATTTATCACCTGGG	395	364	12.3495	11.8482	1.04231
1200011I18Rik_CCDS27283.1_ex4_14:76102507-76102529:+_5-2	1200011I18Rik	GAGACTTAATGAAACCAGG	165	170	5.74094	6.06647	0.946338
1200014J11Rik_CCDS24994.1_ex8_11:73070815-73070837:-_5-5	1200014J11Rik	ACATCCCGCTGAATGCGAC	368	306	11.5737	10.1197	1.14369
1200014J11Rik_CCDS24994.1_ex1_11:73049903-73049925:+_5-3	1200014J11Rik	GGGATCGATGTCACCTCCA	282	242	9.10269	8.21227	1.10843
1200014J11Rik_CCDS24994.1_ex2_11:73053451-73053473:-_5-4	1200014J11Rik	GCTCGAAAGTGGAAGCGCT	323	285	10.2807	9.49379	1.08289
1200014J11Rik_CCDS24994.1_ex0_11:73048031-73048053:+_5-1	1200014J11Rik	GGCGAGCTGGAAATCGTGC	270	241	8.7579	8.18247	1.07032
1200014J11Rik_CCDS24994.1_ex0_11:73048050-73048072:-_5-2	1200014J11Rik	CCTTTAGGGAGCGCCGCAC	568	523	17.3203	16.5869	1.04422
1300002K09Rik_CCDS18141.1_ex3_4:45864887-45864909:+_5-1	1300002K09Rik	GGGGACTTTTAGTAACCGA	124	92	4.56289	3.74186	1.21942
1300002K09Rik_CCDS18141.1_ex8_4:45870807-45870829:-_5-3	1300002K09Rik	GGGTCCCACTCATACACCC	396	332	12.3782	10.8945	1.13619
1300002K09Rik_CCDS18141.1_ex9_4:45873643-45873665:-_5-4	1300002K09Rik	ACTCAATGACGATGAACTG	283	291	9.13142	9.67261	0.94405
1300002K09Rik_CCDS18141.1_ex3_4:45864976-45864998:-_5-2	1300002K09Rik	CCCACTGAGGAACCGTCAG	206	220	6.91899	7.55661	0.91562
1300002K09Rik_CCDS18141.1_ex9_4:45873726-45873748:-_5-5	1300002K09Rik	CGTCTCGTTCATATGGGTG	675	714	20.3947	22.2792	0.915417
1300017J02Rik_CCDS23452.1_ex9_9:103269610-103269632:+_5-1	1300017J02Rik	CCTCTTTTAAGATTCCGAA	172	138	5.94207	5.11278	1.1622
1300017J02Rik_CCDS23452.1_ex10_9:103272570-103272592:-_5-3	1300017J02Rik	GAATATGAACAGTGCTACC	171	152	5.91333	5.53002	1.06931
1300017J02Rik_CCDS23452.1_ex15_9:103282496-103282518:+_5-5	1300017J02Rik	AGATGTCCCGGATGCACTC	651	640	19.7051	20.0738	0.981636
1300017J02Rik_CCDS23452.1_ex12_9:103277473-103277495:+_5-4	1300017J02Rik	CCAAAGTATGGTTCCCGGG	542	546	16.5733	17.2723	0.959527
1300017J02Rik_CCDS23452.1_ex9_9:103269723-103269745:-_5-2	1300017J02Rik	TTTGGCTCCCCTCACGGGG	1309	1357	38.6114	41.4424	0.93169
1500009L16Rik_CCDS48656.1_ex3_10:83758135-83758157:+_4-4	1500009L16Rik	ACTATGGAGGAGTGTATGT	133	100	4.82148	3.98028	1.21134
1500009L16Rik_CCDS48656.1_ex2_10:83757456-83757478:+_4-2	1500009L16Rik	GATAACGGAAGACGACAAG	0	0	1	1	1
1500009L16Rik_CCDS48656.1_ex3_10:83758123-83758145:+_4-3	1500009L16Rik	TTTCTTAAAGAAACTATGG	0	0	1	1	1
1500009L16Rik_CCDS48656.1_ex2_10:83757442-83757464:+_4-1	1500009L16Rik	AGAACAGAAGACTCGATAA	0	0	1	1	1
1500012F01Rik_CCDS38338.1_ex2_2:167065732-167065754:-_2-2	1500012F01Rik	GCATTCTGCATAGCCTTGT	552	554	16.8606	17.5107	0.962871
1500012F01Rik_CCDS38338.1_ex2_2:167065719-167065741:-_2-1	1500012F01Rik	CCTTGTGGGGCTGGGCAGC	626	671	18.9868	20.9977	0.904235
1500015O10Rik_CCDS14925.1_ex2_1:43738629-43738651:+_5-2	1500015O10Rik	GCGTGCCAAACGACAGCTG	496	405	15.2515	13.0701	1.1669
1500015O10Rik_CCDS14925.1_ex2_1:43738681-43738703:+_5-5	1500015O10Rik	TACCAGCAGTTCCTCTACA	313	276	9.99341	9.22557	1.08323
1500015O10Rik_CCDS14925.1_ex2_1:43738654-43738676:-_5-4	1500015O10Rik	CTGTACCTCAGGCCGCGTA	880	844	26.285	26.1535	1.00503
1500015O10Rik_CCDS14925.1_ex2_1:43738641-43738663:+_5-3	1500015O10Rik	ACAGCTGTGGGACCGTACG	366	358	11.5163	11.6694	0.986877
1500015O10Rik_CCDS14925.1_ex2_1:43738562-43738584:-_5-1	1500015O10Rik	CATTAGTCTTTGACGGGAC	221	232	7.34998	7.91424	0.928703
1600002H07Rik_CCDS28479.1_ex7_17:24220239-24220261:+_5-4	1600002H07Rik	GCTAACGTTTACCTGGACT	306	271	9.79228	9.07655	1.07885
1600002H07Rik_CCDS28479.1_ex6_17:24219898-24219920:+_5-3	1600002H07Rik	GTGGCCCGCTGTATACCCT	565	522	17.2341	16.5571	1.04089
1600002H07Rik_CCDS28479.1_ex6_17:24219858-24219880:+_5-2	1600002H07Rik	TGATCGTAGTCTGTGCTCA	844	851	25.2506	26.3622	0.957835
1600002H07Rik_CCDS28479.1_ex8_17:24220527-24220549:+_5-5	1600002H07Rik	CAGCCTCCTGGAAACGCGC	826	834	24.7334	25.8555	0.956601
1600002H07Rik_CCDS28479.1_ex6_17:24219795-24219817:-_5-1	1600002H07Rik	GGGTATGGACCAGACCTCA	365	425	11.4875	13.6662	0.840581
1600002K03Rik_CCDS24012.1_ex0_10:80173163-80173185:-_5-5	1600002K03Rik	GCTAACGCACCTAAAAGCC	171	135	5.91333	5.02338	1.17716
1600002K03Rik_CCDS24012.1_ex0_10:80173064-80173086:+_5-2	1600002K03Rik	AACGGGAGGCTCCCGGACA	404	417	12.6081	13.4278	0.938959
1600002K03Rik_CCDS24012.1_ex0_10:80173145-80173167:+_5-4	1600002K03Rik	TCGCTTTACTTCCTCATCC	388	403	12.1484	13.0105	0.933735
1600002K03Rik_CCDS24012.1_ex0_10:80173107-80173129:+_5-3	1600002K03Rik	GCTTGTTCTACGTAATCAC	230	254	7.60858	8.56991	0.887825
1600002K03Rik_CCDS24012.1_ex0_10:80173051-80173073:+_5-1	1600002K03Rik	TTATAACCACACAAACGGG	121	139	4.47669	5.14259	0.870513
1600012H06Rik_CCDS37444.1_ex0_17:14943712-14943734:+_5-1	1600012H06Rik	TCCTTCTGCACGTGGTCCA	616	503	18.6995	15.9908	1.16939
1600012H06Rik_CCDS37444.1_ex0_17:14943825-14943847:-_5-3	1600012H06Rik	AGTGCTGTCCGACACGTAC	779	704	23.383	21.9812	1.06377
1600012H06Rik_CCDS37444.1_ex0_17:14943759-14943781:+_5-2	1600012H06Rik	TACTTGCGGTTGAACCATG	260	257	8.47057	8.65931	0.978203
1600012H06Rik_CCDS37444.1_ex0_17:14943847-14943869:-_5-4	1600012H06Rik	AGTCGTCGAAGCTCGGGTG	305	308	9.76355	10.1793	0.959161
1600012H06Rik_CCDS37444.1_ex0_17:14943924-14943946:-_5-5	1600012H06Rik	TCCTATCCCGACCGGTCGC	347	410	10.9703	13.2191	0.829882
1600014C23Rik_CCDS57097.1_ex1_17:45733649-45733671:+_5-3	1600014C23Rik	CCAGTGGGTAGACTGGGGA	443	411	13.7287	13.2489	1.03621
1600014C23Rik_CCDS57097.1_ex1_17:45733705-45733727:-_5-5	1600014C23Rik	GTTCGACCCATCTACAGAG	270	279	8.7579	9.31498	0.940195
1600014C23Rik_CCDS57097.1_ex1_17:45733594-45733616:+_5-1	1600014C23Rik	AGGCAGGGTTCCTTGCTGG	647	678	19.5902	21.2063	0.923793
1600014C23Rik_CCDS57097.1_ex1_17:45733635-45733657:+_5-2	1600014C23Rik	CCTTTCCGGGACTCCCAGT	381	414	11.9473	13.3384	0.895707
1600014C23Rik_CCDS57097.1_ex1_17:45733670-45733692:+_5-4	1600014C23Rik	GGGGCACTGGCCGAAAGAC	239	274	7.86717	9.16596	0.858303
1600014K23Rik_CCDS53125.1_ex0_X:85269909-85269931:+_5-5	1600014K23Rik	ATGGAGTGCGCGTTCCATC	394	320	12.3208	10.5369	1.1693
1600014K23Rik_CCDS53125.1_ex0_X:85269719-85269741:-_5-1	1600014K23Rik	TTATTGCAGAACGAGGCCA	323	285	10.2807	9.49379	1.08289
1600014K23Rik_CCDS53125.1_ex0_X:85269855-85269877:-_5-4	1600014K23Rik	TTGATTGGCAATTCTCCCA	299	282	9.59115	9.40438	1.01986
1600014K23Rik_CCDS53125.1_ex0_X:85269777-85269799:-_5-2	1600014K23Rik	CCACTTCTGAGACTGACGC	561	562	17.1192	17.7492	0.964507
1600014K23Rik_CCDS53125.1_ex0_X:85269824-85269846:-_5-3	1600014K23Rik	CCCTGGCGCTCGGTCAGCA	1295	1332	38.2092	40.6973	0.938862
1600015I10Rik_CCDS39484.2_ex0_6:48930492-48930514:+_5-3	1600015I10Rik	GCCTGGGCACGATCCATCC	546	509	16.6882	16.1696	1.03207
1600015I10Rik_CCDS39484.2_ex0_6:48930550-48930572:+_5-4	1600015I10Rik	ATCTACCGTACGCTGACAG	369	370	11.6025	12.027	0.964699
1600015I10Rik_CCDS39484.2_ex0_6:48930189-48930211:-_5-1	1600015I10Rik	CTCAGGTCTGCGAATACCC	602	607	18.2972	19.0903	0.958458
1600015I10Rik_CCDS39484.2_ex0_6:48930458-48930480:-_5-2	1600015I10Rik	CTCGCATGTAGATTGGTAA	428	445	13.2977	14.2622	0.932371
1600015I10Rik_CCDS39484.2_ex0_6:48931003-48931025:+_5-5	1600015I10Rik	GTTTCTAGCTATAACGTAG	52	81	2.49411	3.41403	0.730549
1600016N20Rik_CCDS40181.1_ex6_7:141212021-141212043:+_5-2	1600016N20Rik	GGTATACGTTTCGGAGGTC	427	376	13.269	12.2058	1.0871
1600016N20Rik_CCDS40181.1_ex12_7:141213912-141213934:+_5-4	1600016N20Rik	AGCTTAGCGCTCTGAGAAT	270	266	8.7579	8.92754	0.980998
1600016N20Rik_CCDS40181.1_ex7_7:141212401-141212423:+_5-3	1600016N20Rik	TCCGAATAGAAATTCAAGT	42	43	2.20678	2.28152	0.967243
1600016N20Rik_CCDS40181.1_ex6_7:141211850-141211872:-_5-1	1600016N20Rik	ACGACTGGCCACCCATCCC	281	285	9.07396	9.49379	0.955778
1600016N20Rik_CCDS40181.1_ex12_7:141213934-141213956:+_5-5	1600016N20Rik	AAGGAGCCACTCTGTCGAC	385	407	12.0622	13.1297	0.918692
1600029D21Rik_CCDS40619.1_ex0_9:50494643-50494665:+_5-1	1600029D21Rik	AGTGATAATGGGTCCTGCG	669	588	20.2223	18.524	1.09168
1600029D21Rik_CCDS40619.1_ex1_9:50499129-50499151:+_5-3	1600029D21Rik	ATCCTGAAAGCAGTGAAGG	144	135	5.13754	5.02338	1.02273
1600029D21Rik_CCDS40619.1_ex1_9:50499102-50499124:-_5-2	1600029D21Rik	ACTGACTGAATCGTTCACG	276	283	8.93029	9.43419	0.946589
1600029D21Rik_CCDS40619.1_ex2_9:50501076-50501098:-_5-5	1600029D21Rik	TGTGCGATTGACGACGATG	716	739	21.5728	23.0243	0.936959
1600029D21Rik_CCDS40619.1_ex1_9:50499219-50499241:+_5-4	1600029D21Rik	TTGACATCCCAAAGCCAGT	343	400	10.8554	12.9211	0.840129
1700001C02Rik_CCDS19158.1_ex1_5:30480394-30480416:-_5-1	1700001C02Rik	GGAAGCCACACCGGGAACA	362	305	11.4013	10.0898	1.12998
1700001C02Rik_CCDS19158.1_ex1_5:30480488-30480510:+_5-3	1700001C02Rik	GCTATGCGCTCCTCAGTGG	18	16	1.51719	1.47684	1.02732
1700001C02Rik_CCDS19158.1_ex1_5:30480594-30480616:-_5-5	1700001C02Rik	TGGTTGGATCGGCTGTAGG	270	261	8.7579	8.77853	0.99765
1700001C02Rik_CCDS19158.1_ex1_5:30480552-30480574:+_5-4	1700001C02Rik	GACTGATAACTCACAGAAC	172	176	5.94207	6.24529	0.951448
1700001C02Rik_CCDS19158.1_ex1_5:30480414-30480436:-_5-2	1700001C02Rik	CCATAAGAAGAGCCAAAGG	370	417	11.6312	13.4278	0.866205
1700001C19Rik_CCDS28849.1_ex2_17:47436606-47436628:-_5-3	1700001C19Rik	AAATGCGAGCTACCTGGAC	413	362	12.8667	11.7886	1.09145
1700001C19Rik_CCDS28849.1_ex2_17:47436620-47436642:+_5-4	1700001C19Rik	CGCATTTCCAGGCGAGCGG	555	554	16.9468	17.5107	0.967794
1700001C19Rik_CCDS28849.1_ex1_17:47433338-47433360:+_5-2	1700001C19Rik	GAAAGCATTCTCTGCACAG	443	475	13.7287	15.1563	0.905807
1700001C19Rik_CCDS28849.1_ex0_17:47413806-47413828:+_5-1	1700001C19Rik	TCTGGGACAATGCCGTCAG	542	595	16.5733	18.7327	0.884726
1700001C19Rik_CCDS28849.1_ex2_17:47436654-47436676:+_5-5	1700001C19Rik	CACCTGTCGCCGGGTGCGC	1053	1185	31.2558	36.3163	0.860655
1700001J03Rik_CCDS51699.1_ex3_5:146184785-146184807:+_5-2	1700001J03Rik	CTAGCGTACGATGGGTACA	301	245	9.64862	8.30168	1.16225
1700001J03Rik_CCDS51699.1_ex3_5:146184896-146184918:+_5-5	1700001J03Rik	TAGTTGAATCGGGGGCGCC	261	240	8.4993	8.15267	1.04252
1700001J03Rik_CCDS51699.1_ex3_5:146184834-146184856:+_5-3	1700001J03Rik	CATTATGCTGAACAGCAGC	166	173	5.76967	6.15588	0.937261
1700001J03Rik_CCDS51699.1_ex3_5:146184745-146184767:+_5-1	1700001J03Rik	CACTCACGTTGTCATCAGC	336	386	10.6543	12.5039	0.852078
1700001J03Rik_CCDS51699.1_ex3_5:146184877-146184899:-_5-4	1700001J03Rik	TATAACAGCCCAGAATACG	51	70	2.46538	3.08619	0.798841
1700001K19Rik_CCDS49175.1_ex1_12:110668680-110668702:-_5-1	1700001K19Rik	GGGTGAACTAAAGACCAAC	67	59	2.92511	2.75836	1.06045
1700001K19Rik_CCDS49175.1_ex1_12:110668720-110668742:+_5-2	1700001K19Rik	CATGGACTTCGAGGGCTGC	552	531	16.8606	16.8253	1.0021
1700001K19Rik_CCDS49175.1_ex1_12:110668778-110668800:-_5-3	1700001K19Rik	GTGGAAGACTCGCTCCCAA	0	0	1	1	1
1700001K19Rik_CCDS49175.1_ex1_12:110668844-110668866:+_5-4	1700001K19Rik	GTTGCGGTTCCTATCACCC	456	465	14.1022	14.8583	0.949115
1700001K19Rik_CCDS49175.1_ex1_12:110668895-110668917:+_5-5	1700001K19Rik	GCGATAGTTGGAATGACCT	189	203	6.43053	7.04996	0.912136
1700001L19Rik_CCDS49306.1_ex1_13:68611253-68611275:-_5-5	1700001L19Rik	CTCATTAATATGGAGCCCC	284	205	9.16016	7.10957	1.28843
1700001L19Rik_CCDS49306.1_ex0_13:68597701-68597723:+_5-3	1700001L19Rik	GCAGCTACTTCAGTCGCGA	701	614	21.1418	19.2989	1.09549
1700001L19Rik_CCDS49306.1_ex0_13:68597615-68597637:-_5-1	1700001L19Rik	GGTCGGGGTTTGCCACGCA	542	532	16.5733	16.8551	0.98328
1700001L19Rik_CCDS49306.1_ex0_13:68597660-68597682:+_5-2	1700001L19Rik	TTTCAGCTACATCCCACCA	366	378	11.5163	12.2655	0.938919
1700001L19Rik_CCDS49306.1_ex1_13:68611175-68611197:-_5-4	1700001L19Rik	CTTAAAAACACAGTCATAG	91	128	3.6147	4.81476	0.750754
1700001O22Rik_CCDS15885.1_ex6_2:30801408-30801430:-_5-5	1700001O22Rik	GCGAGATGTAGACGGCGCG	408	337	12.723	11.0435	1.15208
1700001O22Rik_CCDS15885.1_ex6_2:30801227-30801249:-_5-2	1700001O22Rik	CGCGACAACCCTGACTCCC	489	409	15.0504	13.1893	1.1411
1700001O22Rik_CCDS15885.1_ex6_2:30801337-30801359:-_5-4	1700001O22Rik	CGAACGCTCGGCGAGACCG	632	572	19.1592	18.0472	1.06162
1700001O22Rik_CCDS15885.1_ex6_2:30801312-30801334:+_5-3	1700001O22Rik	GGCAGTAGCAGTGCGCGCG	619	568	18.7857	17.928	1.04784
1700001O22Rik_CCDS15885.1_ex6_2:30801130-30801152:+_5-1	1700001O22Rik	CGGCCTCACGGTCCGCCTC	533	567	16.3147	17.8982	0.911526
1700001P01Rik_CCDS36297.1_ex2_11:97775736-97775758:+_5-5	1700001P01Rik	GGAATTGCAGACCACAGCT	489	421	15.0504	13.547	1.11098
1700001P01Rik_CCDS36297.1_ex2_11:97775690-97775712:+_5-3	1700001P01Rik	CCGGAAGTACCGACGACTG	405	392	12.6368	12.6827	0.996385
1700001P01Rik_CCDS36297.1_ex2_11:97775672-97775694:+_5-2	1700001P01Rik	GGGCGGAACCACGCGGCTC	415	418	12.9242	13.4576	0.960365
1700001P01Rik_CCDS36297.1_ex2_11:97775652-97775674:+_5-1	1700001P01Rik	TGATCAGTTTTCCGCAAAA	126	132	4.62035	4.93397	0.936437
1700001P01Rik_CCDS36297.1_ex2_11:97775717-97775739:-_5-4	1700001P01Rik	CCGCCTTATAATCCTCAAC	315	330	10.0509	10.8349	0.927638
1700003E16Rik_CCDS51818.1_ex2_6:83161342-83161364:-_5-2	1700003E16Rik	AATCCGTAGTGCATGCCAG	551	485	16.8319	15.4543	1.08913
1700003E16Rik_CCDS51818.1_ex3_6:83161770-83161792:+_5-4	1700003E16Rik	CTTTACGATCTACGGCGGA	850	801	25.423	24.872	1.02215
1700003E16Rik_CCDS51818.1_ex2_6:83161399-83161421:-_5-3	1700003E16Rik	CCTCTACACAAACGGGCGC	328	340	10.4244	11.1329	0.936357
1700003E16Rik_CCDS51818.1_ex3_6:83161916-83161938:-_5-5	1700003E16Rik	GTCCCCTGCCGCGTCTGGC	1851	1963	54.1847	59.5029	0.910623
1700003E16Rik_CCDS51818.1_ex1_6:83160981-83161003:+_5-1	1700003E16Rik	CGCAGGTGGACATCGTGCC	666	761	20.1361	23.6799	0.850347
1700003F12Rik_CCDS16933.1_ex2_2:154549545-154549567:+_5-3	1700003F12Rik	ATCGTGCTGCTTTTCCCGC	748	690	22.4922	21.5639	1.04305
1700003F12Rik_CCDS16933.1_ex0_2:154549033-154549055:+_5-1	1700003F12Rik	GTTCTTCAGCCATCTCAAG	362	359	11.4013	11.6992	0.974539
1700003F12Rik_CCDS16933.1_ex2_2:154549603-154549625:-_5-4	1700003F12Rik	GCCGCACCGGCCTCACAAA	383	403	12.0047	13.0105	0.922693
1700003F12Rik_CCDS16933.1_ex2_2:154549615-154549637:-_5-5	1700003F12Rik	GGTCCTCAGTTGGCCGCAC	683	754	20.6246	23.4713	0.878716
1700003F12Rik_CCDS16933.1_ex1_2:154549359-154549381:-_5-2	1700003F12Rik	GCGGGGGTTCTCACCCACA	122	149	4.50542	5.44061	0.828109
1700003M02Rik_CCDS18031.2_ex5_4:34721462-34721484:+_5-3	1700003M02Rik	CGAATTCCGGTAACAATCA	127	111	4.64908	4.30811	1.07915
1700003M02Rik_CCDS18031.2_ex7_4:34724814-34724836:-_5-5	1700003M02Rik	ATATGAACTATACAAGTCG	83	72	3.38483	3.1458	1.07599
1700003M02Rik_CCDS18031.2_ex6_4:34722756-34722778:-_5-4	1700003M02Rik	TCACCGGGTCTTAGAATCC	310	291	9.90721	9.67261	1.02425
1700003M02Rik_CCDS18031.2_ex4_4:34719686-34719708:+_5-1	1700003M02Rik	GGCCGTGTAGCGAAACGCC	347	338	10.9703	11.0733	0.990698
1700003M02Rik_CCDS18031.2_ex4_4:34719757-34719779:+_5-2	1700003M02Rik	TCGCTTCGTGGAGAATGGC	313	341	9.99341	11.1627	0.895247
1700006A11Rik_CCDS51064.1_ex6_3:124414354-124414376:+_5-2	1700006A11Rik	GGCAGACATAGGATACATG	184	155	6.28686	5.61943	1.11877
1700006A11Rik_CCDS51064.1_ex6_3:124414334-124414356:+_5-1	1700006A11Rik	ATCCCGAGTTGCAGGAACG	257	231	8.38437	7.88444	1.06341
1700006A11Rik_CCDS51064.1_ex9_3:124419820-124419842:-_5-4	1700006A11Rik	CCCTGCCAGTTACTAAGAG	262	262	8.52803	8.80833	0.968178
1700006A11Rik_CCDS51064.1_ex8_3:124419290-124419312:-_5-3	1700006A11Rik	ATGCCACGCCCTAAAAGAA	177	190	6.08573	6.66253	0.913427
1700006A11Rik_CCDS51064.1_ex9_3:124419875-124419897:-_5-5	1700006A11Rik	ATAACTCAAGTATTCCACA	17	23	1.48846	1.68546	0.883116
1700006E09Rik_CCDS48938.1_ex2_11:101988528-101988550:-_5-4	1700006E09Rik	TCATTCCAGCAGTCCACCT	488	413	15.0217	13.3085	1.12872
1700006E09Rik_CCDS48938.1_ex1_11:101987952-101987974:-_5-2	1700006E09Rik	GAGGTTTGGTATCGACGGC	553	480	16.8893	15.3053	1.10349
1700006E09Rik_CCDS48938.1_ex0_11:101987216-101987238:+_5-1	1700006E09Rik	ACAAAAATAGAGTACAAAT	10	9	1.28733	1.26823	1.01506
1700006E09Rik_CCDS48938.1_ex2_11:101988543-101988565:+_5-5	1700006E09Rik	GAATGAGTATCTTTCAAAA	11	14	1.31606	1.41724	0.92861
1700006E09Rik_CCDS48938.1_ex2_11:101988442-101988464:-_5-3	1700006E09Rik	GATTCTCTTTTGTTCACCC	404	492	12.6081	15.663	0.804963
1700007B14Rik_CCDS52603.1_ex2_8:75577830-75577852:+_5-1	1700007B14Rik	TAATGTAGTTCAAGAACAT	34	31	1.97692	1.92389	1.02757
1700007B14Rik_CCDS52603.1_ex2_8:75577890-75577912:-_5-2	1700007B14Rik	TCAATTAAAGCTGTGCACT	339	343	10.7405	11.2224	0.95706
1700007B14Rik_CCDS52603.1_ex5_8:75669432-75669454:-_5-5	1700007B14Rik	GCAGATCCATGAGGCAAAT	284	299	9.16016	9.91103	0.924239
1700007B14Rik_CCDS52603.1_ex2_8:75577940-75577962:-_5-3	1700007B14Rik	CTTTTATATTCGACACATG	218	239	7.26378	8.12286	0.894239
1700007B14Rik_CCDS52603.1_ex4_8:75629748-75629770:-_5-4	1700007B14Rik	AAGAGGCCAGATTATGCAA	112	149	4.21809	5.44061	0.775297
1700007G11Rik_CCDS19456.1_ex0_5:98329440-98329462:+_5-1	1700007G11Rik	ACGGTCGACCTGTACTACC	308	204	9.84975	7.07977	1.39125
1700007G11Rik_CCDS19456.1_ex2_5:98498328-98498350:+_5-5	1700007G11Rik	CTGAAAGCCCTGGCGATGA	533	441	16.3147	14.143	1.15355
1700007G11Rik_CCDS19456.1_ex2_5:98498285-98498307:+_5-4	1700007G11Rik	TAGGACACTGACAAGCGCG	383	344	12.0047	11.2522	1.06688
1700007G11Rik_CCDS19456.1_ex1_5:98346253-98346275:+_5-3	1700007G11Rik	TGGTGGAGCTAGGCTACCG	230	234	7.60858	7.97385	0.954191
1700007G11Rik_CCDS19456.1_ex0_5:98329458-98329480:-_5-2	1700007G11Rik	CGGACCCGCGCTTACCTCC	417	446	12.9816	14.292	0.908313
1700007K09Rik_CCDS21912.1_ex0_7:131326311-131326333:-_5-2	1700007K09Rik	TTCTTAAGAATCGCAAAGG	353	333	11.1427	10.9243	1.01999
1700007K09Rik_CCDS21912.1_ex1_7:131327191-131327213:-_5-4	1700007K09Rik	CAAGGCTCTGAAGTCCCCT	608	576	18.4696	18.1664	1.01669
1700007K09Rik_CCDS21912.1_ex0_7:131326265-131326287:+_5-1	1700007K09Rik	TCTCATGGGGGTCCTTGCA	783	804	23.4979	24.9614	0.941368
1700007K09Rik_CCDS21912.1_ex1_7:131327176-131327198:+_5-3	1700007K09Rik	ATTGTTCATTCTTACCCAG	160	189	5.59727	6.63273	0.843887
1700007K09Rik_CCDS21912.1_ex1_7:131327208-131327230:-_5-5	1700007K09Rik	CTTTACTCCAAAATATCCA	90	115	3.58597	4.42732	0.809963
1700007K13Rik_CCDS15837.1_ex2_2:28466066-28466088:-_5-4	1700007K13Rik	TAGCGAGAAGCTCCCAGTC	294	277	9.44749	9.25537	1.02076
1700007K13Rik_CCDS15837.1_ex2_2:28466084-28466106:+_5-5	1700007K13Rik	CTAATGCGGTAGTAGTCGC	396	387	12.3782	12.5337	0.987599
1700007K13Rik_CCDS15837.1_ex2_2:28466028-28466050:-_5-2	1700007K13Rik	GGTTTCATGGCTACGGGTA	419	414	13.0391	13.3384	0.977565
1700007K13Rik_CCDS15837.1_ex2_2:28466051-28466073:-_5-3	1700007K13Rik	AGTCAGGTTCAACAACCCG	520	516	15.9411	16.3782	0.973312
1700007K13Rik_CCDS15837.1_ex1_2:28465137-28465159:+_5-1	1700007K13Rik	GGCATCTCATGCACCGTGG	422	448	13.1253	14.3516	0.91455
1700008A04Rik_CCDS48767.1_ex3_11:32824431-32824453:-_5-5	1700008A04Rik	AAGTCACCACTGTGATGAC	131	124	4.76402	4.69554	1.01458
1700008A04Rik_CCDS48767.1_ex1_11:32821870-32821892:+_5-2	1700008A04Rik	TGAAAGTGGTTGCAGTCCT	334	317	10.5968	10.4475	1.01429
1700008A04Rik_CCDS48767.1_ex0_11:32820638-32820660:-_5-1	1700008A04Rik	AGAGCCATTAAGGACCCTC	167	171	5.7984	6.09628	0.951138
1700008A04Rik_CCDS48767.1_ex1_11:32821887-32821909:-_5-3	1700008A04Rik	GAAGTGTCAGGACAGACCA	325	367	10.3382	11.9376	0.866019
1700008A04Rik_CCDS48767.1_ex2_11:32822095-32822117:+_5-4	1700008A04Rik	ACCTGATATCCCCATACCC	190	237	6.45926	8.06326	0.801073
1700008F21Rik_CCDS52713.1_ex0_8:129072559-129072581:-_7-1	1700008F21Rik	ATTTTATCAGGTGTCGACT	435	336	13.4988	11.0137	1.22564
1700008F21Rik_CCDS52713.1_ex8_8:129145558-129145580:+_7-3	1700008F21Rik	TGAAGAAAAACCTGCTAGA	107	91	4.07443	3.71205	1.09762
1700008F21Rik_CCDS52713.1_ex8_8:129145591-129145613:+_7-5	1700008F21Rik	GGCTGAGAGATCCCGAGGT	525	464	16.0848	14.8285	1.08472
1700008F21Rik_CCDS52713.1_ex8_8:129145571-129145593:+_7-4	1700008F21Rik	GCTAGAAGGTGAAATACAA	32	28	1.91945	1.83448	1.04632
1700008F21Rik_CCDS52713.1_ex11_8:129178236-129178258:-_7-7	1700008F21Rik	CATCTCTGACTTTTGAGGT	658	616	19.9063	19.3585	1.0283
1700008F21Rik_CCDS52713.1_ex0_8:129072645-129072667:-_7-2	1700008F21Rik	AATCTTTCATCATAGTCGA	104	101	3.98823	4.01008	0.99455
1700008F21Rik_CCDS52713.1_ex9_8:129163852-129163874:+_7-6	1700008F21Rik	TAGAGCGAACTAAGAAACC	46	45	2.32172	2.34113	0.991709
1700008I05Rik_CCDS41129.1_ex5_X:135664560-135664582:+_5-4	1700008I05Rik	TTCTTAGAAGATTCTGACG	122	88	4.50542	3.62264	1.24368
1700008I05Rik_CCDS41129.1_ex6_X:135665495-135665517:+_5-5	1700008I05Rik	GTACATTGTCTCCACGAAT	414	350	12.8954	11.431	1.12811
1700008I05Rik_CCDS41129.1_ex5_X:135664435-135664457:+_5-3	1700008I05Rik	TCTAATTGGTGCGCACATG	626	603	18.9868	18.9711	1.00083
1700008I05Rik_CCDS41129.1_ex4_X:135660549-135660571:+_5-2	1700008I05Rik	TTTCATCAGGCCTAAAACT	25	30	1.71832	1.89408	0.907206
1700008I05Rik_CCDS41129.1_ex3_X:135659193-135659215:-_5-1	1700008I05Rik	ACTTGATTGCACCACAAAA	100	110	3.87329	4.27831	0.905334
1700008O03Rik_CCDS52230.1_ex1_7:44361078-44361100:+_5-2	1700008O03Rik	GACATTCATATTCTCGTAG	71	59	3.04004	2.75836	1.10212
1700008O03Rik_CCDS52230.1_ex2_7:44362741-44362763:+_5-4	1700008O03Rik	TTCCGAGATGACCTGCCGC	1000	889	29.7329	27.4947	1.08141
1700008O03Rik_CCDS52230.1_ex3_7:44362930-44362952:+_5-5	1700008O03Rik	GGGAGTACTCACGAGGACT	327	307	10.3957	10.1495	1.02426
1700008O03Rik_CCDS52230.1_ex1_7:44361062-44361084:-_5-1	1700008O03Rik	ATGTCATCTGCGGTACTGC	608	573	18.4696	18.077	1.02172
1700008O03Rik_CCDS52230.1_ex2_7:44362648-44362670:+_5-3	1700008O03Rik	CACCGAAGTCTCCATGCAA	387	375	12.1197	12.176	0.995369
1700008P02Rik_CCDS50858.1_ex2_3:6620144-6620166:+_5-4	1700008P02Rik	AAGGAAAGTTTAGTAAGGC	85	75	3.4423	3.23521	1.06401
1700008P02Rik_CCDS50858.1_ex2_3:6620049-6620071:+_5-2	1700008P02Rik	CTACGGAACTGGTTGATGG	451	447	13.9586	14.3218	0.974634
1700008P02Rik_CCDS50858.1_ex2_3:6620020-6620042:+_5-1	1700008P02Rik	GTGGCTAGTTTTCTGATCA	257	264	8.38437	8.86793	0.94547
1700008P02Rik_CCDS50858.1_ex2_3:6620261-6620283:+_5-5	1700008P02Rik	TGGTGACAAGCCTGAACGT	546	567	16.6882	17.8982	0.932396
1700008P02Rik_CCDS50858.1_ex2_3:6620109-6620131:+_5-3	1700008P02Rik	AATGGGCGGGAGGTTCGAA	256	269	8.35563	9.01695	0.926659
1700009N14Rik_CCDS38709.1_ex0_4:39451224-39451246:-_5-5	1700009N14Rik	TGAAATGTCGTAATACTGA	62	52	2.78144	2.54974	1.09087
1700009N14Rik_CCDS38709.1_ex0_4:39451100-39451122:-_5-4	1700009N14Rik	ACCAGATCCCTATGCCAGT	548	525	16.7457	16.6465	1.00596
1700009N14Rik_CCDS38709.1_ex0_4:39451027-39451049:+_5-3	1700009N14Rik	GCTATTACATCCAAGCCCA	352	361	11.114	11.7588	0.945164
1700009N14Rik_CCDS38709.1_ex0_4:39450882-39450904:-_5-1	1700009N14Rik	TTCAAATTCACCAGTCAAG	162	179	5.65474	6.3347	0.892661
1700009N14Rik_CCDS38709.1_ex0_4:39450965-39450987:+_5-2	1700009N14Rik	GCCCATCAAGTTTAACGTC	264	309	8.5855	10.2091	0.840969
1700009P17Rik_CCDS35771.1_ex3_1:171126040-171126062:-_5-3	1700009P17Rik	TGCCCATGAAGGAACCCCA	145	108	5.16628	4.2187	1.22461
1700009P17Rik_CCDS35771.1_ex3_1:171126125-171126147:+_5-5	1700009P17Rik	TGCCGACAACCTCACCAAA	215	206	7.17758	7.13937	1.00535
1700009P17Rik_CCDS35771.1_ex2_1:171125298-171125320:+_5-1	1700009P17Rik	GATCATCGCCAACGATCGA	594	578	18.0674	18.226	0.991296
1700009P17Rik_CCDS35771.1_ex3_1:171126101-171126123:-_5-4	1700009P17Rik	GTAGTTGTACGGGCGGTCA	737	741	22.1762	23.0839	0.960679
1700009P17Rik_CCDS35771.1_ex2_1:171125330-171125352:-_5-2	1700009P17Rik	CCTTGGAACGGGGCACTGA	500	504	15.3665	16.0206	0.95917
1700010B08Rik_CCDS50816.1_ex2_2:173721776-173721798:+_5-1	1700010B08Rik	CACAATATAGAAATACCGC	193	161	6.54546	5.79825	1.12887
1700010B08Rik_CCDS50816.1_ex2_2:173721811-173721833:-_5-3	1700010B08Rik	GAGCAGCGTTCTCTTTCCA	687	612	20.7395	19.2393	1.07798
1700010B08Rik_CCDS50816.1_ex2_2:173721863-173721885:+_5-5	1700010B08Rik	TGTCTCCACAGGCTTCTCC	390	383	12.2058	12.4145	0.983196
1700010B08Rik_CCDS50816.1_ex2_2:173721836-173721858:-_5-4	1700010B08Rik	GAGTTTCGGATTGAGAGTC	1045	1094	31.0259	33.6042	0.923274
1700010B08Rik_CCDS50816.1_ex2_2:173721794-173721816:+_5-2	1700010B08Rik	CAGGAGAAAGAGGAAACCA	13	18	1.37353	1.53645	0.893962
1700010D01Rik_CCDS53138.1_ex1_X:95732996-95733018:+_5-1	1700010D01Rik	CTTCTTGCTACATTTGGAC	974	803	28.9859	24.9316	1.16262
1700010D01Rik_CCDS53138.1_ex1_X:95733121-95733143:+_5-5	1700010D01Rik	AGGTTGATGGCACAGCATC	315	271	10.0509	9.07655	1.10735
1700010D01Rik_CCDS53138.1_ex1_X:95733102-95733124:+_5-4	1700010D01Rik	GTCTTGGGTTCGGAAGTCC	219	194	7.29252	6.78174	1.07532
1700010D01Rik_CCDS53138.1_ex1_X:95733049-95733071:+_5-2	1700010D01Rik	GCTCAGCAGTCGAGGTTGA	723	700	21.7739	21.8619	0.995974
1700010D01Rik_CCDS53138.1_ex1_X:95733068-95733090:+_5-3	1700010D01Rik	TGGCTCAACATCAGGTGTG	804	781	24.1013	24.276	0.992804
1700010I14Rik_CCDS28385.2_ex1_17:8992698-8992720:+_5-5	1700010I14Rik	TATGACTTCACGGGGAGCA	546	419	16.6882	13.4874	1.23732
1700010I14Rik_CCDS28385.2_ex1_17:8992577-8992599:-_5-3	1700010I14Rik	CGGTACACATCCCTGCCTG	1127	1019	33.382	31.369	1.06417
1700010I14Rik_CCDS28385.2_ex1_17:8992390-8992412:-_5-2	1700010I14Rik	CACGGGAGGCCTGTACGCG	744	701	22.3773	21.8917	1.02218
1700010I14Rik_CCDS28385.2_ex1_17:8992211-8992233:+_5-1	1700010I14Rik	GCACTGGCGCAATTCCAAC	362	368	11.4013	11.9674	0.952697
1700010I14Rik_CCDS28385.2_ex1_17:8992608-8992630:-_5-4	1700010I14Rik	CGTTATACCAGCTAGGTAG	535	564	16.3721	17.8088	0.91933
1700011A15Rik_CCDS37217.1_ex2_15:101452498-101452520:+_5-4	1700011A15Rik	CGGCAGCTACGTGAGTACC	741	590	22.2911	18.5836	1.1995
1700011A15Rik_CCDS37217.1_ex2_15:101452379-101452401:-_5-1	1700011A15Rik	GGCTTTTCTGTAGTTCACA	286	228	9.21762	7.79503	1.1825
1700011A15Rik_CCDS37217.1_ex2_15:101452412-101452434:+_5-2	1700011A15Rik	CCATGCCGGATGCGGCCTC	794	780	23.814	24.2462	0.982174
1700011A15Rik_CCDS37217.1_ex2_15:101452520-101452542:+_5-5	1700011A15Rik	AGCTCATGATCGTCAAACT	247	250	8.09704	8.45069	0.958151
1700011A15Rik_CCDS37217.1_ex2_15:101452424-101452446:+_5-3	1700011A15Rik	CGGCCTCAGGCAGCGCTAA	260	281	8.47057	9.37458	0.903567
1700011E24Rik_CCDS50206.1_ex3_17:87411547-87411569:-_5-1	1700011E24Rik	TACGAGGTACTTCCAGCAC	349	340	11.0278	11.1329	0.990555
1700011E24Rik_CCDS50206.1_ex4_17:87422755-87422777:-_5-5	1700011E24Rik	CACAGGATACTCCGATACC	315	319	10.0509	10.5071	0.956581
1700011E24Rik_CCDS50206.1_ex4_17:87422590-87422612:+_5-3	1700011E24Rik	GCAGCTCCAAGAAGTCAGG	539	550	16.4871	17.3915	0.947994
1700011E24Rik_CCDS50206.1_ex4_17:87422639-87422661:-_5-4	1700011E24Rik	CTTGTGCTGAGAAACGATC	231	254	7.63731	8.56991	0.891178
1700011E24Rik_CCDS50206.1_ex3_17:87411562-87411584:-_5-2	1700011E24Rik	CTTTGCCCGGGACAGTACG	461	534	14.2459	16.9147	0.84222
1700011H14Rik_CCDS26996.1_ex3_14:49235927-49235949:+_5-1	1700011H14Rik	AGAGGTAATTGCTTGTGGC	528	465	16.171	14.8583	1.08835
1700011H14Rik_CCDS26996.1_ex5_14:49245025-49245047:+_5-3	1700011H14Rik	TTGGTTTTGCCATACCTGC	346	310	10.9416	10.2389	1.06863
1700011H14Rik_CCDS26996.1_ex5_14:49245088-49245110:-_5-4	1700011H14Rik	ACCAGAATCGAACTCGAGA	242	224	7.95337	7.67582	1.03616
1700011H14Rik_CCDS26996.1_ex5_14:49245110-49245132:-_5-5	1700011H14Rik	AGCTCATTCACGAGACTGC	454	429	14.0448	13.7854	1.01881
1700011H14Rik_CCDS26996.1_ex4_14:49243803-49243825:-_5-2	1700011H14Rik	CCAATCTTTCCAGTATCCA	207	218	6.94772	7.49701	0.926733
1700011I03Rik_CCDS50295.1_ex4_18:57594075-57594097:-_5-4	1700011I03Rik	TTGCAACTTCTCAATGCAC	425	352	13.2115	11.4906	1.14977
1700011I03Rik_CCDS50295.1_ex3_18:57592037-57592059:+_5-3	1700011I03Rik	ATGTGAACCGAAAGAACGT	204	178	6.86152	6.30489	1.08828
1700011I03Rik_CCDS50295.1_ex4_18:57594110-57594132:-_5-5	1700011I03Rik	ATGTTAAGTTTCTCCTGGG	244	219	8.01084	7.52681	1.06431
1700011I03Rik_CCDS50295.1_ex1_18:57538029-57538051:-_5-1	1700011I03Rik	TAACTTCCAAGCATCGACC	148	169	5.25248	6.03667	0.870095
1700011I03Rik_CCDS50295.1_ex2_18:57563985-57564007:+_5-2	1700011I03Rik	CACTTGGAGATTTGCCTGA	646	724	19.5615	22.5772	0.866426
1700011L22Rik_CCDS52605.1_ex5_8:79248365-79248387:-_5-5	1700011L22Rik	TTCGAACTGATCAGACGCA	253	211	8.26944	7.28839	1.1346
1700011L22Rik_CCDS52605.1_ex3_8:79220273-79220295:-_5-2	1700011L22Rik	GATATAGCAAGCCCCTCCA	352	299	11.114	9.91103	1.12138
1700011L22Rik_CCDS52605.1_ex2_8:79214884-79214906:+_5-1	1700011L22Rik	TAACTTACAGGGGGACATA	231	219	7.63731	7.52681	1.01468
1700011L22Rik_CCDS52605.1_ex4_8:79229343-79229365:-_5-3	1700011L22Rik	ACACTCTACCCGGCCACGC	947	900	28.2101	27.8225	1.01393
1700011L22Rik_CCDS52605.1_ex5_8:79248351-79248373:-_5-4	1700011L22Rik	ACGCAAGGCCCAACAACTG	195	186	6.60292	6.54332	1.00911
1700012A03Rik_CCDS19984.1_ex1_6:32058491-32058513:+_5-3	1700012A03Rik	TGGAGTCACTCTAGAGGAG	374	299	11.7461	9.91103	1.18516
1700012A03Rik_CCDS19984.1_ex0_6:32051723-32051745:-_5-1	1700012A03Rik	GAAACAGGAAGTACCTCAG	228	235	7.55111	8.00365	0.943458
1700012A03Rik_CCDS19984.1_ex1_6:32058549-32058571:-_5-4	1700012A03Rik	CTGCGCCCTCTTCTGCAGC	846	872	25.3081	26.988	0.937752
1700012A03Rik_CCDS19984.1_ex1_6:32058578-32058600:-_5-5	1700012A03Rik	CTGCAGCCACTTCTGCAGC	295	335	9.47622	10.9839	0.862735
1700012A03Rik_CCDS19984.1_ex1_6:32058472-32058494:+_5-2	1700012A03Rik	TCTCCTCTAGTTCAAGATC	133	154	4.82148	5.58963	0.862577
1700012B07Rik_CCDS48972.1_ex1_11:109794227-109794249:+_5-1	1700012B07Rik	TGTCCATAAGGTGCCGGAA	474	434	14.6194	13.9344	1.04916
1700012B07Rik_CCDS48972.1_ex2_11:109797277-109797299:-_5-3	1700012B07Rik	AAGATGAGTCCTCACAGAA	99	90	3.84456	3.68225	1.04408
1700012B07Rik_CCDS48972.1_ex2_11:109797381-109797403:-_5-4	1700012B07Rik	ACAGCAAAGTCGTTGGACA	430	424	13.3552	13.6364	0.979378
1700012B07Rik_CCDS48972.1_ex3_11:109813670-109813692:-_5-5	1700012B07Rik	CACCACTCATCCCACGGTC	698	695	21.0556	21.7129	0.969726
1700012B07Rik_CCDS48972.1_ex1_11:109794270-109794292:-_5-2	1700012B07Rik	GGTCCTTTGCAGGCACGTA	690	778	20.8257	24.1866	0.861046
1700012B09Rik_CCDS40536.1_ex3_9:14770839-14770861:+_5-4	1700012B09Rik	TTGTTGGCGAGACTCTTGG	323	282	10.2807	9.40438	1.09319
1700012B09Rik_CCDS40536.1_ex3_9:14770862-14770884:-_5-5	1700012B09Rik	GCACCCGTGCTGAGCCTGG	696	687	20.9981	21.4745	0.977817
1700012B09Rik_CCDS40536.1_ex2_9:14766856-14766878:-_5-2	1700012B09Rik	ATGTGAAAAGCCCACCTAC	268	267	8.70043	8.95734	0.971318
1700012B09Rik_CCDS40536.1_ex1_9:14761704-14761726:+_5-1	1700012B09Rik	AATGCTCCAGATTCCATCC	301	331	9.64862	10.8647	0.888069
1700012B09Rik_CCDS40536.1_ex2_9:14766920-14766942:-_5-3	1700012B09Rik	GAACCGCATAAGAGAATCA	74	96	3.12624	3.86107	0.809682
1700012L04Rik_CCDS40856.1_ex0_X:9284061-9284083:-_1-1	1700012L04Rik	GTTACGCGCTTCCTGCCAG	485	500	14.9355	15.9014	0.939256
1700012P22Rik_CCDS51365.1_ex1_4:144419832-144419854:+_5-3	1700012P22Rik	GTGCTTGTACGGGAGACCC	310	266	9.90721	8.92754	1.10974
1700012P22Rik_CCDS51365.1_ex1_4:144419789-144419811:+_5-2	1700012P22Rik	TGATCAGATAGCGATGCGA	416	386	12.9529	12.5039	1.03591
1700012P22Rik_CCDS51365.1_ex2_4:144423845-144423867:+_5-5	1700012P22Rik	TCCTTCCTGTAAATGCACT	173	163	5.9708	5.85785	1.01928
1700012P22Rik_CCDS51365.1_ex2_4:144423778-144423800:-_5-4	1700012P22Rik	TATTCGAAAAGTAAAATGG	59	64	2.69524	2.90738	0.927036
1700012P22Rik_CCDS51365.1_ex1_4:144419764-144419786:-_5-1	1700012P22Rik	CTATGATGACCACTACAAC	236	249	7.78098	8.42089	0.924008
1700013D24Rik_CCDS51906.1_ex2_6:124356872-124356894:-_5-3	1700013D24Rik	CAGCACACCAAGAAATGTA	118	87	4.39049	3.59284	1.22201
1700013D24Rik_CCDS51906.1_ex1_6:124356458-124356480:+_5-2	1700013D24Rik	AACATTGCGCAGAGAACAT	35	24	2.00565	1.71527	1.1693
1700013D24Rik_CCDS51906.1_ex1_6:124356409-124356431:-_5-1	1700013D24Rik	TGAAGATGAACCATCTGGG	337	309	10.683	10.2091	1.04642
1700013D24Rik_CCDS51906.1_ex2_6:124356911-124356933:+_5-5	1700013D24Rik	AGGCGAGAACATGACAAAA	42	38	2.20678	2.13251	1.03483
1700013D24Rik_CCDS51906.1_ex2_6:124356892-124356914:+_5-4	1700013D24Rik	GGTCTATCTCGAGCAAAAA	147	151	5.22374	5.50022	0.949734
1700013F07Rik_CCDS51046.1_ex2_3:108543510-108543532:+_5-4	1700013F07Rik	ACTGAGATATTGTTACACC	134	124	4.85021	4.69554	1.03294
1700013F07Rik_CCDS51046.1_ex2_3:108543536-108543558:-_5-5	1700013F07Rik	TACCCCTGGATATCCTCAA	234	224	7.72351	7.67582	1.00621
1700013F07Rik_CCDS51046.1_ex1_3:108542506-108542528:-_5-1	1700013F07Rik	GCTGTTGCGCAAGGTGAGC	407	441	12.6943	14.143	0.897567
1700013F07Rik_CCDS51046.1_ex2_3:108543426-108543448:+_5-2	1700013F07Rik	ATTCCTCTCTAGATACCAA	156	200	5.48234	6.96056	0.78763
1700013F07Rik_CCDS51046.1_ex2_3:108543462-108543484:-_5-3	1700013F07Rik	GTTATACAAGGTTGCTAAG	87	118	3.49977	4.51673	0.774846
1700013G24Rik_CCDS18818.1_ex0_4:137454635-137454657:+_5-1	1700013G24Rik	CCAATATGAACAACGGCAA	336	287	10.6543	9.5534	1.11523
1700013G24Rik_CCDS18818.1_ex0_4:137454699-137454721:-_5-3	1700013G24Rik	GAGTGGCCAGATTGGCCGC	574	513	17.4927	16.2888	1.07391
1700013G24Rik_CCDS18818.1_ex0_4:137454795-137454817:-_5-4	1700013G24Rik	TGACTCGTCTCTACACACT	317	298	10.1083	9.88123	1.02298
1700013G24Rik_CCDS18818.1_ex0_4:137455057-137455079:-_5-5	1700013G24Rik	GGGGCGTTCCGTTTGGTCC	670	690	20.2511	21.5639	0.939119
1700013G24Rik_CCDS18818.1_ex0_4:137454659-137454681:+_5-2	1700013G24Rik	TGCGAAGCCGCCTTCCAAG	326	338	10.3669	11.0733	0.936207
1700013H16Rik_CCDS53071.1_ex6_X:53751057-53751079:-_5-2	1700013H16Rik	TCAACATCTGATTCATGTC	136	120	4.90768	4.57633	1.0724
1700013H16Rik_CCDS53071.1_ex6_X:53751023-53751045:-_5-1	1700013H16Rik	TAGAACTGTTTACAGATCC	129	115	4.70655	4.42732	1.06307
1700013H16Rik_CCDS53071.1_ex7_X:53751752-53751774:-_5-5	1700013H16Rik	GCACCACAAGGGACCCTGG	205	187	6.89025	6.57312	1.04825
1700013H16Rik_CCDS53071.1_ex7_X:53751517-53751539:-_5-3	1700013H16Rik	GCATCCCAGGGTTTTGCAG	475	453	14.6481	14.5007	1.01017
1700013H16Rik_CCDS53071.1_ex7_X:53751579-53751601:-_5-4	1700013H16Rik	TTTGAAAGCACCCCAACAG	156	150	5.48234	5.47042	1.00218
1700015E13Rik_CCDS15471.1_ex1_1:170311700-170311722:-_5-4	1700015E13Rik	TTCAGCCACGTCCTCAAGA	440	408	13.6425	13.1595	1.0367
1700015E13Rik_CCDS15471.1_ex1_1:170311603-170311625:-_5-3	1700015E13Rik	CATACGAAGTAGCTGTAAG	134	127	4.85021	4.78495	1.01364
1700015E13Rik_CCDS15471.1_ex0_1:170308973-170308995:-_5-1	1700015E13Rik	GAGCGTTTACCTGGCAAGC	329	334	10.4531	10.9541	0.954265
1700015E13Rik_CCDS15471.1_ex1_1:170311841-170311863:-_5-5	1700015E13Rik	GTAGCCATTCTGCTGGGCT	634	652	19.2167	20.4314	0.940546
1700015E13Rik_CCDS15471.1_ex1_1:170311538-170311560:+_5-2	1700015E13Rik	TTGGGGGACACCCAGAATG	81	90	3.32737	3.68225	0.903624
1700015F17Rik_CCDS51410.1_ex4_5:5466657-5466679:-_5-3	1700015F17Rik	CTTGTAGAATGTGCTCAAA	191	177	6.48799	6.27509	1.03393
1700015F17Rik_CCDS51410.1_ex5_5:5478887-5478909:+_5-5	1700015F17Rik	GATTTTCCGCTTCCAGTGA	621	613	18.8432	19.2691	0.977895
1700015F17Rik_CCDS51410.1_ex4_5:5466626-5466648:+_5-2	1700015F17Rik	TCTTATCTCGAGTACACAC	334	334	10.5968	10.9541	0.96738
1700015F17Rik_CCDS51410.1_ex5_5:5478866-5478888:-_5-4	1700015F17Rik	GAAGCAAAATACGTTGAAA	18	22	1.51719	1.65566	0.916367
1700015F17Rik_CCDS51410.1_ex3_5:5457354-5457376:-_5-1	1700015F17Rik	ATTTGGTGCCGAGAAGAAA	30	39	1.86199	2.16231	0.861111
1700015G11Rik_CCDS57552.1_ex2_7:52014841-52014863:+_4-3	1700015G11Rik	GAAATAAAATTTACCTGCC	74	69	3.12624	3.05639	1.02285
1700015G11Rik_CCDS57552.1_ex1_7:52013536-52013558:-_4-1	1700015G11Rik	AAACCTACAGAAAGAGAAG	14	17	1.40226	1.50665	0.930716
1700015G11Rik_CCDS57552.1_ex2_7:52014855-52014877:-_4-4	1700015G11Rik	TCAGATGTTTCTACCAGGC	298	316	9.56242	10.4177	0.917903
1700015G11Rik_CCDS57552.1_ex1_7:52013580-52013602:-_4-2	1700015G11Rik	TCAATTTTCCTTAAGTCTG	413	438	12.8667	14.0536	0.915544
1700016C15Rik_CCDS48462.1_ex2_1:177743294-177743316:-_5-5	1700016C15Rik	GGTCTAATTGAGGCTGATA	363	298	11.4301	9.88123	1.15674
1700016C15Rik_CCDS48462.1_ex2_1:177743276-177743298:-_5-4	1700016C15Rik	ACGGAGTTGTGCTCTTGAG	380	362	11.9185	11.7886	1.01102
1700016C15Rik_CCDS48462.1_ex1_1:177741058-177741080:-_5-2	1700016C15Rik	CCTCCCACTGTAATCAAAA	150	147	5.30994	5.38101	0.986793
1700016C15Rik_CCDS48462.1_ex2_1:177743256-177743278:-_5-3	1700016C15Rik	GGAATTGTCAAGTCTATAA	64	65	2.83891	2.93718	0.966542
1700016C15Rik_CCDS48462.1_ex1_1:177741020-177741042:+_5-1	1700016C15Rik	ACATCAAAGGCTATTACCC	133	163	4.82148	5.85785	0.82308
1700016D06Rik_CCDS40221.1_ex2_8:11661658-11661680:+_5-1	1700016D06Rik	GGGTTATATTTACCGTCAA	116	97	4.33302	3.89087	1.11364
1700016D06Rik_CCDS40221.1_ex3_8:11662656-11662678:+_5-2	1700016D06Rik	CCCTGGCTCCAGAATATCC	364	320	11.4588	10.5369	1.08749
1700016D06Rik_CCDS40221.1_ex4_8:11665030-11665052:-_5-4	1700016D06Rik	ATAGCTACAGTGTTTGGTA	174	178	5.99953	6.30489	0.951567
1700016D06Rik_CCDS40221.1_ex3_8:11662675-11662697:-_5-3	1700016D06Rik	CCAAGATGAAATTCTAGTC	259	286	8.44183	9.5236	0.886412
1700016D06Rik_CCDS40221.1_ex4_8:11665060-11665082:-_5-5	1700016D06Rik	TGGCCAAATTTAGAAACTC	178	219	6.11446	7.52681	0.812358
1700016H13Rik_CCDS51575.1_ex1_5:103649487-103649509:+_5-3	1700016H13Rik	ATACGATTTCTCCCAAGAA	275	240	8.90156	8.15267	1.09186
1700016H13Rik_CCDS51575.1_ex1_5:103649412-103649434:+_5-2	1700016H13Rik	TTAACTCACATTGCATTGA	169	159	5.85587	5.73864	1.02043
1700016H13Rik_CCDS51575.1_ex0_5:103648932-103648954:+_5-1	1700016H13Rik	TACTCCTTTTCAAGTGCCA	259	257	8.44183	8.65931	0.974885
1700016H13Rik_CCDS51575.1_ex1_5:103649519-103649541:+_5-4	1700016H13Rik	TTCGTCAAGTTTGTGTACC	204	203	6.86152	7.04996	0.97327
1700016H13Rik_CCDS51575.1_ex1_5:103649537-103649559:-_5-5	1700016H13Rik	TGCGGAACTCACAAAGACC	217	220	7.23505	7.55661	0.957446
1700016K19Rik_CCDS25059.1_ex1_11:76003190-76003212:-_5-5	1700016K19Rik	AGACTCTCGTTGATCTGGC	537	474	16.4296	15.1265	1.08615
1700016K19Rik_CCDS25059.1_ex0_11:76000245-76000267:+_5-2	1700016K19Rik	AAGGATCGGGCAAGGGCGA	278	272	8.98776	9.10636	0.986976
1700016K19Rik_CCDS25059.1_ex0_11:76000173-76000195:-_5-1	1700016K19Rik	AGGCGGTGCCCACGATGGG	496	499	15.2515	15.8716	0.960934
1700016K19Rik_CCDS25059.1_ex1_11:76003003-76003025:+_5-3	1700016K19Rik	CAGATAAACATCACAGTCG	178	185	6.11446	6.51351	0.938735
1700016K19Rik_CCDS25059.1_ex1_11:76003135-76003157:-_5-4	1700016K19Rik	GATTAATGCTGTACGAATA	140	148	5.02261	5.41081	0.928255
1700017B05Rik_CCDS23219.1_ex1_9:57258680-57258702:+_5-4	1700017B05Rik	ACAAAGGGTTGCGGTAGAC	328	248	10.4244	8.39109	1.24232
1700017B05Rik_CCDS23219.1_ex1_9:57258916-57258938:+_5-5	1700017B05Rik	GCCTTCGAAGTACCCCCTA	271	244	8.78663	8.27188	1.06223
1700017B05Rik_CCDS23219.1_ex1_9:57257719-57257741:+_5-2	1700017B05Rik	CCAGGACGCTCGTTTGGCC	709	698	21.3717	21.8023	0.980246
1700017B05Rik_CCDS23219.1_ex1_9:57257582-57257604:+_5-1	1700017B05Rik	CGTTGTCAATCACGGGCAT	319	323	10.1658	10.6263	0.956665
1700017B05Rik_CCDS23219.1_ex1_9:57258506-57258528:-_5-3	1700017B05Rik	TCTTGCGAGGACTACCATC	248	262	8.12577	8.80833	0.92251
1700017D01Rik_CCDS50393.1_ex2_19:11105696-11105718:+_5-1	1700017D01Rik	TTCCTATTGATTCAAAAAT	44	30	2.26425	1.89408	1.19543
1700017D01Rik_CCDS50393.1_ex3_19:11110328-11110350:-_5-3	1700017D01Rik	GGATCCAGCAGTATAACTC	354	309	11.1715	10.2091	1.09427
1700017D01Rik_CCDS50393.1_ex2_19:11105754-11105776:-_5-2	1700017D01Rik	AACATCATAAGTATCTTCG	56	47	2.60905	2.40073	1.08677
1700017D01Rik_CCDS50393.1_ex4_19:11112420-11112442:-_5-5	1700017D01Rik	GGCCTAATTCACAATGCAC	317	302	10.1083	10.0004	1.01079
1700017D01Rik_CCDS50393.1_ex3_19:11110345-11110367:+_5-4	1700017D01Rik	ATCCTGAGTTGATGAACTG	396	419	12.3782	13.4874	0.917766
1700017N19Rik_CCDS36047.1_ex4_10:100603544-100603566:+_5-3	1700017N19Rik	AAAAGCGTAGCTCCGACAG	257	223	8.38437	7.64602	1.09657
1700017N19Rik_CCDS36047.1_ex2_10:100601933-100601955:-_5-1	1700017N19Rik	GGTCTTGATACGTTCTCCA	233	208	7.69478	7.19898	1.06887
1700017N19Rik_CCDS36047.1_ex5_10:100605641-100605663:+_5-4	1700017N19Rik	TTAGCCTATTTGAAAGGGC	243	221	7.98211	7.58641	1.05216
1700017N19Rik_CCDS36047.1_ex6_10:100609233-100609255:+_5-5	1700017N19Rik	CAAAATGCTCAAATGTCAA	155	159	5.45361	5.73864	0.950331
1700017N19Rik_CCDS36047.1_ex2_10:100601954-100601976:-_5-2	1700017N19Rik	AAAACTAATGGATGATGAA	44	49	2.26425	2.46034	0.920301
1700018B08Rik_CCDS52692.1_ex4_8:121539910-121539932:+_5-5	1700018B08Rik	GTGCATCAGCCCGGGGCAC	443	348	13.7287	11.3714	1.2073
1700018B08Rik_CCDS52692.1_ex3_8:121535453-121535475:-_5-1	1700018B08Rik	CAGGGCTGTCATGCCCTAC	413	410	12.8667	13.2191	0.973339
1700018B08Rik_CCDS52692.1_ex3_8:121535519-121535541:+_5-3	1700018B08Rik	CGGCAGGACTTCATGGCTC	345	350	10.9129	11.431	0.954675
1700018B08Rik_CCDS52692.1_ex3_8:121535471-121535493:-_5-2	1700018B08Rik	CCTTCCGATGCCCAGGGAC	1029	1063	30.5662	32.6804	0.935308
1700018B08Rik_CCDS52692.1_ex4_8:121539883-121539905:+_5-4	1700018B08Rik	GGGACAAAGGCACCCAGTA	298	334	9.56242	10.9541	0.872951
1700018C11Rik_CCDS18262.1_ex1_4:63608456-63608478:-_5-1	1700018C11Rik	CTGCCAGCAGTGATTATGA	461	299	14.2459	9.91103	1.43738
1700018C11Rik_CCDS18262.1_ex1_4:63608482-63608504:+_5-2	1700018C11Rik	TGCTTTTCTTGGCCAACGA	923	847	27.5205	26.243	1.04868
1700018C11Rik_CCDS18262.1_ex2_4:63611879-63611901:+_5-5	1700018C11Rik	CTCTCTTGGCTTGGAACCT	424	417	13.1828	13.4278	0.981755
1700018C11Rik_CCDS18262.1_ex2_4:63611857-63611879:+_5-4	1700018C11Rik	CCTACTGTAGGTTGGTGTC	583	586	17.7513	18.4644	0.961379
1700018C11Rik_CCDS18262.1_ex1_4:63608495-63608517:-_5-3	1700018C11Rik	CTACCGCACAGTCCGTCGT	640	659	19.3891	20.64	0.939392
1700018F24Rik_CCDS51696.1_ex3_5:145044798-145044820:+_5-5	1700018F24Rik	GGCAGTTGATGGACTACGC	1069	988	31.7155	30.4451	1.04173
1700018F24Rik_CCDS51696.1_ex1_5:145043470-145043492:-_5-3	1700018F24Rik	GCTGATGGATAGTTGGTCG	1023	974	30.3938	30.0279	1.01219
1700018F24Rik_CCDS51696.1_ex1_5:145043497-145043519:-_5-4	1700018F24Rik	GTACCTATGGTAGACAGCC	1362	1348	40.1343	41.1741	0.974745
1700018F24Rik_CCDS51696.1_ex1_5:145043378-145043400:-_5-1	1700018F24Rik	GTAGGTTATACGGAAAGTC	204	211	6.86152	7.28839	0.941432
1700018F24Rik_CCDS51696.1_ex1_5:145043453-145043475:-_5-2	1700018F24Rik	CGTGGTAATGAACTGCAGC	454	483	14.0448	15.3947	0.912309
1700019A02Rik_CCDS48258.1_ex4_1:53177797-53177819:-_5-3	1700019A02Rik	ATCTCATAAAGTATCCCTC	165	142	5.74094	5.23199	1.09727
1700019A02Rik_CCDS48258.1_ex6_1:53182518-53182540:-_5-5	1700019A02Rik	GAAGCCTATTTAGAAGAAC	87	77	3.49977	3.29481	1.0622
1700019A02Rik_CCDS48258.1_ex4_1:53177782-53177804:+_5-2	1700019A02Rik	ATTGATGCAATACTCCTGA	122	120	4.50542	4.57633	0.984504
1700019A02Rik_CCDS48258.1_ex4_1:53177769-53177791:-_5-1	1700019A02Rik	GCATCAATGACAGATGAAG	82	81	3.3561	3.41403	0.983034
1700019A02Rik_CCDS48258.1_ex5_1:53181864-53181886:-_5-4	1700019A02Rik	CTGAAGCTCTGAATGAAGA	168	186	5.82714	6.54332	0.890548
1700019B03Rik_CCDS52467.1_ex0_8:3476092-3476114:-_5-1	1700019B03Rik	CATCTTGCGACTGTAACGT	715	664	21.5441	20.789	1.03632
1700019B03Rik_CCDS52467.1_ex0_8:3476336-3476358:-_5-5	1700019B03Rik	GGATAGTGTGCCTGGTACG	599	578	18.211	18.226	0.999179
1700019B03Rik_CCDS52467.1_ex0_8:3476170-3476192:+_5-2	1700019B03Rik	TGCACGCGGATATGCGTCC	607	608	18.4409	19.1201	0.964478
1700019B03Rik_CCDS52467.1_ex0_8:3476203-3476225:+_5-3	1700019B03Rik	CCATTGCACGTACTGACTA	402	413	12.5506	13.3085	0.943051
1700019B03Rik_CCDS52467.1_ex0_8:3476285-3476307:+_5-4	1700019B03Rik	CCGGGATTCAATGCCCTCG	463	497	14.3034	15.812	0.90459
1700019D03Rik_CCDS14949.1_ex0_1:52925405-52925427:+_5-4	1700019D03Rik	TGGGAGTTTCTTTACTTCC	180	121	6.17193	4.60614	1.33994
1700019D03Rik_CCDS14949.1_ex0_1:52925386-52925408:+_5-3	1700019D03Rik	CGATCACAGCACCGGGCTC	1083	1014	32.1178	31.22	1.02876
1700019D03Rik_CCDS14949.1_ex0_1:52925331-52925353:+_5-1	1700019D03Rik	GCATCCTCCACAATTTCAC	155	146	5.45361	5.35121	1.01914
1700019D03Rik_CCDS14949.1_ex0_1:52925443-52925465:-_5-5	1700019D03Rik	AATATAGGACACCTTCTCC	124	118	4.56289	4.51673	1.01022
1700019D03Rik_CCDS14949.1_ex0_1:52925361-52925383:+_5-2	1700019D03Rik	TCTGCGAATTCAAGGATCA	240	274	7.89591	9.16596	0.861438
1700019G17Rik_CCDS39540.1_ex0_6:85901370-85901392:+_5-4	1700019G17Rik	ACACTAGGACTATGGTCAC	423	386	13.154	12.5039	1.052
1700019G17Rik_CCDS39540.1_ex0_6:85901299-85901321:+_5-2	1700019G17Rik	AAGCCAGATAAGGAGCCGC	646	593	19.5615	18.673	1.04758
1700019G17Rik_CCDS39540.1_ex0_6:85901389-85901411:+_5-5	1700019G17Rik	AGGCACCCCAGGTAAAAGC	0	0	1	1	1
1700019G17Rik_CCDS39540.1_ex0_6:85901335-85901357:+_5-3	1700019G17Rik	AAAGCTGCATACTGTGGCC	312	362	9.96468	11.7886	0.845281
1700019G17Rik_CCDS39540.1_ex0_6:85901281-85901303:-_5-1	1700019G17Rik	CTTTCTTGGAGAAATTACG	156	205	5.48234	7.10957	0.771121
1700019L03Rik_CCDS15932.1_ex7_2:32781607-32781629:+_5-5	1700019L03Rik	TCCCATTTCCGCTGATACC	439	375	13.6138	12.176	1.11808
1700019L03Rik_CCDS15932.1_ex5_2:32779871-32779893:+_5-1	1700019L03Rik	TTCTCTAGGATGGCCCGCC	762	718	22.8945	22.3984	1.02215
1700019L03Rik_CCDS15932.1_ex7_2:32781417-32781439:-_5-4	1700019L03Rik	GACGCGTTCGAGGCCCAAC	471	468	14.5332	14.9477	0.972271
1700019L03Rik_CCDS15932.1_ex7_2:32781394-32781416:+_5-3	1700019L03Rik	TGGAATTCATGGCGCACCT	748	758	22.4922	23.5905	0.953445
1700019L03Rik_CCDS15932.1_ex7_2:32781348-32781370:-_5-2	1700019L03Rik	GAGAACATCGCCCTCGGTG	561	569	17.1192	17.9578	0.953302
1700019N19Rik_CCDS38031.1_ex3_19:58789175-58789197:+_5-3	1700019N19Rik	AGAGCAGTTTAATCCCTGC	251	228	8.21197	7.79503	1.05349
1700019N19Rik_CCDS38031.1_ex2_19:58787608-58787630:-_5-1	1700019N19Rik	GCCACAAGGTATACCATCA	366	344	11.5163	11.2522	1.02347
1700019N19Rik_CCDS38031.1_ex3_19:58789199-58789221:-_5-4	1700019N19Rik	AGAACGCAGAGATACAAGG	121	116	4.47669	4.45712	1.00439
1700019N19Rik_CCDS38031.1_ex3_19:58789221-58789243:+_5-5	1700019N19Rik	TCCTGGAACGCTTTCACAC	316	319	10.0796	10.5071	0.959316
1700019N19Rik_CCDS38031.1_ex3_19:58789068-58789090:+_5-2	1700019N19Rik	AGGGCCATACCCAGAGTCA	354	358	11.1715	11.6694	0.95733
1700019O17Rik_CCDS56635.1_ex0_1:86427159-86427181:-_5-5	1700019O17Rik	GTCACTCGGGGAAACCGTC	398	338	12.4357	11.0733	1.12303
1700019O17Rik_CCDS56635.1_ex0_1:86426567-86426589:-_5-3	1700019O17Rik	GTGATGGCTTTCGCCTCAG	605	596	18.3834	18.7625	0.979799
1700019O17Rik_CCDS56635.1_ex0_1:86426502-86426524:-_5-2	1700019O17Rik	TGGTGGGACGTCATCGGGC	446	441	13.8149	14.143	0.976799
1700019O17Rik_CCDS56635.1_ex0_1:86426470-86426492:+_5-1	1700019O17Rik	ATTTACCCGGAGAGTCCGA	548	608	16.7457	19.1201	0.875815
1700019O17Rik_CCDS56635.1_ex0_1:86427140-86427162:+_5-4	1700019O17Rik	CAACCGTACAAGTCGGAGC	446	513	13.8149	16.2888	0.848121
1700020A23Rik_CCDS50710.1_ex1_2:130405802-130405824:+_5-3	1700020A23Rik	CGACACAGACTTCTCCCAA	447	406	13.8436	13.0999	1.05677
1700020A23Rik_CCDS50710.1_ex0_2:130405692-130405714:-_5-2	1700020A23Rik	TGGCACTTACCCATAGAGC	464	440	14.3321	14.1132	1.01551
1700020A23Rik_CCDS50710.1_ex1_2:130405814-130405836:+_5-4	1700020A23Rik	CTCCCAATGGGTCAGAGCC	1028	987	30.5375	30.4153	1.00402
1700020A23Rik_CCDS50710.1_ex1_2:130405871-130405893:-_5-5	1700020A23Rik	GGCCATCTTTGTTGGAGAG	375	385	11.7749	12.4741	0.943947
1700020A23Rik_CCDS50710.1_ex0_2:130405620-130405642:+_5-1	1700020A23Rik	ATTCGAACCATCTTCTCAA	137	164	4.93641	5.88766	0.838434
1700020L24Rik_CCDS25165.1_ex1_11:83440374-83440396:+_5-1	1700020L24Rik	TTCGTCGTCGGTGGAAGAG	294	248	9.44749	8.39109	1.1259
1700020L24Rik_CCDS25165.1_ex1_11:83440434-83440456:-_5-2	1700020L24Rik	TCGCGCTCTTCCGCGTCTC	738	640	22.2049	20.0738	1.10617
1700020L24Rik_CCDS25165.1_ex2_11:83440687-83440709:-_5-5	1700020L24Rik	AACACGCACGGTTCCTCCG	443	409	13.7287	13.1893	1.04089
1700020L24Rik_CCDS25165.1_ex1_11:83440478-83440500:-_5-3	1700020L24Rik	TGCTGGACTCCTGGCGCAG	1545	1499	45.3924	45.6744	0.993827
1700020L24Rik_CCDS25165.1_ex1_11:83440553-83440575:+_5-4	1700020L24Rik	GCCCGTTCGCTCTGCTGGG	701	722	21.1418	22.5176	0.938901
1700020N15Rik_CCDS57758.1_ex1_X:69945664-69945686:-_5-3	1700020N15Rik	GGGAGTCTGAGCTCTTGGG	116	85	4.33302	3.53324	1.22636
1700020N15Rik_CCDS57758.1_ex1_X:69945617-69945639:-_5-2	1700020N15Rik	TGAATATGTTCATAAACAC	154	135	5.42487	5.02338	1.07993
1700020N15Rik_CCDS57758.1_ex0_X:69945429-69945451:+_5-1	1700020N15Rik	AAATTCAAATATAAAGTCA	6	5	1.1724	1.14901	1.02035
1700020N15Rik_CCDS57758.1_ex1_X:69945727-69945749:-_5-5	1700020N15Rik	CTCATTTACGCGATGGTAA	904	924	26.9746	28.5378	0.945224
1700020N15Rik_CCDS57758.1_ex1_X:69945683-69945705:-_5-4	1700020N15Rik	CTTTCTTCACCTTAACCAA	433	472	13.4414	15.0669	0.892112
1700021F05Rik_CCDS23820.1_ex2_10:43532892-43532914:+_5-5	1700021F05Rik	TTTTGAGTCGTATAGAAAA	11	4	1.31606	1.11921	1.17588
1700021F05Rik_CCDS23820.1_ex1_10:43530644-43530666:-_5-1	1700021F05Rik	TAGAAGATGCATTCTACAA	32	28	1.91945	1.83448	1.04632
1700021F05Rik_CCDS23820.1_ex2_10:43532682-43532704:-_5-2	1700021F05Rik	TGAAGACGGGCCTTGACGT	0	0	1	1	1
1700021F05Rik_CCDS23820.1_ex2_10:43532755-43532777:-_5-3	1700021F05Rik	AGTGAGCCTGGTGTGGCGA	908	976	27.0895	30.0875	0.900357
1700021F05Rik_CCDS23820.1_ex2_10:43532795-43532817:+_5-4	1700021F05Rik	TCGCTCCTCTCGGGGTAAC	848	918	25.3655	28.359	0.894446
1700021F07Rik_CCDS50814.1_ex2_2:173527841-173527863:+_5-4	1700021F07Rik	CAGCTGCTTGAGGGTGAAG	471	389	14.5332	12.5933	1.15405
1700021F07Rik_CCDS50814.1_ex2_2:173527896-173527918:-_5-5	1700021F07Rik	GACGGACATAGAAGTGGCT	496	477	15.2515	15.2159	1.00234
1700021F07Rik_CCDS50814.1_ex1_2:173526064-173526086:+_5-3	1700021F07Rik	TTAACAACGTCCATGAAAG	80	79	3.29864	3.35442	0.98337
1700021F07Rik_CCDS50814.1_ex1_2:173526036-173526058:+_5-2	1700021F07Rik	GCAAAACTGGCCGGCCAAG	870	872	25.9977	26.988	0.963304
1700021F07Rik_CCDS50814.1_ex1_2:173526015-173526037:+_5-1	1700021F07Rik	GAGGGCCGAAAGTGAAGCC	240	251	7.89591	8.4805	0.931066
1700021K19Rik_CCDS28124.1_ex12_16:32843025-32843047:+_5-1	1700021K19Rik	GTCCGAGTGGGAGCGAATA	570	513	17.3778	16.2888	1.06685
1700021K19Rik_CCDS28124.1_ex17_16:32857002-32857024:-_5-5	1700021K19Rik	GGTAATTTGAAGACGACTG	29	27	1.83326	1.80468	1.01584
1700021K19Rik_CCDS28124.1_ex12_16:32843276-32843298:-_5-3	1700021K19Rik	GGCCCGAGTACCTGGCCAT	830	798	24.8483	24.7826	1.00265
1700021K19Rik_CCDS28124.1_ex12_16:32843346-32843368:-_5-4	1700021K19Rik	ACTCTGACTAGCCCCCTAG	424	424	13.1828	13.6364	0.966735
1700021K19Rik_CCDS28124.1_ex12_16:32843051-32843073:+_5-2	1700021K19Rik	TCTTTGTCCCGCTGGCGAC	518	547	15.8837	17.3021	0.918018
1700022I11Rik_CCDS51160.1_ex0_4:42970121-42970143:+_5-1	1700022I11Rik	GGTTTGGCAGATCCGAAGA	224	171	7.43618	6.09628	1.21979
1700022I11Rik_CCDS51160.1_ex1_4:42971318-42971340:-_5-2	1700022I11Rik	AGGTTGTACGCAGGTGGAA	669	631	20.2223	19.8056	1.02104
1700022I11Rik_CCDS51160.1_ex1_4:42971965-42971987:+_5-5	1700022I11Rik	TCACAGTACCCGTGACTGA	994	947	29.5605	29.2232	1.01154
1700022I11Rik_CCDS51160.1_ex1_4:42971420-42971442:-_5-3	1700022I11Rik	GATTGGACTAGTTGAGAAC	190	191	6.45926	6.69233	0.965173
1700022I11Rik_CCDS51160.1_ex1_4:42971452-42971474:-_5-4	1700022I11Rik	AGGATACCAGTGGTATAGG	189	221	6.43053	7.58641	0.847637
1700022P22Rik_CCDS48483.1_ex0_1:191039663-191039685:+_5-1	1700022P22Rik	CGCGAGTCCTACTGCCTGG	753	620	22.6359	19.4777	1.16214
1700022P22Rik_CCDS48483.1_ex0_1:191039744-191039766:-_5-5	1700022P22Rik	ATGCATGCAAGCTAAGGTC	445	395	13.7862	12.7721	1.0794
1700022P22Rik_CCDS48483.1_ex0_1:191039717-191039739:+_5-4	1700022P22Rik	CAGAAGAGGCACTTCAGCA	462	467	14.2746	14.9179	0.956879
1700022P22Rik_CCDS48483.1_ex0_1:191039704-191039726:+_5-3	1700022P22Rik	CCTGCTGAGAGTTCAGAAG	473	499	14.5907	15.8716	0.919296
1700022P22Rik_CCDS48483.1_ex0_1:191039678-191039700:-_5-2	1700022P22Rik	TTCGTTGCTTCTTTCCACC	232	260	7.66604	8.74872	0.876247
1700023E05Rik_CCDS19369.1_ex0_5:77016604-77016626:+_5-4	1700023E05Rik	TACCTACCACGGCTCCAGC	883	760	26.3712	23.6501	1.11506
1700023E05Rik_CCDS19369.1_ex0_5:77016430-77016452:+_5-1	1700023E05Rik	GATTCCCTCCGGTCTCGCA	717	758	21.6015	23.5905	0.915687
1700023E05Rik_CCDS19369.1_ex0_5:77016515-77016537:-_5-2	1700023E05Rik	GGCGCTCGGATGACTGAAG	289	313	9.30382	10.3283	0.900811
1700023E05Rik_CCDS19369.1_ex2_5:77044060-77044082:+_5-5	1700023E05Rik	GCAATGGGGAACTCCGGAC	294	327	9.44749	10.7455	0.879203
1700023E05Rik_CCDS19369.1_ex0_5:77016582-77016604:-_5-3	1700023E05Rik	CTGGCTATCAAAGATGGGG	383	434	12.0047	13.9344	0.861516
1700023F06Rik_CCDS56813.1_ex5_11:103200840-103200862:+_5-5	1700023F06Rik	TGGATACCCGCGTTGCGCA	426	371	13.2402	12.0568	1.09815
1700023F06Rik_CCDS56813.1_ex3_11:103200147-103200169:-_5-1	1700023F06Rik	ATCGGGTCGGTGAGCCCCC	441	421	13.6712	13.547	1.00917
1700023F06Rik_CCDS56813.1_ex3_11:103200172-103200194:-_5-2	1700023F06Rik	CCCTACTCAGGCCAAATGA	363	356	11.4301	11.6098	0.984519
1700023F06Rik_CCDS56813.1_ex5_11:103200803-103200825:-_5-4	1700023F06Rik	ATGTGCGAGGCTCTTCGGC	630	633	19.1018	19.8652	0.961571
1700023F06Rik_CCDS56813.1_ex4_11:103200280-103200302:+_5-3	1700023F06Rik	CAGACGGTGGTTGTCAGTA	596	633	18.1248	19.8652	0.912393
1700024G13Rik_CCDS36867.1_ex2_14:32388264-32388286:-_5-5	1700024G13Rik	ACCGCACCTACCGACTGCA	777	703	23.3255	21.9514	1.0626
1700024G13Rik_CCDS36867.1_ex2_14:32388251-32388273:-_5-4	1700024G13Rik	ACTGCAGGGTCTGCAAGGT	368	351	11.5737	11.4608	1.00986
1700024G13Rik_CCDS36867.1_ex1_14:32377953-32377975:-_5-3	1700024G13Rik	CAGCTGTGTTGGCCAAAGA	356	349	11.2289	11.4012	0.984893
1700024G13Rik_CCDS36867.1_ex1_14:32377919-32377941:-_5-1	1700024G13Rik	CCTGGAGCAGATAGAAGAC	22	23	1.63212	1.68546	0.968353
1700024G13Rik_CCDS36867.1_ex1_14:32377936-32377958:-_5-2	1700024G13Rik	GACGGACATCAGATCATCC	779	791	23.383	24.574	0.951533
1700024P04Rik_CCDS49342.1_ex0_13:98984363-98984385:-_5-3	1700024P04Rik	AAGGAAGTTGTCCCTAACA	53	41	2.52285	2.22191	1.13544
1700024P04Rik_CCDS49342.1_ex0_13:98984294-98984316:-_5-1	1700024P04Rik	ATCTTCGAACGCATTGCTA	321	284	10.2233	9.46399	1.08023
1700024P04Rik_CCDS49342.1_ex0_13:98984416-98984438:-_5-5	1700024P04Rik	CTAGCATCAATTTGGGCCA	901	850	26.8884	26.3324	1.02112
1700024P04Rik_CCDS49342.1_ex0_13:98984399-98984421:+_5-4	1700024P04Rik	GTAAAGGGAGTAATTTCCA	74	90	3.12624	3.68225	0.849002
1700024P04Rik_CCDS49342.1_ex0_13:98984331-98984353:+_5-2	1700024P04Rik	TTCATGATGTCCACAGAAT	90	119	3.58597	4.54653	0.788726
1700024P16Rik_CCDS51250.1_ex1_4:104945185-104945207:-_5-2	1700024P16Rik	GCTTTCGAGACACGCCAGC	359	324	11.3151	10.6561	1.06185
1700024P16Rik_CCDS51250.1_ex2_4:104948766-104948788:-_5-5	1700024P16Rik	CATAGAGGTTCACGAATGG	226	227	7.49365	7.76523	0.965026
1700024P16Rik_CCDS51250.1_ex1_4:104945573-104945595:-_5-3	1700024P16Rik	AAGGTCTTAATCCCGCCAT	314	329	10.0221	10.8051	0.927537
1700024P16Rik_CCDS51250.1_ex0_4:104913656-104913678:-_5-1	1700024P16Rik	GTCCTCCTAGGCAGCGACT	628	675	19.0443	21.1169	0.901852
1700024P16Rik_CCDS51250.1_ex2_4:104948721-104948743:-_5-4	1700024P16Rik	GACCGAGGGTCTCAATGGA	415	465	12.9242	14.8583	0.869829
1700025F22Rik_CCDS50394.1_ex1_19:11142445-11142467:-_5-4	1700025F22Rik	TAATCTGTTCTAGCTGATC	445	386	13.7862	12.5039	1.10255
1700025F22Rik_CCDS50394.1_ex2_19:11146728-11146750:-_5-5	1700025F22Rik	AAGAGGCCTTCAAATCATA	142	130	5.08008	4.87436	1.0422
1700025F22Rik_CCDS50394.1_ex1_19:11142327-11142349:+_5-1	1700025F22Rik	CATACTTACATATTGCCAC	117	113	4.36175	4.36771	0.998636
1700025F22Rik_CCDS50394.1_ex1_19:11142401-11142423:-_5-3	1700025F22Rik	GCATCTTCGCAACACTAGT	251	258	8.21197	8.68912	0.945087
1700025F22Rik_CCDS50394.1_ex1_19:11142343-11142365:-_5-2	1700025F22Rik	AAGTGTATATTCTACCCTG	309	341	9.87848	11.1627	0.884951
1700025G04Rik_CCDS35737.1_ex3_1:151980497-151980519:-_5-5	1700025G04Rik	GAGTATAGGATCAAACCCG	320	288	10.1945	9.5832	1.06379
1700025G04Rik_CCDS35737.1_ex2_1:151921091-151921113:+_5-3	1700025G04Rik	TTAAGCCTTGTGTTCGAGC	453	442	14.016	14.1728	0.988936
1700025G04Rik_CCDS35737.1_ex3_1:151980471-151980493:-_5-4	1700025G04Rik	GGTCAAATACATGAAAAAT	39	43	2.12058	2.28152	0.929462
1700025G04Rik_CCDS35737.1_ex2_1:151921071-151921093:-_5-2	1700025G04Rik	AAACTAATAAAGAAATCCC	6	15	1.1724	1.44704	0.810203
1700025G04Rik_CCDS35737.1_ex2_1:151921054-151921076:+_5-1	1700025G04Rik	GGGTTGATGAACTAATCCA	66	87	2.89637	3.59284	0.806151
1700026D08Rik_CCDS21413.1_ex4_7:83793390-83793412:+_5-4	1700026D08Rik	GATCACTTTATCGCCATAG	195	165	6.60292	5.91746	1.11584
1700026D08Rik_CCDS21413.1_ex3_7:83791697-83791719:-_5-1	1700026D08Rik	GGCGCAAACAGCTGCGAAA	290	274	9.33255	9.16596	1.01818
1700026D08Rik_CCDS21413.1_ex4_7:83793229-83793251:-_5-3	1700026D08Rik	GACCATCGCCCCGATGGGC	410	407	12.7805	13.1297	0.973402
1700026D08Rik_CCDS21413.1_ex4_7:83793419-83793441:-_5-5	1700026D08Rik	AGCTTTCGGTATCGGAAGA	194	205	6.57419	7.10957	0.924696
1700026D08Rik_CCDS21413.1_ex4_7:83793196-83793218:+_5-2	1700026D08Rik	GAGCGTCTCTACCTCAAAA	118	141	4.39049	5.20219	0.843969
1700026L06Rik_CCDS15845.1_ex3_2:28695898-28695920:+_5-4	1700026L06Rik	GGCATCACCTGCTCGATAC	311	276	9.93595	9.22557	1.077
1700026L06Rik_CCDS15845.1_ex2_2:28693644-28693666:+_5-1	1700026L06Rik	TCATTGCTTTGGCTGACCA	597	552	18.1536	17.4511	1.04025
1700026L06Rik_CCDS15845.1_ex2_2:28693779-28693801:-_5-3	1700026L06Rik	CAATAACTCCACCCACCGG	491	461	15.1079	14.7391	1.02502
1700026L06Rik_CCDS15845.1_ex2_2:28693767-28693789:+_5-2	1700026L06Rik	ATGATCAGAATCCGCCGGT	728	764	21.9176	23.7693	0.922095
1700026L06Rik_CCDS15845.1_ex3_2:28695928-28695950:-_5-5	1700026L06Rik	GAATGCCCACGACAAAATC	137	151	4.93641	5.50022	0.897494
1700028K03Rik_CCDS19504.1_ex1_5:107543992-107544014:+_5-2	1700028K03Rik	CGATTGTATTTTCTCTGTC	240	217	7.89591	7.4672	1.05741
1700028K03Rik_CCDS19504.1_ex2_5:107545807-107545829:-_5-5	1700028K03Rik	ATTCTTCAGGCCCATGGAG	402	420	12.5506	13.5172	0.928497
1700028K03Rik_CCDS19504.1_ex1_5:107543968-107543990:+_5-1	1700028K03Rik	ATTCTGATACACTGGAAAG	88	96	3.5285	3.86107	0.913866
1700028K03Rik_CCDS19504.1_ex2_5:107545795-107545817:+_5-4	1700028K03Rik	TTCTATTTGCTCCACTCCA	308	339	9.84975	11.1031	0.887114
1700028K03Rik_CCDS19504.1_ex2_5:107545710-107545732:+_5-3	1700028K03Rik	GCTAAGGAGTGTATGACAT	187	214	6.37306	7.37779	0.863817
1700028P14Rik_CCDS29708.1_ex4_19:23616575-23616597:-_5-5	1700028P14Rik	GATTATGATATAGAGAGTC	46	33	2.32172	1.98349	1.17052
1700028P14Rik_CCDS29708.1_ex2_19:23592154-23592176:-_5-1	1700028P14Rik	ACCCTGAATTGCCTCCCAC	680	568	20.5384	17.928	1.14561
1700028P14Rik_CCDS29708.1_ex3_19:23593026-23593048:-_5-2	1700028P14Rik	ATGCCCCGGGATTTTGGAA	364	340	11.4588	11.1329	1.02927
1700028P14Rik_CCDS29708.1_ex3_19:23593038-23593060:-_5-3	1700028P14Rik	TGAGGAAACACTATGCCCC	369	367	11.6025	11.9376	0.971924
1700028P14Rik_CCDS29708.1_ex3_19:23593115-23593137:-_5-4	1700028P14Rik	TCGGAAGCACGTGAACAGA	168	176	5.82714	6.24529	0.933045
1700029F12Rik_CCDS36755.1_ex1_13:97030256-97030278:+_5-2	1700029F12Rik	GCAGCACTGACAATCCACG	451	412	13.9586	13.2787	1.0512
1700029F12Rik_CCDS36755.1_ex1_13:97030355-97030377:+_5-4	1700029F12Rik	CATTGGTTCTCCGGGTCAG	607	565	18.4409	17.8386	1.03377
1700029F12Rik_CCDS36755.1_ex1_13:97030213-97030235:+_5-1	1700029F12Rik	GTGAGTCTCATAGCAGTCG	453	448	14.016	14.3516	0.976615
1700029F12Rik_CCDS36755.1_ex1_13:97030401-97030423:-_5-5	1700029F12Rik	GACAGCTGTGGAGCTCAAG	380	403	11.9185	13.0105	0.916068
1700029F12Rik_CCDS36755.1_ex1_13:97030305-97030327:+_5-3	1700029F12Rik	AGTCCACGCAGTATAGCAG	334	379	10.5968	12.2953	0.861861
1700029H14Rik_CCDS40233.1_ex5_8:13558842-13558864:-_5-2	1700029H14Rik	GACCTCAAGTGTGCAAAAA	148	115	5.25248	4.42732	1.18638
1700029H14Rik_CCDS40233.1_ex7_8:13562153-13562175:-_5-3	1700029H14Rik	CTACGCAAGGAGCTAGGTA	276	228	8.93029	7.79503	1.14564
1700029H14Rik_CCDS40233.1_ex7_8:13562238-13562260:+_5-5	1700029H14Rik	TGGAGTTCCGCCCCGTCAC	829	705	24.8196	22.011	1.1276
1700029H14Rik_CCDS40233.1_ex5_8:13558781-13558803:-_5-1	1700029H14Rik	AGCAGGACGATGCCTGCAA	221	205	7.34998	7.10957	1.03382
1700029H14Rik_CCDS40233.1_ex7_8:13562202-13562224:-_5-4	1700029H14Rik	GGGTGGCTTGCACCAGAAG	263	286	8.55677	9.5236	0.898481
1700029I15Rik_CCDS16445.1_ex1_2:92383226-92383248:+_5-2	1700029I15Rik	GAGGAATTTTCAGCCCCGC	641	553	19.4178	17.4809	1.1108
1700029I15Rik_CCDS16445.1_ex1_2:92383208-92383230:+_5-1	1700029I15Rik	TCTCAGCAATCTGTTCCGG	543	503	16.602	15.9908	1.03822
1700029I15Rik_CCDS16445.1_ex1_2:92383271-92383293:-_5-4	1700029I15Rik	TACTACCCTACCATCCACC	632	606	19.1592	19.0605	1.00518
1700029I15Rik_CCDS16445.1_ex2_2:92383432-92383454:+_5-5	1700029I15Rik	CTCTTCTCTCTTTAGACTA	164	173	5.7122	6.15588	0.927926
1700029I15Rik_CCDS16445.1_ex1_2:92383256-92383278:+_5-3	1700029I15Rik	CAGCCTCTCTCAGGCCTGG	828	912	24.7909	28.1801	0.879729
1700029J07Rik_CCDS22283.1_ex4_8:45968071-45968093:-_5-1	1700029J07Rik	GGACAAGTATCAGCCACCG	191	155	6.48799	5.61943	1.15456
1700029J07Rik_CCDS22283.1_ex5_8:45970366-45970388:-_5-2	1700029J07Rik	AAGCTTTCATCCCTAGTAG	133	137	4.82148	5.08298	0.948554
1700029J07Rik_CCDS22283.1_ex5_8:45970428-45970450:-_5-3	1700029J07Rik	CGTGAATTTGAATCAAGTG	147	155	5.22374	5.61943	0.929586
1700029J07Rik_CCDS22283.1_ex5_8:45970526-45970548:-_5-5	1700029J07Rik	AATAGACAGATCCTACCGG	233	267	7.69478	8.95734	0.859047
1700029J07Rik_CCDS22283.1_ex5_8:45970481-45970503:+_5-4	1700029J07Rik	GGAATCAAAGTATCCTGCC	250	293	8.18324	9.73221	0.84084
1700029P11Rik_CCDS37152.1_ex0_15:81980648-81980670:+_5-1	1700029P11Rik	CTCCAGGGCTGTGGTCGCC	590	532	17.9524	16.8551	1.06511
1700029P11Rik_CCDS37152.1_ex0_15:81980667-81980689:+_5-2	1700029P11Rik	CGGTCCGCTGCGGCCCGAA	799	749	23.9576	23.3223	1.02724
1700029P11Rik_CCDS37152.1_ex0_15:81980761-81980783:-_5-3	1700029P11Rik	CGTCGTAACCATGGAAGTG	129	126	4.70655	4.75515	0.989779
1700029P11Rik_CCDS37152.1_ex0_15:81980775-81980797:+_5-4	1700029P11Rik	TACGACGACGACCCGAAGG	6	8	1.1724	1.23842	0.946687
1700029P11Rik_CCDS37152.1_ex0_15:81980801-81980823:-_5-5	1700029P11Rik	AAGACGGCGTGCATATTCA	37	48	2.06312	2.43053	0.848834
1700030F18Rik_CCDS37207.1_ex1_15:99927863-99927885:-_5-4	1700030F18Rik	TATAGACAAGCTTCAGTGG	470	362	14.5045	11.7886	1.23038
1700030F18Rik_CCDS37207.1_ex1_15:99927792-99927814:-_5-1	1700030F18Rik	GGCACCGATGAGTGCGCTC	424	389	13.1828	12.5933	1.04681
1700030F18Rik_CCDS37207.1_ex1_15:99927824-99927846:+_5-2	1700030F18Rik	TGGGTAGCTTGACGTAGAC	150	147	5.30994	5.38101	0.986793
1700030F18Rik_CCDS37207.1_ex1_15:99927840-99927862:+_5-3	1700030F18Rik	GACAGGTCAGCGTTCCACA	398	392	12.4357	12.6827	0.980526
1700030F18Rik_CCDS37207.1_ex2_15:99929825-99929847:+_5-5	1700030F18Rik	ATACCCGAGTGTTTTGAAG	141	148	5.05135	5.41081	0.933565
1700030J22Rik_CCDS22695.1_ex0_8:116971845-116971867:+_5-3	1700030J22Rik	TTTTCTCCATGCACGTCGG	1011	860	30.049	26.6304	1.12837
1700030J22Rik_CCDS22695.1_ex0_8:116971777-116971799:+_5-1	1700030J22Rik	TGCTAACTGTCTCGGGCAT	790	683	23.699	21.3553	1.10975
1700030J22Rik_CCDS22695.1_ex0_8:116971800-116971822:-_5-2	1700030J22Rik	TATCTGGTGCATGGAGGAG	448	439	13.8724	14.0834	0.985014
1700030J22Rik_CCDS22695.1_ex0_8:116971996-116972018:+_5-4	1700030J22Rik	CAACCTCCAAGAGGGACCG	346	414	10.9416	13.3384	0.820311
1700030J22Rik_CCDS22695.1_ex1_8:116973548-116973570:-_5-5	1700030J22Rik	TCCGGACGAGAAAAGTGAA	79	109	3.2699	4.2485	0.76966
1700030K09Rik_CCDS22414.1_ex1_8:72449522-72449544:+_5-4	1700030K09Rik	CCATACAGTCGACTCGCGT	523	447	16.0273	14.3218	1.11908
1700030K09Rik_CCDS22414.1_ex0_8:72445220-72445242:+_5-2	1700030K09Rik	GCCGAGTGGTAACGGTAGC	572	534	17.4352	16.9147	1.03078
1700030K09Rik_CCDS22414.1_ex1_8:72449558-72449580:+_5-5	1700030K09Rik	CCCGACAGGCGAGCAGTGC	559	540	17.0617	17.0935	0.998141
1700030K09Rik_CCDS22414.1_ex0_8:72445103-72445125:-_5-1	1700030K09Rik	AGACTCTGCTCGATGGATG	635	633	19.2454	19.8652	0.968803
1700030K09Rik_CCDS22414.1_ex1_8:72449502-72449524:-_5-3	1700030K09Rik	GGCCGAGGAGACTTTAAGC	88	143	3.5285	5.2618	0.670588
1700031F05Rik_CCDS53160.1_ex3_X:102864169-102864191:+_5-4	1700031F05Rik	TGGGATTCCATGAGAAAGA	91	65	3.6147	2.93718	1.23067
1700031F05Rik_CCDS53160.1_ex3_X:102864204-102864226:+_5-5	1700031F05Rik	TTCAGAGTCACCGGAATAC	212	175	7.09138	6.21549	1.14092
1700031F05Rik_CCDS53160.1_ex2_X:102861157-102861179:+_5-2	1700031F05Rik	TTGACAGGGGCGGCAGTGC	545	464	16.6595	14.8285	1.12348
1700031F05Rik_CCDS53160.1_ex3_X:102864146-102864168:+_5-3	1700031F05Rik	GCAGGGAATAGTCATGGGC	330	325	10.4819	10.6859	0.980907
1700031F05Rik_CCDS53160.1_ex1_X:102860896-102860918:-_5-1	1700031F05Rik	CAGAATAACACGTTCAACC	90	97	3.58597	3.89087	0.921636
1700034E13Rik_CCDS29249.1_ex0_18:52660509-52660531:+_5-2	1700034E13Rik	TCTGTTGCCTAAAGAACTA	93	67	3.67216	2.99679	1.22537
1700034E13Rik_CCDS29249.1_ex0_18:52660563-52660585:-_5-4	1700034E13Rik	TGACAGAACTTACCAGTAA	66	47	2.89637	2.40073	1.20646
1700034E13Rik_CCDS29249.1_ex0_18:52660550-52660572:+_5-3	1700034E13Rik	CAGAAGTCAGAACCATTAC	77	59	3.21244	2.75836	1.16462
1700034E13Rik_CCDS29249.1_ex1_18:52663588-52663610:+_5-5	1700034E13Rik	CGCCTTAAACGAAGCTGCT	356	303	11.2289	10.0302	1.11951
1700034E13Rik_CCDS29249.1_ex0_18:52660473-52660495:+_5-1	1700034E13Rik	GCCACAGTGTCTGAAAAAG	136	132	4.90768	4.93397	0.994672
1700034F02Rik_CCDS48763.1_ex2_11:29557777-29557799:-_5-3	1700034F02Rik	ACGATACTGCACCTGGGAT	480	461	14.7918	14.7391	1.00358
1700034F02Rik_CCDS48763.1_ex3_11:29560640-29560662:-_5-5	1700034F02Rik	ACATTCATACCGAAACTGC	355	348	11.2002	11.3714	0.984947
1700034F02Rik_CCDS48763.1_ex0_11:29553741-29553763:+_5-2	1700034F02Rik	TACCGAAACGTTTTCGACA	248	255	8.12577	8.59971	0.944889
1700034F02Rik_CCDS48763.1_ex3_11:29560460-29560482:-_5-4	1700034F02Rik	TTCCAGATTAACGGAGTCC	296	323	9.50495	10.6263	0.894474
1700034F02Rik_CCDS48763.1_ex0_11:29553718-29553740:-_5-1	1700034F02Rik	TGGTGTAATATTCATCAGC	153	179	5.39614	6.3347	0.851839
1700034J05Rik_CCDS51956.1_ex1_6:146953260-146953282:-_5-5	1700034J05Rik	AGCAAGCTAAGCATCACAC	284	231	9.16016	7.88444	1.1618
1700034J05Rik_CCDS51956.1_ex1_6:146953212-146953234:+_5-3	1700034J05Rik	ATTAGCAAGAGAGTCTGCA	115	100	4.30429	3.98028	1.0814
1700034J05Rik_CCDS51956.1_ex1_6:146953017-146953039:+_5-1	1700034J05Rik	AGGGGTAGTGCTGTTGAGG	427	408	13.269	13.1595	1.00832
1700034J05Rik_CCDS51956.1_ex1_6:146953176-146953198:+_5-2	1700034J05Rik	CTTATCCATCCACTGGCTA	537	529	16.4296	16.7657	0.979954
1700034J05Rik_CCDS51956.1_ex1_6:146953237-146953259:+_5-4	1700034J05Rik	GAGTCCACATCGATATCCC	344	354	10.8841	11.5502	0.942334
1700034O15Rik_CCDS20054.1_ex0_6:41684611-41684633:+_5-1	1700034O15Rik	TAGTGAGTGCAAGCTTGGA	188	157	6.40179	5.67904	1.12727
1700034O15Rik_CCDS20054.1_ex0_6:41684647-41684669:+_5-2	1700034O15Rik	AAGACAAAGTGTCCTCTGA	1	2	1.02873	1.05961	0.970864
1700034O15Rik_CCDS20054.1_ex1_6:41685240-41685262:+_5-5	1700034O15Rik	CACTTTGAGGCTTCATCAG	431	443	13.3839	14.2026	0.942354
1700034O15Rik_CCDS20054.1_ex0_6:41684660-41684682:-_5-3	1700034O15Rik	CTCCTCTACCCACCTTCAG	659	714	19.935	22.2792	0.894782
1700034O15Rik_CCDS20054.1_ex1_6:41685199-41685221:+_5-4	1700034O15Rik	TCTTTTATGTTGTAGACCA	145	168	5.16628	6.00687	0.860062
1700037C18Rik_CCDS49746.1_ex1_16:3906840-3906862:-_5-1	1700037C18Rik	GGGACAGCCTGGGAAATAC	100	80	3.87329	3.38422	1.14452
1700037C18Rik_CCDS49746.1_ex1_16:3906948-3906970:-_5-2	1700037C18Rik	GCAGCCTGACACGGCCTGA	497	437	15.2803	14.0238	1.08959
1700037C18Rik_CCDS49746.1_ex1_16:3906972-3906994:-_5-3	1700037C18Rik	GGCTAGGCCGGCTCATGGC	936	869	27.894	26.8986	1.03701
1700037C18Rik_CCDS49746.1_ex1_16:3907052-3907074:-_5-5	1700037C18Rik	CTTCCGACTGCGACACCTC	804	764	24.1013	23.7693	1.01397
1700037C18Rik_CCDS49746.1_ex1_16:3907006-3907028:+_5-4	1700037C18Rik	TTGGCCAGCAGGCTGCATG	379	422	11.8898	13.5768	0.875745
1700037H04Rik_CCDS16756.1_ex3_2:131151668-131151690:+_5-4	1700037H04Rik	ATGCAGCTTTTCATCAAAG	120	110	4.44795	4.27831	1.03965
1700037H04Rik_CCDS16756.1_ex2_2:131148255-131148277:+_5-2	1700037H04Rik	GGTAATCTCATACCTGTGC	534	512	16.3434	16.259	1.00519
1700037H04Rik_CCDS16756.1_ex1_2:131147244-131147266:-_5-1	1700037H04Rik	AGTACTCGGCACACAAAGA	240	233	7.89591	7.94405	0.99394
1700037H04Rik_CCDS16756.1_ex3_2:131151680-131151702:+_5-5	1700037H04Rik	ATCAAAGTGGACGTGGCTC	393	394	12.292	12.7423	0.964665
1700037H04Rik_CCDS16756.1_ex3_2:131151644-131151666:-_5-3	1700037H04Rik	TCGGTGGTCATGGTTACTC	295	368	9.47622	11.9674	0.791835
1700039E15Rik_CCDS21238.1_ex1_7:45286527-45286549:-_5-2	1700039E15Rik	TCCAGGCTAGGTATTCCAG	291	215	9.36129	7.4076	1.26374
1700039E15Rik_CCDS21238.1_ex2_7:45286870-45286892:+_5-3	1700039E15Rik	CCCCCCTACAGATTATGGA	307	262	9.82101	8.80833	1.11497
1700039E15Rik_CCDS21238.1_ex1_7:45286456-45286478:+_5-1	1700039E15Rik	GATCAACCTGATAGCCAAC	255	226	8.3269	7.73543	1.07646
1700039E15Rik_CCDS21238.1_ex2_7:45287062-45287084:+_5-5	1700039E15Rik	AGCATCCCAATCTGGTACA	486	498	14.9642	15.8418	0.944604
1700039E15Rik_CCDS21238.1_ex2_7:45286894-45286916:-_5-4	1700039E15Rik	AGGCCACATACGACAGGCC	607	660	18.4409	20.6698	0.892165
1700040L02Rik_CCDS23905.1_ex5_10:68525608-68525630:+_5-3	1700040L02Rik	TGAAGTAGCATGTCCAGCA	513	391	15.74	12.6529	1.24399
1700040L02Rik_CCDS23905.1_ex3_10:68509741-68509763:+_5-1	1700040L02Rik	CTCGTAGAGCCTGTAGTGC	531	477	16.2572	15.2159	1.06843
1700040L02Rik_CCDS23905.1_ex5_10:68525688-68525710:+_5-4	1700040L02Rik	AGACACATAGTAGTCCAAG	0	0	1	1	1
1700040L02Rik_CCDS23905.1_ex4_10:68516369-68516391:-_5-2	1700040L02Rik	GACAGCATTAAGTGGCTCG	515	505	15.7975	16.0504	0.984241
1700040L02Rik_CCDS23905.1_ex6_10:68533844-68533866:+_5-5	1700040L02Rik	AGGTCAATGATCTGGTCAG	335	347	10.6255	11.3416	0.936867
1700042B14Rik_CCDS53232.1_ex0_X:155125689-155125711:-_2-2	1700042B14Rik	GTGGTCCTCAAGCCTACAG	213	154	7.12012	5.58963	1.27381
1700042B14Rik_CCDS53232.1_ex0_X:155125577-155125599:-_2-1	1700042B14Rik	CCATTCCTTTGTATATTCG	127	96	4.64908	3.86107	1.20409
1700042G07Rik_CCDS51276.1_ex0_4:116173521-116173543:+_5-3	1700042G07Rik	CATACCGGCAGAAACCCCG	475	442	14.6481	14.1728	1.03354
1700042G07Rik_CCDS51276.1_ex0_4:116173480-116173502:-_5-1	1700042G07Rik	ATACTGGGACACCGGCGCC	794	753	23.814	23.4415	1.01589
1700042G07Rik_CCDS51276.1_ex0_4:116173536-116173558:-_5-4	1700042G07Rik	TGGTGGCAGTTGGGCCTCG	553	585	16.8893	18.4346	0.916174
1700042G07Rik_CCDS51276.1_ex0_4:116173498-116173520:+_5-2	1700042G07Rik	TATGTTCAAGTGTAGCCGC	592	674	18.0099	21.0871	0.854073
1700042G07Rik_CCDS51276.1_ex0_4:116173571-116173593:+_5-5	1700042G07Rik	GCCACAAACATCAGTGACA	241	310	7.92464	10.2389	0.773977
1700049G17Rik_CCDS21032.1_ex0_7:27912108-27912130:-_4-2	1700049G17Rik	ACAACCATAGTATATTCAG	30	6	1.86199	1.17882	1.57954
1700049G17Rik_CCDS21032.1_ex0_7:27912087-27912109:-_4-1	1700049G17Rik	GACTACAGGGTTATAAAGG	83	77	3.38483	3.29481	1.02732
1700049G17Rik_CCDS21032.1_ex0_7:27912204-27912226:-_4-4	1700049G17Rik	CAGAAAATTCTATTAGTAA	15	16	1.43099	1.47684	0.968954
1700049G17Rik_CCDS21032.1_ex0_7:27912150-27912172:-_4-3	1700049G17Rik	GTAGAATTCTTGATCTCGA	451	463	13.9586	14.7987	0.94323
1700052N19Rik_CCDS56676.1_ex2_10:4439599-4439621:+_5-1	1700052N19Rik	CACATATGGAATCAATACC	40	29	2.14932	1.86428	1.15289
1700052N19Rik_CCDS56676.1_ex2_10:4439634-4439656:+_5-2	1700052N19Rik	CCTTTTAAATGAAGGCGAT	75	61	3.15497	2.81797	1.11959
1700052N19Rik_CCDS56676.1_ex3_10:4450656-4450678:-_5-4	1700052N19Rik	CTTAAACACGTCGAAGTCA	222	205	7.37871	7.10957	1.03786
1700052N19Rik_CCDS56676.1_ex3_10:4450689-4450711:+_5-5	1700052N19Rik	GAGAACTTCTTCGAGTCGC	599	559	18.211	17.6598	1.03122
1700052N19Rik_CCDS56676.1_ex2_10:4439715-4439737:+_5-3	1700052N19Rik	TCATGAAGCCATCATGCAG	202	229	6.80406	7.82484	0.869546
1700054O13Rik_CCDS30012.1_ex0_X:9847189-9847211:-_5-4	1700054O13Rik	GTAATCAAGCATGGCAAGA	189	189	6.43053	6.63273	0.969515
1700054O13Rik_CCDS30012.1_ex0_X:9847126-9847148:+_5-1	1700054O13Rik	GTGTACCGTATACTGCAGG	342	346	10.8267	11.3118	0.957116
1700054O13Rik_CCDS30012.1_ex0_X:9847161-9847183:-_5-3	1700054O13Rik	GAAGTTGTGGACCCTATGC	289	306	9.30382	10.1197	0.919382
1700054O13Rik_CCDS30012.1_ex0_X:9847210-9847232:-_5-5	1700054O13Rik	CTCCAGGATGTAGTCGGTG	473	512	14.5907	16.259	0.89739
1700054O13Rik_CCDS30012.1_ex0_X:9847149-9847171:+_5-2	1700054O13Rik	GCAATATACCCCCTGCATA	539	588	16.4871	18.524	0.890036
1700055N04Rik_CCDS57128.1_ex1_19:3963962-3963984:+_5-3	1700055N04Rik	AAACAGCTTCATGACGCCC	371	305	11.6599	10.0898	1.15561
1700055N04Rik_CCDS57128.1_ex6_19:3965638-3965660:-_5-5	1700055N04Rik	TGACGATCTTGCCTACCCG	334	320	10.5968	10.5369	1.00569
1700055N04Rik_CCDS57128.1_ex1_19:3963896-3963918:+_5-2	1700055N04Rik	ACAAAGACGGCTAAGTTCA	218	234	7.26378	7.97385	0.91095
1700055N04Rik_CCDS57128.1_ex3_19:3964902-3964924:+_5-4	1700055N04Rik	GATGATCATACCTTTAGTG	318	351	10.1371	11.4608	0.884502
1700055N04Rik_CCDS57128.1_ex1_19:3963871-3963893:+_5-1	1700055N04Rik	GAAGGAGGCCTTCAACACA	110	130	4.16062	4.87436	0.853573
1700056E22Rik_CCDS56665.1_ex0_1:184033548-184033570:+_5-3	1700056E22Rik	GACCGCGTTGGGAGGAGGT	501	416	15.3952	13.398	1.14907
1700056E22Rik_CCDS56665.1_ex0_1:184033425-184033447:+_5-1	1700056E22Rik	GCGCTCCTTGGCTCGCCGA	840	816	25.1357	25.3191	0.992757
1700056E22Rik_CCDS56665.1_ex0_1:184033695-184033717:-_5-4	1700056E22Rik	ACTCCGGAGAGCTACTCGG	750	744	22.5497	23.1733	0.973092
1700056E22Rik_CCDS56665.1_ex0_1:184033501-184033523:+_5-2	1700056E22Rik	GGGCTCCAAAACATCGCAC	366	421	11.5163	13.547	0.850098
1700056E22Rik_CCDS56665.1_ex0_1:184033718-184033740:+_5-5	1700056E22Rik	CGCCTTCGGGATCGGAGTC	471	564	14.5332	17.8088	0.816071
1700057G04Rik_CCDS23406.1_ex2_9:92351102-92351124:-_5-2	1700057G04Rik	AACAACAATCACATCGTAG	216	170	7.20632	6.06647	1.18789
1700057G04Rik_CCDS23406.1_ex2_9:92351037-92351059:+_5-1	1700057G04Rik	CATTAGACCTTTCACCATG	394	365	12.3208	11.878	1.03728
1700057G04Rik_CCDS23406.1_ex3_9:92352655-92352677:+_5-5	1700057G04Rik	CAATCTGCGTGTGCAACAT	0	0	1	1	1
1700057G04Rik_CCDS23406.1_ex3_9:92352592-92352614:-_5-4	1700057G04Rik	CTGTAAACTTTGGCCGACA	412	427	12.838	13.7258	0.935318
1700057G04Rik_CCDS23406.1_ex3_9:92352562-92352584:-_5-3	1700057G04Rik	TTTGAATAACATAACCCAC	82	110	3.3561	4.27831	0.784446
1700061G19Rik_CCDS37666.1_ex1_17:56877535-56877557:+_5-4	1700061G19Rik	ACCTACATCGAGTACTACG	427	369	13.269	11.9972	1.106
1700061G19Rik_CCDS37666.1_ex1_17:56877493-56877515:-_5-3	1700061G19Rik	GTACTTGGAACCGATCGCC	459	413	14.1884	13.3085	1.06611
1700061G19Rik_CCDS37666.1_ex1_17:56877366-56877388:-_5-1	1700061G19Rik	CGCTTAGATGTCCAGTAGC	345	334	10.9129	10.9541	0.996233
1700061G19Rik_CCDS37666.1_ex5_17:56882634-56882656:+_5-5	1700061G19Rik	TATATAACCAGGGTACCAC	284	279	9.16016	9.31498	0.98338
1700061G19Rik_CCDS37666.1_ex1_17:56877453-56877475:-_5-2	1700061G19Rik	GCCGCGCTCATGATCAAGT	833	871	24.9345	26.9582	0.924933
1700065I17Rik_CCDS29260.1_ex1_18:56592379-56592401:+_5-1	1700065I17Rik	GGACGATATTCACTTGCCC	270	253	8.7579	8.5401	1.0255
1700065I17Rik_CCDS29260.1_ex1_18:56592425-56592447:-_5-3	1700065I17Rik	AGGCATGACGTAACGGGTC	411	397	12.8092	12.8317	0.998249
1700065I17Rik_CCDS29260.1_ex2_18:56594507-56594529:+_5-5	1700065I17Rik	AGCGAGAGGCTTTGCCATG	385	401	12.0622	12.9509	0.931377
1700065I17Rik_CCDS29260.1_ex2_18:56594458-56594480:-_5-4	1700065I17Rik	GGGCCAGCATAGATCCCAC	477	518	14.7056	16.4378	0.89462
1700065I17Rik_CCDS29260.1_ex1_18:56592396-56592418:+_5-2	1700065I17Rik	CCCGGTTCTCACTAAAGCA	381	439	11.9473	14.0834	0.84832
1700066B19Rik_CCDS50252.1_ex1_18:35728614-35728636:+_5-3	1700066B19Rik	GCGATCTGCATTGTGCTGG	825	719	24.7047	22.4282	1.1015
1700066B19Rik_CCDS50252.1_ex1_18:35728550-35728572:+_5-1	1700066B19Rik	GCCCCCTCGAGGTGGCGAC	317	291	10.1083	9.67261	1.04505
1700066B19Rik_CCDS50252.1_ex1_18:35728589-35728611:-_5-2	1700066B19Rik	AGGACAAAGGCCGCGATGA	231	230	7.63731	7.85464	0.972331
1700066B19Rik_CCDS50252.1_ex1_18:35728642-35728664:+_5-4	1700066B19Rik	TTGGGCCTGCACTGCATCA	853	870	25.5092	26.9284	0.947297
1700066B19Rik_CCDS50252.1_ex1_18:35728709-35728731:+_5-5	1700066B19Rik	CGGCGTTTACCTCATCCAC	179	215	6.1432	7.4076	0.82931
1700066M21Rik_CCDS48264.1_ex1_1:57382944-57382966:-_5-4	1700066M21Rik	GCTTAAAGGCTCCAAAGTC	97	83	3.7871	3.47363	1.09024
1700066M21Rik_CCDS48264.1_ex0_1:57377931-57377953:-_5-2	1700066M21Rik	CGTTACCTGCACGTCCCCA	672	628	20.3085	19.7161	1.03005
1700066M21Rik_CCDS48264.1_ex0_1:57377851-57377873:-_5-1	1700066M21Rik	GCAGTTCGTTGCTGCGCTG	830	789	24.8483	24.5144	1.01362
1700066M21Rik_CCDS48264.1_ex1_1:57382989-57383011:+_5-5	1700066M21Rik	CTTTTAACCTGACTCAGAA	179	195	6.1432	6.81154	0.901881
1700066M21Rik_CCDS48264.1_ex1_1:57382825-57382847:-_5-3	1700066M21Rik	TAACTATTGGGAAAACGGC	97	138	3.7871	5.11278	0.740711
1700067K01Rik_CCDS22464.2_ex2_8:84003130-84003152:-_5-1	1700067K01Rik	CAAGCGCAGTGTTAGCTGC	320	264	10.1945	8.86793	1.1496
1700067K01Rik_CCDS22464.2_ex2_8:84003178-84003200:+_5-2	1700067K01Rik	TTTGGGTTCGTGGACCTGG	395	353	12.3495	11.5204	1.07197
1700067K01Rik_CCDS22464.2_ex3_8:84003301-84003323:-_5-3	1700067K01Rik	AACCTCCCGCAGAAAAAGC	167	148	5.7984	5.41081	1.07163
1700067K01Rik_CCDS22464.2_ex3_8:84003369-84003391:-_5-5	1700067K01Rik	GACTGGCAGTATAGGCAGC	415	425	12.9242	13.6662	0.945705
1700067K01Rik_CCDS22464.2_ex3_8:84003338-84003360:-_5-4	1700067K01Rik	TCGGAAGATGGACACGTCG	287	301	9.24636	9.97064	0.927359
1700067P10Rik_CCDS28857.1_ex1_17:48090502-48090524:+_5-4	1700067P10Rik	TCTCCGAAGGAAAAAGCTG	36	29	2.03439	1.86428	1.09124
1700067P10Rik_CCDS28857.1_ex1_17:48090568-48090590:-_5-5	1700067P10Rik	CACGCTCATAGGCACCAGC	805	748	24.13	23.2925	1.03596
1700067P10Rik_CCDS28857.1_ex1_17:48090405-48090427:+_5-2	1700067P10Rik	CCCTCTTCTAGTCTCTCGG	1708	1601	50.0759	48.7143	1.02795
1700067P10Rik_CCDS28857.1_ex1_17:48090324-48090346:-_5-1	1700067P10Rik	ACCTTTGAAGCTTGCTCCG	390	378	12.2058	12.2655	0.995141
1700067P10Rik_CCDS28857.1_ex1_17:48090429-48090451:+_5-3	1700067P10Rik	GTCCAGCTTGCCATCAGAG	273	266	8.84409	8.92754	0.990653
1700074P13Rik_CCDS20041.1_ex2_6:40926015-40926037:+_5-1	1700074P13Rik	AGGATTCATTAAATGCCAT	213	172	7.12012	6.12608	1.16226
1700074P13Rik_CCDS20041.1_ex2_6:40926040-40926062:-_5-2	1700074P13Rik	GGAACTATAGCCATAGCTA	110	107	4.16062	4.1889	0.99325
1700074P13Rik_CCDS20041.1_ex3_6:40928562-40928584:+_5-5	1700074P13Rik	CCAACACAAGGCTCTGGGC	597	581	18.1536	18.3154	0.991163
1700074P13Rik_CCDS20041.1_ex2_6:40926063-40926085:+_5-3	1700074P13Rik	CATACATGTTGATAGTAGC	244	238	8.01084	8.09306	0.98984
1700074P13Rik_CCDS20041.1_ex2_6:40926210-40926232:-_5-4	1700074P13Rik	CAAGAACTAAAATCCGACT	33	66	1.94819	2.96698	0.656622
1700080E11Rik_CCDS23463.1_ex1_9:105144546-105144568:+_5-4	1700080E11Rik	AGGGAGCTTCGGTAGTCGG	628	589	19.0443	18.5538	1.02643
1700080E11Rik_CCDS23463.1_ex1_9:105144498-105144520:+_5-2	1700080E11Rik	AGGCATTTGACATAGAAAT	137	136	4.93641	5.05318	0.976893
1700080E11Rik_CCDS23463.1_ex1_9:105144528-105144550:+_5-3	1700080E11Rik	TTTGATTTGGACTCAGCGA	343	342	10.8554	11.1926	0.969877
1700080E11Rik_CCDS23463.1_ex1_9:105144479-105144501:-_5-1	1700080E11Rik	CTAACACTAGAGCAGCTCC	305	344	9.76355	11.2522	0.867705
1700080E11Rik_CCDS23463.1_ex1_9:105144649-105144671:+_5-5	1700080E11Rik	GATCGTCCACAAAACCACC	199	227	6.71786	7.76523	0.86512
1700080O16Rik_CCDS53068.1_ex0_X:51969573-51969595:+_5-4	1700080O16Rik	ATTGAGTATCTGCTGCCTA	428	373	13.2977	12.1164	1.09749
1700080O16Rik_CCDS53068.1_ex0_X:51969355-51969377:-_5-2	1700080O16Rik	CTCTCTTGTCAATGCCCTC	773	753	23.2106	23.4415	0.990149
1700080O16Rik_CCDS53068.1_ex0_X:51969680-51969702:-_5-5	1700080O16Rik	ATGTACTGGGTTCATCCCA	353	360	11.1427	11.729	0.950015
1700080O16Rik_CCDS53068.1_ex0_X:51969305-51969327:-_5-1	1700080O16Rik	TTCGAGGCGTACCAAAGAT	210	220	7.03392	7.55661	0.93083
1700080O16Rik_CCDS53068.1_ex0_X:51969436-51969458:+_5-3	1700080O16Rik	TCAGATGCCTTAGTAAAGA	148	172	5.25248	6.12608	0.857396
1700084C01Rik_CCDS15466.1_ex1_1:169933098-169933120:-_5-2	1700084C01Rik	TTACCTAATTTTAGGCTCC	261	223	8.4993	7.64602	1.1116
1700084C01Rik_CCDS15466.1_ex0_1:169930090-169930112:-_5-1	1700084C01Rik	TAGCGATTTCACGTGATAG	253	239	8.26944	8.12286	1.01804
1700084C01Rik_CCDS15466.1_ex2_1:169933685-169933707:-_5-3	1700084C01Rik	GGTCATGTAAAGAGGGCAC	305	292	9.76355	9.70241	1.0063
1700084C01Rik_CCDS15466.1_ex2_1:169933810-169933832:+_5-5	1700084C01Rik	ACGAATCCACTGAAGGGCG	560	588	17.0905	18.524	0.92261
1700084C01Rik_CCDS15466.1_ex2_1:169933706-169933728:-_5-4	1700084C01Rik	TCAGGGTGTCTTTGAGGAC	340	381	10.7692	12.3549	0.871657
1700088E04Rik_CCDS27633.1_ex3_15:79136344-79136366:-_5-3	1700088E04Rik	CAGCTTGTGCCAAGCCAAT	273	238	8.84409	8.09306	1.0928
1700088E04Rik_CCDS27633.1_ex2_15:79135716-79135738:-_5-1	1700088E04Rik	CCAAAATATCTTTGCCACT	425	380	13.2115	12.3251	1.07192
1700088E04Rik_CCDS27633.1_ex3_15:79136329-79136351:+_5-2	1700088E04Rik	TCACGACTGTACGCCCCAT	749	683	22.521	21.3553	1.05458
1700088E04Rik_CCDS27633.1_ex4_15:79139289-79139311:-_5-5	1700088E04Rik	TATTTTGCAGTTATGATGA	233	235	7.69478	8.00365	0.961408
1700088E04Rik_CCDS27633.1_ex4_15:79139250-79139272:-_5-4	1700088E04Rik	TTCCAGCAACGCCACATCA	436	486	13.5276	15.4842	0.873639
1700092M07Rik_CCDS50382.1_ex1_19:8740997-8741019:-_5-2	1700092M07Rik	GTTAGATCTTTGTTTACGG	109	97	4.13189	3.89087	1.06195
1700092M07Rik_CCDS50382.1_ex1_19:8741051-8741073:+_5-4	1700092M07Rik	CTATCCATGTTCAGCCGTC	1561	1442	45.8521	43.9756	1.04267
1700092M07Rik_CCDS50382.1_ex1_19:8741035-8741057:-_5-3	1700092M07Rik	GATAGCCTGCGCCACAGCA	358	344	11.2864	11.2522	1.00304
1700092M07Rik_CCDS50382.1_ex1_19:8740974-8740996:+_5-1	1700092M07Rik	GCAACGAAGTGGACAACTC	254	245	8.29817	8.30168	0.999577
1700092M07Rik_CCDS50382.1_ex1_19:8741066-8741088:-_5-5	1700092M07Rik	TGACCGCGAGGACTCCCGA	434	444	13.4701	14.2324	0.946437
1700093K21Rik_CCDS24477.1_ex2_11:23518089-23518111:-_5-3	1700093K21Rik	AGACCCTCTGTACAGGCGA	6126	5942	177.018	178.088	0.993991
1700093K21Rik_CCDS24477.1_ex3_11:23518800-23518822:-_5-5	1700093K21Rik	ATTTGTATCCTCCTCTTAC	176	174	6.057	6.18568	0.979196
1700093K21Rik_CCDS24477.1_ex1_11:23517278-23517300:+_5-1	1700093K21Rik	ATGTTGTCTCCTAAGGATG	123	128	4.53415	4.81476	0.94172
1700093K21Rik_CCDS24477.1_ex1_11:23517318-23517340:+_5-2	1700093K21Rik	GCTTTTGCACAAGAATGCT	360	398	11.3439	12.8615	0.882001
1700093K21Rik_CCDS24477.1_ex3_11:23518788-23518810:+_5-4	1700093K21Rik	TAGAAAAATTGCCAGTAAG	93	124	3.67216	4.69554	0.782053
1700094D03Rik_CCDS50968.1_ex3_3:90065506-90065528:-_5-5	1700094D03Rik	TAAGGCAGCTTGACGGACC	312	290	9.96468	9.64281	1.03338
1700094D03Rik_CCDS50968.1_ex2_3:90064454-90064476:+_5-3	1700094D03Rik	GCAGACAACATTGGACCAA	351	333	11.0853	10.9243	1.01473
1700094D03Rik_CCDS50968.1_ex1_3:90063228-90063250:+_5-1	1700094D03Rik	ACTTAAGAAGACTGTCGAC	0	0	1	1	1
1700094D03Rik_CCDS50968.1_ex2_3:90064478-90064500:+_5-4	1700094D03Rik	AAACCTATTTGCTGCCCTA	409	396	12.7518	12.8019	0.996085
1700094D03Rik_CCDS50968.1_ex2_3:90064433-90064455:+_5-2	1700094D03Rik	TTTTCATATTCACTGTATG	71	82	3.04004	3.44383	0.88275
1700101E01Rik_CCDS50551.1_ex5_2:29054806-29054828:+_5-1	1700101E01Rik	CGCTCACCTTGACGATGAG	543	462	16.602	14.7689	1.12412
1700101E01Rik_CCDS50551.1_ex5_2:29054878-29054900:-_5-4	1700101E01Rik	CGGTGGTCGACATCCGTAC	370	329	11.6312	10.8051	1.07645
1700101E01Rik_CCDS50551.1_ex5_2:29054891-29054913:+_5-5	1700101E01Rik	GACCACCGTCAGCGGCCGT	790	725	23.699	22.607	1.0483
1700101E01Rik_CCDS50551.1_ex5_2:29054820-29054842:+_5-2	1700101E01Rik	ATGAGCGGGTTCTGAAACA	276	260	8.93029	8.74872	1.02075
1700101E01Rik_CCDS50551.1_ex5_2:29054862-29054884:-_5-3	1700101E01Rik	TACGGGCATGGAGAACGAA	161	164	5.626	5.88766	0.955559
1700102P08Rik_CCDS23524.1_ex1_9:108395282-108395304:+_5-4	1700102P08Rik	CTGGACCGCAGGAAGGATA	213	195	7.12012	6.81154	1.0453
1700102P08Rik_CCDS23524.1_ex2_9:108397203-108397225:+_5-5	1700102P08Rik	ATCCGAACTATTGAAGAAT	223	211	7.40745	7.28839	1.01634
1700102P08Rik_CCDS23524.1_ex0_9:108393504-108393526:+_5-3	1700102P08Rik	GCAGCCTCTATACCCCAAA	317	311	10.1083	10.2687	0.984387
1700102P08Rik_CCDS23524.1_ex0_9:108393460-108393482:-_5-2	1700102P08Rik	ATGGTGTGTCCCGAAGGCC	619	630	18.7857	19.7758	0.949936
1700102P08Rik_CCDS23524.1_ex0_9:108393357-108393379:+_5-1	1700102P08Rik	CACCTCCCAGCCGGTACAC	793	813	23.7852	25.2297	0.942749
1700106J16Rik_CCDS48881.1_ex0_11:88294253-88294275:+_5-3	1700106J16Rik	GAAGGTGGCCGGGGTACAA	259	238	8.44183	8.09306	1.0431
1700106J16Rik_CCDS48881.1_ex0_11:88294194-88294216:-_5-1	1700106J16Rik	GGAGGGCCATGACTGAGAC	375	353	11.7749	11.5204	1.02209
1700106J16Rik_CCDS48881.1_ex0_11:88294327-88294349:+_5-5	1700106J16Rik	ACGCCTTCTGCCAGATGAG	252	251	8.2407	8.4805	0.971724
1700106J16Rik_CCDS48881.1_ex0_11:88294222-88294244:-_5-2	1700106J16Rik	TCTCCAAGTCGGCCGGCAG	831	857	24.8771	26.541	0.937308
1700106J16Rik_CCDS48881.1_ex0_11:88294314-88294336:-_5-4	1700106J16Rik	GAAGGCGTCCTCCAAGTAA	135	163	4.87895	5.85785	0.83289
1700109H08Rik_CCDS39001.1_ex2_5:3577283-3577305:+_5-4	1700109H08Rik	GAAGAGTGGATTAAAGGCT	118	95	4.39049	3.83126	1.14596
1700109H08Rik_CCDS39001.1_ex1_5:3575651-3575673:+_5-1	1700109H08Rik	CGACTTTTCTATAGCTTGG	413	378	12.8667	12.2655	1.04902
1700109H08Rik_CCDS39001.1_ex2_5:3577316-3577338:-_5-5	1700109H08Rik	CTTCTCTTCAAAAGTCCCT	511	495	15.6825	15.7524	0.995566
1700109H08Rik_CCDS39001.1_ex1_5:3575687-3575709:+_5-2	1700109H08Rik	AAGATGGATAATACCGGGC	183	206	6.25813	7.13937	0.876566
1700109H08Rik_CCDS39001.1_ex1_5:3575732-3575754:-_5-3	1700109H08Rik	CATTCCGAATATGTTCTGC	302	350	9.67735	11.431	0.84659
1700110M21Rik_CCDS36999.1_ex0_14:101198667-101198689:+_5-3	1700110M21Rik	GTAAGTCCTGAAGGCGGGA	259	236	8.44183	8.03346	1.05083
1700110M21Rik_CCDS36999.1_ex0_14:101198420-101198442:-_5-1	1700110M21Rik	ACAGTTTCTGCAGCGCCTG	1216	1144	35.9393	35.0944	1.02407
1700110M21Rik_CCDS36999.1_ex0_14:101198940-101198962:+_5-5	1700110M21Rik	AAGAGAAGAAATAAGCCTG	141	135	5.05135	5.02338	1.00557
1700110M21Rik_CCDS36999.1_ex0_14:101198533-101198555:-_5-2	1700110M21Rik	GGGGTATGTGTGCCAAGCA	456	491	14.1022	15.6332	0.902071
1700110M21Rik_CCDS36999.1_ex0_14:101198768-101198790:+_5-4	1700110M21Rik	TGATAGTTAGAGGGAGAGA	28	35	1.80452	2.0431	0.883229
1700112E06Rik_CCDS49415.1_ex4_14:22596421-22596443:-_5-5	1700112E06Rik	TTGTGCAGAACAAAGCACC	188	140	6.40179	5.17239	1.23769
1700112E06Rik_CCDS49415.1_ex3_14:22584471-22584493:-_5-3	1700112E06Rik	ACATGCCACGTTTCCCAGG	575	509	17.5214	16.1696	1.0836
1700112E06Rik_CCDS49415.1_ex3_14:22584483-22584505:+_5-4	1700112E06Rik	GTGGCATGTCCCAATGAGC	444	402	13.7574	12.9807	1.05984
1700112E06Rik_CCDS49415.1_ex3_14:22584435-22584457:-_5-2	1700112E06Rik	GGATGGTGTCACTTCTGCC	1593	1563	46.7716	47.5817	0.982973
1700112E06Rik_CCDS49415.1_ex2_14:22577920-22577942:-_5-1	1700112E06Rik	GGGTAACCCTGGCAACACG	321	349	10.2233	11.4012	0.896687
1700113H08Rik_CCDS48660.1_ex2_10:87165067-87165089:-_5-1	1700113H08Rik	AAATGTCTCCATGTGAGTA	175	156	6.02827	5.64923	1.06709
1700113H08Rik_CCDS48660.1_ex3_10:87225951-87225973:-_5-3	1700113H08Rik	CGAGGGAAATGGTGCTCGC	471	458	14.5332	14.6497	0.992051
1700113H08Rik_CCDS48660.1_ex3_10:87226068-87226090:-_5-5	1700113H08Rik	GATTGGGTAGTCGTCTAGG	478	469	14.7343	14.9775	0.983765
1700113H08Rik_CCDS48660.1_ex3_10:87225885-87225907:+_5-2	1700113H08Rik	GAACTCATAGTCCAATGAC	131	149	4.76402	5.44061	0.875639
1700113H08Rik_CCDS48660.1_ex3_10:87226003-87226025:-_5-4	1700113H08Rik	ATTTCACTGGATGATGACA	222	274	7.37871	9.16596	0.805013
1700122O11Rik_CCDS57099.1_ex0_17:48037056-48037078:+_5-2	1700122O11Rik	CTAGATCCCAATGAGGGCA	418	348	13.0104	11.3714	1.14413
1700122O11Rik_CCDS57099.1_ex0_17:48037250-48037272:+_5-5	1700122O11Rik	CTGCTTGGGTACTCCAAGA	250	212	8.18324	7.31819	1.11821
1700122O11Rik_CCDS57099.1_ex0_17:48037006-48037028:+_5-1	1700122O11Rik	CTGATAGAGGCTCCATCAG	0	0	1	1	1
1700122O11Rik_CCDS57099.1_ex0_17:48037158-48037180:+_5-3	1700122O11Rik	GTTCCACGGAGTGAGGGCA	723	704	21.7739	21.9812	0.990572
1700122O11Rik_CCDS57099.1_ex0_17:48037178-48037200:+_5-4	1700122O11Rik	GGAGAAATCTTCCCACCAC	257	280	8.38437	9.34478	0.897225
1700123I01Rik_CCDS50364.1_ex3_19:6212183-6212205:-_5-3	1700123I01Rik	AACAAACGGGTAGGGCGTC	392	334	12.2633	10.9541	1.11952
1700123I01Rik_CCDS50364.1_ex5_19:6213372-6213394:-_5-5	1700123I01Rik	TGTGGCCCCTGCCTGCTAG	747	719	22.4635	22.4282	1.00157
1700123I01Rik_CCDS50364.1_ex0_19:6195746-6195768:+_5-1	1700123I01Rik	ATAAGTTCAAAATCAGATA	0	0	1	1	1
1700123I01Rik_CCDS50364.1_ex5_19:6213337-6213359:+_5-4	1700123I01Rik	AAATGGAAACGGAAACTCA	45	52	2.29298	2.54974	0.899299
1700123I01Rik_CCDS50364.1_ex3_19:6212151-6212173:+_5-2	1700123I01Rik	CCCACCTGAAGTTTAAACA	302	343	9.67735	11.2224	0.862328
1700123K08Rik_CCDS51680.1_ex4_5:138564279-138564301:+_5-5	1700123K08Rik	ACTCTTGTAGTTGAACTGG	374	307	11.7461	10.1495	1.15732
1700123K08Rik_CCDS51680.1_ex2_5:138562846-138562868:-_5-2	1700123K08Rik	CCCTCCATGTTGGAGGATC	568	537	17.3203	17.0041	1.0186
1700123K08Rik_CCDS51680.1_ex2_5:138562881-138562903:+_5-3	1700123K08Rik	GGGTATCTATGTCTGGGGA	521	501	15.9699	15.9312	1.00243
1700123K08Rik_CCDS51680.1_ex2_5:138562924-138562946:-_5-4	1700123K08Rik	GCTGTTTTGAGTCAGTTCA	419	419	13.0391	13.4874	0.966764
1700123K08Rik_CCDS51680.1_ex1_5:138562533-138562555:+_5-1	1700123K08Rik	CATCCTGCCCTAGGGGATC	131	132	4.76402	4.93397	0.965555
1700123O20Rik_CCDS27099.1_ex0_14:54690075-54690097:-_5-5	1700123O20Rik	GCTGACACTCAAAGATACA	66	52	2.89637	2.54974	1.13595
1700123O20Rik_CCDS27099.1_ex0_14:54689965-54689987:-_5-3	1700123O20Rik	TGTAGAAAACGTTCCCGCT	0	0	1	1	1
1700123O20Rik_CCDS27099.1_ex0_14:54689990-54690012:-_5-4	1700123O20Rik	CGGCACTGCCTTAGCGACC	679	675	20.5097	21.1169	0.971245
1700123O20Rik_CCDS27099.1_ex0_14:54689898-54689920:-_5-1	1700123O20Rik	GGGAAGTGATGTAAGACAT	132	134	4.79275	4.99357	0.959784
1700123O20Rik_CCDS27099.1_ex0_14:54689950-54689972:-_5-2	1700123O20Rik	CGCTGGGGACCTGACCAAC	425	452	13.2115	14.4709	0.912973
1700125H20Rik_CCDS48872.1_ex2_11:85173315-85173337:-_5-4	1700125H20Rik	CGGCAATAATGCTGCAGAA	467	416	14.4183	13.398	1.07616
1700125H20Rik_CCDS48872.1_ex2_11:85173183-85173205:+_5-2	1700125H20Rik	TCAGTGTAAAGAATACCTG	97	92	3.7871	3.74186	1.01209
1700125H20Rik_CCDS48872.1_ex2_11:85173334-85173356:-_5-5	1700125H20Rik	GTGCTTGATCTCCCAGGCT	458	446	14.1597	14.292	0.99074
1700125H20Rik_CCDS48872.1_ex1_11:85172887-85172909:+_5-1	1700125H20Rik	GCTCTGGTCCGTCATGCCA	898	885	26.8022	27.3755	0.979059
1700125H20Rik_CCDS48872.1_ex2_11:85173294-85173316:-_5-3	1700125H20Rik	GTGTTAATATGGCCCCCTA	245	270	8.03957	9.04675	0.88867
1700129C05Rik_CCDS27166.1_ex4_14:59142590-59142612:+_5-3	1700129C05Rik	GAGGAAAGTTTGTTTACAC	73	58	3.09751	2.72856	1.13522
1700129C05Rik_CCDS27166.1_ex4_14:59142620-59142642:+_5-4	1700129C05Rik	GGCATAGCAATCATTAAGG	194	206	6.57419	7.13937	0.920836
1700129C05Rik_CCDS27166.1_ex3_14:59142141-59142163:-_5-1	1700129C05Rik	TAGACCCAGAGCTTAAAAT	79	87	3.2699	3.59284	0.910116
1700129C05Rik_CCDS27166.1_ex4_14:59142470-59142492:+_5-2	1700129C05Rik	AAGTAGCTAGTTTCCAGAT	195	224	6.60292	7.67582	0.860224
1700129C05Rik_CCDS27166.1_ex4_14:59142692-59142714:+_5-5	1700129C05Rik	AAAAGAGGGTTGGTACGAA	155	180	5.45361	6.3645	0.856879
1810009A15Rik_CCDS29555.1_ex2_19:8890005-8890027:-_5-5	1810009A15Rik	GTGATGTTGGCACGAGCAC	464	406	14.3321	13.0999	1.09406
1810009A15Rik_CCDS29555.1_ex1_19:8889231-8889253:-_5-4	1810009A15Rik	GTACGCCCGCTTCTTGAGG	740	691	22.2624	21.5937	1.03097
1810009A15Rik_CCDS29555.1_ex1_19:8889193-8889215:+_5-3	1810009A15Rik	TCGGGGCTGTGATAGACGA	203	194	6.83279	6.78174	1.00753
1810009A15Rik_CCDS29555.1_ex1_19:8889176-8889198:+_5-2	1810009A15Rik	ACGGAAACGCCAGGTGGTC	757	747	22.7508	23.2627	0.977998
1810009A15Rik_CCDS29555.1_ex1_19:8889158-8889180:+_5-1	1810009A15Rik	ATTAAGCAGGGATCGGCGA	311	324	9.93595	10.6561	0.932419
1810009J06Rik_CCDS20042.1_ex2_6:40966613-40966635:-_5-3	1810009J06Rik	GTGTTCACCAAGGCGAACC	382	310	11.976	10.2389	1.16966
1810009J06Rik_CCDS20042.1_ex2_6:40966688-40966710:+_5-5	1810009J06Rik	CGACACCCAGACTATAACA	390	346	12.2058	11.3118	1.07904
1810009J06Rik_CCDS20042.1_ex1_6:40966252-40966274:+_5-2	1810009J06Rik	GCATTAGCCATCAGTGTGG	1287	1212	37.9793	37.121	1.02312
1810009J06Rik_CCDS20042.1_ex2_6:40966646-40966668:-_5-4	1810009J06Rik	AAATTGCTCACCACCCTCA	284	268	9.16016	8.98714	1.01925
1810009J06Rik_CCDS20042.1_ex1_6:40966215-40966237:+_5-1	1810009J06Rik	AAGCATTCGGTTCCTTACC	455	451	14.0735	14.4411	0.974547
1810011H11Rik_CCDS49438.1_ex2_14:32806779-32806801:+_5-2	1810011H11Rik	ATTTCAAATATGCCATCAT	248	178	8.12577	6.30489	1.2888
1810011H11Rik_CCDS49438.1_ex1_14:32805159-32805181:-_5-1	1810011H11Rik	TACCTATCTCAGTCTCAGC	431	388	13.3839	12.5635	1.0653
1810011H11Rik_CCDS49438.1_ex2_14:32806809-32806831:+_5-4	1810011H11Rik	TGGGAGTAGCCATATCTGC	739	667	22.2336	20.8785	1.06491
1810011H11Rik_CCDS49438.1_ex2_14:32806791-32806813:+_5-3	1810011H11Rik	CCATCATTGGTATGGCAGT	419	397	13.0391	12.8317	1.01616
1810011H11Rik_CCDS49438.1_ex2_14:32806840-32806862:-_5-5	1810011H11Rik	CGGATCATGCAGATCTTCA	235	267	7.75224	8.95734	0.865462
1810011O10Rik_CCDS22194.1_ex0_8:24438669-24438691:+_5-1	1810011O10Rik	TCCTCCAAATCTTGGTCGA	790	663	23.699	20.7592	1.14161
1810011O10Rik_CCDS22194.1_ex0_8:24438800-24438822:+_5-5	1810011O10Rik	GCGAGCGGCTGTGTCGAAG	303	274	9.70608	9.16596	1.05893
1810011O10Rik_CCDS22194.1_ex0_8:24438761-24438783:-_5-3	1810011O10Rik	ATCTTTGAGAACATAGACC	142	135	5.08008	5.02338	1.01129
1810011O10Rik_CCDS22194.1_ex0_8:24438734-24438756:+_5-2	1810011O10Rik	GTTCCTGAAGAGCCTCTGC	430	416	13.3552	13.398	0.996806
1810011O10Rik_CCDS22194.1_ex0_8:24438788-24438810:-_5-4	1810011O10Rik	GCCGCTCGCAAGAAAGCTG	366	404	11.5163	13.0403	0.883127
1810013L24Rik_CCDS49756.1_ex1_16:8831378-8831400:-_5-3	1810013L24Rik	TTATAGAGGTTGGTGACGG	465	363	14.3608	11.8184	1.21512
1810013L24Rik_CCDS49756.1_ex2_16:8843014-8843036:+_5-5	1810013L24Rik	GGCTATCAGCGACGCAATA	293	240	9.41875	8.15267	1.1553
1810013L24Rik_CCDS49756.1_ex0_16:8830602-8830624:-_5-1	1810013L24Rik	TTGTGCTCGGGCTGCGCGG	514	473	15.7687	15.0967	1.04451
1810013L24Rik_CCDS49756.1_ex2_16:8842994-8843016:+_5-4	1810013L24Rik	TTGATATTGGAATTCAGAT	55	53	2.58031	2.57955	1.0003
1810013L24Rik_CCDS49756.1_ex0_16:8830664-8830686:+_5-2	1810013L24Rik	CCGTGGCTCAGCTCTACAA	247	242	8.09704	8.21227	0.985968
1810019J16Rik_CCDS38905.1_ex0_4:133528390-133528412:+_5-3	1810019J16Rik	CGTGCACCCCCCAGCCGCC	487	442	14.9929	14.1728	1.05787
1810019J16Rik_CCDS38905.1_ex0_4:133528481-133528503:-_5-4	1810019J16Rik	CATGGCGGTAGGGGTAGAC	471	433	14.5332	13.9046	1.04521
1810019J16Rik_CCDS38905.1_ex0_4:133528332-133528354:+_5-2	1810019J16Rik	AGGGTCTGCCGAAGCCGCC	747	709	22.4635	22.1302	1.01506
1810019J16Rik_CCDS38905.1_ex0_4:133528083-133528105:+_5-1	1810019J16Rik	ACCGGGCCGTCGCACCAGG	845	823	25.2793	25.5277	0.990271
1810019J16Rik_CCDS38905.1_ex0_4:133528562-133528584:-_5-5	1810019J16Rik	TAGGCAAGCTGTGCCGCGT	406	509	12.6656	16.1696	0.783295
1810024B03Rik_CCDS50702.1_ex0_2:127187022-127187044:+_5-2	1810024B03Rik	ATGGCCATCCCAATCCAAT	252	213	8.2407	7.34799	1.12149
1810024B03Rik_CCDS50702.1_ex0_2:127187139-127187161:-_5-4	1810024B03Rik	AAGCGTCGGCCTCTAGATG	511	438	15.6825	14.0536	1.11591
1810024B03Rik_CCDS50702.1_ex0_2:127187104-127187126:+_5-3	1810024B03Rik	AAAGAGAGTTCTGAAAACA	62	55	2.78144	2.63915	1.05391
1810024B03Rik_CCDS50702.1_ex0_2:127187183-127187205:-_5-5	1810024B03Rik	TGATGGAATATGCATCCCG	525	515	16.0848	16.3484	0.983874
1810024B03Rik_CCDS50702.1_ex0_2:127186986-127187008:-_5-1	1810024B03Rik	TTTGGCATAAGCAAAAGAC	58	62	2.66651	2.84777	0.93635
1810026J23Rik_CCDS22908.1_ex1_9:21593228-21593250:+_5-1	1810026J23Rik	CCGCGCGGCCCTGTACGTG	778	572	23.3542	18.0472	1.29406
1810026J23Rik_CCDS22908.1_ex1_9:21593312-21593334:-_5-3	1810026J23Rik	GACCCCGATGCGTCCAGCA	653	480	19.7626	15.3053	1.29122
1810026J23Rik_CCDS22908.1_ex1_9:21593277-21593299:+_5-2	1810026J23Rik	GCGCTGGCGCCCAGTGAGG	213	160	7.12012	5.76844	1.23432
1810026J23Rik_CCDS22908.1_ex1_9:21593355-21593377:+_5-4	1810026J23Rik	ACGCGCAACCGCCACTCGG	667	628	20.1649	19.7161	1.02276
1810026J23Rik_CCDS22908.1_ex1_9:21593415-21593437:+_5-5	1810026J23Rik	CGGCTGCGTCACGTGAACC	404	424	12.6081	13.6364	0.924594
1810030O07Rik_CCDS30024.1_ex2_X:12664590-12664612:-_5-2	1810030O07Rik	GATGAAAGTTTCATCTACC	67	39	2.92511	2.16231	1.35277
1810030O07Rik_CCDS30024.1_ex4_X:12673090-12673112:-_5-4	1810030O07Rik	GGCATCACATCAACAGAAA	91	76	3.6147	3.26501	1.1071
1810030O07Rik_CCDS30024.1_ex3_X:12669535-12669557:-_5-3	1810030O07Rik	TTTGTGGTTGACCGGAAGA	209	194	7.00519	6.78174	1.03295
1810030O07Rik_CCDS30024.1_ex5_X:12673353-12673375:+_5-5	1810030O07Rik	CCGCCGCGGCAGGTAGCAT	625	626	18.9581	19.6565	0.964467
1810030O07Rik_CCDS30024.1_ex2_X:12664572-12664594:+_5-1	1810030O07Rik	ATCTGAAAATCTCGAAGCC	340	365	10.7692	11.878	0.90665
1810033B17Rik_CCDS22069.1_ex2_8:3667039-3667061:-_5-2	1810033B17Rik	GTTCTGTACAACCAAGGCG	286	244	9.21762	8.27188	1.11433
1810033B17Rik_CCDS22069.1_ex4_8:3667393-3667415:-_5-5	1810033B17Rik	CACACCGTGTCTGAAACTA	1082	977	32.089	30.1173	1.06547
1810033B17Rik_CCDS22069.1_ex2_8:3667060-3667082:-_5-3	1810033B17Rik	AGAACATACAACATCATAA	58	59	2.66651	2.75836	0.9667
1810033B17Rik_CCDS22069.1_ex1_8:3666065-3666087:+_5-1	1810033B17Rik	GACTACGAGAATATAACCT	43	48	2.23552	2.43053	0.919764
1810033B17Rik_CCDS22069.1_ex3_8:3667289-3667311:+_5-4	1810033B17Rik	TGAAAGCAGAGCTTTCGAA	92	145	3.64343	5.3214	0.684675
1810037I17Rik_CCDS38619.1_ex0_3:122924573-122924595:+_4-4	1810037I17Rik	CCGAAACACTCCTACTGGC	534	486	16.3434	15.4842	1.05549
1810037I17Rik_CCDS38619.1_ex0_3:122924525-122924547:+_4-1	1810037I17Rik	GGAAGGAGGAACCAAGATG	75	73	3.15497	3.1756	0.993503
1810037I17Rik_CCDS38619.1_ex0_3:122924557-122924579:-_4-3	1810037I17Rik	TTCGGAAGCCCGTTCATCC	237	250	7.80971	8.45069	0.92415
1810037I17Rik_CCDS38619.1_ex0_3:122924538-122924560:+_4-2	1810037I17Rik	AAGATGAGGCACCTCAGTC	129	172	4.70655	6.12608	0.768281
1810041L15Rik_CCDS49687.1_ex1_15:84406661-84406683:+_5-2	1810041L15Rik	CAAATATCGTAGTTCATGG	537	474	16.4296	15.1265	1.08615
1810041L15Rik_CCDS49687.1_ex2_15:84417149-84417171:-_5-3	1810041L15Rik	TGCAACGAGACGGAGTTCC	502	449	15.4239	14.3814	1.07249
1810041L15Rik_CCDS49687.1_ex1_15:84406630-84406652:+_5-1	1810041L15Rik	CTGGATCCCCCACCGAGTG	594	532	18.0674	16.8551	1.07192
1810041L15Rik_CCDS49687.1_ex2_15:84417265-84417287:-_5-5	1810041L15Rik	AGCCTTACACGGATCACAA	399	387	12.4644	12.5337	0.994476
1810041L15Rik_CCDS49687.1_ex2_15:84417217-84417239:+_5-4	1810041L15Rik	TTTTGTTGTCCGAGAGCCG	337	336	10.683	11.0137	0.969971
1810043G02Rik_CCDS35954.1_ex3_10:77981663-77981685:-_5-3	1810043G02Rik	AGAACAGCTCGTTCAGACT	228	157	7.55111	5.67904	1.32965
1810043G02Rik_CCDS35954.1_ex3_10:77981755-77981777:-_5-4	1810043G02Rik	CAGCACGGTCATGCGGTAA	561	486	17.1192	15.4842	1.10559
1810043G02Rik_CCDS35954.1_ex2_10:77980526-77980548:+_5-1	1810043G02Rik	CCTAGAGGTAATCACACTC	219	204	7.29252	7.07977	1.03005
1810043G02Rik_CCDS35954.1_ex4_10:77982886-77982908:+_5-5	1810043G02Rik	CTGACCCGCGCGCTGATGG	1729	1686	50.6793	51.2475	0.988912
1810043G02Rik_CCDS35954.1_ex3_10:77981598-77981620:-_5-2	1810043G02Rik	CTGCGCACCGGTTCCAGGG	386	418	12.0909	13.4576	0.898448
1810043H04Rik_CCDS36388.1_ex1_11:120099153-120099175:+_5-1	1810043H04Rik	GCTTATGGCAAGTGCGTGC	451	402	13.9586	12.9807	1.07533
1810043H04Rik_CCDS36388.1_ex1_11:120099169-120099191:+_5-2	1810043H04Rik	TGCAGGCGTCCACCGCCCC	669	640	20.2223	20.0738	1.0074
1810043H04Rik_CCDS36388.1_ex1_11:120099210-120099232:-_5-5	1810043H04Rik	CTCGAACTCGCGAACGCAG	519	501	15.9124	15.9312	0.99882
1810043H04Rik_CCDS36388.1_ex1_11:120099186-120099208:+_5-3	1810043H04Rik	CCAGGAGGCCGCCTGAGTA	671	694	20.2798	21.6831	0.93528
1810043H04Rik_CCDS36388.1_ex1_11:120099198-120099220:-_5-4	1810043H04Rik	AACGCAGAGGTCCTTACTC	176	247	6.057	8.36129	0.72441
1810046K07Rik_CCDS52792.1_ex1_9:51291724-51291746:+_5-4	1810046K07Rik	GCAAAGGGCTTGCTCATGC	422	366	13.1253	11.9078	1.10224
1810046K07Rik_CCDS52792.1_ex1_9:51291552-51291574:+_5-1	1810046K07Rik	GAAATGAGTTGGGTCACTG	460	425	14.2172	13.6662	1.04032
1810046K07Rik_CCDS52792.1_ex1_9:51291703-51291725:+_5-3	1810046K07Rik	TGCCCAGCCGTGGACTCGC	812	790	24.3312	24.5442	0.99132
1810046K07Rik_CCDS52792.1_ex1_9:51291743-51291765:-_5-5	1810046K07Rik	CGAATGACCTCTACACCTC	745	752	22.406	23.4117	0.957045
1810046K07Rik_CCDS52792.1_ex1_9:51291669-51291691:+_5-2	1810046K07Rik	AGCCAGGTAGGATTCCAGC	907	934	27.0608	28.8358	0.938444
1810055G02Rik_CCDS50342.1_ex1_19:3717224-3717246:+_5-5	1810055G02Rik	AGCCCTACATTACCTACCC	209	187	7.00519	6.57312	1.06573
1810055G02Rik_CCDS50342.1_ex1_19:3716522-3716544:+_5-1	1810055G02Rik	GTAAATCAAAGCATGCTGA	219	199	7.29252	6.93075	1.0522
1810055G02Rik_CCDS50342.1_ex1_19:3717009-3717031:+_5-3	1810055G02Rik	CCTCAGGTGCCCAAATACA	139	127	4.99388	4.78495	1.04366
1810055G02Rik_CCDS50342.1_ex1_19:3716898-3716920:+_5-2	1810055G02Rik	ACACGGCGACTCTTGCTGC	1172	1193	34.675	36.5547	0.948578
1810055G02Rik_CCDS50342.1_ex1_19:3717165-3717187:-_5-4	1810055G02Rik	TCAGGCTGGTAGCACGCGC	458	478	14.1597	15.2457	0.928764
1810062G17Rik_CCDS57208.1_ex1_3:36479522-36479544:-_5-3	1810062G17Rik	ATGTGGCTGGAGAAGCAAA	157	144	5.51107	5.2916	1.04148
1810062G17Rik_CCDS57208.1_ex0_3:36476229-36476251:-_5-1	1810062G17Rik	ATCTTAGTCACCTTGCACC	2208	2149	64.4423	65.0462	0.990717
1810062G17Rik_CCDS57208.1_ex1_3:36479487-36479509:+_5-2	1810062G17Rik	CCGACCTCCTGCATACGCA	672	665	20.3085	20.8188	0.975488
1810062G17Rik_CCDS57208.1_ex2_3:36481809-36481831:-_5-5	1810062G17Rik	TGGGCCTTTTATACCCTGG	342	343	10.8267	11.2224	0.964741
1810062G17Rik_CCDS57208.1_ex1_3:36479538-36479560:-_5-4	1810062G17Rik	TGATAAGAAATTGCTCATG	168	214	5.82714	7.37779	0.789821
1810065E05Rik_CCDS24730.1_ex2_11:58422853-58422875:+_5-4	1810065E05Rik	ACTGATAAGTGCAATCAAG	103	85	3.95949	3.53324	1.12064
1810065E05Rik_CCDS24730.1_ex3_11:58423853-58423875:+_5-5	1810065E05Rik	TTGCCTGCTATATGGAGGC	337	306	10.683	10.1197	1.05567
1810065E05Rik_CCDS24730.1_ex2_11:58422791-58422813:+_5-3	1810065E05Rik	TGGCATTCTCGGCGACACT	694	689	20.9407	21.5341	0.972441
1810065E05Rik_CCDS24730.1_ex2_11:58422772-58422794:+_5-2	1810065E05Rik	CTAGATGAATGTACTGGAC	108	109	4.10316	4.2485	0.965789
1810065E05Rik_CCDS24730.1_ex1_11:58422244-58422266:-_5-1	1810065E05Rik	GAGGTATTGCATGTACCCA	389	448	12.1771	14.3516	0.848482
2010001E11Rik_CCDS48539.1_ex0_10:39922163-39922185:-_4-4	2010001E11Rik	CGTCCTCATCTTGGATCTC	361	318	11.3726	10.4773	1.08545
2010001E11Rik_CCDS48539.1_ex0_10:39922027-39922049:+_4-3	2010001E11Rik	GTCAAGGTCGGACTCGGTG	380	372	11.9185	12.0866	0.986091
2010001E11Rik_CCDS48539.1_ex0_10:39921990-39922012:-_4-2	2010001E11Rik	AATCCTCCAACGCCACCAC	465	480	14.3608	15.3053	0.938289
2010002M12Rik_CCDS29765.1_ex0_19:34619735-34619757:+_5-5	2010002M12Rik	TGTGAGCCACACTTCCGCA	567	449	17.2916	14.3814	1.20235
2010002M12Rik_CCDS29765.1_ex0_19:34619617-34619639:+_5-4	2010002M12Rik	ATTACCATCATAGTAATCC	13	12	1.37353	1.35763	1.01171
2010002M12Rik_CCDS29765.1_ex0_19:34619296-34619318:-_5-1	2010002M12Rik	ATGAAAAAAGCTACAAGCA	108	109	4.10316	4.2485	0.965789
2010002M12Rik_CCDS29765.1_ex0_19:34619386-34619408:-_5-2	2010002M12Rik	GGGTTCCTTAAAAAAGCCT	101	119	3.90203	4.54653	0.858243
2010002M12Rik_CCDS29765.1_ex0_19:34619596-34619618:-_5-3	2010002M12Rik	TCTCTACAACCCTTAAAGA	120	148	4.44795	5.41081	0.822049
2010003K11Rik_CCDS29429.1_ex1_19:4498387-4498409:+_5-5	2010003K11Rik	CTTCTCACGGCCCAGTCTG	655	581	19.8201	18.3154	1.08215
2010003K11Rik_CCDS29429.1_ex1_19:4498249-4498271:+_5-1	2010003K11Rik	GTACTGTCTCAGCCACCGC	586	574	17.8375	18.1068	0.985128
2010003K11Rik_CCDS29429.1_ex1_19:4498360-4498382:-_5-3	2010003K11Rik	TCGCAGGTCCCCGATGGCA	566	556	17.2628	17.5703	0.982499
2010003K11Rik_CCDS29429.1_ex1_19:4498375-4498397:-_5-4	2010003K11Rik	CGTGAGAAGTCCAGGTCGC	717	708	21.6015	22.1004	0.977428
2010003K11Rik_CCDS29429.1_ex1_19:4498278-4498300:-_5-2	2010003K11Rik	TGATCCAAGGCCAGAGAGG	57	64	2.63778	2.90738	0.90727
2010005H15Rik_CCDS37330.1_ex2_16:36257270-36257292:-_1-1	2010005H15Rik	TGTGAAGACTTTTATGTGG	0	0	1	1	1
2010012O05Rik_CCDS38011.1_ex0_19:46690064-46690086:+_5-2	2010012O05Rik	AAAGGCTCGCGGAGCTCCG	444	390	13.7574	12.6231	1.08986
2010012O05Rik_CCDS38011.1_ex1_19:46699542-46699564:+_5-3	2010012O05Rik	TTTTGTTTTCTAGCTGCTG	641	583	19.4178	18.375	1.05675
2010012O05Rik_CCDS38011.1_ex1_19:46699561-46699583:+_5-4	2010012O05Rik	GGGCAGGCAGCTCGAAACA	523	539	16.0273	17.0637	0.939265
2010012O05Rik_CCDS38011.1_ex0_19:46690037-46690059:+_5-1	2010012O05Rik	GTAATCGCGCTCACCAAGC	422	445	13.1253	14.2622	0.920284
2010012O05Rik_CCDS38011.1_ex1_19:46699599-46699621:-_5-5	2010012O05Rik	ACATCTTCCGAGTGTAAGA	196	231	6.63166	7.88444	0.841107
2010015L04Rik_CCDS51402.1_ex2_4:155418910-155418932:-_5-4	2010015L04Rik	CTTCCGAAGATGAAACGCC	206	147	6.91899	5.38101	1.28582
2010015L04Rik_CCDS51402.1_ex2_4:155418940-155418962:-_5-5	2010015L04Rik	CTCATGCATCTTGTCTAGA	297	280	9.53369	9.34478	1.02022
2010015L04Rik_CCDS51402.1_ex2_4:155418864-155418886:+_5-3	2010015L04Rik	CAAGGGTGCCGAGAAAATG	106	109	4.04569	4.2485	0.952263
2010015L04Rik_CCDS51402.1_ex1_4:155418661-155418683:-_5-2	2010015L04Rik	CATCCTCTAGTCCCTCAGA	834	847	24.9633	26.243	0.951237
2010015L04Rik_CCDS51402.1_ex1_4:155418621-155418643:+_5-1	2010015L04Rik	AGAGTCCAGTTGGAGGATC	298	319	9.56242	10.5071	0.910092
2010106E10Rik_CCDS30360.1_ex2_X:112512539-112512561:-_5-5	2010106E10Rik	TGACTTCCCTTTACAGTAA	71	51	3.04004	2.51994	1.20639
2010106E10Rik_CCDS30360.1_ex2_X:112512436-112512458:+_5-4	2010106E10Rik	GGAGAAATGTGATCAACTC	171	147	5.91333	5.38101	1.09893
2010106E10Rik_CCDS30360.1_ex1_X:112497932-112497954:-_5-1	2010106E10Rik	ATGCACAAACAATAGACTC	87	80	3.49977	3.38422	1.03414
2010106E10Rik_CCDS30360.1_ex2_X:112512410-112512432:-_5-3	2010106E10Rik	GTACCAGTAGTCTCCCCAT	370	370	11.6312	12.027	0.967088
2010106E10Rik_CCDS30360.1_ex2_X:112512394-112512416:+_5-2	2010106E10Rik	TCCAAATTTCAGAGGCCAA	328	367	10.4244	11.9376	0.87324
2010107E04Rik_CCDS36566.1_ex2_12:111963225-111963247:-_3-1	2010107E04Rik	TAAAATCAGGAGTGCTGGT	407	381	12.6943	12.3549	1.02748
2010107E04Rik_CCDS36566.1_ex2_12:111963237-111963259:-_3-2	2010107E04Rik	CCTCATCGTATATAAAATC	33	32	1.94819	1.95369	0.997184
2010107E04Rik_CCDS36566.1_ex2_12:111963267-111963289:-_3-3	2010107E04Rik	GGAAATTTGGGTAGGAGTG	110	112	4.16062	4.33791	0.959131
2010107G12Rik_CCDS19998.1_ex4_6:34956914-34956936:+_5-2	2010107G12Rik	TGCAGAATCAAAGAGAGGC	140	81	5.02261	3.41403	1.47117
2010107G12Rik_CCDS19998.1_ex4_6:34957040-34957062:+_5-5	2010107G12Rik	CATGATAGCGCCCTGCAGC	539	480	16.4871	15.3053	1.07721
2010107G12Rik_CCDS19998.1_ex4_6:34957011-34957033:+_5-4	2010107G12Rik	CCCACTAGCATCTGGACAC	505	498	15.5101	15.8418	0.979065
2010107G12Rik_CCDS19998.1_ex2_6:34955041-34955063:+_5-1	2010107G12Rik	CATATGCCGTGGGGGACTC	568	567	17.3203	17.8982	0.967714
2010107G12Rik_CCDS19998.1_ex4_6:34956949-34956971:+_5-3	2010107G12Rik	TGGTCGGCGCGATGGTCAA	741	742	22.2911	23.1137	0.964413
2010107G23Rik_CCDS23886.1_ex0_10:62109013-62109035:-_5-3	2010107G23Rik	TCCTTTCAGTGACCTGAAC	369	327	11.6025	10.7455	1.07975
2010107G23Rik_CCDS23886.1_ex0_10:62109087-62109109:-_5-5	2010107G23Rik	GGCCACGGCGCACCTCCAG	515	486	15.7975	15.4842	1.02023
2010107G23Rik_CCDS23886.1_ex0_10:62108949-62108971:+_5-1	2010107G23Rik	GGTCACAGGTTCCACCACG	694	663	20.9407	20.7592	1.00874
2010107G23Rik_CCDS23886.1_ex0_10:62108964-62108986:-_5-2	2010107G23Rik	TGGCACCTTGGGAACCACG	187	190	6.37306	6.66253	0.956553
2010107G23Rik_CCDS23886.1_ex0_10:62109034-62109056:+_5-4	2010107G23Rik	GATTGGGCAGCACCCAGTC	371	388	11.6599	12.5635	0.928081
2010109A12Rik_CCDS57357.1_ex1_5:93208173-93208195:+_5-3	2010109A12Rik	CATTTCTTCAAGGAAGACT	152	149	5.36741	5.44061	0.986544
2010109A12Rik_CCDS57357.1_ex2_5:93213281-93213303:+_5-5	2010109A12Rik	AAATAGCATCAGAGATATG	22	23	1.63212	1.68546	0.968353
2010109A12Rik_CCDS57357.1_ex2_5:93213249-93213271:-_5-4	2010109A12Rik	ATATCCAACATTATCTTCA	1	5	1.02873	1.14901	0.895318
2010109A12Rik_CCDS57357.1_ex1_5:93208152-93208174:-_5-2	2010109A12Rik	AGAGGCAGAAACGATTCCA	114	129	4.27556	4.84456	0.882548
2010109A12Rik_CCDS57357.1_ex1_5:93208135-93208157:+_5-1	2010109A12Rik	CACAACTATTGTGACACCG	514	574	15.7687	18.1068	0.870874
2010109I03Rik_CCDS27537.1_ex0_15:74880008-74880030:+_5-2	2010109I03Rik	CAGTCGTTTGCTGACCTGG	830	754	24.8483	23.4713	1.05867
2010109I03Rik_CCDS27537.1_ex1_15:74880684-74880706:+_5-4	2010109I03Rik	GGTCAAGCAGTAGAGGCTC	333	313	10.5681	10.3283	1.02322
2010109I03Rik_CCDS27537.1_ex0_15:74879965-74879987:+_5-1	2010109I03Rik	ACATGATTAATGTCAGGGC	380	397	11.9185	12.8317	0.928834
2010109I03Rik_CCDS27537.1_ex1_15:74880735-74880757:-_5-5	2010109I03Rik	CATGAATGCAGTGGTATAG	354	372	11.1715	12.0866	0.924282
2010109I03Rik_CCDS27537.1_ex1_15:74880664-74880686:+_5-3	2010109I03Rik	AGATACTCACTATACCAGT	92	108	3.64343	4.2187	0.863638
2010111I01Rik_CCDS36699.1_ex0_13:63015834-63015856:+_5-3	2010111I01Rik	CAATTGGAGCTTACGGATC	444	389	13.7574	12.5933	1.09244
2010111I01Rik_CCDS36699.1_ex1_13:63033040-63033062:+_5-4	2010111I01Rik	GGGATCCCCCATCAACAAC	277	263	8.95903	8.83813	1.01368
2010111I01Rik_CCDS36699.1_ex2_13:63061167-63061189:-_5-5	2010111I01Rik	TCCGCTTCCGATGGCGAGA	375	375	11.7749	12.176	0.967051
2010111I01Rik_CCDS36699.1_ex0_13:63015778-63015800:+_5-2	2010111I01Rik	TGCTACACTCGTTGCAGCC	501	505	15.3952	16.0504	0.959179
2010111I01Rik_CCDS36699.1_ex0_13:63015328-63015350:+_5-1	2010111I01Rik	AACCAGTCGCGTTCTACCC	333	349	10.5681	11.4012	0.926929
2010300C02Rik_CCDS48242.1_ex3_1:37625952-37625974:+_5-1	2010300C02Rik	TCCCGCTGCCTAGCGTCCG	1477	1238	43.4386	37.8958	1.14626
2010300C02Rik_CCDS48242.1_ex3_1:37626020-37626042:+_5-2	2010300C02Rik	CTCATCTAGGGTCCACGAC	542	472	16.5733	15.0669	1.09998
2010300C02Rik_CCDS48242.1_ex5_1:37631335-37631357:+_5-3	2010300C02Rik	TGGACCCACATCGTGCAGC	740	689	22.2624	21.5341	1.03382
2010300C02Rik_CCDS48242.1_ex6_1:37631857-37631879:+_5-4	2010300C02Rik	CACCCGCACGGGCCGAGCA	1219	1273	36.0255	38.9389	0.925178
2010300C02Rik_CCDS48242.1_ex7_1:37637890-37637912:-_5-5	2010300C02Rik	CATTGCCGTTGAGGAGTCG	615	681	18.6708	21.2957	0.876739
2200002D01Rik_CCDS52172.1_ex0_7:29247716-29247738:+_5-1	2200002D01Rik	GCAGCCAGCGGCATACTCC	377	338	11.8323	11.0733	1.06854
2200002D01Rik_CCDS52172.1_ex1_7:29247955-29247977:-_5-3	2200002D01Rik	CCCCCATCTAGCGTGTCTC	607	549	18.4409	17.3617	1.06216
2200002D01Rik_CCDS52172.1_ex2_7:29248128-29248150:-_5-4	2200002D01Rik	AGGCGCTGCTCACAAGCCG	529	482	16.1997	15.3649	1.05433
2200002D01Rik_CCDS52172.1_ex1_7:29247927-29247949:+_5-2	2200002D01Rik	CTACTGCTGCTGGAGTCGG	937	870	27.9228	26.9284	1.03693
2200002D01Rik_CCDS52172.1_ex2_7:29248158-29248180:-_5-5	2200002D01Rik	TCCTCTTAAAGCGCCGGGC	488	500	15.0217	15.9014	0.944677
2200002J24Rik_CCDS21107.1_ex1_7:30700256-30700278:-_5-5	2200002J24Rik	CTCCAATCTCCAACAGAGT	385	317	12.0622	10.4475	1.15455
2200002J24Rik_CCDS21107.1_ex0_7:30699962-30699984:+_5-3	2200002J24Rik	CTGCTGTTCTCCCTTAAGG	294	249	9.44749	8.42089	1.12191
2200002J24Rik_CCDS21107.1_ex1_7:30700240-30700262:-_5-4	2200002J24Rik	AGTTGGCTTCCCGGGTCTG	628	594	19.0443	18.7029	1.01826
2200002J24Rik_CCDS21107.1_ex0_7:30699892-30699914:-_5-1	2200002J24Rik	CAGAGGTAATCCTTCGCTG	395	386	12.3495	12.5039	0.987655
2200002J24Rik_CCDS21107.1_ex0_7:30699944-30699966:-_5-2	2200002J24Rik	CAGGGCTGGAATCGCCAGC	428	421	13.2977	13.547	0.9816
2210010C04Rik_CCDS20043.1_ex2_6:41033089-41033111:+_5-3	2210010C04Rik	GTTTGCATTATAGTTGGGG	398	364	12.4357	11.8482	1.04959
2210010C04Rik_CCDS20043.1_ex2_6:41033177-41033199:+_5-4	2210010C04Rik	AGGCGCACCTGAATTCGGC	840	799	25.1357	24.8124	1.01303
2210010C04Rik_CCDS20043.1_ex2_6:41032977-41032999:+_5-1	2210010C04Rik	GACACCTAGTACCAGCTGA	675	660	20.3947	20.6698	0.986691
2210010C04Rik_CCDS20043.1_ex3_6:41034240-41034262:+_5-5	2210010C04Rik	TACGATTTGTAGCAGTGAG	423	435	13.154	13.9642	0.941982
2210010C04Rik_CCDS20043.1_ex2_6:41033024-41033046:+_5-2	2210010C04Rik	GACACTCGAGAGTTGAGGG	267	316	8.6717	10.4177	0.832402
2210016F16Rik_CCDS49282.1_ex3_13:58384868-58384890:-_5-4	2210016F16Rik	ACGGCGGGACGCCCTACAC	147	121	5.22374	4.60614	1.13408
2210016F16Rik_CCDS49282.1_ex3_13:58384828-58384850:+_5-3	2210016F16Rik	TCGAGCGCGCGGTTGACGG	630	543	19.1018	17.1829	1.11167
2210016F16Rik_CCDS49282.1_ex3_13:58384983-58385005:-_5-5	2210016F16Rik	CACGAGCTCAACCCGCGCG	653	599	19.7626	18.8519	1.04831
2210016F16Rik_CCDS49282.1_ex2_13:58384347-58384369:+_5-1	2210016F16Rik	TATATCCCGCACCTGCTCG	997	963	29.6467	29.7001	0.998204
2210016F16Rik_CCDS49282.1_ex2_13:58384369-58384391:+_5-2	2210016F16Rik	CTCACTGTGGCGTAGTAGG	390	477	12.2058	15.2159	0.802176
2210016L21Rik_CCDS19576.1_ex0_5:114942292-114942314:+_5-2	2210016L21Rik	AGGCGGCTACGCCCGCCTG	152	143	5.36741	5.2618	1.02007
2210016L21Rik_CCDS19576.1_ex4_5:114947189-114947211:-_5-5	2210016L21Rik	CTTCCTTCTTATGGCCTCC	407	385	12.6943	12.4741	1.01766
2210016L21Rik_CCDS19576.1_ex0_5:114942273-114942295:+_5-1	2210016L21Rik	GAATTGGCACGCTGTCGCG	610	600	18.5271	18.8817	0.981221
2210016L21Rik_CCDS19576.1_ex1_5:114945807-114945829:+_5-4	2210016L21Rik	GACCCCGCAGCCAAGCCGC	341	364	10.7979	11.8482	0.911356
2210016L21Rik_CCDS19576.1_ex0_5:114942339-114942361:+_5-3	2210016L21Rik	GAGAGACCCGAAGCCGGTA	271	292	8.78663	9.70241	0.905613
2210018M11Rik_CCDS40028.1_ex10_7:98621375-98621397:+_5-2	2210018M11Rik	GCTTGTAGAACTTACCGGT	270	264	8.7579	8.86793	0.987591
2210018M11Rik_CCDS40028.1_ex12_7:98630257-98630279:-_5-4	2210018M11Rik	GTTGTTATAACTGCGTCCC	314	326	10.0221	10.7157	0.935276
2210018M11Rik_CCDS40028.1_ex12_7:98630144-98630166:+_5-3	2210018M11Rik	GACATGACCACGGACGGTG	316	343	10.0796	11.2224	0.898173
2210018M11Rik_CCDS40028.1_ex14_7:98641627-98641649:-_5-5	2210018M11Rik	CTTCAGAGTGGTCCATCGA	711	846	21.4291	26.2132	0.817495
2210018M11Rik_CCDS40028.1_ex9_7:98619413-98619435:+_5-1	2210018M11Rik	AGCCACACGACCTAAGGAT	410	498	12.7805	15.8418	0.806759
2210404J11Rik_CCDS28410.1_ex2_17:15059836-15059858:+_6-3	2210404J11Rik	AAGTTCTAGTTGTGCTCCG	602	515	18.2972	16.3484	1.1192
2210404J11Rik_CCDS28410.1_ex1_17:15059423-15059445:+_6-2	2210404J11Rik	GGAGTGCCTGTGCTATAAA	304	297	9.73482	9.85143	0.988163
2210404J11Rik_CCDS28410.1_ex2_17:15059871-15059893:+_6-4	2210404J11Rik	TGCCAACGCGTATCTGACC	448	444	13.8724	14.2324	0.9747
2210404J11Rik_CCDS28410.1_ex2_17:15059889-15059911:-_6-5	2210404J11Rik	CTGCAAAGAGGCGGTGACC	280	299	9.04523	9.91103	0.912642
2210404J11Rik_CCDS37451.1_ex12_17:15056776-15056798:+_6-1	2210404J11Rik	TAGGCTTGCAGAAGGATAC	122	148	4.50542	5.41081	0.83267
2210404J11Rik_CCDS28410.1_ex2_17:15059910-15059932:+_6-6	2210404J11Rik	CTAAGACACAGGCAATGGG	425	510	13.2115	16.1994	0.815554
2210404O07Rik_CCDS35998.1_ex2_10:81394097-81394119:+_5-5	2210404O07Rik	GAGGAGGCTACATTCAGAA	138	86	4.96515	3.56304	1.39351
2210404O07Rik_CCDS35998.1_ex1_10:81393818-81393840:-_5-2	2210404O07Rik	GAAGCCCACTACTGCAGCC	693	556	20.9119	17.5703	1.19018
2210404O07Rik_CCDS35998.1_ex1_10:81393868-81393890:-_5-4	2210404O07Rik	TTGGCGCACCAGACACGAT	313	281	9.99341	9.37458	1.06601
2210404O07Rik_CCDS35998.1_ex1_10:81393839-81393861:-_5-3	2210404O07Rik	GAGGATGAAGACTATAAAC	0	0	1	1	1
2210404O07Rik_CCDS35998.1_ex1_10:81393800-81393822:+_5-1	2210404O07Rik	AAGCCTTGGCTAGTAGGCC	196	205	6.63166	7.10957	0.932779
2210404O09Rik_CCDS57051.1_ex0_17:21880762-21880784:-_4-2	2210404O09Rik	AATGGTACAAAGCTTGATA	33	32	1.94819	1.95369	0.997184
2210404O09Rik_CCDS57051.1_ex0_17:21881011-21881033:+_4-4	2210404O09Rik	TTGGATATTTACATGCTCG	494	482	15.1941	15.3649	0.98888
2210404O09Rik_CCDS57051.1_ex0_17:21880931-21880953:-_4-3	2210404O09Rik	ACCTTCTAAAACTAACCTC	18	21	1.51719	1.62586	0.933164
2210407C18Rik_CCDS24736.1_ex3_11:58612591-58612613:-_5-5	2210407C18Rik	TACAAGCTACGTGTGAAAA	75	58	3.15497	2.72856	1.15628
2210407C18Rik_CCDS24736.1_ex2_11:58612101-58612123:-_5-3	2210407C18Rik	ACCTAGTACTTGAGCAAAA	200	199	6.74659	6.93075	0.973428
2210407C18Rik_CCDS24736.1_ex2_11:58612001-58612023:+_5-1	2210407C18Rik	TGCTCACCGGTGCAGCACT	463	471	14.3034	15.0371	0.951204
2210407C18Rik_CCDS24736.1_ex2_11:58612069-58612091:-_5-2	2210407C18Rik	TATCAAAACCTATGTGCCT	561	591	17.1192	18.6134	0.919721
2210407C18Rik_CCDS24736.1_ex3_11:58612545-58612567:+_5-4	2210407C18Rik	CAGCTATAAGAGGTTAGAC	116	138	4.33302	5.11278	0.847488
2210408I21Rik_CCDS49316.1_ex6_13:77261935-77261957:-_5-3	2210408I21Rik	GAATCATCTCGGCATGCCA	734	595	22.09	18.7327	1.17922
2210408I21Rik_CCDS49316.1_ex6_13:77262091-77262113:+_5-4	2210408I21Rik	AGCAACGTATGTCTCTCAG	160	136	5.59727	5.05318	1.10767
2210408I21Rik_CCDS49316.1_ex2_13:77192756-77192778:+_5-2	2210408I21Rik	TCGACGATTCTTAGTAAAC	98	86	3.81583	3.56304	1.07095
2210408I21Rik_CCDS49316.1_ex8_13:77267685-77267707:-_5-5	2210408I21Rik	GCTGAAGTAATGCCACATC	172	167	5.94207	5.97706	0.994145
2210408I21Rik_CCDS49316.1_ex2_13:77192678-77192700:-_5-1	2210408I21Rik	ACAGAATGTATGGAAGTCC	158	193	5.53981	6.75194	0.820477
2300002M23Rik_CCDS50092.1_ex1_17:35567938-35567960:-_5-1	2300002M23Rik	ACTCATTATTCACAGGGTC	135	92	4.87895	3.74186	1.30388
2300002M23Rik_CCDS50092.1_ex1_17:35568147-35568169:-_5-3	2300002M23Rik	GCCTCTGGAAAGGTATGGC	293	250	9.41875	8.45069	1.11455
2300002M23Rik_CCDS50092.1_ex1_17:35568182-35568204:+_5-4	2300002M23Rik	GGCTTCCTCTGCACGGCTC	850	821	25.423	25.4681	0.99823
2300002M23Rik_CCDS50092.1_ex1_17:35568198-35568220:+_5-5	2300002M23Rik	CTCAGGCAACCTTCACTAG	533	515	16.3147	16.3484	0.997934
2300002M23Rik_CCDS50092.1_ex1_17:35567980-35568002:+_5-2	2300002M23Rik	TCAGCGAATCTCCACAAGA	206	218	6.91899	7.49701	0.9229
2300005B03Rik_CCDS37103.1_ex0_15:74743079-74743101:-_5-1	2300005B03Rik	TGACGAAGATGTGCTACAG	301	245	9.64862	8.30168	1.16225
2300005B03Rik_CCDS37103.1_ex1_15:74743389-74743411:+_5-3	2300005B03Rik	GCAATGATGACACAGTGGG	441	371	13.6712	12.0568	1.1339
2300005B03Rik_CCDS37103.1_ex0_15:74743116-74743138:+_5-2	2300005B03Rik	AAAGCTGATGGGAGAACCT	200	172	6.74659	6.12608	1.10129
2300005B03Rik_CCDS37103.1_ex1_15:74743442-74743464:+_5-5	2300005B03Rik	TCCTCCAAATCCCTTGCAC	300	292	9.61988	9.70241	0.991494
2300005B03Rik_CCDS37103.1_ex1_15:74743412-74743434:+_5-4	2300005B03Rik	GCTCCATGGGCAGCTAGAC	443	489	13.7287	15.5736	0.881539
2300009A05Rik_CCDS52830.1_ex1_9:63399008-63399030:+_5-4	2300009A05Rik	CGGCCAATTGAAGTGCGAC	137	122	4.93641	4.63594	1.06481
2300009A05Rik_CCDS52830.1_ex1_9:63399040-63399062:+_5-5	2300009A05Rik	CGTTGTGGACCGCACTGTA	519	473	15.9124	15.0967	1.05403
2300009A05Rik_CCDS52830.1_ex1_9:63398989-63399011:+_5-3	2300009A05Rik	GGTAGTTGGCGCCCAGCAC	447	436	13.8436	13.994	0.989254
2300009A05Rik_CCDS52830.1_ex1_9:63398888-63398910:-_5-1	2300009A05Rik	CGCTTCTTCACCGCGCTCA	819	821	24.5323	25.4681	0.963256
2300009A05Rik_CCDS52830.1_ex1_9:63398974-63398996:-_5-2	2300009A05Rik	ACTACCACGTCCTGCGCAC	822	874	24.6185	27.0476	0.91019
2310002J15Rik_CCDS50526.1_ex0_2:25239341-25239363:+_5-5	2310002J15Rik	CTGGGATACATGTTCCTGC	348	289	10.9991	9.613	1.14419
2310002J15Rik_CCDS50526.1_ex0_2:25239188-25239210:+_5-1	2310002J15Rik	CAGCATAAGTCAGTCCCGA	514	436	15.7687	13.994	1.12682
2310002J15Rik_CCDS50526.1_ex0_2:25239217-25239239:-_5-2	2310002J15Rik	CTGCAATCCCTATAGCAGT	444	423	13.7574	13.6066	1.01109
2310002J15Rik_CCDS50526.1_ex0_2:25239305-25239327:-_5-4	2310002J15Rik	TACAAACTACTGAAGCCCC	123	122	4.53415	4.63594	0.978044
2310002J15Rik_CCDS50526.1_ex0_2:25239288-25239310:+_5-3	2310002J15Rik	CTTGATACCTTTGGGCCCA	453	484	14.016	15.4245	0.908683
2310002L09Rik_CCDS18285.1_ex1_4:73943091-73943113:+_5-2	2310002L09Rik	GTTATACGCTAGTTCAGAG	232	165	7.66604	5.91746	1.2955
2310002L09Rik_CCDS18285.1_ex2_4:73950572-73950594:-_5-4	2310002L09Rik	AGGTCATACCTCGAAATGC	507	440	15.5676	14.1132	1.10305
2310002L09Rik_CCDS18285.1_ex2_4:73950591-73950613:-_5-5	2310002L09Rik	CTGCTGAAACACGGCTCCA	423	376	13.154	12.2058	1.07768
2310002L09Rik_CCDS18285.1_ex1_4:73943209-73943231:+_5-3	2310002L09Rik	GCATCCACTTTAGACAAGG	291	263	9.36129	8.83813	1.05919
2310002L09Rik_CCDS18285.1_ex1_4:73943006-73943028:+_5-1	2310002L09Rik	TTTCTAACACAAACCTAGA	48	60	2.37918	2.78817	0.853314
2310003H01Rik_CCDS49004.1_ex8_11:120378572-120378594:+_5-5	2310003H01Rik	TAGACGAACTCGCGTCCGG	315	305	10.0509	10.0898	0.996138
2310003H01Rik_CCDS49004.1_ex6_11:120376918-120376940:-_5-2	2310003H01Rik	TGCGTGAGTATTGCCTCCC	582	584	17.7226	18.4048	0.962931
2310003H01Rik_CCDS49004.1_ex6_11:120377114-120377136:-_5-3	2310003H01Rik	AAGATCCTCCACCACCTAG	347	351	10.9703	11.4608	0.957207
2310003H01Rik_CCDS49004.1_ex7_11:120378332-120378354:-_5-4	2310003H01Rik	TGCCTGTCGTTGGACTCGC	1066	1111	31.6293	34.1109	0.92725
2310003H01Rik_CCDS49004.1_ex6_11:120376786-120376808:-_5-1	2310003H01Rik	AGCCAGACGGGGCCATAGG	158	184	5.53981	6.48371	0.854419
2310005G13Rik_CCDS49875.1_ex3_16:57046997-57047019:-_5-3	2310005G13Rik	CAACACATCATCATGTACG	259	241	8.44183	8.18247	1.0317
2310005G13Rik_CCDS49875.1_ex3_16:57046982-57047004:-_5-2	2310005G13Rik	TACGTGGTCCTTGCAATGC	283	264	9.13142	8.86793	1.02971
2310005G13Rik_CCDS49875.1_ex2_16:57045339-57045361:+_5-1	2310005G13Rik	CACTATCAGGCTTTTAGGG	595	622	18.0961	19.5373	0.926232
2310005G13Rik_CCDS49875.1_ex3_16:57047041-57047063:+_5-4	2310005G13Rik	GCATTTCTTTATGCGGTGA	493	516	15.1653	16.3782	0.925945
2310005G13Rik_CCDS49875.1_ex4_16:57049400-57049422:+_5-5	2310005G13Rik	AATTGGGGGGTAATAAGGG	56	76	2.60905	3.26501	0.799092
2310007B03Rik_CCDS15185.1_ex4_1:93159614-93159636:-_5-2	2310007B03Rik	TGTACATTGCAAGCACCAC	284	235	9.16016	8.00365	1.1445
2310007B03Rik_CCDS15185.1_ex3_1:93156106-93156128:-_5-1	2310007B03Rik	CGCTTCAACGTTGTGCCCG	1134	1077	33.5832	33.0976	1.01467
2310007B03Rik_CCDS15185.1_ex4_1:93159670-93159692:+_5-3	2310007B03Rik	GACTTTACTGGGTACAAGG	502	519	15.4239	16.4676	0.936621
2310007B03Rik_CCDS15185.1_ex4_1:93159829-93159851:-_5-4	2310007B03Rik	TCGGAGGCTCTCCTGATCG	445	470	13.7862	15.0073	0.91863
2310007B03Rik_CCDS15185.1_ex4_1:93159919-93159941:-_5-5	2310007B03Rik	GTTGACTATTCTAGAGACC	125	161	4.59162	5.79825	0.791898
2310007L24Rik_CCDS48962.1_ex1_11:106375194-106375216:-_5-1	2310007L24Rik	ATGGGACTGTCCAAGGGAA	148	139	5.25248	5.14259	1.02137
2310007L24Rik_CCDS48962.1_ex1_11:106375223-106375245:+_5-2	2310007L24Rik	CCTCAGCATAACCGGGTCA	718	681	21.6303	21.2957	1.01571
2310007L24Rik_CCDS48962.1_ex1_11:106375235-106375257:-_5-3	2310007L24Rik	ACTGTTACCTTCCTTGACC	356	351	11.2289	11.4608	0.97977
2310007L24Rik_CCDS48962.1_ex2_11:106375504-106375526:-_5-4	2310007L24Rik	TTTCACCTACCGGTGGGCT	419	413	13.0391	13.3085	0.979754
2310007L24Rik_CCDS48962.1_ex3_11:106376256-106376278:-_5-5	2310007L24Rik	CTCCTCGTGACTGTCGGTG	879	912	26.2563	28.1801	0.931729
2310009B15Rik_CCDS35727.1_ex2_1:138856660-138856682:-_5-4	2310009B15Rik	ACTCGTGGGGAACGCCCGA	468	376	14.447	12.2058	1.18361
2310009B15Rik_CCDS35727.1_ex2_1:138856705-138856727:-_5-5	2310009B15Rik	CCCTCGGTTCGACTTCCGA	595	537	18.0961	17.0041	1.06422
2310009B15Rik_CCDS35727.1_ex1_1:138853626-138853648:+_5-1	2310009B15Rik	GAACCACATAGCCGGTAGC	266	252	8.64296	8.5103	1.01559
2310009B15Rik_CCDS35727.1_ex2_1:138856593-138856615:-_5-2	2310009B15Rik	GCACATCGTCGAGCTGCAC	875	870	26.1413	26.9284	0.970771
2310009B15Rik_CCDS35727.1_ex2_1:138856624-138856646:+_5-3	2310009B15Rik	CAGTTAACTCTCGGCTCGC	516	549	15.8262	17.3617	0.911557
2310011J03Rik_CCDS24017.1_ex1_10:80320192-80320214:-_5-4	2310011J03Rik	GATCCTGTTTTCACTGCCC	483	426	14.878	13.696	1.0863
2310011J03Rik_CCDS24017.1_ex0_10:80319524-80319546:+_5-2	2310011J03Rik	CCTTGGGGATGGGTCTGGG	372	351	11.6887	11.4608	1.01988
2310011J03Rik_CCDS24017.1_ex1_10:80320226-80320248:-_5-5	2310011J03Rik	GATCCTGGAGGACGTGCGA	1146	1102	33.928	33.8427	1.00252
2310011J03Rik_CCDS24017.1_ex0_10:80319453-80319475:+_5-1	2310011J03Rik	CTCTCATTCATAGCCACGT	426	412	13.2402	13.2787	0.9971
2310011J03Rik_CCDS24017.1_ex1_10:80320175-80320197:+_5-3	2310011J03Rik	CTCCTACCTTCCGGGGCCA	439	467	13.6138	14.9179	0.912579
2310014L17Rik_CCDS20818.1_ex0_7:12928379-12928401:-_5-5	2310014L17Rik	TCTTTCGCGGCCCGGGAGA	454	386	14.0448	12.5039	1.12323
2310014L17Rik_CCDS20818.1_ex0_7:12928100-12928122:-_5-1	2310014L17Rik	GCTTGAAAATGCCGTCGAA	188	166	6.40179	5.94726	1.07643
2310014L17Rik_CCDS20818.1_ex0_7:12928329-12928351:+_5-4	2310014L17Rik	TGTGCGCTTTGACCGACGC	524	471	16.0561	15.0371	1.06776
2310014L17Rik_CCDS20818.1_ex0_7:12928216-12928238:-_5-2	2310014L17Rik	TGTGGGCGCGCGGCACATG	605	582	18.3834	18.3452	1.00208
2310014L17Rik_CCDS20818.1_ex0_7:12928281-12928303:-_5-3	2310014L17Rik	GCATCGCGAGGCAGCAAAC	232	226	7.66604	7.73543	0.99103
2310022A10Rik_CCDS21026.1_ex2_7:27564486-27564508:-_5-1	2310022A10Rik	AACTGGATCCACTCGGAAG	379	297	11.8898	9.85143	1.20691
2310022A10Rik_CCDS21026.1_ex5_7:27571618-27571640:-_5-4	2310022A10Rik	CTGTTGTCTGACCGCCGTG	1872	1715	54.7881	52.1118	1.05136
2310022A10Rik_CCDS21026.1_ex6_7:27574637-27574659:+_5-5	2310022A10Rik	CGGCGGGTCACGGCTGAGA	722	686	21.7452	21.4447	1.01401
2310022A10Rik_CCDS21026.1_ex3_7:27564753-27564775:+_5-3	2310022A10Rik	GCCAAGGTGGTACACCGCC	684	653	20.6533	20.4612	1.00939
2310022A10Rik_CCDS21026.1_ex3_7:27564705-27564727:+_5-2	2310022A10Rik	GAGCTGGGTGTGACCGTCG	439	478	13.6138	15.2457	0.892956
2310022B05Rik_CCDS22773.1_ex3_8:124662978-124663000:+_5-4	2310022B05Rik	TTTCGTCCTGCTGCGCGGG	471	372	14.5332	12.0866	1.20242
2310022B05Rik_CCDS22773.1_ex3_8:124662961-124662983:-_5-3	2310022B05Rik	GAAATCATCGACCGCTGCC	522	469	15.9986	14.9775	1.06818
2310022B05Rik_CCDS22773.1_ex2_8:124651394-124651416:-_5-1	2310022B05Rik	ACTTGGCAAGATGAACACT	160	147	5.59727	5.38101	1.04019
2310022B05Rik_CCDS22773.1_ex3_8:124663009-124663031:-_5-5	2310022B05Rik	GAGAAGTACGGGCCCGAGT	579	543	17.6364	17.1829	1.02639
2310022B05Rik_CCDS22773.1_ex3_8:124662911-124662933:+_5-2	2310022B05Rik	TCCCGCACGTCCCCCGCAT	857	901	25.6241	27.8523	0.920001
2310030G06Rik_CCDS23170.1_ex0_9:50740708-50740730:+_5-1	2310030G06Rik	TACAACACTTGCTCATACG	96	64	3.75836	2.90738	1.2927
2310030G06Rik_CCDS23170.1_ex2_9:50742260-50742282:-_5-5	2310030G06Rik	TCCAGAAGAAAAGCAAAAC	136	97	4.90768	3.89087	1.26133
2310030G06Rik_CCDS23170.1_ex1_9:50741334-50741356:+_5-4	2310030G06Rik	GCTCAATGTGGGTCTTGGG	727	588	21.8889	18.524	1.18165
2310030G06Rik_CCDS23170.1_ex1_9:50741295-50741317:-_5-3	2310030G06Rik	CTGTGGCAGAATGGCACAA	233	249	7.69478	8.42089	0.913772
2310030G06Rik_CCDS23170.1_ex0_9:50740732-50740754:+_5-2	2310030G06Rik	GCTGTTGTCTCATAGTCCT	360	389	11.3439	12.5933	0.900787
2310033P09Rik_CCDS24764.1_ex0_11:59208563-59208585:-_5-2	2310033P09Rik	CGCGTACCAGGTGAGGTCG	754	684	22.6646	21.3851	1.05983
2310033P09Rik_CCDS24764.1_ex1_11:59208844-59208866:+_5-5	2310033P09Rik	CCCACCGGCCTGAGCAAGG	744	680	22.3773	21.2659	1.05226
2310033P09Rik_CCDS24764.1_ex0_11:59208599-59208621:+_5-3	2310033P09Rik	TGTACCGGCCCGAGCCGTG	749	721	22.521	22.4878	1.00148
2310033P09Rik_CCDS24764.1_ex0_11:59208525-59208547:+_5-1	2310033P09Rik	ACTCGCTGATGGCGCCAGT	396	431	12.3782	13.845	0.894059
2310033P09Rik_CCDS24764.1_ex1_11:59208816-59208838:+_5-4	2310033P09Rik	CAGTGGTTACAAGAACGTG	354	387	11.1715	12.5337	0.891316
2310035C23Rik_CCDS15206.1_ex8_1:105695482-105695504:+_5-5	2310035C23Rik	GATAGTCGGTTAGGATCAG	313	200	9.99341	6.96056	1.43572
2310035C23Rik_CCDS15206.1_ex0_1:105664372-105664394:-_5-1	2310035C23Rik	CATCGATTGACAATCGGGC	1035	872	30.7386	26.988	1.13897
2310035C23Rik_CCDS15206.1_ex7_1:105693157-105693179:-_5-4	2310035C23Rik	CCTATTGGGCTGATCGAAA	456	399	14.1022	12.8913	1.09393
2310035C23Rik_CCDS15206.1_ex0_1:105664480-105664502:-_5-2	2310035C23Rik	AGAAGTAATCGCGCAGTCG	206	190	6.91899	6.66253	1.03849
2310035C23Rik_CCDS15206.1_ex0_1:105664600-105664622:+_5-3	2310035C23Rik	AACCGAGTACGACGTCGGG	488	454	15.0217	14.5305	1.03381
2310036O22Rik_CCDS22490.1_ex0_8:85027148-85027170:-_5-4	2310036O22Rik	CCGGTGGATCGGGTCGCTG	827	643	24.7621	20.1632	1.22809
2310036O22Rik_CCDS22490.1_ex0_8:85027028-85027050:+_5-3	2310036O22Rik	GCTCGAGTCCGGTGTCCAG	491	381	15.1079	12.3549	1.22283
2310036O22Rik_CCDS22490.1_ex0_8:85027220-85027242:-_5-5	2310036O22Rik	TCCTTACGAAGCTGAGCGT	548	427	16.7457	13.7258	1.22001
2310036O22Rik_CCDS22490.1_ex0_8:85026989-85027011:+_5-2	2310036O22Rik	CGGGAACGTCACCCGAGAG	22	19	1.63212	1.56625	1.04206
2310036O22Rik_CCDS22490.1_ex0_8:85026970-85026992:+_5-1	2310036O22Rik	CGATGGGCTGAGTCGGGAC	602	583	18.2972	18.375	0.995767
2310039H08Rik_CCDS28841.1_ex0_17:46772917-46772939:-_5-2	2310039H08Rik	GCCCTTCTGTACCAGGTGC	576	472	17.5502	15.0669	1.16482
2310039H08Rik_CCDS28841.1_ex0_17:46772991-46773013:-_5-5	2310039H08Rik	CGAGGGAGCAGAGACGCGG	518	454	15.8837	14.5305	1.09313
2310039H08Rik_CCDS28841.1_ex0_17:46772890-46772912:+_5-1	2310039H08Rik	CCTGCCTCGGTGACCCTGG	683	623	20.6246	19.5671	1.05404
2310039H08Rik_CCDS28841.1_ex0_17:46772979-46773001:-_5-4	2310039H08Rik	GACGCGGTGGGTTCACCGT	925	847	27.578	26.243	1.05087
2310039H08Rik_CCDS28841.1_ex0_17:46772965-46772987:-_5-3	2310039H08Rik	ACCGTGGGTCGCAGTGATG	636	622	19.2742	19.5373	0.98653
2310042D19Rik_CCDS51406.1_ex0_4:156218164-156218186:+_5-5	2310042D19Rik	CCCGCCTCTAGGTCGCAAC	733	666	22.0613	20.8487	1.05816
2310042D19Rik_CCDS51406.1_ex0_4:156217934-156217956:-_5-4	2310042D19Rik	ACGAAGCTATGTCAGACTG	482	468	14.8493	14.9477	0.993416
2310042D19Rik_CCDS51406.1_ex0_4:156217380-156217402:-_5-1	2310042D19Rik	CAAGTTGCCGGCCCTGGAA	656	675	19.8488	21.1169	0.93995
2310042D19Rik_CCDS51406.1_ex0_4:156217888-156217910:+_5-3	2310042D19Rik	TCCAAGCCTCAACCCGACG	386	399	12.0909	12.8913	0.937912
2310042D19Rik_CCDS51406.1_ex0_4:156217538-156217560:-_5-2	2310042D19Rik	CACGCCTCTTCTTACGACC	429	488	13.3264	15.5438	0.85735
2310044G17Rik_CCDS56849.1_ex1_12:86960411-86960433:+_5-3	2310044G17Rik	GTCGTCATGAAGAGCGTGC	352	273	11.114	9.13616	1.21648
2310044G17Rik_CCDS56849.1_ex2_12:86961954-86961976:+_5-4	2310044G17Rik	CCAAAATAGCCCCCCACCC	696	654	20.9981	20.491	1.02475
2310044G17Rik_CCDS56849.1_ex0_12:86952873-86952895:+_5-1	2310044G17Rik	CTAGCGCGACCACTTGGCG	537	558	16.4296	17.63	0.931914
2310044G17Rik_CCDS56849.1_ex1_12:86960393-86960415:-_5-2	2310044G17Rik	GACCATAGGGGGCAGCGTG	538	576	16.4583	18.1664	0.905976
2310044G17Rik_CCDS56849.1_ex2_12:86962016-86962038:+_5-5	2310044G17Rik	GTATCGAAGAAACTCTGCA	147	190	5.22374	6.66253	0.784048
2310045N01Rik_CCDS52568.1_ex2_8:70142503-70142525:+_5-4	2310045N01Rik	CAGGGCGCCATATACACCG	482	312	14.8493	10.2985	1.44189
2310045N01Rik_CCDS52568.1_ex2_8:70142470-70142492:+_5-3	2310045N01Rik	CAGGCTGACATGCAGAGAT	372	311	11.6887	10.2687	1.13828
2310045N01Rik_CCDS52568.1_ex2_8:70142520-70142542:-_5-5	2310045N01Rik	CACCTGCAGGCGTACTCCA	427	409	13.269	13.1893	1.00604
2310045N01Rik_CCDS52568.1_ex1_8:70141919-70141941:-_5-2	2310045N01Rik	ATGTTCCTGTAGCCGGTAC	279	283	9.01649	9.43419	0.955725
2310045N01Rik_CCDS52568.1_ex1_8:70141895-70141917:+_5-1	2310045N01Rik	CTTGCCAACGAGCCGTCAG	467	492	14.4183	15.663	0.920533
2310047M10Rik_CCDS36190.1_ex0_11:69060188-69060210:-_5-5	2310047M10Rik	CATTCATCTCGACGCCTCC	412	383	12.838	12.4145	1.03411
2310047M10Rik_CCDS36190.1_ex0_11:69060001-69060023:+_5-2	2310047M10Rik	ATCGCCCATGGGCCGGAGC	857	801	25.6241	24.872	1.03024
2310047M10Rik_CCDS36190.1_ex0_11:69060159-69060181:-_5-4	2310047M10Rik	CGACGGCAGACCCTCAGAG	201	190	6.77532	6.66253	1.01693
2310047M10Rik_CCDS36190.1_ex0_11:69060049-69060071:-_5-3	2310047M10Rik	GGCCCCTGACGGCGTCGCC	1479	1476	43.496	44.9889	0.966817
2310047M10Rik_CCDS36190.1_ex0_11:69059908-69059930:+_5-1	2310047M10Rik	TCAGTCCGGACGCTGTCCG	247	272	8.09704	9.10636	0.889163
2310050C09Rik_CCDS50977.1_ex0_3:92869143-92869165:+_5-4	2310050C09Rik	TTTGGTCTGACACGGAACT	186	141	6.34433	5.20219	1.21955
2310050C09Rik_CCDS50977.1_ex0_3:92869166-92869188:+_5-5	2310050C09Rik	ATCTCACGTAAGTTTGAGC	383	328	12.0047	10.7753	1.11409
2310050C09Rik_CCDS50977.1_ex0_3:92869120-92869142:+_5-3	2310050C09Rik	GGAGTTGGGCATTTCACGT	406	358	12.6656	11.6694	1.08537
2310050C09Rik_CCDS50977.1_ex0_3:92868945-92868967:+_5-1	2310050C09Rik	GGTCGTCTGACACGGAGCT	609	553	18.4984	17.4809	1.0582
2310050C09Rik_CCDS50977.1_ex0_3:92869099-92869121:+_5-2	2310050C09Rik	CATTTCACGTATGTCTGGC	491	457	15.1079	14.6199	1.03338
2310057J18Rik_CCDS23759.1_ex5_10:28985991-28986013:-_5-3	2310057J18Rik	TTGGCTGGCAGTATCAATC	290	270	9.33255	9.04675	1.03159
2310057J18Rik_CCDS23759.1_ex4_10:28983978-28984000:+_5-2	2310057J18Rik	CACAGTCTGTCATTCCAGT	420	408	13.0678	13.1595	0.993032
2310057J18Rik_CCDS23759.1_ex5_10:28986149-28986171:-_5-5	2310057J18Rik	TGACTACATGATGGAGGAT	241	253	7.92464	8.5401	0.927933
2310057J18Rik_CCDS23759.1_ex5_10:28986108-28986130:-_5-4	2310057J18Rik	GGGTATACACTGACAGAAT	294	311	9.44749	10.2687	0.920031
2310057J18Rik_CCDS23759.1_ex3_10:28982494-28982516:+_5-1	2310057J18Rik	TCATCTGATCCTTGGGTGG	314	406	10.0221	13.0999	0.765053
2310057M21Rik_CCDS40159.1_ex4_7:131361914-131361936:+_5-5	2310057M21Rik	TTTCAGACTAACCGGATCC	238	220	7.83844	7.55661	1.0373
2310057M21Rik_CCDS40159.1_ex4_7:131361750-131361772:+_5-3	2310057M21Rik	CAGGCAGTCTTGCCTCGAC	344	328	10.8841	10.7753	1.0101
2310057M21Rik_CCDS40159.1_ex2_7:131357493-131357515:+_5-2	2310057M21Rik	TGCGCTCCAGGCGATAACC	113	111	4.24682	4.30811	0.985774
2310057M21Rik_CCDS40159.1_ex2_7:131357459-131357481:-_5-1	2310057M21Rik	ATGATTAGGTTTCAGCAGC	221	231	7.34998	7.88444	0.932213
2310057M21Rik_CCDS40159.1_ex4_7:131361818-131361840:+_5-4	2310057M21Rik	ACTCAGAACGCCAACCGAA	386	404	12.0909	13.0403	0.927195
2310057N15Rik_CCDS28302.1_ex0_16:88774030-88774052:+_2-2	2310057N15Rik	GCTGGTAGTGGTGTAGACC	145	127	5.16628	4.78495	1.07969
2310057N15Rik_CCDS28302.1_ex0_16:88773852-88773874:+_2-1	2310057N15Rik	AGGACCTCTGGCAGCGGAT	516	609	15.8262	19.1499	0.826438
2310061I04Rik_CCDS50095.1_ex4_17:35895759-35895781:-_5-1	2310061I04Rik	TGATACCTTTCCAAGCCCC	438	369	13.585	11.9972	1.13235
2310061I04Rik_CCDS50095.1_ex4_17:35895796-35895818:+_5-2	2310061I04Rik	GCAAGGCGGTCCCTCAAAA	140	120	5.02261	4.57633	1.09752
2310061I04Rik_CCDS50095.1_ex4_17:35895972-35895994:+_5-3	2310061I04Rik	AGGGTGGTAGTGACCGGTG	342	309	10.8267	10.2091	1.0605
2310061I04Rik_CCDS50095.1_ex4_17:35896007-35896029:+_5-4	2310061I04Rik	GAAGTCGGTGGAGTGGAGT	284	271	9.16016	9.07655	1.00921
2310061I04Rik_CCDS50095.1_ex4_17:35896031-35896053:-_5-5	2310061I04Rik	TCTACCATTCCCCCCGCTC	627	635	19.0156	19.9248	0.954368
2310061N02Rik_CCDS49893.1_ex0_16:88707653-88707675:+_5-2	2310061N02Rik	GACACACTTGGACGGTAGC	405	332	12.6368	10.8945	1.15993
2310061N02Rik_CCDS49893.1_ex0_16:88707798-88707820:+_5-5	2310061N02Rik	TTCTGTGGGTCAGTTGGCG	677	639	20.4522	20.044	1.02037
2310061N02Rik_CCDS49893.1_ex0_16:88707766-88707788:-_5-4	2310061N02Rik	TCTCCCAGAAACCGCCATC	363	343	11.4301	11.2224	1.01851
2310061N02Rik_CCDS49893.1_ex0_16:88707562-88707584:+_5-1	2310061N02Rik	TCTCCTTGACCCATAGACC	628	636	19.0443	19.9546	0.954383
2310061N02Rik_CCDS49893.1_ex0_16:88707740-88707762:+_5-3	2310061N02Rik	TGATAGCCGTGACGGAAAG	177	197	6.08573	6.87115	0.885694
2310067B10Rik_CCDS25646.1_ex10_11:115790013-115790035:+_5-3	2310067B10Rik	CTTGGGCTCCGTTACGGTG	689	645	20.797	20.2228	1.02839
2310067B10Rik_CCDS25646.1_ex6_11:115788738-115788760:+_5-2	2310067B10Rik	CTTCACTATGCCGTGCCGG	805	826	24.13	25.6171	0.94195
2310067B10Rik_CCDS25646.1_ex14_11:115792419-115792441:-_5-5	2310067B10Rik	CGCCGCTTGGTGACACAGG	560	586	17.0905	18.4644	0.925588
2310067B10Rik_CCDS25646.1_ex12_11:115791017-115791039:-_5-4	2310067B10Rik	GCGCTCCTGCTCGTTGGAA	361	389	11.3726	12.5933	0.903068
2310067B10Rik_CCDS25646.1_ex3_11:115786236-115786258:-_5-1	2310067B10Rik	CCGGTCTTGCCGCCCGATG	1155	1249	34.1866	38.2237	0.894382
2310079G19Rik_CCDS49891.1_ex0_16:88627319-88627341:-_5-2	2310079G19Rik	TCCGGGATATCTGGATCCC	485	388	14.9355	12.5635	1.1888
2310079G19Rik_CCDS49891.1_ex0_16:88627343-88627365:+_5-3	2310079G19Rik	AATCGGAGAGCAGACTGAA	248	203	8.12577	7.04996	1.1526
2310079G19Rik_CCDS49891.1_ex0_16:88627270-88627292:+_5-1	2310079G19Rik	GGCCAAAGCTGGAATGGCG	598	560	18.1823	17.6896	1.02786
2310079G19Rik_CCDS49891.1_ex0_16:88627436-88627458:+_5-4	2310079G19Rik	ACGTGGTGTGTTGCTGCCC	930	957	27.7216	29.5213	0.93904
2310079G19Rik_CCDS49891.1_ex0_16:88627490-88627512:-_5-5	2310079G19Rik	GTCTGCTCCACTGAGACAA	492	560	15.1366	17.6896	0.855681
2410002F23Rik_CCDS52228.1_ex0_7:44250791-44250813:-_5-1	2410002F23Rik	TCATACACCCGCAGGATCC	454	387	14.0448	12.5337	1.12056
2410002F23Rik_CCDS52228.1_ex0_7:44250977-44250999:-_5-4	2410002F23Rik	TCGGTGGCCTCAAAATGCA	452	387	13.9873	12.5337	1.11598
2410002F23Rik_CCDS52228.1_ex0_7:44250953-44250975:-_5-3	2410002F23Rik	GATTCCCAACGCTGACGCC	435	373	13.4988	12.1164	1.11409
2410002F23Rik_CCDS52228.1_ex0_7:44251035-44251057:+_5-5	2410002F23Rik	ATCCAGTTGGTGCGTGAGC	399	368	12.4644	11.9674	1.04153
2410002F23Rik_CCDS52228.1_ex0_7:44250881-44250903:-_5-2	2410002F23Rik	TTGCAGCGGTAGTTAAAGA	156	183	5.48234	6.45391	0.84946
2410004B18Rik_CCDS17898.1_ex1_3:145938885-145938907:+_5-4	2410004B18Rik	CTTACTCGACAGCCTCCAA	754	658	22.6646	20.6102	1.09968
2410004B18Rik_CCDS17898.1_ex1_3:145938937-145938959:-_5-5	2410004B18Rik	TAGTGTAGGTCTCTGGGGG	744	726	22.3773	22.6368	0.988536
2410004B18Rik_CCDS17898.1_ex0_3:145938142-145938164:+_5-1	2410004B18Rik	CCGGAAGACGCGGGTCGCA	0	1	1	1.0298	0.97106
2410004B18Rik_CCDS17898.1_ex0_3:145938167-145938189:+_5-2	2410004B18Rik	CGGCCTCGGCTCCGACGAC	512	526	15.7113	16.6763	0.942134
2410004B18Rik_CCDS17898.1_ex0_3:145938222-145938244:-_5-3	2410004B18Rik	CGGAACAGCTCGTCCGGGC	836	877	25.0207	27.137	0.922015
2410004P03Rik_CCDS49033.1_ex2_12:17011140-17011162:-_5-4	2410004P03Rik	TTGTGGAAGCCGAAGCACG	412	350	12.838	11.431	1.12309
2410004P03Rik_CCDS49033.1_ex2_12:17011117-17011139:+_5-3	2410004P03Rik	GGACACTCACCAACGCCTC	466	405	14.3896	13.0701	1.10095
2410004P03Rik_CCDS49033.1_ex1_12:17008257-17008279:+_5-1	2410004P03Rik	GGGGTGCTGTCTTACCAGA	452	419	13.9873	13.4874	1.03707
2410004P03Rik_CCDS49033.1_ex1_12:17008272-17008294:-_5-2	2410004P03Rik	CTGAAAGACTATGACCCTC	324	308	10.3095	10.1793	1.01279
2410004P03Rik_CCDS49033.1_ex2_12:17011169-17011191:-_5-5	2410004P03Rik	TGTGCAACAGGACCAGCTG	425	417	13.2115	13.4278	0.983895
2410012M07Rik_CCDS52896.1_ex0_9:98865128-98865150:-_5-1	2410012M07Rik	TCGGCGGGCGCTTCCAACT	628	521	19.0443	16.5272	1.1523
2410012M07Rik_CCDS52896.1_ex0_9:98865304-98865326:+_5-3	2410012M07Rik	CCACCCATTTTGGACAGCC	938	917	27.9515	28.3291	0.986669
2410012M07Rik_CCDS52896.1_ex0_9:98865452-98865474:+_5-4	2410012M07Rik	CTTGGAATTTCTGGAGCAC	516	514	15.8262	16.3186	0.969824
2410012M07Rik_CCDS52896.1_ex0_9:98865480-98865502:-_5-5	2410012M07Rik	ATTGGCCTGATCATCTGGA	491	512	15.1079	16.259	0.9292
2410012M07Rik_CCDS52896.1_ex0_9:98865285-98865307:-_5-2	2410012M07Rik	GGAGTCTTGGAGCCCCTCG	354	383	11.1715	12.4145	0.899875
2410015M20Rik_CCDS28908.1_ex2_17:56608886-56608908:+_5-2	2410015M20Rik	TGAACTGGTACATTGCTGG	466	373	14.3896	12.1164	1.18761
2410015M20Rik_CCDS28908.1_ex2_17:56608900-56608922:+_5-3	2410015M20Rik	GCTGGTGGCACAACCTCCT	582	515	17.7226	16.3484	1.08405
2410015M20Rik_CCDS28908.1_ex2_17:56608872-56608894:+_5-1	2410015M20Rik	GCACACATATTGGCTGAAC	256	228	8.35563	7.79503	1.07192
2410015M20Rik_CCDS28908.1_ex2_17:56608912-56608934:+_5-4	2410015M20Rik	ACCTCCTCGGCCTTCCGCA	937	958	27.9228	29.5511	0.944899
2410015M20Rik_CCDS28908.1_ex2_17:56608934-56608956:+_5-5	2410015M20Rik	CAGCCTCACTCTTGTCACT	396	410	12.3782	13.2191	0.936388
2410016O06Rik_CCDS26033.1_ex0_12:83950915-83950937:-_5-1	2410016O06Rik	TTCCGCTTGCCCCGAACCG	610	558	18.5271	17.63	1.05089
2410016O06Rik_CCDS26033.1_ex0_12:83951218-83951240:+_5-4	2410016O06Rik	TCCGGACCACTTCTACCGG	440	415	13.6425	13.3682	1.02052
2410016O06Rik_CCDS26033.1_ex0_12:83951368-83951390:-_5-5	2410016O06Rik	CGTCCATCGACGTAGCGCG	641	607	19.4178	19.0903	1.01716
2410016O06Rik_CCDS26033.1_ex0_12:83950983-83951005:-_5-2	2410016O06Rik	ACCTCGGGCGCGCTGACAC	694	678	20.9407	21.2063	0.987474
2410016O06Rik_CCDS26033.1_ex0_12:83951088-83951110:+_5-3	2410016O06Rik	GCTCGCACGCGGATGAGCC	690	700	20.8257	21.8619	0.952602
2410018M08Rik_CCDS39292.1_ex3_5:129902156-129902178:+_5-3	2410018M08Rik	GCTGATATTCTTGATCAGG	437	397	13.5563	12.8317	1.05647
2410018M08Rik_CCDS39292.1_ex3_5:129902113-129902135:-_5-2	2410018M08Rik	CGGACAGTGTCGTTAGATA	255	248	8.3269	8.39109	0.99235
2410018M08Rik_CCDS39292.1_ex3_5:129902199-129902221:-_5-4	2410018M08Rik	GGATGCTGCATATTGGAAG	277	289	8.95903	9.613	0.93197
2410018M08Rik_CCDS39292.1_ex3_5:129901861-129901883:-_5-1	2410018M08Rik	GTATCCTTGCCGGCGAAGC	501	536	15.3952	16.9743	0.906972
2410018M08Rik_CCDS39292.1_ex3_5:129902219-129902241:-_5-5	2410018M08Rik	GTCTGTCGATTCATCGAGC	390	421	12.2058	13.547	0.901002
2410066E13Rik_CCDS20158.1_ex2_6:54698976-54698998:-_5-4	2410066E13Rik	GTCTGGAAGCCCCAGCAAC	245	214	8.03957	7.37779	1.0897
2410066E13Rik_CCDS20158.1_ex1_6:54689032-54689054:-_5-3	2410066E13Rik	GGCCAGCTGCAAGAAGGGC	516	457	15.8262	14.6199	1.08251
2410066E13Rik_CCDS20158.1_ex0_6:54681888-54681910:-_5-2	2410066E13Rik	TCCGGACACAGTACGTAGA	382	349	11.976	11.4012	1.05042
2410066E13Rik_CCDS20158.1_ex0_6:54681859-54681881:+_5-1	2410066E13Rik	ATGGACTTCTACGCCGACC	616	627	18.6995	19.6863	0.949871
2410066E13Rik_CCDS20158.1_ex2_6:54698992-54699014:-_5-5	2410066E13Rik	ACGCGTCGTCATCTGCGTC	803	853	24.0726	26.4218	0.911088
2410076I21Rik_CCDS52814.1_ex5_9:58741390-58741412:-_5-4	2410076I21Rik	TGCAGCGGGCTCGCCCACA	505	449	15.5101	14.3814	1.07848
2410076I21Rik_CCDS52814.1_ex3_9:58665862-58665884:-_5-2	2410076I21Rik	TTGAAGATTGTAAGACGCA	54	51	2.55158	2.51994	1.01255
2410076I21Rik_CCDS52814.1_ex4_9:58712048-58712070:+_5-3	2410076I21Rik	ACCTGATACAACGATCGTG	487	472	14.9929	15.0669	0.995091
2410076I21Rik_CCDS52814.1_ex5_9:58741440-58741462:-_5-5	2410076I21Rik	TTCATGCTCTTGGACAACG	334	325	10.5968	10.6859	0.991662
2410076I21Rik_CCDS52814.1_ex2_9:58660267-58660289:+_5-1	2410076I21Rik	ACGGTGACGTACTGGGCCA	403	418	12.5794	13.4576	0.934744
2410089E03Rik_CCDS49578.1_ex10_15:8187440-8187462:-_5-3	2410089E03Rik	GCCGGTCTACTTTCATCAG	428	327	13.2977	10.7455	1.23751
2410089E03Rik_CCDS49578.1_ex23_15:8216332-8216354:+_5-5	2410089E03Rik	TACAGTCATGCGGCACGTC	586	548	17.8375	17.3319	1.02917
2410089E03Rik_CCDS49578.1_ex10_15:8187276-8187298:-_5-2	2410089E03Rik	TGCGGTGAGCCTTATCAAG	326	343	10.3669	11.2224	0.923776
2410089E03Rik_CCDS49578.1_ex1_15:8174842-8174864:-_5-1	2410089E03Rik	ACCATTAGTGGATGTCGCC	410	435	12.7805	13.9642	0.915233
2410089E03Rik_CCDS49578.1_ex15_15:8201346-8201368:+_5-4	2410089E03Rik	ATTGCAATTTTGCGCGGTA	462	540	14.2746	17.0935	0.835091
2410124H12Rik_CCDS57040.1_ex0_16:92478853-92478875:+_5-1	2410124H12Rik	TGTCGATTGGCTTGGAGAA	312	286	9.96468	9.5236	1.04631
2410124H12Rik_CCDS57040.1_ex0_16:92478882-92478904:-_5-2	2410124H12Rik	GGCGGAGCAAGTAGCGCTC	258	254	8.4131	8.56991	0.981703
2410124H12Rik_CCDS57040.1_ex0_16:92478947-92478969:+_5-5	2410124H12Rik	TGCTATGGATGCGCTCATG	611	603	18.5558	18.9711	0.978112
2410124H12Rik_CCDS57040.1_ex0_16:92478899-92478921:-_5-3	2410124H12Rik	AGTGGACAGAACCTCGTGG	217	239	7.23505	8.12286	0.890702
2410124H12Rik_CCDS57040.1_ex0_16:92478924-92478946:-_5-4	2410124H12Rik	ACCTCTTGGGGACTCCAGC	519	572	15.9124	18.0472	0.881711
2410127L17Rik_CCDS29689.1_ex3_19:18690240-18690262:+_5-5	2410127L17Rik	AAGTAAATATTCTGGTACC	80	55	3.29864	2.63915	1.24988
2410127L17Rik_CCDS29689.1_ex1_19:18677690-18677712:-_5-2	2410127L17Rik	TTCACTCGTTCATGCATGC	673	542	20.3373	17.1531	1.18563
2410127L17Rik_CCDS29689.1_ex2_19:18679121-18679143:+_5-4	2410127L17Rik	CCAGCATCTACATTTGACA	401	341	12.5219	11.1627	1.12176
2410127L17Rik_CCDS29689.1_ex0_19:18671191-18671213:-_5-1	2410127L17Rik	CGCGCCTTACCCGTAGTAG	809	790	24.245	24.5442	0.987808
2410127L17Rik_CCDS29689.1_ex1_19:18677773-18677795:-_5-3	2410127L17Rik	GGATCTTGTCCAAGTGAAG	199	200	6.71786	6.96056	0.965132
2410131K14Rik_CCDS39237.1_ex0_5:118245448-118245470:-_5-1	2410131K14Rik	AAGTCGCTTACCTGCTTGA	451	386	13.9586	12.5039	1.11634
2410131K14Rik_CCDS39237.1_ex1_5:118255730-118255752:-_5-3	2410131K14Rik	GGTTAAACTGCACCTTCCA	207	192	6.94772	6.72213	1.03356
2410131K14Rik_CCDS39237.1_ex2_5:118258970-118258992:+_5-5	2410131K14Rik	TTCAGGCTATGTCTGCGAG	0	0	1	1	1
2410131K14Rik_CCDS39237.1_ex1_5:118255702-118255724:-_5-2	2410131K14Rik	CTGTTCCCGGTCTTGAACC	266	276	8.64296	9.22557	0.936849
2410131K14Rik_CCDS39237.1_ex1_5:118255778-118255800:+_5-4	2410131K14Rik	AGTGCCGGAACTCTGTCCA	266	290	8.64296	9.64281	0.896312
2410137M14Rik_CCDS50104.1_ex1_17:36978512-36978534:-_5-2	2410137M14Rik	TCCCACCACACCCATCACG	537	507	16.4296	16.11	1.01984
2410137M14Rik_CCDS50104.1_ex1_17:36978500-36978522:+_5-1	2410137M14Rik	CCAGCAGTGATCCCCGTGA	784	791	23.5266	24.574	0.957379
2410137M14Rik_CCDS50104.1_ex2_17:36978755-36978777:+_5-5	2410137M14Rik	GGAAGGCTTCGTCCTCTGC	350	362	11.0565	11.7886	0.9379
2410137M14Rik_CCDS50104.1_ex2_17:36978710-36978732:+_5-4	2410137M14Rik	ATTTATGCTCTTCTCCTGA	171	185	5.91333	6.51351	0.907856
2410137M14Rik_CCDS50104.1_ex2_17:36978650-36978672:-_5-3	2410137M14Rik	TCATCCTGAAATGGAGTAA	66	76	2.89637	3.26501	0.887095
2510002D24Rik_CCDS28029.1_ex1_16:18836819-18836841:-_5-3	2510002D24Rik	GCGGCAGTTAGTCAGGTCG	570	445	17.3778	14.2622	1.21845
2510002D24Rik_CCDS28029.1_ex2_16:18839092-18839114:+_5-4	2510002D24Rik	TCCCTCTGTGAGAGCGAGC	319	260	10.1658	8.74872	1.16198
2510002D24Rik_CCDS28029.1_ex2_16:18839104-18839126:+_5-5	2510002D24Rik	AGCGAGCAGGTTCGGGTCC	398	367	12.4357	11.9376	1.04172
2510002D24Rik_CCDS28029.1_ex1_16:18836799-18836821:-_5-2	2510002D24Rik	GGAGCCACTGCCTGCAATC	387	363	12.1197	11.8184	1.02549
2510002D24Rik_CCDS28029.1_ex1_16:18836780-18836802:+_5-1	2510002D24Rik	TACGTCCACGGCAAGCGGC	707	732	21.3142	22.8156	0.934192
2510003E04Rik_CCDS23890.1_ex6_10:62577990-62578012:+_5-2	2510003E04Rik	GCCGAGCGACAGGCGGTAG	415	377	12.9242	12.2356	1.05627
2510003E04Rik_CCDS23890.1_ex6_10:62578183-62578205:-_5-5	2510003E04Rik	CGAGCCGGCTGCTGACGAT	633	590	19.188	18.5836	1.03252
2510003E04Rik_CCDS23890.1_ex6_10:62578062-62578084:-_5-3	2510003E04Rik	GTGAACCACATCGACACGG	632	599	19.1592	18.8519	1.0163
2510003E04Rik_CCDS23890.1_ex6_10:62578089-62578111:+_5-4	2510003E04Rik	GTGGAACTCGACCACCGCG	373	418	11.7174	13.4576	0.870692
2510003E04Rik_CCDS23890.1_ex5_10:62575088-62575110:-_5-1	2510003E04Rik	GAAACCGCCCGGACCTACC	424	484	13.1828	15.4245	0.854662
2510009E07Rik_CCDS28062.1_ex0_16:21653581-21653603:+_5-3	2510009E07Rik	TACAGTACCTTGGCGAGTC	355	329	11.2002	10.8051	1.03656
2510009E07Rik_CCDS28062.1_ex1_16:21694281-21694303:+_5-5	2510009E07Rik	AGATGGACAGCCCGTCGCA	758	726	22.7796	22.6368	1.00631
2510009E07Rik_CCDS28062.1_ex0_16:21653553-21653575:+_5-2	2510009E07Rik	TAGTTGTCGATGAAGAGAT	56	57	2.60905	2.69876	0.966758
2510009E07Rik_CCDS28062.1_ex0_16:21653420-21653442:-_5-1	2510009E07Rik	GAGAGTGACACTCCGAAAC	104	105	3.98823	4.12929	0.965838
2510009E07Rik_CCDS28062.1_ex1_16:21694210-21694232:+_5-4	2510009E07Rik	CTTACAGTGACACCATCCC	353	363	11.1427	11.8184	0.942828
2510039O18Rik_CCDS18925.1_ex0_4:147941656-147941678:-_5-4	2510039O18Rik	AACGCGGCCACGCGCTCCG	481	400	14.8205	12.9211	1.147
2510039O18Rik_CCDS18925.1_ex0_4:147941759-147941781:-_5-5	2510039O18Rik	TGTGGACCGGCCCGAGTAG	500	423	15.3665	13.6066	1.12934
2510039O18Rik_CCDS18925.1_ex0_4:147941370-147941392:-_5-1	2510039O18Rik	CGAAGTCCGGCGTCACGGC	522	494	15.9986	15.7226	1.01756
2510039O18Rik_CCDS18925.1_ex0_4:147941394-147941416:-_5-2	2510039O18Rik	GCGGGCGTAGCTGCACGAA	286	298	9.21762	9.88123	0.932842
2510039O18Rik_CCDS18925.1_ex0_4:147941609-147941631:-_5-3	2510039O18Rik	ATAGACGTGGGGTCGGCCT	449	470	13.9011	15.0073	0.926288
2510049J12Rik_CCDS51877.1_ex1_6:115586777-115586799:-_5-2	2510049J12Rik	TGTATAATTACAGTGCACG	173	100	5.9708	3.98028	1.5001
2510049J12Rik_CCDS51877.1_ex1_6:115586760-115586782:-_5-1	2510049J12Rik	CGCGGCATACAGCGAGACG	331	240	10.5106	8.15267	1.28922
2510049J12Rik_CCDS51877.1_ex2_6:115589344-115589366:-_5-3	2510049J12Rik	TTGGAATCACTAACACACG	148	111	5.25248	4.30811	1.21921
2510049J12Rik_CCDS51877.1_ex3_6:115592274-115592296:+_5-5	2510049J12Rik	TAAGGAACGTCCCTCGCGT	1037	998	30.7961	30.7432	1.00172
2510049J12Rik_CCDS51877.1_ex2_6:115589382-115589404:-_5-4	2510049J12Rik	CTGTTTCAGGGAGTACGAT	212	225	7.09138	7.70563	0.920287
2610002J02Rik_CCDS57317.1_ex2_4:155250870-155250892:+_5-5	2610002J02Rik	ACCTGTTCTGTGAACCTGA	377	341	11.8323	11.1627	1.05998
2610002J02Rik_CCDS57317.1_ex1_4:155250580-155250602:-_5-1	2610002J02Rik	CAATCCGCGGTCCCGCTCA	859	795	25.6816	24.6932	1.04003
2610002J02Rik_CCDS57317.1_ex2_4:155250786-155250808:-_5-4	2610002J02Rik	CCACAGTGAAGGCCTCAGG	786	728	23.5841	22.6964	1.03911
2610002J02Rik_CCDS57317.1_ex1_4:155250643-155250665:-_5-3	2610002J02Rik	GCTTTTGGACACACCTGGC	867	861	25.9115	26.6602	0.971916
2610002J02Rik_CCDS57317.1_ex1_4:155250592-155250614:-_5-2	2610002J02Rik	CGGTTCGGGGTCCAATCCG	640	636	19.3891	19.9546	0.971662
2610002M06Rik_CCDS53171.1_ex4_X:107793125-107793147:-_5-2	2610002M06Rik	GCAGGTGTAGTTAAATCTA	24	12	1.68959	1.35763	1.24451
2610002M06Rik_CCDS53171.1_ex4_X:107793092-107793114:-_5-1	2610002M06Rik	AGGAGTATGAACCTTGAGA	66	49	2.89637	2.46034	1.17723
2610002M06Rik_CCDS53171.1_ex5_X:107793555-107793577:-_5-5	2610002M06Rik	TTCTTGAGAATGAGTGCTA	147	140	5.22374	5.17239	1.00993
2610002M06Rik_CCDS53171.1_ex5_X:107793543-107793565:-_5-4	2610002M06Rik	AGTGCTAGGGTTGATGCTG	773	767	23.2106	23.8587	0.972833
2610002M06Rik_CCDS53171.1_ex5_X:107793512-107793534:-_5-3	2610002M06Rik	TTCAAACTGCAGTAACAAT	16	17	1.45973	1.50665	0.968858
2610008E11Rik_CCDS35965.1_ex3_10:79092397-79092419:+_5-4	2610008E11Rik	CGTTATGCACTAACCTGGA	251	200	8.21197	6.96056	1.17979
2610008E11Rik_CCDS35965.1_ex2_10:79088286-79088308:-_5-2	2610008E11Rik	CCTCGCTTTGGAGCCTCCC	742	729	22.3198	22.7262	0.982118
2610008E11Rik_CCDS35965.1_ex3_10:79092442-79092464:-_5-5	2610008E11Rik	CGTGAATTTGGGCCATGGA	321	319	10.2233	10.5071	0.972989
2610008E11Rik_CCDS35965.1_ex2_10:79088321-79088343:-_5-3	2610008E11Rik	ATCGCATGGATTTGAGCCG	545	567	16.6595	17.8982	0.930791
2610008E11Rik_CCDS35965.1_ex0_10:79067953-79067975:-_5-1	2610008E11Rik	TCCGAATTCACAGCACACC	419	491	13.0391	15.6332	0.834067
2610015P09Rik_CCDS57030.1_ex3_16:43906927-43906949:+_5-2	2610015P09Rik	AAGGATCCTCGTCTTACCA	365	345	11.4875	11.282	1.01822
2610015P09Rik_CCDS57030.1_ex2_16:43905444-43905466:-_5-1	2610015P09Rik	TCAAATGGTCATGGGCGTC	629	596	19.073	18.7625	1.01655
2610015P09Rik_CCDS57030.1_ex7_16:43939018-43939040:+_5-5	2610015P09Rik	TCTCGCAAAGGAGCAAACT	323	337	10.2807	11.0435	0.930928
2610015P09Rik_CCDS57030.1_ex6_16:43931316-43931338:+_5-4	2610015P09Rik	CATACACGATCCCGGAAGT	511	620	15.6825	19.4777	0.805152
2610015P09Rik_CCDS57030.1_ex4_16:43908426-43908448:+_5-3	2610015P09Rik	TTAAGACGCGAGAAACAAC	49	74	2.40791	3.20541	0.751204
2610018G03Rik_CCDS40968.1_ex4_X:50885806-50885828:+_5-2	2610018G03Rik	GAACAAGGTGATGTTAAAC	79	65	3.2699	2.93718	1.11328
2610018G03Rik_CCDS40968.1_ex3_X:50885681-50885703:-_5-1	2610018G03Rik	TATACCTTTAATGTCTCGG	255	234	8.3269	7.97385	1.04428
2610018G03Rik_CCDS40968.1_ex5_X:50886762-50886784:-_5-4	2610018G03Rik	TAAAGTCTCCAATAAGAGT	95	87	3.72963	3.59284	1.03807
2610018G03Rik_CCDS40968.1_ex4_X:50885880-50885902:-_5-3	2610018G03Rik	CAAAACGGAGTCCCTACGA	427	441	13.269	14.143	0.938199
2610018G03Rik_CCDS40968.1_ex6_X:50887937-50887959:+_5-5	2610018G03Rik	GATCGATCGATTTAAGAGA	126	145	4.62035	5.3214	0.868258
2610020H08Rik_CCDS21787.1_ex6_7:119819516-119819538:-_5-3	2610020H08Rik	AATCCAGAATCTTGAGATC	135	92	4.87895	3.74186	1.30388
2610020H08Rik_CCDS21787.1_ex5_7:119818445-119818467:-_5-1	2610020H08Rik	CACAGTCAAGTCCAAAGAG	298	271	9.56242	9.07655	1.05353
2610020H08Rik_CCDS21787.1_ex6_7:119819426-119819448:+_5-2	2610020H08Rik	TTTAGTGCCTTACATCCAT	263	251	8.55677	8.4805	1.00899
2610020H08Rik_CCDS21787.1_ex6_7:119819539-119819561:-_5-4	2610020H08Rik	AAGTAACGAATACCTGGTA	45	45	2.29298	2.34113	0.979436
2610020H08Rik_CCDS21787.1_ex7_7:119823855-119823877:+_5-5	2610020H08Rik	GTGGGCCATTGCCTAGACT	300	304	9.61988	10.06	0.956247
2610028H24Rik_CCDS35945.1_ex4_10:76454753-76454775:-_5-4	2610028H24Rik	GAGAAATCTGTGCAATCAG	649	564	19.6477	17.8088	1.10326
2610028H24Rik_CCDS35945.1_ex5_10:76457487-76457509:+_5-5	2610028H24Rik	ACTCGCCTTTTAGACATGG	380	377	11.9185	12.2356	0.974082
2610028H24Rik_CCDS35945.1_ex4_10:76454724-76454746:-_5-3	2610028H24Rik	TGCGGTAGCTGCTGAATGA	806	808	24.1588	25.0806	0.963243
2610028H24Rik_CCDS35945.1_ex3_10:76452815-76452837:-_5-1	2610028H24Rik	CCATGCATCCTCCAGGCAT	811	916	24.3024	28.2993	0.858763
2610028H24Rik_CCDS35945.1_ex3_10:76452931-76452953:+_5-2	2610028H24Rik	GGATCATCCAGCACCCGGT	390	463	12.2058	14.7987	0.824793
2610034B18Rik_CCDS21390.1_ex2_7:79928289-79928311:+_5-3	2610034B18Rik	CTCTGTCAATTCCAGCAGC	599	492	18.211	15.663	1.16268
2610034B18Rik_CCDS21390.1_ex2_7:79928253-79928275:+_5-2	2610034B18Rik	CATCCAGAATGCCACCGCC	422	348	13.1253	11.3714	1.15424
2610034B18Rik_CCDS21390.1_ex3_7:79929568-79929590:-_5-4	2610034B18Rik	CCTCATGTCATCTTACAGT	342	297	10.8267	9.85143	1.099
2610034B18Rik_CCDS21390.1_ex3_7:79929645-79929667:+_5-5	2610034B18Rik	GGGGTCAAACTTACGCCTG	401	358	12.5219	11.6694	1.07306
2610034B18Rik_CCDS21390.1_ex2_7:79928215-79928237:-_5-1	2610034B18Rik	GGTCATGGAACTCGAACTG	177	186	6.08573	6.54332	0.930068
2610034M16Rik_CCDS37673.1_ex10_17:58973705-58973727:+_5-2	2610034M16Rik	ACCCCAATATATTGACTAA	57	34	2.63778	2.01329	1.31018
2610034M16Rik_CCDS37673.1_ex10_17:58973774-58973796:-_5-3	2610034M16Rik	TTTACTCAGTCCGTCCCAC	505	452	15.5101	14.4709	1.07182
2610034M16Rik_CCDS37673.1_ex10_17:58974470-58974492:+_5-4	2610034M16Rik	GACTCACAGGGTTCATCCG	170	165	5.8846	5.91746	0.994447
2610034M16Rik_CCDS37673.1_ex10_17:58973558-58973580:+_5-1	2610034M16Rik	TTCGGAACTAGAATGCTGC	294	297	9.44749	9.85143	0.958997
2610034M16Rik_CCDS37673.1_ex10_17:58974944-58974966:-_5-5	2610034M16Rik	CCGTGAAAAATCGTTACCA	173	201	5.9708	6.99036	0.854148
2610301B20Rik_CCDS17961.1_ex3_4:10882451-10882473:+_5-5	2610301B20Rik	TGGAACAAATACTTCACAG	64	53	2.83891	2.57955	1.10055
2610301B20Rik_CCDS17961.1_ex2_4:10881834-10881856:+_5-3	2610301B20Rik	GTGTCAGAGCTCCCATGCA	188	177	6.40179	6.27509	1.02019
2610301B20Rik_CCDS17961.1_ex0_4:10874693-10874715:+_5-1	2610301B20Rik	GTGAGCGGCCCAAAGGCGA	155	146	5.45361	5.35121	1.01914
2610301B20Rik_CCDS17961.1_ex2_4:10881847-10881869:+_5-4	2610301B20Rik	CATGCAAGGCGTCAGTAAA	395	383	12.3495	12.4145	0.994768
2610301B20Rik_CCDS17961.1_ex1_4:10879587-10879609:-_5-2	2610301B20Rik	AAGATTTTCTGTCAAAGTC	164	200	5.7122	6.96056	0.820653
2610301G19Rik_CCDS49534.1_ex9_14:70142478-70142500:+_5-1	2610301G19Rik	GTAACTGCCGGGGCGGCCC	882	824	26.3425	25.5575	1.03071
2610301G19Rik_CCDS49534.1_ex12_14:70143668-70143690:-_5-3	2610301G19Rik	CACCACCCAAGTCGGATCC	579	573	17.6364	18.077	0.975626
2610301G19Rik_CCDS49534.1_ex16_14:70151605-70151627:-_5-5	2610301G19Rik	GCCGCATACAACCCAGGCC	437	463	13.5563	14.7987	0.916047
2610301G19Rik_CCDS49534.1_ex13_14:70145921-70145943:-_5-4	2610301G19Rik	AACGCAAACAGCGGGCTGG	214	260	7.14885	8.74872	0.817131
2610301G19Rik_CCDS49534.1_ex11_14:70143467-70143489:+_5-2	2610301G19Rik	GCAACGATAGAACTCCTCC	92	131	3.64343	4.90416	0.742926
2610305D13Rik_CCDS59663.1_ex0_4:147613891-147613913:+_4-3	2610305D13Rik	TTATGAGGTGTACTTTGGG	207	163	6.94772	5.85785	1.18605
2610305D13Rik_CCDS59663.1_ex0_4:147613969-147613991:-_4-4	2610305D13Rik	GCACATTTTCAATGAGCAT	16	16	1.45973	1.47684	0.98841
2610305D13Rik_CCDS59663.1_ex0_4:147613852-147613874:+_4-2	2610305D13Rik	AGGTTTGAAGATTGAAGAG	45	56	2.29298	2.66896	0.859131
2610318N02Rik_CCDS37269.1_ex4_16:17121027-17121049:-_5-3	2610318N02Rik	TAAACCAGTGCAATGACAT	116	104	4.33302	4.09949	1.05697
2610318N02Rik_CCDS37269.1_ex3_16:17118446-17118468:+_5-2	2610318N02Rik	TTGACTGATCTCGAAAGAT	85	84	3.4423	3.50343	0.982551
2610318N02Rik_CCDS37269.1_ex3_16:17118328-17118350:+_5-1	2610318N02Rik	CGGGGCATAGTGTAGACAG	325	324	10.3382	10.6561	0.970168
2610318N02Rik_CCDS37269.1_ex5_16:17121364-17121386:-_5-5	2610318N02Rik	TTGGATCGCAACCCAGCAC	487	488	14.9929	15.5438	0.964564
2610318N02Rik_CCDS37269.1_ex5_16:17121342-17121364:-_5-4	2610318N02Rik	CGGAGAGAGTCGTGCGGAA	282	302	9.10269	10.0004	0.910229
2610507B11Rik_CCDS25097.1_ex8_11:78266649-78266671:-_5-1	2610507B11Rik	GAAGCTTCGAAGCGGCAGT	342	315	10.8267	10.3879	1.04224
2610507B11Rik_CCDS25097.1_ex16_11:78272812-78272834:+_5-4	2610507B11Rik	ATCCGGGACTGGCGGCTAA	604	561	18.3547	17.7194	1.03586
2610507B11Rik_CCDS25097.1_ex9_11:78266952-78266974:-_5-2	2610507B11Rik	GACAATTCGTTGGCGACTC	530	520	16.2285	16.4974	0.983695
2610507B11Rik_CCDS25097.1_ex16_11:78272863-78272885:-_5-5	2610507B11Rik	ACGTCGACGGGAGCATGGC	504	507	15.4814	16.11	0.960981
2610507B11Rik_CCDS25097.1_ex15_11:78272154-78272176:-_5-3	2610507B11Rik	ATAGAGACGACGAGAGCGC	202	239	6.80406	8.12286	0.837642
2610524H06Rik_CCDS39225.1_ex0_5:114822669-114822691:-_5-2	2610524H06Rik	GAGCTGGACAGGTTGCACA	615	515	18.6708	16.3484	1.14205
2610524H06Rik_CCDS39225.1_ex1_5:114823312-114823334:-_5-4	2610524H06Rik	TGCTGCGGAGGCAGAGCCT	256	216	8.35563	7.4374	1.12346
2610524H06Rik_CCDS39225.1_ex0_5:114822602-114822624:+_5-1	2610524H06Rik	TAAAGCCTCCAAGGGTCAC	6	6	1.1724	1.17882	0.994555
2610524H06Rik_CCDS39225.1_ex1_5:114823325-114823347:+_5-5	2610524H06Rik	CCGCAGCACCTCGTAGGAC	354	354	11.1715	11.5502	0.967211
2610528A11Rik_CCDS56949.1_ex1_14:37107360-37107382:+_5-2	2610528A11Rik	TGAGGTCACTTACCTTTCC	197	182	6.66039	6.42411	1.03678
2610528A11Rik_CCDS56949.1_ex0_14:37102678-37102700:-_5-1	2610528A11Rik	ATACCCAGGAAACCACACA	323	305	10.2807	10.0898	1.01892
2610528A11Rik_CCDS56949.1_ex1_14:37107417-37107439:+_5-5	2610528A11Rik	CGCCTGAGTTTCAAGGACT	421	412	13.0966	13.2787	0.986281
2610528A11Rik_CCDS56949.1_ex1_14:37107372-37107394:+_5-3	2610528A11Rik	CCTTTCCAGGTTGTCAGCT	631	636	19.1305	19.9546	0.958702
2610528A11Rik_CCDS56949.1_ex1_14:37107386-37107408:+_5-4	2610528A11Rik	CAGCTTGGATCTAGGAGAT	293	304	9.41875	10.06	0.936254
2610528J11Rik_CCDS18554.1_ex1_4:118529582-118529604:+_5-1	2610528J11Rik	CTCTCCATTCTCATCGCGC	618	487	18.757	15.514	1.20904
2610528J11Rik_CCDS18554.1_ex1_4:118529638-118529660:-_5-3	2610528J11Rik	AGCGGGCGATGCCTGTAAC	324	296	10.3095	9.82162	1.04967
2610528J11Rik_CCDS18554.1_ex1_4:118529673-118529695:+_5-5	2610528J11Rik	GTGGGAACCGCCCACCGGT	12	10	1.3448	1.29803	1.03603
2610528J11Rik_CCDS18554.1_ex1_4:118529624-118529646:-_5-2	2610528J11Rik	GTAACTGGCATGGTATCGG	523	536	16.0273	16.9743	0.944212
2610528J11Rik_CCDS18554.1_ex1_4:118529651-118529673:+_5-4	2610528J11Rik	CGCCCGCTGTCCAGTGCAG	800	872	23.9864	26.988	0.888778
2700029M09Rik_CCDS52553.1_ex2_8:60895551-60895573:+_5-3	2700029M09Rik	GAACTGTAATCTTCACTGG	353	324	11.1427	10.6561	1.04567
2700029M09Rik_CCDS52553.1_ex2_8:60895633-60895655:-_5-5	2700029M09Rik	TTACCTGAAATACCCCATG	163	151	5.68347	5.50022	1.03332
2700029M09Rik_CCDS52553.1_ex2_8:60895602-60895624:-_5-4	2700029M09Rik	TTATTATCTCCAATAATAA	0	0	1	1	1
2700029M09Rik_CCDS52553.1_ex2_8:60895510-60895532:-_5-2	2700029M09Rik	CATTTTATGTTTCCCAGCA	222	237	7.37871	8.06326	0.915103
2700029M09Rik_CCDS52553.1_ex1_8:60893754-60893776:+_5-1	2700029M09Rik	AGTGACCTTCGAAAAGAAG	51	60	2.46538	2.78817	0.88423
2700049A03Rik_CCDS49081.1_ex1_12:71139711-71139733:-_5-1	2700049A03Rik	TTACACTTTTCTTGGACGC	374	285	11.7461	9.49379	1.23724
2700049A03Rik_CCDS49081.1_ex10_12:71160340-71160362:+_5-4	2700049A03Rik	GAAGCTATCGTTCGTGCAA	440	397	13.6425	12.8317	1.06319
2700049A03Rik_CCDS49081.1_ex9_12:71158889-71158911:-_5-3	2700049A03Rik	CATCATTATACTTCGGCAC	557	507	17.0043	16.11	1.05551
2700049A03Rik_CCDS49081.1_ex13_12:71164447-71164469:-_5-5	2700049A03Rik	TGCGGTGGCCCTGATAAAC	597	556	18.1536	17.5703	1.03319
2700049A03Rik_CCDS49081.1_ex7_12:71154821-71154843:-_5-2	2700049A03Rik	GTACAGGGGCAAACCTGCG	282	308	9.10269	10.1793	0.894239
2700050L05Rik_CCDS21932.2_ex1_7:133639039-133639061:+_5-2	2700050L05Rik	TACGAGAGAGTGCCAAACT	304	279	9.73482	9.31498	1.04507
2700050L05Rik_CCDS21932.2_ex7_7:133647444-133647466:-_5-4	2700050L05Rik	TGAGACGTAAGCTAACTGC	245	254	8.03957	8.56991	0.938117
2700050L05Rik_CCDS21932.2_ex1_7:133638973-133638995:-_5-1	2700050L05Rik	GTGCAAACGCTGTTCGAGG	284	301	9.16016	9.97064	0.918713
2700050L05Rik_CCDS21932.2_ex8_7:133648276-133648298:+_5-5	2700050L05Rik	CATGTTAACGGGATCGTAC	495	545	15.2228	17.2425	0.882865
2700050L05Rik_CCDS21932.2_ex2_7:133640674-133640696:-_5-3	2700050L05Rik	ATACGCCATGCCGAAACTA	207	261	6.94772	8.77853	0.791445
2700060E02Rik_CCDS26839.1_ex5_14:19819965-19819987:-_5-4	2700060E02Rik	TCCTTTCAAGATTCAGGAT	270	203	8.7579	7.04996	1.24226
2700060E02Rik_CCDS26839.1_ex5_14:19819915-19819937:-_5-3	2700060E02Rik	TAGCTGTTAGACTTGAATA	25	16	1.71832	1.47684	1.16351
2700060E02Rik_CCDS26839.1_ex2_14:19814569-19814591:-_5-1	2700060E02Rik	GTTCAGGAACGTCTAACAC	104	89	3.98823	3.65245	1.09193
2700060E02Rik_CCDS26839.1_ex3_14:19816243-19816265:+_5-2	2700060E02Rik	TGACACCCGCCTTAAAATC	219	207	7.29252	7.16918	1.0172
2700060E02Rik_CCDS26839.1_ex6_14:19822565-19822587:-_5-5	2700060E02Rik	TGGCCCAAGTTCTTTGAAA	123	153	4.53415	5.55983	0.815521
2700062C07Rik_CCDS29101.1_ex2_18:24473053-24473075:+_5-2	2700062C07Rik	ATACAGAAACTTCTTAATC	35	25	2.00565	1.74507	1.14933
2700062C07Rik_CCDS29101.1_ex3_18:24475671-24475693:-_5-5	2700062C07Rik	ACCATTTGTACTCTGACCG	408	368	12.723	11.9674	1.06314
2700062C07Rik_CCDS29101.1_ex1_18:24471067-24471089:+_5-1	2700062C07Rik	CTACAGTTCGACACACGGT	313	288	9.99341	9.5832	1.04281
2700062C07Rik_CCDS29101.1_ex2_18:24473133-24473155:+_5-3	2700062C07Rik	CTCTACAAGTGTGCTGGTA	193	186	6.54546	6.54332	1.00033
2700062C07Rik_CCDS29101.1_ex3_18:24475632-24475654:+_5-4	2700062C07Rik	CCGAAGACGCCAAAGAGAA	0	0	1	1	1
2700081O15Rik_CCDS29524.2_ex2_19:7421331-7421353:+_5-4	2700081O15Rik	CGCCTCGCAGCCTCCCGAA	511	463	15.6825	14.7987	1.05972
2700081O15Rik_CCDS29524.2_ex1_19:7420103-7420125:-_5-1	2700081O15Rik	GGTAGGGGGGTACTCCCCC	259	238	8.44183	8.09306	1.0431
2700081O15Rik_CCDS29524.2_ex2_19:7421285-7421307:+_5-2	2700081O15Rik	CCAGCGGCGAGGGGTCCGA	482	495	14.8493	15.7524	0.942669
2700081O15Rik_CCDS29524.2_ex2_19:7421309-7421331:+_5-3	2700081O15Rik	CTCAGTGGCACCTCGGCGC	714	741	21.5153	23.0839	0.932051
2700081O15Rik_CCDS29524.2_ex2_19:7421437-7421459:+_5-5	2700081O15Rik	TCATGGACTACGACCCACG	438	458	13.585	14.6497	0.927327
2700089E24Rik_CCDS51934.1_ex0_6:133105505-133105527:-_3-1	2700089E24Rik	AAGAAGGCGAGCAGGGTGC	120	84	4.44795	3.50343	1.2696
2700089E24Rik_CCDS51934.1_ex0_6:133105535-133105557:-_3-3	2700089E24Rik	AAGTTCATGCGCAGCTGCC	541	453	16.5445	14.5007	1.14095
2700089E24Rik_CCDS51934.1_ex0_6:133105517-133105539:+_3-2	2700089E24Rik	CGCCTTCTTCGAGCTGGCC	807	795	24.1875	24.6932	0.97952
2700094K13Rik_CCDS16187.1_ex2_2:84670477-84670499:-_5-5	2700094K13Rik	TGGTCATTGAGCATTGGTG	737	627	22.1762	19.6863	1.12648
2700094K13Rik_CCDS16187.1_ex1_2:84670326-84670348:+_5-3	2700094K13Rik	GGCCTCCAGTTGCAGAGCC	688	612	20.7683	19.2393	1.07947
2700094K13Rik_CCDS16187.1_ex1_2:84670304-84670326:+_5-2	2700094K13Rik	TCACTTGCACAGGTAGCTC	322	301	10.252	9.97064	1.02822
2700094K13Rik_CCDS16187.1_ex1_2:84670284-84670306:-_5-1	2700094K13Rik	AACCCGTCCAAACCGCGGA	467	457	14.4183	14.6199	0.986212
2700094K13Rik_CCDS16187.1_ex1_2:84670370-84670392:-_5-4	2700094K13Rik	GTACGAGCTGACGCGTGTA	203	232	6.83279	7.91424	0.863353
2700097O09Rik_CCDS25912.1_ex4_12:55059485-55059507:-_5-2	2700097O09Rik	GAAAGGTCTTGGTTGACGT	524	433	16.0561	13.9046	1.15473
2700097O09Rik_CCDS25912.1_ex6_12:55062999-55063021:-_5-5	2700097O09Rik	GTGCTTTGCTCGGAACATC	375	374	11.7749	12.1462	0.969424
2700097O09Rik_CCDS25912.1_ex5_12:55061111-55061133:-_5-4	2700097O09Rik	TTGATACATTATGTGAGGA	128	135	4.67782	5.02338	0.93121
2700097O09Rik_CCDS25912.1_ex4_12:55059444-55059466:+_5-1	2700097O09Rik	GCTGCACTTTACCCCATAA	253	293	8.26944	9.73221	0.849697
2700097O09Rik_CCDS25912.1_ex4_12:55059534-55059556:+_5-3	2700097O09Rik	AATGAACTTCAACTCCGTG	264	312	8.5855	10.2985	0.833668
2810004N23Rik_CCDS22775.1_ex3_8:124841749-124841771:-_5-2	2810004N23Rik	GTACACCGCTTTGGGATCA	188	132	6.40179	4.93397	1.29749
2810004N23Rik_CCDS22775.1_ex4_8:124842389-124842411:-_5-3	2810004N23Rik	AAGGTCGTTAAAAAAGATG	46	32	2.32172	1.95369	1.18838
2810004N23Rik_CCDS22775.1_ex3_8:124841701-124841723:+_5-1	2810004N23Rik	GATAGCTCGCTCCCGCTCC	167	132	5.7984	4.93397	1.1752
2810004N23Rik_CCDS22775.1_ex5_8:124861148-124861170:-_5-4	2810004N23Rik	TGCCTGGATCTCCTGTACG	329	321	10.4531	10.5667	0.989254
2810004N23Rik_CCDS22775.1_ex6_8:124862876-124862898:+_5-5	2810004N23Rik	ACGCTCACCCAGGTCGTAG	193	206	6.54546	7.13937	0.916811
2810006K23Rik_CCDS51647.1_ex0_5:124338831-124338853:+_5-4	2810006K23Rik	TCGAAGAACAGTTCGTGAA	108	96	4.10316	3.86107	1.0627
2810006K23Rik_CCDS51647.1_ex0_5:124338813-124338835:-_5-3	2810006K23Rik	CGAGCTCACTCTCATTCAG	296	286	9.50495	9.5236	0.998042
2810006K23Rik_CCDS51647.1_ex0_5:124338900-124338922:+_5-5	2810006K23Rik	TGCTCAAACACGTGCCCTC	417	415	12.9816	13.3682	0.971087
2810006K23Rik_CCDS51647.1_ex0_5:124338740-124338762:+_5-1	2810006K23Rik	GCACTGCTCTTCCCAGGAA	336	346	10.6543	11.3118	0.941875
2810006K23Rik_CCDS51647.1_ex0_5:124338800-124338822:-_5-2	2810006K23Rik	ATTCAGGGGGAGCAGAGCA	199	221	6.71786	7.58641	0.885511
2810007J24Rik_CCDS20833.1_ex4_7:14425462-14425484:-_5-2	2810007J24Rik	TGCCAATGAGCGCACACCA	685	602	20.6821	18.9413	1.0919
2810007J24Rik_CCDS20833.1_ex4_7:14425530-14425552:+_5-4	2810007J24Rik	GACAATTTCATTCAACCAG	293	260	9.41875	8.74872	1.07659
2810007J24Rik_CCDS20833.1_ex3_7:14423490-14423512:-_5-1	2810007J24Rik	ACTTCAATGCTCTAAAACA	68	60	2.95384	2.78817	1.05942
2810007J24Rik_CCDS20833.1_ex4_7:14425483-14425505:+_5-3	2810007J24Rik	ATTGTAGATTGGACCCATG	372	346	11.6887	11.3118	1.03332
2810007J24Rik_CCDS20833.1_ex5_7:14427783-14427805:-_5-5	2810007J24Rik	TAGTGACTTATCCAAAATC	36	41	2.03439	2.22191	0.915601
2810021J22Rik_CCDS24751.1_ex3_11:58880112-58880134:+_5-1	2810021J22Rik	ATCTGAGGTGCTTGATACA	324	267	10.3095	8.95734	1.15095
2810021J22Rik_CCDS24751.1_ex3_11:58880298-58880320:-_5-3	2810021J22Rik	CATACAGTGCGCACATCGA	954	849	28.4112	26.3026	1.08017
2810021J22Rik_CCDS24751.1_ex3_11:58880441-58880463:-_5-5	2810021J22Rik	GGTTACACGTGTCAGAGAA	235	214	7.75224	7.37779	1.05075
2810021J22Rik_CCDS24751.1_ex3_11:58880217-58880239:-_5-2	2810021J22Rik	CTAAGAGGCGCGGGAGGTC	527	483	16.1423	15.3947	1.04856
2810021J22Rik_CCDS24751.1_ex3_11:58880336-58880358:-_5-4	2810021J22Rik	TCGTCGAGCTGTCTCCCAA	403	436	12.5794	13.994	0.898911
2810403A07Rik_CCDS17483.1_ex5_3:88693486-88693508:-_5-3	2810403A07Rik	CTGTTGCACCATTGAAAGT	227	177	7.52238	6.27509	1.19877
2810403A07Rik_CCDS17483.1_ex5_3:88693575-88693597:-_5-4	2810403A07Rik	GCCAAAACCTACTCCGGAC	405	363	12.6368	11.8184	1.06925
2810403A07Rik_CCDS17483.1_ex2_3:88689182-88689204:-_5-1	2810403A07Rik	CTAGTTAGGCTTTTGCCAG	461	427	14.2459	13.7258	1.03789
2810403A07Rik_CCDS17483.1_ex6_3:88696686-88696708:+_5-5	2810403A07Rik	TGCCAAAGTCTTTCTACGA	265	256	8.61423	8.62951	0.998229
2810403A07Rik_CCDS17483.1_ex3_3:88689639-88689661:+_5-2	2810403A07Rik	GGGCTGCTGTGTCAACTCG	262	254	8.52803	8.56991	0.995114
2810408A11Rik_CCDS24920.1_ex8_11:69900497-69900519:+_5-3	2810408A11Rik	ACCTCCTGAAGTTGCGGAG	408	325	12.723	10.6859	1.19064
2810408A11Rik_CCDS24920.1_ex8_11:69900630-69900652:-_5-5	2810408A11Rik	CAGACACCGGATTACCCCC	373	350	11.7174	11.431	1.02506
2810408A11Rik_CCDS24920.1_ex8_11:69900613-69900635:+_5-4	2810408A11Rik	GCGAAGCAAGGCTACTCCG	192	188	6.51673	6.60292	0.986946
2810408A11Rik_CCDS24920.1_ex8_11:69900297-69900319:+_5-1	2810408A11Rik	CTTACTTCTCCGAACCGGG	656	656	19.8488	20.5506	0.96585
2810408A11Rik_CCDS24920.1_ex8_11:69900431-69900453:-_5-2	2810408A11Rik	AACTAAGGCGTCCACCCCC	536	595	16.4009	18.7327	0.875522
2810408M09Rik_CCDS17082.1_ex0_2:165491655-165491677:-_5-1	2810408M09Rik	GCGTCTAACTGCTTATATA	84	61	3.41357	2.81797	1.21136
2810408M09Rik_CCDS17082.1_ex1_2:165493119-165493141:-_5-3	2810408M09Rik	CCGAAGAGCTACCGGCACC	74	54	3.12624	2.60935	1.19809
2810408M09Rik_CCDS17082.1_ex1_2:165493146-165493168:+_5-4	2810408M09Rik	GTGCTTCACCACGGCCGCG	438	387	13.585	12.5337	1.08388
2810408M09Rik_CCDS17082.1_ex1_2:165493180-165493202:+_5-5	2810408M09Rik	CCACGGAAGACGCGCGCCT	0	1	1	1.0298	0.97106
2810408M09Rik_CCDS17082.1_ex1_2:165493077-165493099:-_5-2	2810408M09Rik	CGGCGGCGGACAGTGCAGG	568	616	17.3203	19.3585	0.894713
2810417H13Rik_CCDS23299.1_ex1_9:65890792-65890814:+_5-1	2810417H13Rik	AAGTTCGTCGAGAAAAGGT	331	267	10.5106	8.95734	1.17341
2810417H13Rik_CCDS23299.1_ex2_9:65893421-65893443:+_5-4	2810417H13Rik	AAGTGGCAAAAAGGCATCG	146	133	5.19501	4.96377	1.04659
2810417H13Rik_CCDS23299.1_ex2_9:65893457-65893479:+_5-5	2810417H13Rik	TCCCCTAAAGAGTCTAAAA	22	30	1.63212	1.89408	0.861696
2810428I15Rik_CCDS22370.1_ex3_8:70506516-70506538:-_5-4	2810428I15Rik	CTTCAGAATGAACGCGCAC	308	266	9.84975	8.92754	1.1033
2810428I15Rik_CCDS22370.1_ex2_8:70505805-70505827:+_5-1	2810428I15Rik	CGAGCACCGGTTGCGCTCG	1189	1046	35.1635	32.1737	1.09293
2810428I15Rik_CCDS22370.1_ex3_8:70506489-70506511:+_5-3	2810428I15Rik	CGCTCACTGGTCTAGACGG	476	480	14.6769	15.3053	0.958939
2810428I15Rik_CCDS22370.1_ex3_8:70506555-70506577:-_5-5	2810428I15Rik	GACGCCCCGATCGCTACAC	288	328	9.27509	10.7753	0.860772
2810428I15Rik_CCDS22370.1_ex2_8:70505890-70505912:-_5-2	2810428I15Rik	TACCGGAGTGTCGTGCACG	263	313	8.55677	10.3283	0.82848
2810459M11Rik_CCDS48302.1_ex0_1:86046192-86046214:+_5-2	2810459M11Rik	GGCGGCCACCGAGTCGCAC	456	379	14.1022	12.2953	1.14696
2810459M11Rik_CCDS48302.1_ex0_1:86046357-86046379:-_5-5	2810459M11Rik	ACCAGCACTCCGACCAGCG	971	864	28.8997	26.7496	1.08038
2810459M11Rik_CCDS48302.1_ex0_1:86046257-86046279:+_5-3	2810459M11Rik	TTTTCGTGCTGTGCCGCGT	722	691	21.7452	21.5937	1.00701
2810459M11Rik_CCDS48302.1_ex0_1:86046120-86046142:-_5-1	2810459M11Rik	TCCGGCGGGAACACGGCAC	567	553	17.2916	17.4809	0.989168
2810459M11Rik_CCDS48302.1_ex0_1:86046274-86046296:+_5-4	2810459M11Rik	GTCGGATCGCTGACCTCCC	375	397	11.7749	12.8317	0.917638
2810474O19Rik_CCDS20717.1_ex0_6:149326145-149326167:-_5-2	2810474O19Rik	CTTGTAATGATGTAGTAGC	161	147	5.626	5.38101	1.04553
2810474O19Rik_CCDS20717.1_ex0_6:149326915-149326937:+_5-3	2810474O19Rik	AGAATCAGTACAACCGTAG	51	51	2.46538	2.51994	0.978348
2810474O19Rik_CCDS20717.1_ex0_6:149327033-149327055:-_5-4	2810474O19Rik	CACAGCTCGGTATGAGAAC	337	338	10.683	11.0733	0.96475
2810474O19Rik_CCDS20717.1_ex0_6:149325888-149325910:+_5-1	2810474O19Rik	ATCTCATAATCCCGACGGA	364	403	11.4588	13.0105	0.880733
2810474O19Rik_CCDS20717.1_ex0_6:149327438-149327460:-_5-5	2810474O19Rik	TACTTTCGATTTGTAACAT	147	212	5.22374	7.31819	0.713803
2900011O08Rik_CCDS27971.1_ex3_16:14093985-14094007:+_5-5	2900011O08Rik	CGAGGTGGAACGCTTAAGG	309	286	9.87848	9.5236	1.03726
2900011O08Rik_CCDS27971.1_ex1_16:14049456-14049478:-_5-2	2900011O08Rik	CAGGACTTCACGGAGACGC	593	593	18.0386	18.673	0.966025
2900011O08Rik_CCDS27971.1_ex1_16:14049384-14049406:-_5-1	2900011O08Rik	CATGGAGATGATGTCTAGC	316	326	10.0796	10.7157	0.940639
2900011O08Rik_CCDS27971.1_ex1_16:14049474-14049496:-_5-3	2900011O08Rik	TTCTGACTCTCGACGGACC	307	318	9.82101	10.4773	0.937363
2900011O08Rik_CCDS27971.1_ex2_16:14088998-14089020:+_5-4	2900011O08Rik	AGAACTTGGTCGCCATCCC	627	652	19.0156	20.4314	0.930702
2900026A02Rik_CCDS39217.1_ex4_5:113097738-113097760:-_5-2	2900026A02Rik	TATACCGAGTCCACGTCGG	372	294	11.6887	9.76202	1.19736
2900026A02Rik_CCDS39217.1_ex5_5:113101485-113101507:-_5-5	2900026A02Rik	CGACAGCCAGTATGGGACC	571	471	17.4065	15.0371	1.15757
2900026A02Rik_CCDS39217.1_ex5_5:113101463-113101485:-_5-4	2900026A02Rik	GCAGACCAGCACCAGAACG	424	367	13.1828	11.9376	1.1043
2900026A02Rik_CCDS39217.1_ex4_5:113097667-113097689:+_5-1	2900026A02Rik	GTGGACTCCAGCTCGGAAC	302	295	9.67735	9.79182	0.98831
2900026A02Rik_CCDS39217.1_ex4_5:113097810-113097832:+_5-3	2900026A02Rik	GTCAGGAGACGGAGACTCG	165	170	5.74094	6.06647	0.946338
2900092C05Rik_CCDS20811.1_ex2_7:12515461-12515483:-_5-2	2900092C05Rik	ATTCTGATGGCTTCACAGT	332	296	10.5393	9.82162	1.07308
2900092C05Rik_CCDS20811.1_ex1_7:12512901-12512923:-_5-1	2900092C05Rik	ATGCAAAGACTTACGTGCT	214	226	7.14885	7.73543	0.92417
2900092C05Rik_CCDS20811.1_ex3_7:12550480-12550502:+_5-4	2900092C05Rik	CAGTAATTCCACGTAGGCC	456	485	14.1022	15.4543	0.912508
2900092C05Rik_CCDS20811.1_ex3_7:12550571-12550593:-_5-5	2900092C05Rik	TATACTTACTATATCACGT	66	84	2.89637	3.50343	0.826725
2900092C05Rik_CCDS20811.1_ex2_7:12515476-12515498:+_5-3	2900092C05Rik	CAGAATTCGATACAAATAA	90	121	3.58597	4.60614	0.778519
3010026O09Rik_CCDS48784.1_ex6_11:50199577-50199599:-_5-5	3010026O09Rik	GTTCGCAGTACTGAGGGCA	618	580	18.757	18.2856	1.02578
3010026O09Rik_CCDS48784.1_ex4_11:50196956-50196978:-_5-1	3010026O09Rik	TCAACCAACGGGACTCGAG	408	385	12.723	12.4741	1.01996
3010026O09Rik_CCDS48784.1_ex6_11:50199524-50199546:+_5-4	3010026O09Rik	CTTACTTTCAGGACTCCAC	1040	1003	30.8823	30.8922	0.999679
3010026O09Rik_CCDS48784.1_ex4_11:50197041-50197063:+_5-2	3010026O09Rik	GCTTTCAACCAGTGCTGAG	620	632	18.8144	19.8354	0.94853
3010026O09Rik_CCDS48784.1_ex5_11:50197617-50197639:+_5-3	3010026O09Rik	GGAAATGGAATCAGCGCAC	237	306	7.80971	10.1197	0.771737
3110001D03Rik_CCDS18288.1_ex1_4:75278111-75278133:-_5-4	3110001D03Rik	CCCTGAGTTAAAAACCTGC	353	321	11.1427	10.5667	1.05451
3110001D03Rik_CCDS18288.1_ex1_4:75278045-75278067:-_5-1	3110001D03Rik	CTACGTCTATTTGGTGGCC	828	828	24.7909	25.6767	0.965501
3110001D03Rik_CCDS18288.1_ex1_4:75278091-75278113:-_5-3	3110001D03Rik	GGAGTTGTCGCGTGCTGTC	563	590	17.1766	18.5836	0.924289
3110001D03Rik_CCDS18288.1_ex1_4:75278152-75278174:+_5-5	3110001D03Rik	CACGGCGGATTTCGCGGGT	595	643	18.0961	20.1632	0.897482
3110001D03Rik_CCDS18288.1_ex1_4:75278074-75278096:-_5-2	3110001D03Rik	TCGGGCTCTACACTCTTCG	432	482	13.4126	15.3649	0.872938
3110001I22Rik_CCDS37260.1_ex0_16:13677376-13677398:+_5-2	3110001I22Rik	CAAACTGCATTCTTCCCAT	270	222	8.7579	7.61622	1.1499
3110001I22Rik_CCDS37260.1_ex0_16:13677547-13677569:+_5-4	3110001I22Rik	AAGTTTAAACAAACTCAAA	9	5	1.2586	1.14901	1.09537
3110001I22Rik_CCDS37260.1_ex0_16:13677583-13677605:+_5-5	3110001I22Rik	ACGTCCTAAAGCTGCAAGC	176	163	6.057	5.85785	1.034
3110001I22Rik_CCDS37260.1_ex0_16:13677430-13677452:-_5-3	3110001I22Rik	TCACTGTGCCGTTTGTAGG	764	736	22.952	22.9348	1.00075
3110001I22Rik_CCDS37260.1_ex0_16:13677187-13677209:+_5-1	3110001I22Rik	AAGCCAACAGCATGAGTGC	387	501	12.1197	15.9312	0.76075
3110002H16Rik_CCDS29063.1_ex9_18:12181670-12181692:+_5-5	3110002H16Rik	CAACCTTACGAGATCCCCC	505	456	15.5101	14.5901	1.06306
3110002H16Rik_CCDS29063.1_ex6_18:12179560-12179582:-_5-1	3110002H16Rik	CGCAATGTCTCGTTCTGAA	565	511	17.2341	16.2292	1.06192
3110002H16Rik_CCDS29063.1_ex7_18:12180527-12180549:+_5-2	3110002H16Rik	ACGTCTAACAGCACGGGAG	438	420	13.585	13.5172	1.00502
3110002H16Rik_CCDS29063.1_ex9_18:12181593-12181615:+_5-4	3110002H16Rik	TATTTGACATCAGGCTACG	334	334	10.5968	10.9541	0.96738
3110002H16Rik_CCDS29063.1_ex8_18:12180741-12180763:+_5-3	3110002H16Rik	CTGGTCGTTGTCCACCATC	606	610	18.4122	19.1797	0.959982
3110009E18Rik_CCDS15232.1_ex1_1:120160635-120160657:-_6-4	3110009E18Rik	CGTATTTGTAATTTCTGAG	131	112	4.76402	4.33791	1.09823
3110009E18Rik_CCDS15232.1_ex0_1:120150726-120150748:+_6-2	3110009E18Rik	TTATAATATTTCTAAAGCA	5	3	1.14366	1.08941	1.0498
3110009E18Rik_CCDS15232.1_ex3_1:120171430-120171452:+_6-6	3110009E18Rik	GACGACACACTCCTGCTAA	234	214	7.72351	7.37779	1.04686
3110009E18Rik_CCDS15232.1_ex0_1:120150701-120150723:+_6-1	3110009E18Rik	AACTTGCATCAAACTGTAA	75	68	3.15497	3.02659	1.04242
3110009E18Rik_CCDS15232.1_ex1_1:120160610-120160632:-_6-3	3110009E18Rik	TGGCAGGCTGGTCCTCAAA	419	431	13.0391	13.845	0.941792
3110009E18Rik_CCDS15232.1_ex2_1:120166151-120166173:+_6-5	3110009E18Rik	CATCAAGCTCACAAAGCAA	213	231	7.12012	7.88444	0.903059
3110035E14Rik_CCDS14813.1_ex2_1:9613438-9613460:-_5-5	3110035E14Rik	TTTTGGTGGGATGCGCCCC	333	245	10.5681	8.30168	1.273
3110035E14Rik_CCDS14813.1_ex2_1:9613393-9613415:+_5-4	3110035E14Rik	ACCGCAGATGGTTGCAGAC	331	289	10.5106	9.613	1.09337
3110035E14Rik_CCDS14813.1_ex2_1:9613325-9613347:+_5-1	3110035E14Rik	CGACCTGTACCCGCCACCA	703	715	21.1993	22.309	0.950257
3110035E14Rik_CCDS14813.1_ex2_1:9613362-9613384:+_5-3	3110035E14Rik	CCTCAACGCTGTGAGCGCA	728	809	21.9176	25.1104	0.872847
3110035E14Rik_CCDS14813.1_ex2_1:9613349-9613371:-_5-2	3110035E14Rik	CGTTGAGGCAGTAGCTCCA	383	449	12.0047	14.3814	0.834736
3110040N11Rik_CCDS40010.1_ex1_7:81786167-81786189:+_5-2	3110040N11Rik	GCTGCAATGGCCACACCAA	312	271	9.96468	9.07655	1.09785
3110040N11Rik_CCDS40010.1_ex1_7:81786155-81786177:+_5-1	3110040N11Rik	TCGGACGGAGGTGCTGCAA	499	437	15.3377	14.0238	1.09369
3110040N11Rik_CCDS40010.1_ex2_7:81788448-81788470:+_5-4	3110040N11Rik	CCTGTCACAGCGTTCTGTC	641	581	19.4178	18.3154	1.06019
3110040N11Rik_CCDS40010.1_ex1_7:81786190-81786212:-_5-3	3110040N11Rik	TTCCTAGATCTGAGCACTG	425	456	13.2115	14.5901	0.905513
3110040N11Rik_CCDS40010.1_ex2_7:81788473-81788495:-_5-5	3110040N11Rik	TAGCCATTCATGCCAAACC	143	162	5.10881	5.82805	0.87659
3110043O21Rik_CCDS38708.1_ex9_4:35218549-35218571:-_5-4	3110043O21Rik	ATTAATCTTCGACGGAAAC	64	44	2.83891	2.31132	1.22826
3110043O21Rik_CCDS38708.1_ex9_4:35218652-35218674:-_5-5	3110043O21Rik	TTGCCAACCACACTCTAAA	211	210	7.06265	7.25858	0.973007
3110043O21Rik_CCDS38708.1_ex9_4:35218433-35218455:-_5-2	3110043O21Rik	TAACACACATTATTCGAAA	8	10	1.22986	1.29803	0.947486
3110043O21Rik_CCDS38708.1_ex9_4:35218461-35218483:+_5-3	3110043O21Rik	AACACACACTCTGTGAAGT	378	390	11.8611	12.6231	0.939632
3110043O21Rik_CCDS38708.1_ex5_4:35211319-35211341:+_5-1	3110043O21Rik	ACTACAACGGAACAGCCAC	599	631	18.211	19.8056	0.919491
3110047P20Rik_CCDS51508.1_ex6_5:63804541-63804563:-_5-4	3110047P20Rik	AAACAAGTCACGAAGGTCG	248	200	8.12577	6.96056	1.1674
3110047P20Rik_CCDS51508.1_ex5_5:63800559-63800581:-_5-3	3110047P20Rik	GTCCCCCATACACAACGAG	478	440	14.7343	14.1132	1.04401
3110047P20Rik_CCDS51508.1_ex0_5:63650273-63650295:+_5-1	3110047P20Rik	ACCCGCCGGTCGCAGCGTC	527	516	16.1423	16.3782	0.985592
3110047P20Rik_CCDS51508.1_ex6_5:63805412-63805434:-_5-5	3110047P20Rik	CGAGGCAGCCATTCAAGTA	247	243	8.09704	8.24208	0.982403
3110047P20Rik_CCDS51508.1_ex5_5:63800031-63800053:-_5-2	3110047P20Rik	CAAACTCATCCTCGATAGC	345	411	10.9129	13.2489	0.823678
3110052M02Rik_CCDS49994.1_ex1_17:21659026-21659048:-_5-1	3110052M02Rik	GTTCTCACCGACAGAGACC	202	160	6.80406	5.76844	1.17953
3110052M02Rik_CCDS49994.1_ex2_17:21661486-21661508:-_5-3	3110052M02Rik	TGGTTTGATGAGTCAACAG	253	225	8.26944	7.70563	1.07317
3110052M02Rik_CCDS49994.1_ex2_17:21661505-21661527:-_5-4	3110052M02Rik	GATGCTCCTATGTCTGCAT	522	496	15.9986	15.7822	1.01371
3110052M02Rik_CCDS49994.1_ex2_17:21661324-21661346:-_5-2	3110052M02Rik	TGATGAACAGTATCACATG	64	78	2.83891	3.32462	0.853906
3110052M02Rik_CCDS49994.1_ex2_17:21661732-21661754:+_5-5	3110052M02Rik	ATGTTTCAGTACCTCCTCA	206	241	6.91899	8.18247	0.845587
3110057O12Rik_CCDS38422.2_ex7_3:40930170-40930192:-_5-5	3110057O12Rik	GGCATGGAATCAACGGCAT	210	144	7.03392	5.2916	1.32926
3110057O12Rik_CCDS38422.2_ex1_3:40905920-40905942:-_5-2	3110057O12Rik	CGGGTAGTCACTTGAAACC	175	172	6.02827	6.12608	0.984033
3110057O12Rik_CCDS38422.2_ex1_3:40905902-40905924:+_5-1	3110057O12Rik	CGAGAAAGGTGCCAGAACC	347	354	10.9703	11.5502	0.949797
3110057O12Rik_CCDS38422.2_ex7_3:40930141-40930163:-_5-4	3110057O12Rik	CAGTTGGACACTGCTAAGG	235	247	7.75224	8.36129	0.927159
3110057O12Rik_CCDS38422.2_ex1_3:40905935-40905957:+_5-3	3110057O12Rik	TACCCGGTACACATCGATA	281	307	9.07396	10.1495	0.894034
3110062M04Rik_CCDS19997.1_ex2_6:34876564-34876586:-_5-5	3110062M04Rik	AGGAAGCAGACAGCCGCCT	355	380	11.2002	12.3251	0.908734
3110062M04Rik_CCDS19997.1_ex1_6:34875550-34875572:-_5-2	3110062M04Rik	AAATGGTAGACGTGGCACT	522	571	15.9986	18.0174	0.887953
3110062M04Rik_CCDS19997.1_ex2_6:34876551-34876573:-_5-4	3110062M04Rik	CCGCCTGGGCCCAGAGAGT	275	311	8.90156	10.2687	0.866866
3110062M04Rik_CCDS19997.1_ex1_6:34875586-34875608:+_5-3	3110062M04Rik	AGTACACGGTCTCCGTGGC	559	646	17.0617	20.2526	0.842446
3110062M04Rik_CCDS19997.1_ex1_6:34875524-34875546:+_5-1	3110062M04Rik	GACAGATGTTACCTCAATC	94	117	3.7009	4.48693	0.824818
3110079O15Rik_CCDS48305.1_ex1_1:87475185-87475207:-_5-5	3110079O15Rik	CCTCCATCCTGGTCCACCC	642	570	19.4466	17.9876	1.08111
3110079O15Rik_CCDS48305.1_ex1_1:87475076-87475098:-_5-3	3110079O15Rik	CCAGGGGACCTTCACCAGA	403	380	12.5794	12.3251	1.02063
3110079O15Rik_CCDS48305.1_ex1_1:87475136-87475158:-_5-4	3110079O15Rik	GAGCAGAGGTGGGGAACGG	33	33	1.94819	1.98349	0.982201
3110079O15Rik_CCDS48305.1_ex1_1:87475050-87475072:-_5-1	3110079O15Rik	TCAATAGGCTCGTTCCACA	343	339	10.8554	11.1031	0.977687
3110079O15Rik_CCDS48305.1_ex1_1:87475064-87475086:-_5-2	3110079O15Rik	CACCAGAGGGCAATTCAAT	242	245	7.95337	8.30168	0.958044
3110082I17Rik_CCDS51684.1_ex2_5:139364014-139364036:+_5-2	3110082I17Rik	GCTGGCAGCGTCTGAACCT	355	327	11.2002	10.7455	1.04231
3110082I17Rik_CCDS51684.1_ex2_5:139363988-139364010:+_5-1	3110082I17Rik	GAGCCAGGGTGGCAGCCGA	397	373	12.407	12.1164	1.02398
3110082I17Rik_CCDS51684.1_ex3_5:139455449-139455471:-_5-5	3110082I17Rik	GAGACGCCGAGGACATCGG	511	517	15.6825	16.408	0.955784
3110082I17Rik_CCDS51684.1_ex2_5:139364031-139364053:-_5-3	3110082I17Rik	GCTGCTACACAGACTGCCA	326	344	10.3669	11.2522	0.921329
3110082I17Rik_CCDS51684.1_ex2_5:139364127-139364149:+_5-4	3110082I17Rik	CTCCTCTGGGGACAACTCA	256	281	8.35563	9.37458	0.891308
3110082J24Rik_CCDS57333.1_ex1_5:30105220-30105242:+_5-3	3110082J24Rik	CGCGCAGCCCGAGCTGCGC	375	299	11.7749	9.91103	1.18806
3110082J24Rik_CCDS57333.1_ex1_5:30105234-30105256:+_5-4	3110082J24Rik	TGCGCGGGACTGGCCGTCG	646	626	19.5615	19.6565	0.995164
3110082J24Rik_CCDS57333.1_ex1_5:30105119-30105141:+_5-1	3110082J24Rik	GGGGCTGATGCCCCGTGGA	238	234	7.83844	7.97385	0.983018
3110082J24Rik_CCDS57333.1_ex1_5:30105255-30105277:+_5-5	3110082J24Rik	GTCCCGGGACGGCGAACCC	381	386	11.9473	12.5039	0.955484
3110082J24Rik_CCDS57333.1_ex1_5:30105149-30105171:-_5-2	3110082J24Rik	CTGAGCCTCGGGAGTCACG	187	220	6.37306	7.55661	0.843376
3300002I08Rik_CCDS50740.1_ex0_2:150311212-150311234:-_4-1	3300002I08Rik	TGTTTTCCCACCCAGGTCG	784	734	23.5266	22.8752	1.02848
3300002I08Rik_CCDS50740.1_ex1_2:150344359-150344381:-_4-2	3300002I08Rik	ATTATATTTAGGCTACAGT	275	290	8.90156	9.64281	0.92313
3425401B19Rik_CCDS49437.1_ex0_14:32663874-32663896:-_5-5	3425401B19Rik	CGAAGTCTGTGCATCTCGG	746	594	22.4348	18.7029	1.19954
3425401B19Rik_CCDS49437.1_ex0_14:32662863-32662885:-_5-3	3425401B19Rik	CCTCAGGTGAAGCGGAGTA	456	457	14.1022	14.6199	0.964593
3425401B19Rik_CCDS49437.1_ex0_14:32662357-32662379:-_5-2	3425401B19Rik	TGGGGTCACCCTTCCCGAT	494	503	15.1941	15.9908	0.950176
3425401B19Rik_CCDS49437.1_ex0_14:32662026-32662048:-_5-1	3425401B19Rik	TCTGAAATGGGACCGGCTA	392	406	12.2633	13.0999	0.936136
3425401B19Rik_CCDS49437.1_ex0_14:32663799-32663821:-_5-4	3425401B19Rik	GTGTCGGGGACTTTTCACC	388	407	12.1484	13.1297	0.925258
3632451O06Rik_CCDS36903.1_ex6_14:49773666-49773688:+_5-2	3632451O06Rik	GACTGCTGCTACAATAGGC	223	190	7.40745	6.66253	1.11181
3632451O06Rik_CCDS36903.1_ex6_14:49774108-49774130:+_5-5	3632451O06Rik	GCTTGACATCCTGTAGCCA	351	338	11.0853	11.0733	1.00108
3632451O06Rik_CCDS36903.1_ex6_14:49773505-49773527:+_5-1	3632451O06Rik	GGAACGACAGTAGTTCCCA	192	192	6.51673	6.72213	0.969443
3632451O06Rik_CCDS36903.1_ex6_14:49773950-49773972:+_5-4	3632451O06Rik	GTCCTTCAGATAGTACCAT	227	231	7.52238	7.88444	0.954079
3632451O06Rik_CCDS36903.1_ex6_14:49773696-49773718:+_5-3	3632451O06Rik	ACTGTTATAGGGTCCCTCC	306	322	9.79228	10.5965	0.924106
3830403N18Rik_CCDS30141.1_ex3_X:56147095-56147117:+_5-3	3830403N18Rik	CACATAAAAAGAAAACGCA	74	54	3.12624	2.60935	1.19809
3830403N18Rik_CCDS30141.1_ex3_X:56147167-56147189:+_5-4	3830403N18Rik	CTTTGGAAAACGAACAAAC	8	12	1.22986	1.35763	0.905888
3830406C13Rik_CCDS26817.1_ex1_14:12287295-12287317:+_7-1	3830406C13Rik	AGAAAATGAAAAACAAATT	17	4	1.48846	1.11921	1.32992
3830406C13Rik_CCDS26817.1_ex2_14:12297636-12297658:-_7-7	3830406C13Rik	CCTCAAGAGAAAGCATCGA	261	189	8.4993	6.63273	1.28142
3830406C13Rik_CCDS26817.1_ex1_14:12287353-12287375:-_7-3	3830406C13Rik	CTTCTAGAAGCAGTCTCAG	261	206	8.4993	7.13937	1.19048
3830406C13Rik_CCDS26817.1_ex2_14:12297578-12297600:+_7-5	3830406C13Rik	CAGGACATAGATGCTGCAG	453	386	14.016	12.5039	1.12093
3830406C13Rik_CCDS26817.1_ex1_14:12287378-12287400:-_7-4	3830406C13Rik	AATTACCTTCAAGAGTCGG	255	232	8.3269	7.91424	1.05214
3830406C13Rik_CCDS26817.1_ex2_14:12297613-12297635:-_7-6	3830406C13Rik	TGTGGGTGTGGGATAAGCT	274	251	8.87283	8.4805	1.04626
3830406C13Rik_CCDS26817.1_ex1_14:12287314-12287336:+_7-2	3830406C13Rik	TGGAGATGAAAACACAGAA	39	66	2.12058	2.96698	0.714728
3830417A13Rik_CCDS30166.1_ex0_X:64177817-64177839:-_5-4	3830417A13Rik	TGCTCCTCATAATCTCCCA	370	290	11.6312	9.64281	1.2062
3830417A13Rik_CCDS30166.1_ex0_X:64177639-64177661:-_5-1	3830417A13Rik	AAATAGAACCCATGGCAGT	222	205	7.37871	7.10957	1.03786
3830417A13Rik_CCDS30166.1_ex0_X:64177954-64177976:+_5-5	3830417A13Rik	CCTATGACGGGATGCTACA	305	323	9.76355	10.6263	0.91881
3830417A13Rik_CCDS30166.1_ex0_X:64177758-64177780:-_5-3	3830417A13Rik	CCTTCGAAACTTAACAAGC	286	316	9.21762	10.4177	0.884806
3830417A13Rik_CCDS30166.1_ex0_X:64177716-64177738:-_5-2	3830417A13Rik	CTTTTCATTTAGTCCATCC	165	208	5.74094	7.19898	0.797465
4430402I18Rik_CCDS37948.1_ex5_19:28944310-28944332:+_5-4	4430402I18Rik	ACGTTGAGGGGAGGGTAAC	188	166	6.40179	5.94726	1.07643
4430402I18Rik_CCDS37948.1_ex3_19:28939134-28939156:-_5-1	4430402I18Rik	AGCCTGGAGGCGAACATAA	267	264	8.6717	8.86793	0.977871
4430402I18Rik_CCDS37948.1_ex7_19:28948651-28948673:-_5-5	4430402I18Rik	TCACACCTTGGCATGCAGA	454	455	14.0448	14.5603	0.964595
4430402I18Rik_CCDS37948.1_ex4_19:28941777-28941799:+_5-2	4430402I18Rik	CCAAATTATTTTCACCAAA	166	190	5.76967	6.66253	0.865988
4430402I18Rik_CCDS37948.1_ex5_19:28944280-28944302:+_5-3	4430402I18Rik	GTTGCGTTGAGTCGGCCGA	528	621	16.171	19.5075	0.828962
4632428N05Rik_CCDS35912.1_ex1_10:60358128-60358150:-_5-3	4632428N05Rik	GATAGAGAAGTTACCGTGG	171	144	5.91333	5.2916	1.11749
4632428N05Rik_CCDS35912.1_ex1_10:60358218-60358240:-_5-5	4632428N05Rik	GTAGAACCGTTGTTCTGGG	334	306	10.5968	10.1197	1.04715
4632428N05Rik_CCDS35912.1_ex1_10:60357933-60357955:-_5-1	4632428N05Rik	ATCGTGCCCTTTGGACACG	416	402	12.9529	12.9807	0.997857
4632428N05Rik_CCDS35912.1_ex1_10:60357970-60357992:+_5-2	4632428N05Rik	CGTGGTACCTCAGCTCACG	427	426	13.269	13.696	0.968822
4632428N05Rik_CCDS35912.1_ex1_10:60358182-60358204:-_5-4	4632428N05Rik	TATCACTAGACAGCAGTAG	333	339	10.5681	11.1031	0.951809
4632434I11Rik_CCDS40022.1_ex0_7:92859668-92859690:+_5-3	4632434I11Rik	TCTAAATTATGTTCCTCGA	218	195	7.26378	6.81154	1.06639
4632434I11Rik_CCDS40022.1_ex2_7:92862324-92862346:-_5-5	4632434I11Rik	TACGGCCACTGGTTTACAC	304	276	9.73482	9.22557	1.0552
4632434I11Rik_CCDS40022.1_ex0_7:92859613-92859635:+_5-2	4632434I11Rik	GTAACATGCGATATCATAC	109	102	4.13189	4.03988	1.02277
4632434I11Rik_CCDS40022.1_ex0_7:92859482-92859504:+_5-1	4632434I11Rik	GGTAGATCATCCCAAATCA	274	295	8.87283	9.79182	0.906147
4632434I11Rik_CCDS40022.1_ex0_7:92859899-92859921:+_5-4	4632434I11Rik	TTTTGGTTAGGAGTACCAC	113	148	4.24682	5.41081	0.784877
4732456N10Rik_CCDS27855.1_ex8_15:101562551-101562573:-_5-4	4732456N10Rik	GTCTGGGTGTCAGCGGCAT	874	850	26.1126	26.3324	0.991654
4732456N10Rik_CCDS27855.1_ex8_15:101562539-101562561:-_5-3	4732456N10Rik	GCGGCATAGGATACAGAGT	119	118	4.41922	4.51673	0.978412
4732456N10Rik_CCDS27855.1_ex8_15:101562399-101562421:-_5-2	4732456N10Rik	CTCCAGCGGGTTCGAAAGG	552	545	16.8606	17.2425	0.97785
4732456N10Rik_CCDS27855.1_ex8_15:101562686-101562708:-_5-5	4732456N10Rik	GCGGGAAGAGTTTCGGAGG	223	230	7.40745	7.85464	0.943066
4732456N10Rik_CCDS27855.1_ex7_15:101560533-101560555:+_5-1	4732456N10Rik	ATGGGCTCTAGATTGGTCC	423	477	13.154	15.2159	0.864491
4833403I15Rik_CCDS50284.1_ex2_18:46866460-46866482:-_5-4	4833403I15Rik	CAAGGTACGTTGGCATGCG	571	436	17.4065	13.994	1.24385
4833403I15Rik_CCDS50284.1_ex4_18:46876932-46876954:-_5-5	4833403I15Rik	CGATTCGTCAAATATCAAC	138	114	4.96515	4.39752	1.12908
4833403I15Rik_CCDS50284.1_ex0_18:46850433-46850455:+_5-1	4833403I15Rik	AGACTTGGGACCTCCGTCG	175	156	6.02827	5.64923	1.06709
4833403I15Rik_CCDS50284.1_ex0_18:46850559-46850581:-_5-2	4833403I15Rik	ATGTTCACGCGACCCGTGA	389	381	12.1771	12.3549	0.985614
4833403I15Rik_CCDS50284.1_ex1_18:46864673-46864695:+_5-3	4833403I15Rik	GCCCTGGTAGCGACTCAAA	172	176	5.94207	6.24529	0.951448
4833420G17Rik_CCDS49373.1_ex2_13:119469610-119469632:-_5-2	4833420G17Rik	AAGGTACGCGTGTCCATCC	614	558	18.642	17.63	1.05741
4833420G17Rik_CCDS49373.1_ex2_13:119469574-119469596:+_5-1	4833420G17Rik	ATGTACTCGGAGAGTGGCG	464	425	14.3321	13.6662	1.04873
4833420G17Rik_CCDS49373.1_ex2_13:119469928-119469950:+_5-3	4833420G17Rik	GTGTACGCATGGGTAAAGC	342	319	10.8267	10.5071	1.03042
4833420G17Rik_CCDS49373.1_ex2_13:119470054-119470076:-_5-5	4833420G17Rik	AGTCACAATGCTACTCGCA	362	350	11.4013	11.431	0.997407
4833420G17Rik_CCDS49373.1_ex2_13:119469960-119469982:+_5-4	4833420G17Rik	TGCCGCCTGTCCAGAGGCG	493	480	15.1653	15.3053	0.990853
4833423E24Rik_CCDS38168.1_ex11_2:85518596-85518618:-_5-3	4833423E24Rik	GGCAAATGGCAAGGGCAAC	277	242	8.95903	8.21227	1.09093
4833423E24Rik_CCDS38168.1_ex8_2:85500226-85500248:+_5-1	4833423E24Rik	TACAAATTTGTGCATCAGA	147	128	5.22374	4.81476	1.08494
4833423E24Rik_CCDS38168.1_ex11_2:85518461-85518483:-_5-2	4833423E24Rik	CAAGCATCCAGGTGGACGT	477	496	14.7056	15.7822	0.931786
4833423E24Rik_CCDS38168.1_ex11_2:85518619-85518641:-_5-4	4833423E24Rik	GTGGAGGTCTATGAAAAGC	198	227	6.68912	7.76523	0.86142
4833423E24Rik_CCDS38168.1_ex11_2:85518645-85518667:-_5-5	4833423E24Rik	ATGGGAATCCGACAGCAAA	285	370	9.18889	12.027	0.76402
4833424O15Rik_CCDS17796.1_ex0_3:117575841-117575863:-_5-2	4833424O15Rik	CCCGGGTAGGGCTTACGGT	460	374	14.2172	12.1462	1.1705
4833424O15Rik_CCDS17796.1_ex1_3:117621070-117621092:-_5-5	4833424O15Rik	GACGGTTCGGCGTACCAGT	704	666	21.228	20.8487	1.0182
4833424O15Rik_CCDS17796.1_ex0_3:117575887-117575909:+_5-3	4833424O15Rik	CCGGTGCTCCTCTACTCGC	1151	1133	34.0716	34.7665	0.980012
4833424O15Rik_CCDS17796.1_ex0_3:117575798-117575820:+_5-1	4833424O15Rik	CGTTCACTGTGAACGTGCA	369	380	11.6025	12.3251	0.941372
4833424O15Rik_CCDS17796.1_ex1_3:117621039-117621061:-_5-4	4833424O15Rik	CAACAATCTCCAGTTAAAA	162	176	5.65474	6.24529	0.90544
4833427G06Rik_CCDS40628.1_ex5_9:51101841-51101863:-_5-5	4833427G06Rik	GCTAAGCAGTTTTGGCTCG	639	540	19.3604	17.0935	1.13261
4833427G06Rik_CCDS40628.1_ex5_9:51101815-51101837:+_5-4	4833427G06Rik	GATTCGGTAGTGGGGTACA	632	613	19.1592	19.2691	0.994298
4833427G06Rik_CCDS40628.1_ex3_9:51100039-51100061:-_5-1	4833427G06Rik	TATCTTTGCTAAAGCCCAA	180	183	6.17193	6.45391	0.956309
4833427G06Rik_CCDS40628.1_ex5_9:51101756-51101778:+_5-3	4833427G06Rik	CTTTAGAGTTCCGCGCCAC	516	563	15.8262	17.779	0.890164
4833427G06Rik_CCDS40628.1_ex4_9:51101047-51101069:+_5-2	4833427G06Rik	ACTTACTGTCCTGATCAAA	83	107	3.38483	4.1889	0.808049
4833439L19Rik_CCDS26529.1_ex1_13:54552981-54553003:+_5-1	4833439L19Rik	TGGTGTGAGGATTCGGAGC	300	270	9.61988	9.04675	1.06335
4833439L19Rik_CCDS26529.1_ex5_13:54561692-54561714:-_5-4	4833439L19Rik	AAGTATCAGCATCTTGACA	279	259	9.01649	8.71892	1.03413
4833439L19Rik_CCDS26529.1_ex4_13:54559187-54559209:+_5-3	4833439L19Rik	GGGCGCTTACTTGTGATCA	524	559	16.0561	17.6598	0.90919
4833439L19Rik_CCDS26529.1_ex3_13:54556562-54556584:-_5-2	4833439L19Rik	CATAAGGGCCTTACCACGG	374	406	11.7461	13.0999	0.896655
4833439L19Rik_CCDS26529.1_ex5_13:54561748-54561770:-_5-5	4833439L19Rik	CTCCTCCTCCATCGGACAT	415	451	12.9242	14.4411	0.894961
4921501E09Rik_CCDS28624.1_ex0_17:33067317-33067339:+_5-3	4921501E09Rik	ATCTTGCTGCTAGCCTGAC	621	561	18.8432	17.7194	1.06342
4921501E09Rik_CCDS28624.1_ex0_17:33067164-33067186:+_5-2	4921501E09Rik	GGCCATAAGTTTTCAACCC	328	312	10.4244	10.2985	1.01223
4921501E09Rik_CCDS28624.1_ex0_17:33067596-33067618:-_5-4	4921501E09Rik	AGGGCATGATGCTCTCAAG	225	236	7.46491	8.03346	0.929228
4921501E09Rik_CCDS28624.1_ex0_17:33067041-33067063:+_5-1	4921501E09Rik	CCCTTAACTACATGGTACC	296	338	9.50495	11.0733	0.858364
4921501E09Rik_CCDS28624.1_ex0_17:33067615-33067637:-_5-5	4921501E09Rik	ACTGGCATGGATCGCCTAG	284	345	9.16016	11.282	0.81193
4921504E06Rik_CCDS15716.1_ex13_2:19533772-19533794:-_5-2	4921504E06Rik	ATGCCATAGCTATTATCAA	124	67	4.56289	2.99679	1.52259
4921504E06Rik_CCDS15716.1_ex15_2:19542389-19542411:-_5-4	4921504E06Rik	AAAGATTTGACTCAATCCA	284	233	9.16016	7.94405	1.15308
4921504E06Rik_CCDS15716.1_ex14_2:19540391-19540413:-_5-3	4921504E06Rik	ATTATTACATCACTTCACG	205	176	6.89025	6.24529	1.10327
4921504E06Rik_CCDS15716.1_ex16_2:19553760-19553782:+_5-5	4921504E06Rik	GCGGGCAGGTCACCTGGAA	403	351	12.5794	11.4608	1.0976
4921504E06Rik_CCDS15716.1_ex10_2:19516257-19516279:+_5-1	4921504E06Rik	TTGAATAGTTCGCTGATCC	378	389	11.8611	12.5933	0.941856
4921506M07Rik_CCDS25927.1_ex0_12:57576136-57576158:-_5-1	4921506M07Rik	TCCCGCGGACTGAACCGCT	856	812	25.5954	25.1999	1.0157
4921506M07Rik_CCDS25927.1_ex0_12:57576352-57576374:+_5-3	4921506M07Rik	GCTCGACGTAACCCACACC	366	372	11.5163	12.0866	0.952809
4921506M07Rik_CCDS25927.1_ex0_12:57576409-57576431:+_5-4	4921506M07Rik	CGATATTGACGACAGCGCG	540	588	16.5158	18.524	0.891587
4921506M07Rik_CCDS25927.1_ex0_12:57576332-57576354:-_5-2	4921506M07Rik	CACGGGCGATTCTTGCGCG	708	804	21.3429	24.9614	0.855036
4921506M07Rik_CCDS25927.1_ex0_12:57576461-57576483:-_5-5	4921506M07Rik	CCATCGCACGAGATCGCGC	481	584	14.8205	18.4048	0.805253
4921507P07Rik_CCDS20132.1_ex4_6:50584373-50584395:-_5-1	4921507P07Rik	CCTCCTACGGTGCCAACCA	203	170	6.83279	6.06647	1.12632
4921507P07Rik_CCDS20132.1_ex4_6:50584404-50584426:+_5-2	4921507P07Rik	TGGGTACGAGCTTTAATGC	277	240	8.95903	8.15267	1.09891
4921507P07Rik_CCDS20132.1_ex4_6:50584436-50584458:-_5-3	4921507P07Rik	CCGACCTTTACATCGCCTA	575	534	17.5214	16.9147	1.03587
4921507P07Rik_CCDS20132.1_ex7_6:50591650-50591672:+_5-4	4921507P07Rik	CCCGCCAAATCCGTAATGC	356	342	11.2289	11.1926	1.00325
4921507P07Rik_CCDS20132.1_ex7_6:50591707-50591729:+_5-5	4921507P07Rik	CGGCCTGTGTTCTTCGGGA	599	607	18.211	19.0903	0.953942
4921509C19Rik_CCDS38271.1_ex1_2:151472614-151472636:+_3-1	4921509C19Rik	GATTCATTGGGCAAACTGA	312	272	9.96468	9.10636	1.09426
4921509C19Rik_CCDS38271.1_ex1_2:151473549-151473571:+_3-2	4921509C19Rik	TTCAATTTCGGGTTGGACA	513	450	15.74	14.4113	1.0922
4921509C19Rik_CCDS38271.1_ex1_2:151473648-151473670:+_3-3	4921509C19Rik	CCCAAATGTTCCTTGGCCA	543	545	16.602	17.2425	0.962852
4921511H03Rik_CCDS19078.1_ex0_5:7305058-7305080:+_5-3	4921511H03Rik	ATTTAGGCGAATCAGTGAC	222	195	7.37871	6.81154	1.08327
4921511H03Rik_CCDS19078.1_ex0_5:7304971-7304993:+_5-2	4921511H03Rik	TTCTAGTGGGCTACATACA	107	97	4.07443	3.89087	1.04718
4921511H03Rik_CCDS19078.1_ex0_5:7305128-7305150:-_5-4	4921511H03Rik	ATCCGGAAGAGTGTGCCAT	545	529	16.6595	16.7657	0.993665
4921511H03Rik_CCDS19078.1_ex0_5:7305279-7305301:-_5-5	4921511H03Rik	GTCATCTAGGTACAAAACG	358	378	11.2864	12.2655	0.920178
4921511H03Rik_CCDS19078.1_ex0_5:7304896-7304918:-_5-1	4921511H03Rik	GGTGCAGGTAATTGGTACG	379	441	11.8898	14.143	0.840682
4921517D22Rik_CCDS36688.1_ex1_13:59690621-59690643:+_5-3	4921517D22Rik	GGAGGAGGGATACCGGCCT	562	477	17.1479	15.2159	1.12697
4921517D22Rik_CCDS36688.1_ex1_13:59690754-59690776:+_5-5	4921517D22Rik	CCTCAGTCTGTATGACCAC	574	506	17.4927	16.0802	1.08784
4921517D22Rik_CCDS36688.1_ex1_13:59690607-59690629:+_5-2	4921517D22Rik	GAAAGTCGAGTATAGGAGG	240	226	7.89591	7.73543	1.02075
4921517D22Rik_CCDS36688.1_ex1_13:59690668-59690690:-_5-4	4921517D22Rik	TACATTGCTCCATTGGATC	3	6	1.0862	1.17882	0.921432
4921517D22Rik_CCDS36688.1_ex1_13:59690481-59690503:+_5-1	4921517D22Rik	CTTCGTAGAACAGCCTGCC	389	426	12.1771	13.696	0.889101
4921524J17Rik_CCDS22498.1_ex1_8:85412164-85412186:+_5-1	4921524J17Rik	TCGTCTGATATGATCTGAA	60	42	2.72398	2.25172	1.20973
4921524J17Rik_CCDS22498.1_ex1_8:85412281-85412303:-_5-2	4921524J17Rik	CATACAGAAAACAAGCACG	102	89	3.93076	3.65245	1.0762
4921524J17Rik_CCDS22498.1_ex2_8:85426859-85426881:-_5-4	4921524J17Rik	AGAAATCACCGCCGTCTAC	217	203	7.23505	7.04996	1.02625
4921524J17Rik_CCDS22498.1_ex2_8:85426847-85426869:+_5-3	4921524J17Rik	TTTCACAATTACCTGTAGA	85	80	3.4423	3.38422	1.01716
4921524J17Rik_CCDS22498.1_ex2_8:85426909-85426931:+_5-5	4921524J17Rik	CTAATAAATATGTAACCAC	22	25	1.63212	1.74507	0.935278
4921524L21Rik_CCDS50216.1_ex5_18:6629502-6629524:+_5-4	4921524L21Rik	TCATGTTCAAATCATGGGG	269	239	8.72916	8.12286	1.07464
4921524L21Rik_CCDS50216.1_ex4_18:6626370-6626392:+_5-3	4921524L21Rik	GCTGCATCGTGGAGTCAGA	415	374	12.9242	12.1462	1.06405
4921524L21Rik_CCDS50216.1_ex4_18:6626316-6626338:+_5-1	4921524L21Rik	TCTTAGGTGGAGGCAGCAC	461	427	14.2459	13.7258	1.03789
4921524L21Rik_CCDS50216.1_ex5_18:6629590-6629612:-_5-5	4921524L21Rik	TGGTGCTTCTTGTTAGATA	128	120	4.67782	4.57633	1.02218
4921524L21Rik_CCDS50216.1_ex4_18:6626340-6626362:+_5-2	4921524L21Rik	GGAGAACCGGGGGCGACAA	189	195	6.43053	6.81154	0.944063
4921530D09Rik_CCDS50533.1_ex7_2:25612066-25612088:+_5-1	4921530D09Rik	ACACGGCGGTACTTCTCGC	403	357	12.5794	11.6396	1.08074
4921530D09Rik_CCDS50533.1_ex7_2:25612144-25612166:-_5-2	4921530D09Rik	CATCGAGGAGCGACGAGCC	62	56	2.78144	2.66896	1.04215
4921530D09Rik_CCDS50533.1_ex11_2:25616562-25616584:+_5-5	4921530D09Rik	ATGGACGTATCCTTTCCGC	527	498	16.1423	15.8418	1.01897
4921530D09Rik_CCDS50533.1_ex9_2:25615498-25615520:-_5-3	4921530D09Rik	CACCAGATTATCCGCCAAC	553	527	16.8893	16.7061	1.01097
4921530D09Rik_CCDS50533.1_ex10_2:25616175-25616197:+_5-4	4921530D09Rik	TCAGGTTGGTTCCGTAAGC	288	299	9.27509	9.91103	0.935835
4921530L21Rik_CCDS27307.1_ex0_14:95881946-95881968:+_5-1	4921530L21Rik	GCGTTGAGAGATGAAAACA	28	21	1.80452	1.62586	1.10989
4921530L21Rik_CCDS27307.1_ex0_14:95882151-95882173:+_5-5	4921530L21Rik	ACAACGCCTTGAGCACAGA	431	382	13.3839	12.3847	1.08068
4921530L21Rik_CCDS27307.1_ex0_14:95882123-95882145:+_5-4	4921530L21Rik	GAGAACCCAAAACTGTCGG	262	244	8.52803	8.27188	1.03097
4921530L21Rik_CCDS27307.1_ex0_14:95882069-95882091:-_5-3	4921530L21Rik	GTTCTGCTGCCGTAGGATG	607	568	18.4409	17.928	1.02861
4921530L21Rik_CCDS27307.1_ex0_14:95882032-95882054:-_5-2	4921530L21Rik	AACTGGTTGTCCATCCGAA	254	253	8.29817	8.5401	0.971671
4921536K21Rik_CCDS24368.1_ex2_11:3894834-3894856:-_5-3	4921536K21Rik	CCAAGTTGTTATTCAGGTG	486	475	14.9642	15.1563	0.987325
4921536K21Rik_CCDS24368.1_ex1_11:3890041-3890063:-_5-1	4921536K21Rik	GCACAGCGTATCTGCGAGA	272	287	8.81536	9.5534	0.922746
4921536K21Rik_CCDS24368.1_ex2_11:3894975-3894997:-_5-5	4921536K21Rik	TGGGCTCGGATTACAGGAA	186	211	6.34433	7.28839	0.870471
4921536K21Rik_CCDS24368.1_ex2_11:3894938-3894960:+_5-4	4921536K21Rik	CGGAAGTTCGAACCAGAAG	130	150	4.73528	5.47042	0.865616
4921536K21Rik_CCDS24368.1_ex1_11:3890077-3890099:+_5-2	4921536K21Rik	AATAATCACCCGAGATAAA	17	41	1.48846	2.22191	0.6699
4921539E11Rik_CCDS51247.1_ex1_4:103235791-103235813:-_5-1	4921539E11Rik	GGGGGAAATGCCCTCCAAA	0	0	1	1	1
4921539E11Rik_CCDS51247.1_ex3_4:103242748-103242770:+_5-3	4921539E11Rik	TAATTTGTGTACCTGTAAA	141	144	5.05135	5.2916	0.954597
4921539E11Rik_CCDS51247.1_ex3_4:103242856-103242878:+_5-5	4921539E11Rik	GGTGTTTAGACCAAAGCTG	292	298	9.39002	9.88123	0.950289
4921539E11Rik_CCDS51247.1_ex2_4:103236951-103236973:+_5-2	4921539E11Rik	GAGTGGTCTGTAGAATGCA	370	398	11.6312	12.8615	0.904341
4921539E11Rik_CCDS51247.1_ex3_4:103242785-103242807:-_5-4	4921539E11Rik	GAATCCAATGCTAGTAAGA	87	101	3.49977	4.01008	0.872742
4922501C03Rik_CCDS52879.1_ex13_9:87222123-87222145:+_5-2	4922501C03Rik	ATGGTTTATTCGAAGCTGC	453	333	14.016	10.9243	1.28301
4922501C03Rik_CCDS52879.1_ex16_9:87231401-87231423:-_5-3	4922501C03Rik	GATCGATTCCTATGGGATC	253	211	8.26944	7.28839	1.1346
4922501C03Rik_CCDS52879.1_ex24_9:87248389-87248411:+_5-5	4922501C03Rik	CATCTTCGGCTATCCACCA	381	336	11.9473	11.0137	1.08476
4922501C03Rik_CCDS52879.1_ex17_9:87231978-87232000:-_5-4	4922501C03Rik	ACGTCTCTACCACCGAGTC	699	691	21.0843	21.5937	0.97641
4922501C03Rik_CCDS52879.1_ex12_9:87221303-87221325:-_5-1	4922501C03Rik	AGCCTTTGGGATCCTACGG	1464	1449	43.065	44.1842	0.97467
4922501L14Rik_CCDS51099.1_ex4_3:154733605-154733627:+_5-5	4922501L14Rik	AGGACAACGCTGTTAAATA	53	28	2.52285	1.83448	1.37524
4922501L14Rik_CCDS51099.1_ex3_3:154727484-154727506:-_5-3	4922501L14Rik	CGGTGCTTGAACTCGCAGC	554	473	16.9181	15.0967	1.12064
4922501L14Rik_CCDS51099.1_ex3_3:154727397-154727419:-_5-2	4922501L14Rik	CGCTTGGAGATAAACTGAA	129	131	4.70655	4.90416	0.959705
4922501L14Rik_CCDS51099.1_ex3_3:154727513-154727535:+_5-4	4922501L14Rik	CCCGCCTAGGAGGCAAGAG	369	381	11.6025	12.3549	0.939101
4922501L14Rik_CCDS51099.1_ex2_3:154720241-154720263:+_5-1	4922501L14Rik	GAACCTTTGTGTCTACAAA	54	81	2.55158	3.41403	0.747381
4922502D21Rik_CCDS20583.1_ex2_6:129326725-129326747:-_5-3	4922502D21Rik	TATCCAACATAAAAACTCG	57	39	2.63778	2.16231	1.21989
4922502D21Rik_CCDS20583.1_ex2_6:129326776-129326798:-_5-4	4922502D21Rik	AAAGCTGTGCCCTAAAGAC	264	239	8.5855	8.12286	1.05695
4922502D21Rik_CCDS20583.1_ex2_6:129326655-129326677:-_5-1	4922502D21Rik	TTCATCGACAAAACTGAAG	31	27	1.89072	1.80468	1.04768
4922502D21Rik_CCDS20583.1_ex3_6:129330995-129331017:-_5-5	4922502D21Rik	CCCTTTGGACCCTGCTAGG	834	852	24.9633	26.392	0.945866
4922502D21Rik_CCDS20583.1_ex2_6:129326695-129326717:+_5-2	4922502D21Rik	TGGAGTTCGCAGGTGTCGT	753	825	22.6359	25.5873	0.884654
4922505E12Rik_CCDS15589.1_ex0_1:182748688-182748710:+_5-2	4922505E12Rik	GCTTCCCGGATGTACTGCA	1312	1198	38.6976	36.7037	1.05432
4922505E12Rik_CCDS15589.1_ex0_1:182748906-182748928:+_5-4	4922505E12Rik	GGTCATATACCCACGCCGG	821	759	24.5897	23.6203	1.04104
4922505E12Rik_CCDS15589.1_ex0_1:182748847-182748869:-_5-3	4922505E12Rik	AAGACCCTCGGACCGAGCC	98	98	3.81583	3.92067	0.973259
4922505E12Rik_CCDS15589.1_ex0_1:182748511-182748533:+_5-1	4922505E12Rik	CGGTTACTCCTATTCTGGG	536	572	16.4009	18.0472	0.908776
4922505E12Rik_CCDS15589.1_ex0_1:182748969-182748991:-_5-5	4922505E12Rik	GGCGCCGAGATCGAGACCG	394	425	12.3208	13.6662	0.901553
4930402F06Rik_CCDS38108.1_ex0_2:35376240-35376262:-_5-3	4930402F06Rik	CGACTTCTCCTATATGCCA	607	535	18.4409	16.9445	1.08831
4930402F06Rik_CCDS38108.1_ex0_2:35376183-35376205:-_5-1	4930402F06Rik	TAAGATTAAGCAAGAGCGG	193	184	6.54546	6.48371	1.00952
4930402F06Rik_CCDS38108.1_ex1_2:35380463-35380485:+_5-5	4930402F06Rik	TTGGTCCACACAATCGGAG	253	249	8.26944	8.42089	0.982014
4930402F06Rik_CCDS38108.1_ex0_2:35376219-35376241:-_5-2	4930402F06Rik	GGTAGATCTGAGTCGCCAT	440	442	13.6425	14.1728	0.962581
4930402F06Rik_CCDS38108.1_ex1_2:35380398-35380420:+_5-4	4930402F06Rik	CGATCAACCCCACGGTAAC	438	507	13.585	16.11	0.843266
4930402H24Rik_CCDS16750.1_ex27_2:130791927-130791949:+_5-2	4930402H24Rik	GCGCTCAGGTTGTCCCGTG	445	404	13.7862	13.0403	1.05719
4930402H24Rik_CCDS16750.1_ex32_2:130812865-130812887:-_5-4	4930402H24Rik	TTCGAGACTGTAGTAGGAT	226	215	7.49365	7.4076	1.01162
4930402H24Rik_CCDS16750.1_ex35_2:130822463-130822485:+_5-5	4930402H24Rik	GGTCAGGACACTTTGAACC	118	114	4.39049	4.39752	0.998402
4930402H24Rik_CCDS16750.1_ex29_2:130798239-130798261:-_5-3	4930402H24Rik	GGCGGTGTTTGAGCATCAG	558	576	17.033	18.1664	0.937609
4930402H24Rik_CCDS16750.1_ex27_2:130791875-130791897:+_5-1	4930402H24Rik	AGGACCAGTGTTGCGCACC	580	617	17.6651	19.3883	0.911121
4930402K13Rik_CCDS57728.1_ex0_X:9104836-9104858:+_5-1	4930402K13Rik	ACTATGGTAAGGAACGATC	83	67	3.38483	2.99679	1.12949
4930402K13Rik_CCDS57728.1_ex0_X:9105161-9105183:+_5-4	4930402K13Rik	CCGGATGCTGGAAAATAAG	249	216	8.1545	7.4374	1.09642
4930402K13Rik_CCDS57728.1_ex0_X:9105012-9105034:-_5-2	4930402K13Rik	TGGCCGGACTGTCAAAAGC	182	165	6.2294	5.91746	1.05271
4930402K13Rik_CCDS57728.1_ex0_X:9105034-9105056:-_5-3	4930402K13Rik	CCCATATGGTTCTACGTGG	794	817	23.814	25.3489	0.939449
4930402K13Rik_CCDS57728.1_ex0_X:9105182-9105204:+_5-5	4930402K13Rik	GCCATATTGGGAAGATCAC	448	503	13.8724	15.9908	0.867521
4930404A10Rik_CCDS48798.1_ex5_11:54394630-54394652:+_5-4	4930404A10Rik	GATTGGGAGCATCCCAAGT	191	174	6.48799	6.18568	1.04887
4930404A10Rik_CCDS48798.1_ex5_11:54394721-54394743:-_5-5	4930404A10Rik	CAGAGAGGTTTGCAAACTG	252	250	8.2407	8.45069	0.975151
4930404A10Rik_CCDS48798.1_ex4_11:54390563-54390585:+_5-3	4930404A10Rik	ATCGCCAGAACTGTTCAGA	123	127	4.53415	4.78495	0.947586
4930404A10Rik_CCDS48798.1_ex0_11:54370784-54370806:-_5-1	4930404A10Rik	ACTGAGCTTCAACCTGGCA	597	639	18.1536	20.044	0.905687
4930404A10Rik_CCDS48798.1_ex4_11:54390502-54390524:-_5-2	4930404A10Rik	ACTCTGCATTTGAACAACT	208	241	6.97645	8.18247	0.85261
4930404N11Rik_CCDS24056.1_ex2_10:81364753-81364775:-_5-1	4930404N11Rik	GCTTTCAGAGTCGCCAGCG	457	423	14.131	13.6066	1.03854
4930404N11Rik_CCDS24056.1_ex2_10:81364786-81364808:+_5-2	4930404N11Rik	GCGTGTGGGCCTCGCGGTA	784	747	23.5266	23.2627	1.01135
4930404N11Rik_CCDS24056.1_ex2_10:81364905-81364927:+_5-4	4930404N11Rik	GGCGTGAATTTCCAGCGCA	382	368	11.976	11.9674	1.00072
4930404N11Rik_CCDS24056.1_ex2_10:81364885-81364907:+_5-3	4930404N11Rik	CGGCCGCATCCCGTCCCAT	1362	1415	40.1343	43.1709	0.92966
4930404N11Rik_CCDS24056.1_ex2_10:81364933-81364955:+_5-5	4930404N11Rik	TGATGGCCGGCGCCCAACG	747	782	22.4635	24.3058	0.924205
4930407I10Rik_CCDS49678.1_ex1_15:82062623-82062645:+_5-1	4930407I10Rik	AGTCCTCTTAACCAACAAT	81	69	3.32737	3.05639	1.08866
4930407I10Rik_CCDS49678.1_ex1_15:82063076-82063098:+_5-2	4930407I10Rik	ATACCAGCGTGGGTCGACC	394	364	12.3208	11.8482	1.03989
4930407I10Rik_CCDS49678.1_ex1_15:82063814-82063836:+_5-3	4930407I10Rik	ACTTGCATAGTACCGAGCC	426	394	13.2402	12.7423	1.03908
4930407I10Rik_CCDS49678.1_ex1_15:82063981-82064003:+_5-4	4930407I10Rik	AATGATTCACGGACCAAAA	126	126	4.62035	4.75515	0.971652
4930407I10Rik_CCDS49678.1_ex1_15:82064091-82064113:+_5-5	4930407I10Rik	GTGATATGACCCACGGGAC	214	244	7.14885	8.27188	0.864235
4930412D23Rik_CCDS59775.1_ex0_X:127721608-127721630:+_5-3	4930412D23Rik	ATCATGGTAGGAGTAGTGC	469	385	14.4758	12.4741	1.16047
4930412D23Rik_CCDS59775.1_ex0_X:127721677-127721699:-_5-4	4930412D23Rik	GCTTTTATAGGTATGTGGA	150	128	5.30994	4.81476	1.10285
4930412D23Rik_CCDS59775.1_ex0_X:127721716-127721738:-_5-5	4930412D23Rik	TGGTATTTCGAGGAACCCA	0	0	1	1	1
4930412D23Rik_CCDS59775.1_ex0_X:127721593-127721615:+_5-2	4930412D23Rik	CAAAGGAACGAGGGCATCA	449	451	13.9011	14.4411	0.962609
4930412D23Rik_CCDS59775.1_ex0_X:127721577-127721599:+_5-1	4930412D23Rik	GCGCTAACCGAATGTCCAA	304	319	9.73482	10.5071	0.9265
4930415F15Rik_CCDS48752.1_ex2_11:11496487-11496509:+_5-5	4930415F15Rik	TCAGTATACAAACTCAAGC	126	86	4.62035	3.56304	1.29674
4930415F15Rik_CCDS48752.1_ex1_11:11495446-11495468:-_5-1	4930415F15Rik	AGGTCACTTACGTATACAG	188	165	6.40179	5.91746	1.08185
4930415F15Rik_CCDS48752.1_ex2_11:11496426-11496448:+_5-2	4930415F15Rik	ACAATGTGGACAATCCCTA	234	252	7.72351	8.5103	0.907548
4930415F15Rik_CCDS48752.1_ex2_11:11496441-11496463:-_5-3	4930415F15Rik	CAGACTTGATATCTCCGTA	104	129	3.98823	4.84456	0.823238
4930415F15Rik_CCDS48752.1_ex2_11:11496466-11496488:-_5-4	4930415F15Rik	AGTTTAGAGTGCCTAGGAC	219	296	7.29252	9.82162	0.742496
4930415L06Rik_CCDS53129.1_ex0_X:89932479-89932501:-_5-5	4930415L06Rik	GTGGAAAAACGTAGGCACA	190	146	6.45926	5.35121	1.20707
4930415L06Rik_CCDS53129.1_ex0_X:89932051-89932073:-_5-4	4930415L06Rik	CACTGTTCTTAGAAAATGA	261	205	8.4993	7.10957	1.19547
4930415L06Rik_CCDS53129.1_ex0_X:89931573-89931595:-_5-2	4930415L06Rik	TAACAGTATAGGTGATGAA	192	160	6.51673	5.76844	1.12972
4930415L06Rik_CCDS53129.1_ex0_X:89931415-89931437:-_5-1	4930415L06Rik	ATGATTACCAAATTCAAGT	184	160	6.28686	5.76844	1.08987
4930415L06Rik_CCDS53129.1_ex0_X:89931696-89931718:+_5-3	4930415L06Rik	AGAAGATTCGTTTGAAATA	6	12	1.1724	1.35763	0.86356
4930415O20Rik_CCDS49722.1_ex2_15:98588542-98588564:+_5-3	4930415O20Rik	TTCCCAAAAGTCCCCAATC	241	205	7.92464	7.10957	1.11464
4930415O20Rik_CCDS49722.1_ex2_15:98588603-98588625:+_5-4	4930415O20Rik	TCTGGCGGTCCAACATCCC	625	567	18.9581	17.8982	1.05922
4930415O20Rik_CCDS49722.1_ex1_15:98585299-98585321:-_5-1	4930415O20Rik	CATCTTCTGAGATAATCGG	332	302	10.5393	10.0004	1.05389
4930415O20Rik_CCDS49722.1_ex1_15:98585355-98585377:+_5-2	4930415O20Rik	TACCAGGAAGCTGTGCGAA	694	638	20.9407	20.0142	1.04629
4930415O20Rik_CCDS49722.1_ex2_15:98588621-98588643:-_5-5	4930415O20Rik	CTTTCTCTGGACGCACGCC	744	761	22.3773	23.6799	0.944991
4930422G04Rik_CCDS51066.1_ex6_3:127573164-127573186:+_5-4	4930422G04Rik	TGAAAGGATCCGCTACTAG	243	152	7.98211	5.53002	1.44341
4930422G04Rik_CCDS51066.1_ex4_3:127563012-127563034:+_5-2	4930422G04Rik	TTTGGACTCGTCGCTGGAG	499	466	15.3377	14.8881	1.0302
4930422G04Rik_CCDS51066.1_ex8_3:127583622-127583644:+_5-5	4930422G04Rik	AACGGTTTCCGTTTCTAAG	128	119	4.67782	4.54653	1.02888
4930422G04Rik_CCDS51066.1_ex5_3:127567639-127567661:-_5-3	4930422G04Rik	CACGCGAAACTTCTATGGC	297	278	9.53369	9.28517	1.02676
4930422G04Rik_CCDS51066.1_ex4_3:127562857-127562879:+_5-1	4930422G04Rik	ACCGATGACGAGCCTAAAG	191	216	6.48799	7.4374	0.872347
4930427A07Rik_CCDS49196.1_ex0_12:113156563-113156585:-_5-2	4930427A07Rik	CGAATAGCCTCACCGCCTC	697	623	21.0269	19.5671	1.0746
4930427A07Rik_CCDS49196.1_ex0_12:113156544-113156566:-_5-1	4930427A07Rik	AGGTCGATCGAACTTGGCG	664	604	20.0787	19.0009	1.05672
4930427A07Rik_CCDS49196.1_ex3_12:113157625-113157647:-_5-4	4930427A07Rik	CACTAGTCGGAGATCCACG	305	307	9.76355	10.1495	0.961978
4930427A07Rik_CCDS49196.1_ex2_12:113157274-113157296:+_5-3	4930427A07Rik	TGTCTTGGCTCCTCGCCCG	1935	2111	56.5983	63.9137	0.885542
4930427A07Rik_CCDS49196.1_ex4_12:113158065-113158087:+_5-5	4930427A07Rik	CAGATCCACCTGTACACGC	584	653	17.78	20.4612	0.868963
4930428D18Rik_CCDS53116.1_ex0_X:76397503-76397525:-_5-5	4930428D18Rik	AGACCAAATGGATTGTAAG	23	3	1.66086	1.08941	1.52455
4930428D18Rik_CCDS53116.1_ex0_X:76397464-76397486:+_5-4	4930428D18Rik	CCTTTGGAATGTGTGTCAG	585	529	17.8088	16.7657	1.06222
4930428D18Rik_CCDS53116.1_ex0_X:76397278-76397300:+_5-2	4930428D18Rik	CACAGCATTTGTTGGCATG	825	762	24.7047	23.7097	1.04196
4930428D18Rik_CCDS53116.1_ex0_X:76397378-76397400:-_5-3	4930428D18Rik	CATTCTGATATTCAATGGA	198	198	6.68912	6.90095	0.969305
4930428D18Rik_CCDS53116.1_ex0_X:76397259-76397281:-_5-1	4930428D18Rik	TGGTAGACTTAAAGACCAC	103	113	3.95949	4.36771	0.906537
4930430A15Rik_CCDS16514.1_ex13_2:111227933-111227955:-_5-3	4930430A15Rik	CTTAAGTACAGTGCAAACA	131	118	4.76402	4.51673	1.05475
4930430A15Rik_CCDS16514.1_ex11_2:111220786-111220808:-_5-1	4930430A15Rik	CTCTTATATGCCATAAGAT	47	45	2.35045	2.34113	1.00398
4930430A15Rik_CCDS16514.1_ex15_2:111229241-111229263:+_5-5	4930430A15Rik	ATCACCGTCGCTTGCAGCC	559	559	17.0617	17.6598	0.966136
4930430A15Rik_CCDS16514.1_ex12_2:111225477-111225499:+_5-2	4930430A15Rik	CCTTGAGAGCCAGTAAAAG	220	222	7.32125	7.61622	0.961271
4930430A15Rik_CCDS16514.1_ex14_2:111228241-111228263:+_5-4	4930430A15Rik	GTATATATACCTTCATCAG	88	113	3.5285	4.36771	0.80786
4930430F08Rik_CCDS24151.1_ex5_10:100586224-100586246:-_5-5	4930430F08Rik	GCGGTTGCAACAGAAAAAG	149	81	5.28121	3.41403	1.54692
4930430F08Rik_CCDS24151.1_ex2_10:100577245-100577267:+_5-1	4930430F08Rik	AACCCCGGGATCATCAGGA	823	778	24.6472	24.1866	1.01905
4930430F08Rik_CCDS24151.1_ex3_10:100578323-100578345:+_5-3	4930430F08Rik	GTCCGTTTTCATCAGGCAC	628	635	19.0443	19.9248	0.95581
4930430F08Rik_CCDS24151.1_ex3_10:100578411-100578433:-_5-4	4930430F08Rik	GAGTTTCACTGGAACACTG	215	220	7.17758	7.55661	0.949842
4930430F08Rik_CCDS24151.1_ex2_10:100577340-100577362:+_5-2	4930430F08Rik	TCTCTACTGGTACCCAACC	419	451	13.0391	14.4411	0.902919
4930432K09Rik_CCDS39134.1_ex2_5:87842717-87842739:+_5-2	4930432K09Rik	CTCCTTTTAACACTCAACA	155	116	5.45361	4.45712	1.22357
[truncated: 88,233 more rows]

## Sheet: V(D)J regulators and Recql5
	Fold Enrichment (GFP-/GFP+)
Gene/gRNA	Setx-/-
Rag1	15.1111
	8.25885
	5.88117
	5.64628
	5.16701
Rag2	18.7568
	14.4486
	8.56956
	5.96272
	5.28544
Lig4	11.8454
	10.9311
	7.41896
	6.78418
	5.36626
Xrcc4	14.0779
	6.71265
	3.32444
	3.237
	3.12002
Xrcc5	2.88307
	2.33433
	2.31797
	2.21406
	1.859
Xrcc6	2.40037
	2.13179
	2.08989
	2.02377
	1.50003
Dclre1c	14.6869
	12.6544
	12.1377
	10.4682
	8.39428
Prkdc	6.39768
	5.18056
	4.49748
	4.33776
	3.87538
Recql5	2.02451
	2.02438
	1.90902
	1.62404
	1.16997
