# Supplementary material for: Senataxin and DNA-PKcs redundantly promote non-homologous end joining repair of DNA double strand breaks during V(D)J recombination
Source: Sci Adv. 2025 Jun 20;11(25):eads5272. doi: 10.1126/sciadv.ads5272 (PMC12180482; doi:10.1126/sciadv.ads5272)
Supplement: Supplementary file 2 — Tables S1, S4 to S7 [file sciadv.ads5272_tables_s1_s4_to_s7.zip › ads5272_table_s6.xlsx]

## Sheet: sample1.count
			Total reads				Fold enrichment
			12617509	14071859	Normalized reads
id	gene	sgRNA	GFP-	GFP+	GFP-_Nlzd	GFP+_Nlzd	GFP-/GFP+
March1_CCDS22333.1_ex3_8:66418860-66418882:-_5-2	2023-03-01	AAGGTTCCTGTGCAGCGAC	157	225	13.443	16.9894	1.2638
March1_CCDS22333.1_ex4_8:66456063-66456085:+_5-4	2023-03-01	CCAGATGACCACGAGCGAA	171	214	14.5526	16.2077	1.11373
March1_CCDS22333.1_ex3_8:66418980-66419002:+_5-3	2023-03-01	CAAGCCCCTTCGGAAGGTA	215	222	18.0398	16.7762	0.929952
March1_CCDS22333.1_ex2_8:66386437-66386459:+_5-1	2023-03-01	AGGCAAGCAGCCCAACGAC	133	127	11.5409	10.0251	0.868658
March1_CCDS22333.1_ex4_8:66456112-66456134:-_5-5	2023-03-01	ACAGGTGACGGCGATGACG	264	242	21.9233	18.1974	0.83005
Marc2_CCDS15594.1_ex5_1:184841261-184841283:+_10-2	2023-03-02	GTGGATCTTATTCGAAGAA	31	43	3.4569	4.05574	1.17323
March2_CCDS28627.1_ex3_17:33703179-33703201:+_10-9	2023-03-02	CGTGGCAGATTCGGCAGAA	114	150	10.0351	11.6596	1.16188
March2_CCDS28627.1_ex4_17:33709802-33709824:+_10-10	2023-03-02	CTTGTGCTACATATTGAGG	131	170	11.3824	13.0808	1.14922
Marc2_CCDS15594.1_ex6_1:184845573-184845595:-_10-5	2023-03-02	AGACCGAGTGCACGGACAT	221	256	18.5153	19.1923	1.03656
March2_CCDS28627.1_ex3_17:33703002-33703024:+_10-7	2023-03-02	AGCAATATACCTCTGTGAG	96	109	8.60847	8.74596	1.01597
March2_CCDS28627.1_ex2_17:33696206-33696228:+_10-6	2023-03-02	GTGTTCGCTTCTCAGTGCG	396	445	32.385	32.6234	1.00736
Marc2_CCDS15594.1_ex6_1:184845545-184845567:-_10-4	2023-03-02	CTGTGGCAAAGTGCGCGAC	175	180	14.8696	13.7915	0.927495
Marc2_CCDS15594.1_ex5_1:184841324-184841346:-_10-3	2023-03-02	GAGAACAATTACCTGACGC	92	91	8.29146	7.46681	0.900542
March2_CCDS28627.1_ex3_17:33703129-33703151:+_10-8	2023-03-02	TGTGCCCGTGCAGCCACAT	180	179	15.2659	13.7204	0.898763
Marc2_CCDS15594.1_ex4_1:184834005-184834027:-_10-1	2023-03-02	TGTTTGGTCTCGACATCAA	127	119	11.0654	9.45659	0.854611
March3_CCDS29262.1_ex3_18:56811913-56811935:-_5-5	2023-03-03	ATTGTGGCAGCCTAGTGAA	64	81	6.07232	6.75617	1.11262
March3_CCDS29262.1_ex3_18:56811878-56811900:-_5-4	2023-03-03	GTCATGCAAGTTTCAGCCA	158	185	13.5223	14.1468	1.04618
March3_CCDS29262.1_ex3_18:56811831-56811853:-_5-3	2023-03-03	GCGGACTCTTGCCACCCAG	167	192	14.2356	14.6443	1.02871
March3_CCDS29262.1_ex2_18:56807777-56807799:-_5-1	2023-03-03	TGTGAATGTACTGGGACCT	294	284	24.301	21.1821	0.871658
March3_CCDS29262.1_ex2_18:56807846-56807868:+_5-2	2023-03-03	CATTGGCCGGTCATTGAAG	131	112	11.3824	8.95915	0.787105
March4_CCDS15034.1_ex3_1:72534705-72534727:-_5-4	2023-03-04	TTCTGTAAGGAGAAAACTG	15	26	2.18882	2.84766	1.301
March4_CCDS15034.1_ex2_1:72452561-72452583:+_5-3	2023-03-04	TGAACCATCACAACGGCAT	0	2	1	1.14213	1.14213
March4_CCDS15034.1_ex3_1:72534937-72534959:+_5-5	2023-03-04	GGGTCGCCGTGCATGGGCA	279	334	23.1121	24.7353	1.07023
March4_CCDS15034.1_ex2_1:72452505-72452527:-_5-1	2023-03-04	GATCAGTGAAAGGGGCTGC	237	261	19.7834	19.5477	0.988083
March4_CCDS15034.1_ex2_1:72452525-72452547:+_5-2	2023-03-04	CCATTTGATGAGACATGGC	200	162	16.851	12.5123	0.742528
March5_CCDS29776.1_ex1_19:37210851-37210873:+_5-3	2023-03-05	TTAATAGTGTTTCCAAAGC	19	27	2.50584	2.91872	1.16477
March5_CCDS29776.1_ex2_19:37217282-37217304:-_5-5	2023-03-05	GTCACTGCTCCATAAGTCA	46	53	4.64573	4.76638	1.02597
March5_CCDS29776.1_ex2_19:37217169-37217191:+_5-4	2023-03-05	CTTTATATTGTAGGTCCAG	52	58	5.12126	5.1217	1.00009
March5_CCDS29776.1_ex1_19:37210831-37210853:-_5-2	2023-03-05	AGTACTCGGCGTTGCACTG	55	61	5.35902	5.33489	0.995497
March5_CCDS29776.1_ex1_19:37210746-37210768:+_5-1	2023-03-05	TCTACTAAGTGGGTTCACC	19	18	2.50584	2.27915	0.909533
March6_CCDS37054.1_ex11_15:31485003-31485025:-_5-1	2023-03-06	GACCACGATGTTTCTGCAC	132	156	11.4617	12.086	1.05447
March6_CCDS37054.1_ex12_15:31485945-31485967:-_5-2	2023-03-06	GTTCCCTCTCATTTGTGGC	625	706	50.5343	51.1711	1.0126
March6_CCDS37054.1_ex20_15:31498669-31498691:-_5-4	2023-03-06	CTTTGTGCGTTCATCAGCC	154	172	13.2053	13.223	1.00134
March6_CCDS37054.1_ex20_15:31498641-31498663:-_5-3	2023-03-06	TACGAGAGCAGATAGTCCA	31	31	3.4569	3.20298	0.926546
March6_CCDS37054.1_ex22_15:31502775-31502797:-_5-5	2023-03-06	TGGCACTGCAATACGATAC	170	174	14.4733	13.3651	0.923429
March7_CCDS16057.1_ex2_2:60232325-60232347:+_5-2	2023-03-07	TGGATTATAATCACCGAAG	10	20	1.79255	2.42128	1.35074
March7_CCDS16057.1_ex3_2:60234377-60234399:+_5-5	2023-03-07	TCGTCCTCTGACGTCAGTG	148	209	12.7297	15.8523	1.2453
March7_CCDS16057.1_ex3_2:60234344-60234366:-_5-4	2023-03-07	ATTCCGAGACTGTGAAGTC	91	111	8.2122	8.88808	1.0823
March7_CCDS16057.1_ex2_2:60232308-60232330:-_5-1	2023-03-07	TCCATAAGATTGCTGATGG	172	178	14.6319	13.6494	0.932853
March7_CCDS16057.1_ex3_2:60234205-60234227:+_5-3	2023-03-07	TGAAGGTAGGCGTACAACT	129	130	11.2239	10.2383	0.912188
March8_CCDS20451.1_ex4_6:116405657-116405679:-_5-5	2023-03-08	ATGATCTTCCTGCGCTCAC	307	344	25.3313	25.446	1.00453
March8_CCDS20451.1_ex3_6:116403486-116403508:-_5-4	2023-03-08	GCAAGCCTGATGCACGAAA	156	171	13.3638	13.1519	0.984147
March8_CCDS20451.1_ex1_6:116392546-116392568:-_5-1	2023-03-08	ATGTTGCTTGGATGACTCA	145	144	12.492	11.2332	0.899233
March8_CCDS20451.1_ex3_6:116403417-116403439:+_5-2	2023-03-08	AGGATCTGCCACTGTGAAG	156	131	13.3638	10.3094	0.771441
March8_CCDS20451.1_ex3_6:116403450-116403472:-_5-3	2023-03-08	GTGACAGGGGGTGATCAGA	80	51	7.3404	4.62425	0.629973
March9_CCDS24225.1_ex3_10:127059422-127059444:-_5-4	2023-03-09	GCTCCGAACCCCCCAGTGC	173	265	14.7111	19.8319	1.34809
March9_CCDS24225.1_ex2_10:127058246-127058268:-_5-2	2023-03-09	TACTTCAAGTACCAGGTCC	90	122	8.13295	9.66979	1.18896
March9_CCDS24225.1_ex1_10:127057567-127057589:-_5-1	2023-03-09	CAGATTGCTGCTATCGTCC	208	256	17.485	19.1923	1.09764
March9_CCDS24225.1_ex2_10:127058298-127058320:+_5-3	2023-03-09	CTGATCCAGCGGATTAGGC	232	239	19.3871	17.9843	0.927638
March9_CCDS24225.1_ex3_10:127059532-127059554:+_5-5	2023-03-09	CGGTTCCTTGTCGCCGGCC	268	254	22.2403	19.0502	0.856562
March10_CCDS25540.1_ex2_11:105438818-105438840:-_5-2	2023-03-10	AGCGGGTCGTCATGCAAAC	86	151	7.81593	11.7306	1.50086
March10_CCDS25540.1_ex2_11:105438917-105438939:-_5-5	2023-03-10	TAGGCTTGTTTGAAACGAC	98	123	8.76698	9.74085	1.11108
March10_CCDS25540.1_ex2_11:105438834-105438856:-_5-3	2023-03-10	CAGGTCGCGGTTTTCAAGC	113	127	9.95581	10.0251	1.00696
March10_CCDS25540.1_ex1_11:105408788-105408810:+_5-1	2023-03-10	CTGCGAGAATCCTCCTCAC	332	363	27.3126	26.7962	0.98109
March10_CCDS25540.1_ex2_11:105438846-105438868:-_5-4	2023-03-10	AGATACAAGTGACAGGTCG	166	158	14.1563	12.2281	0.86379
March11_CCDS27401.2_ex0_15:26309712-26309734:+_5-5	2023-03-11	GCGGTAGCGACCAGCGCTC	94	146	8.44996	11.3753	1.3462
March11_CCDS27401.2_ex0_15:26309498-26309520:+_5-4	2023-03-11	TCTCTGTTGCCCGGCGACC	313	352	25.8068	26.0145	1.00805
March11_CCDS27401.2_ex0_15:26309453-26309475:-_5-3	2023-03-11	TCCTGCGCCCTTGCGCCGA	432	469	35.2381	34.3289	0.974198
March11_CCDS27401.2_ex0_15:26309409-26309431:+_5-1	2023-03-11	TGGAGCGCATCGTAGGGTC	201	217	16.9302	16.4208	0.969912
March11_CCDS27401.2_ex0_15:26309429-26309451:+_5-2	2023-03-11	GGCGAGCCGCCGGTAGAAC	195	190	16.4547	14.5021	0.881336
Sept1_CCDS40141.1_ex6_7:127217006-127217028:+_5-3	2023-09-01	CCTCAATGAAGCGAACCAC	111	150	9.7973	11.6596	1.19008
Sept1_CCDS40141.1_ex5_7:127216761-127216783:+_5-2	2023-09-01	TTTCTCGTGCACTGCCCGG	185	245	15.6622	18.4106	1.17548
Sept1_CCDS40141.1_ex8_7:127217986-127218008:-_5-5	2023-09-01	AACCTCTACGAGGATCGGC	92	110	8.29146	8.81702	1.06339
Sept1_CCDS40141.1_ex7_7:127217726-127217748:+_5-4	2023-09-01	GTTTGTGCCGTGCGAGCTA	226	268	18.9116	20.0451	1.05994
Sept1_CCDS40141.1_ex5_7:127216727-127216749:+_5-1	2023-09-01	CGTCTGCTTTACCGATGAC	138	160	11.9372	12.3702	1.03628
Sept2_CCDS15190.1_ex4_1:93499083-93499105:+_5-5	2023-09-02	GCGTCACATCATTGATAAC	56	71	5.43828	6.04553	1.11166
Sept2_CCDS15190.1_ex3_1:93497419-93497441:+_5-3	2023-09-02	AGTGGACACTCCCGGCTAC	159	188	13.6015	14.36	1.05576
Sept2_CCDS15190.1_ex3_1:93497437-93497459:+_5-4	2023-09-02	CGGGGATGCCATCAACTGC	143	167	12.3335	12.8677	1.04331
Sept2_CCDS15190.1_ex3_1:93497402-93497424:+_5-2	2023-09-02	AAGCTGCGGCTTACAGTAG	133	148	11.5409	11.5174	0.997967
Sept2_CCDS15190.1_ex2_1:93495622-93495644:-_5-1	2023-09-02	TTCTGGGTAGAGATCAGTC	55	57	5.35902	5.05064	0.942455
Sept3_CCDS37157.1_ex1_15:82283102-82283124:+_5-2	2023-09-03	AAGTCCCAAGTGAGCCGAA	128	165	11.1446	12.7255	1.14185
Sept3_CCDS37157.1_ex1_15:82283060-82283082:-_5-1	2023-09-03	TGACTTGCCCAGTCCACTC	388	477	31.7509	34.8974	1.0991
Sept3_CCDS37157.1_ex4_15:82285781-82285803:-_5-5	2023-09-03	ATCCAGTGGTCGTAAGCTG	264	286	21.9233	21.3243	0.972675
Sept3_CCDS37157.1_ex1_15:82283166-82283188:+_5-3	2023-09-03	AGATCAAAGCGATTGGGCA	156	150	13.3638	11.6596	0.872476
Sept3_CCDS37157.1_ex2_15:82283706-82283728:+_5-4	2023-09-03	TGACAGTCATCGACACACC	88	71	7.97444	6.04553	0.758114
Sept4_CCDS25213.1_ex1_11:87583398-87583420:-_5-1	2023-09-04	TGTCTTGGACTCCGCTGAG	8	11	1.63404	1.7817	1.09037
Sept4_CCDS25213.1_ex4_11:87585116-87585138:+_5-3	2023-09-04	GAGCGGATCATGCAAACCG	111	129	9.7973	10.1672	1.03776
Sept4_CCDS25213.1_ex3_11:87584444-87584466:+_5-2	2023-09-04	CACTGACTTGTACCGGGAT	154	175	13.2053	13.4362	1.01749
Sept4_CCDS25213.1_ex5_11:87588725-87588747:-_5-5	2023-09-04	GGTCGATGTATTCGGCCAC	135	133	11.6994	10.4515	0.893334
Sept4_CCDS25213.1_ex4_11:87585133-87585155:-_5-4	2023-09-04	GCGTGCTTAGTAATCTCCA	39	32	4.09094	3.27404	0.800315
Sept5_CCDS57021.1_ex3_16:18623385-18623407:+_5-1	2023-09-05	TTGCTGCCAATAACGGCGA	169	223	14.3941	16.8472	1.17043
Sept5_CCDS57021.1_ex7_16:18624808-18624830:-_5-3	2023-09-05	CGCGGTGAACAACTCTGAA	85	93	7.73667	7.60893	0.98349
Sept5_CCDS57021.1_ex6_16:18624576-18624598:+_5-2	2023-09-05	ACACACCCGTGTCCGAACG	165	160	14.0771	12.3702	0.878749
Sept5_CCDS57021.1_ex8_16:18625202-18625224:+_5-5	2023-09-05	GTCGGTCAGAAAGAGGCTA	149	144	12.809	11.2332	0.876977
Sept5_CCDS57021.1_ex8_16:18625188-18625210:-_5-4	2023-09-05	GACCGACCTGTATAAGGAC	95	82	8.52922	6.82723	0.800452
Sept6_CCDS30066.1_ex4_X:36934453-36934475:+_5-2	2023-09-06	GCCAACAACAGCAAACGGC	160	199	13.6808	15.1417	1.10679
Sept6_CCDS30066.1_ex7_X:36966672-36966694:+_5-5	2023-09-06	GAGGTCGTAGGTATTGGAC	116	139	10.1936	10.8779	1.06713
Sept6_CCDS30066.1_ex3_X:36930256-36930278:-_5-1	2023-09-06	CGCTATGCAGTTGAAAACG	176	198	14.9489	15.0706	1.00815
Sept6_CCDS30066.1_ex5_X:36942065-36942087:-_5-3	2023-09-06	AGTCGGTGAGCGAGATCAA	110	117	9.71804	9.31447	0.958471
Sept6_CCDS30066.1_ex7_X:36966656-36966678:-_5-4	2023-09-06	ACCTCCAGGAGAGCAACGT	460	476	37.4573	34.8264	0.929763
Sept7_CCDS40565.1_ex4_9:25286716-25286738:+_5-2	2023-09-07	TGACAATAGTTGATACTCC	16	14	2.26808	1.99489	0.879552
Sept7_CCDS40565.1_ex6_9:25293676-25293698:+_5-5	2023-09-07	TGTTTCAGACTTAAACCAT	29	25	3.29839	2.7766	0.841802
Sept7_CCDS40565.1_ex5_9:25288191-25288213:-_5-3	2023-09-07	TATCAATGTAGTCGATAAC	18	12	2.42659	1.85277	0.763527
Sept7_CCDS40565.1_ex2_9:25265448-25265470:+_5-1	2023-09-07	ACAGAAAATCCGTGAAAAG	32	21	3.53616	2.49234	0.704816
Sept7_CCDS40565.1_ex5_9:25288256-25288278:+_5-4	2023-09-07	CGTCAGATGCCTGATAACA	115	74	10.1143	6.25872	0.618798
Sept8_CCDS48794.1_ex2_11:53534429-53534451:-_5-1	2023-09-08	TGCCAATCCCAGTTTCGCC	216	297	18.1191	22.106	1.22004
Sept8_CCDS48794.1_ex4_11:53535942-53535964:-_5-5	2023-09-08	TGGGGATTATATTCACCTG	53	68	5.20051	5.83234	1.12149
Sept8_CCDS48794.1_ex3_11:53535061-53535083:+_5-4	2023-09-08	TCTACTTCATCACGCCCAC	170	206	14.4733	15.6391	1.08055
Sept8_CCDS48794.1_ex3_11:53534957-53534979:-_5-2	2023-09-08	GCGTCGATGTAGTCAACTA	60	62	5.7553	5.40596	0.939301
Sept8_CCDS48794.1_ex3_11:53535024-53535046:-_5-3	2023-09-08	CGTGTCGTGATAGTCAAAG	68	45	6.38934	4.19787	0.657012
Sept9_CCDS25684.1_ex1_11:117352256-117352278:+_5-5	2023-09-09	AAATCAAGTCGATCACCCA	53	65	5.20051	5.61915	1.0805
Sept9_CCDS25684.1_ex1_11:117352159-117352181:-_5-3	2023-09-09	GATTAAAGTGGACTTCCCG	76	65	7.02338	5.61915	0.800064
Sept9_CCDS25684.1_ex0_11:117351595-117351617:+_5-2	2023-09-09	TTCGAGTTTAACATCATGG	140	122	12.0957	9.66979	0.79944
Sept9_CCDS25684.1_ex0_11:117351541-117351563:+_5-1	2023-09-09	GTGGGGATCGACTCCATCC	59	45	5.67604	4.19787	0.739577
Sept9_CCDS25684.1_ex1_11:117352223-117352245:-_5-4	2023-09-09	GGATGCGTTCCTCCGAGGT	78	59	7.18189	5.19277	0.723036
Sept10_CCDS48566.1_ex6_10:59183564-59183586:-_5-3	2023-09-10	TCCGACAGGCCATTCTCTA	89	116	8.05369	9.2434	1.14772
Sept10_CCDS48566.1_ex4_10:59178757-59178779:+_5-1	2023-09-10	AACCTTGTACGATACCCCA	68	85	6.38934	7.04042	1.1019
Sept10_CCDS48566.1_ex4_10:59178797-59178819:-_5-2	2023-09-10	ATAAAAGTTGGAAATAAGA	2	2	1.15851	1.14213	0.985859
Sept10_CCDS48566.1_ex7_10:59192239-59192261:-_5-4	2023-09-10	GCTCAGACATATGAACTCC	78	79	7.18189	6.61404	0.920934
Sept10_CCDS48566.1_ex8_10:59192724-59192746:-_5-5	2023-09-10	TCGATAGATCCATTGAGCA	172	161	14.6319	12.4413	0.850287
Sept11_CCDS51549.1_ex3_5:93154981-93155003:-_5-5	2023-09-11	CGTGGGGGCGATAAAGTAA	62	91	5.91381	7.46681	1.26261
Sept11_CCDS51549.1_ex2_5:93148452-93148474:+_5-2	2023-09-11	CAGCTACTCACAACGAGCC	120	148	10.5106	11.5174	1.09579
Sept11_CCDS51549.1_ex3_5:93154900-93154922:-_5-4	2023-09-11	TTGCAAGTAGGCCTCAAAC	75	87	6.94412	7.18255	1.03434
Sept11_CCDS51549.1_ex2_5:93148470-93148492:-_5-3	2023-09-11	TGGCTTTTAACCGGACGCC	239	241	19.9419	18.1264	0.908958
Sept11_CCDS51549.1_ex1_5:93139553-93139575:-_5-1	2023-09-11	CCGTCACTTACCCACGCAC	248	216	20.6552	16.3498	0.791557
Sept12_CCDS27929.1_ex3_16:4992272-4992294:+_5-3	2023-09-12	GGTTGATGTAGCTCAGGAT	115	161	10.1143	12.4413	1.23007
Sept12_CCDS27929.1_ex2_16:4991948-4991970:+_5-1	2023-09-12	TGTCAGCCCGGGCGATCAC	232	271	19.3871	20.2583	1.04493
Sept12_CCDS27929.1_ex5_16:4993961-4993983:-_5-5	2023-09-12	ACTGTTCAAGTCCAAAGTA	98	108	8.76698	8.67489	0.989496
Sept12_CCDS27929.1_ex3_16:4992219-4992241:+_5-2	2023-09-12	GTGGCGCTGGCGGGTAATC	155	166	13.2845	12.7966	0.963271
Sept12_CCDS27929.1_ex5_16:4993921-4993943:+_5-4	2023-09-12	TTGTGGCATGGGTACATCC	100	86	8.92549	7.11149	0.796761
Sept14_CCDS59685.1_ex6_5:129697836-129697858:-_5-5	2023-09-14	TACTCGAAGGTTGGACTGA	86	119	7.81593	9.45659	1.20991
Sept14_CCDS59685.1_ex5_5:129696069-129696091:-_5-2	2023-09-14	TTTATTTCATCACCCCTAC	66	91	6.23083	7.46681	1.19837
Sept14_CCDS59685.1_ex5_5:129696178-129696200:+_5-4	2023-09-14	TAGGTAGTCAACGACTGGC	193	233	16.2962	17.5579	1.07742
Sept14_CCDS59685.1_ex5_5:129696151-129696173:-_5-3	2023-09-14	CAGTTTGAAGCCTACCTCC	106	92	9.40102	7.53787	0.801814
Sept14_CCDS59685.1_ex4_5:129693016-129693038:-_5-1	2023-09-14	TTCAAAGAACGACCTACAG	48	39	4.80424	3.77149	0.785034
Sep15_CCDS17884.1_ex1_3:144577695-144577717:+_5-3	2023-09-15	ACTGGATCCTGTTTGCAGA	173	197	14.7111	14.9996	1.01961
Sep15_CCDS17884.1_ex1_3:144577597-144577619:+_5-1	2023-09-15	GGGGCAGAGTTTGCGTCAG	121	137	10.5898	10.7357	1.01378
Sep15_CCDS17884.1_ex2_3:144590625-144590647:-_5-4	2023-09-15	CATCCGCAGACTTCAAGGA	165	185	14.0771	14.1468	1.00495
Sep15_CCDS17884.1_ex1_3:144577678-144577700:+_5-2	2023-09-15	CAGTTTAATCTGCTCCCAC	115	126	10.1143	9.95404	0.984153
Sep15_CCDS17884.1_ex2_3:144590637-144590659:+_5-5	2023-09-15	CTGCGGATGAAAATTGGGG	149	160	12.809	12.3702	0.965745
0610007P14Rik_CCDS26063.1_ex2_12:85819535-85819557:-_5-4	0610007P14Rik	AGCCCGGACCTTTGGGATC	178	223	15.1074	16.8472	1.11517
0610007P14Rik_CCDS26063.1_ex1_12:85816364-85816386:+_5-1	0610007P14Rik	AAATACAAACAACTCTGAG	27	29	3.13988	3.06085	0.974829
0610007P14Rik_CCDS26063.1_ex1_12:85816385-85816407:+_5-2	0610007P14Rik	GAAGTGTCCCAGGGCGAGG	115	124	10.1143	9.81191	0.970101
0610007P14Rik_CCDS26063.1_ex3_12:85822102-85822124:-_5-5	0610007P14Rik	TCTACGAGAAGCTCTACAC	33	32	3.61541	3.27404	0.905579
0610007P14Rik_CCDS26063.1_ex1_12:85816413-85816435:-_5-3	0610007P14Rik	ACTCTATCACATCACACTG	61	59	5.83455	5.19277	0.890002
0610009B22Rik_CCDS36149.1_ex0_11:51685931-51685953:-_5-5	0610009B22Rik	TTCATAGCTCATGCTGCTC	111	149	9.7973	11.5885	1.18283
0610009B22Rik_CCDS36149.1_ex0_11:51685838-51685860:-_5-3	0610009B22Rik	TTCGTCTCGGCGTTCGTCA	156	190	13.3638	14.5021	1.08518
0610009B22Rik_CCDS36149.1_ex0_11:51685907-51685929:+_5-4	0610009B22Rik	CCACATGTTTTCGTCGACG	184	209	15.5829	15.8523	1.01729
0610009B22Rik_CCDS36149.1_ex0_11:51685824-51685846:-_5-2	0610009B22Rik	CGTCACGGCTGGGCACATG	226	209	18.9116	15.8523	0.838233
0610009B22Rik_CCDS36149.1_ex0_11:51685793-51685815:-_5-1	0610009B22Rik	CTGCATGACGTGAGGCACG	140	121	12.0957	9.59872	0.793565
0610009D07Rik_CCDS25791.1_ex2_12:4826759-4826781:+_5-3	0610009D07Rik	GGAATACACCTGAAACCAG	6	12	1.47553	1.85277	1.25566
0610009D07Rik_CCDS25791.1_ex2_12:4826782-4826804:+_5-4	0610009D07Rik	ACAGCCTATGTGGTCTATG	33	47	3.61541	4.34	1.20042
0610009D07Rik_CCDS25791.1_ex2_12:4826826-4826848:-_5-5	0610009D07Rik	AATCCTGATAGGTGGTCGC	33	37	3.61541	3.62936	1.00386
0610009D07Rik_CCDS25791.1_ex1_12:4820693-4820715:-_5-2	0610009D07Rik	ACACTCTGATTTGACGAAT	1	0	1.07925	1	0.926565
0610009D07Rik_CCDS25791.1_ex1_12:4820669-4820691:+_5-1	0610009D07Rik	ATGATATATTTGGGAAATA	2	0	1.15851	1	0.863178
0610009O20Rik_CCDS50260.1_ex3_18:38252859-38252881:+_5-3	0610009O20Rik	ATCCACTTCCACGCCCCTC	250	301	20.8137	22.3902	1.07574
0610009O20Rik_CCDS50260.1_ex2_18:38251291-38251313:+_5-2	0610009O20Rik	CCACGGTTCAAAGAGGAGC	161	174	13.76	13.3651	0.971298
0610009O20Rik_CCDS50260.1_ex5_18:38254299-38254321:-_5-4	0610009O20Rik	GAAGTCTCGGCTAGCATGC	843	846	67.8119	61.12	0.901316
0610009O20Rik_CCDS50260.1_ex5_18:38254339-38254361:+_5-5	0610009O20Rik	CCGAGGCCCACCCCCCTGG	264	253	21.9233	18.9791	0.865706
0610009O20Rik_CCDS50260.1_ex1_18:38251165-38251187:-_5-1	0610009O20Rik	CCTAGTGAGCGGCAGGGTA	341	322	28.0259	23.8825	0.852159
0610010F05Rik_CCDS36119.1_ex16_11:23620259-23620281:-_5-2	0610010F05Rik	TATGTTAAACGGAACACTA	13	36	2.03031	3.5583	1.75258
0610010F05Rik_CCDS36119.1_ex17_11:23622504-23622526:-_5-3	0610010F05Rik	ACATAGTATAGCTACCACA	53	62	5.20051	5.40596	1.0395
0610010F05Rik_CCDS36119.1_ex14_11:23615151-23615173:+_5-1	0610010F05Rik	ATCAGCTATGCGTGTAAGA	41	38	4.24945	3.70043	0.8708
0610010F05Rik_CCDS36119.1_ex19_11:23628871-23628893:+_5-5	0610010F05Rik	CCTCTTTGGGCGTTAATCC	147	137	12.6505	10.7357	0.848643
0610010F05Rik_CCDS36119.1_ex18_11:23625043-23625065:-_5-4	0610010F05Rik	ATAACCCTTTAATGGCTAC	32	21	3.53616	2.49234	0.704816
0610010K14Rik_CCDS24940.1_ex2_11:70236026-70236048:+_9-1	0610010K14Rik	CCTTCTGTTTCTTTATGGG	157	192	13.443	14.6443	1.08936
0610010K14Rik_CCDS24940.1_ex2_11:70236053-70236075:-_9-2	0610010K14Rik	GCTCCAGTGTCCCTGAAGC	162	195	13.8393	14.8574	1.07357
0610010K14Rik_CCDS24940.1_ex2_11:70236135-70236157:+_9-4	0610010K14Rik	CTTGGGTGACTCAGCTGGA	241	263	20.1004	19.6898	0.97957
0610010K14Rik_CCDS24940.1_ex2_11:70236110-70236132:-_9-3	0610010K14Rik	GACCCAAGAAGATGACGTC	55	57	5.35902	5.05064	0.942455
0610010K14Rik_CCDS24940.1_ex3_11:70237531-70237553:-_9-9	0610010K14Rik	TCTCGGACTCTTCCCCTGC	237	232	19.7834	17.4868	0.883912
0610010K14Rik_CCDS24940.1_ex3_11:70237516-70237538:+_9-8	0610010K14Rik	CTGGTCTCACGTACCCGGC	341	306	28.0259	22.7455	0.811588
0610010K14Rik_CCDS48833.1_ex2_11:70236942-70236964:-_9-6	0610010K14Rik	GACGGAGATAGAGATGCTG	103	85	9.16326	7.04042	0.768332
0610010K14Rik_CCDS24940.1_ex2_11:70236175-70236197:+_9-5	0610010K14Rik	TACACTTTTCGCTTCACAG	181	144	15.3451	11.2332	0.732035
0610010K14Rik_CCDS48833.1_ex2_11:70236969-70236991:-_9-7	0610010K14Rik	CCCTTCCGACAGTGCCAAG	202	156	17.0095	12.086	0.710542
0610011F06Rik_CCDS28536.1_ex1_17:25876053-25876075:-_5-5	0610011F06Rik	CAGGTCCAGCGATCGGGGT	276	383	22.8744	28.2174	1.23358
0610011F06Rik_CCDS28536.1_ex1_17:25876007-25876029:+_5-4	0610011F06Rik	GCTGTACCTGGACGTGACC	160	214	13.6808	16.2077	1.1847
0610011F06Rik_CCDS28536.1_ex0_17:25875634-25875656:+_5-1	0610011F06Rik	TCGGGCTCTGGACAGCACG	178	218	15.1074	16.4919	1.09165
0610011F06Rik_CCDS28536.1_ex0_17:25875672-25875694:-_5-2	0610011F06Rik	TGCCACTCGGCATTCGGGA	285	332	23.5877	24.5932	1.04263
0610011F06Rik_CCDS28536.1_ex0_17:25875695-25875717:-_5-3	0610011F06Rik	AGCGTTGGTCCACGTCCGA	315	317	25.9653	23.5272	0.906102
0610012H03Rik_CCDS38191.1_ex2_2:105378690-105378712:-_5-5	0610012H03Rik	GGGTGTATGGAACTTGCAC	63	88	5.99306	7.25362	1.21034
0610012H03Rik_CCDS38191.1_ex1_2:105297818-105297840:+_5-1	0610012H03Rik	GCGAGCCGAAGATCCCCAC	206	274	17.3265	20.4715	1.18151
0610012H03Rik_CCDS38191.1_ex1_2:105297873-105297895:-_5-2	0610012H03Rik	ATTGTCCTGCCACCGGGTC	204	242	17.168	18.1974	1.05996
0610012H03Rik_CCDS38191.1_ex2_2:105378652-105378674:+_5-4	0610012H03Rik	TGCTGACATCCCCCCAGGT	174	203	14.7904	15.426	1.04297
0610012H03Rik_CCDS38191.1_ex1_2:105297906-105297928:-_5-3	0610012H03Rik	GTACACAGCGTTGTTCACG	169	151	14.3941	11.7306	0.814962
0610030E20Rik_CCDS51808.1_ex2_6:72348623-72348645:+_5-5	0610030E20Rik	TTCTGTTTAGACTATGAGG	34	52	3.69467	4.69532	1.27084
0610030E20Rik_CCDS51808.1_ex1_6:72347590-72347612:+_5-2	0610030E20Rik	AGGGACGACTACGACAAGA	63	89	5.99306	7.32468	1.22219
0610030E20Rik_CCDS51808.1_ex0_6:72347495-72347517:-_5-1	0610030E20Rik	CCGATCGAGCTGGTTCCGA	208	269	17.485	20.1162	1.15048
0610030E20Rik_CCDS51808.1_ex2_6:72348538-72348560:-_5-3	0610030E20Rik	CAGTCTGGGTTCACGGGGT	145	162	12.492	12.5123	1.00163
0610030E20Rik_CCDS51808.1_ex2_6:72348591-72348613:+_5-4	0610030E20Rik	GCTCCGAGCTAGAGCCTCC	124	125	10.8276	9.88298	0.912757
0610031J06Rik_CCDS17469.1_ex2_3:88326126-88326148:+_5-3	0610031J06Rik	GACAGCACCAATGCGTCCG	61	85	5.83455	7.04042	1.20668
0610031J06Rik_CCDS17469.1_ex1_3:88325718-88325740:+_5-2	0610031J06Rik	CTGCTTCATATTCGGGCAG	56	63	5.43828	5.47702	1.00712
0610031J06Rik_CCDS17469.1_ex1_3:88325681-88325703:+_5-1	0610031J06Rik	TATGGAGGTTATTTCCGGC	155	156	13.2845	12.086	0.909778
0610031J06Rik_CCDS17469.1_ex2_3:88326175-88326197:-_5-4	0610031J06Rik	ACTTGGCCAAGGAGTACGG	68	64	6.38934	5.54808	0.868335
0610031J06Rik_CCDS17469.1_ex3_3:88326418-88326440:-_5-5	0610031J06Rik	GGTCGACCAGATCTAGAAA	17	7	2.34733	1.49745	0.637935
0610037L13Rik_CCDS18442.1_ex0_4:107890181-107890203:+_5-4	0610037L13Rik	GACTTCCGGTGGTACCTGA	166	183	14.1563	14.0047	0.989288
0610037L13Rik_CCDS18442.1_ex0_4:107890141-107890163:-_5-2	0610037L13Rik	TTCGTGACGTTCTCCAGCG	84	92	7.65742	7.53787	0.984388
0610037L13Rik_CCDS18442.1_ex0_4:107890108-107890130:-_5-1	0610037L13Rik	AGTGCGATTTTCTGAGAAG	37	40	3.93243	3.84255	0.977144
0610037L13Rik_CCDS18442.1_ex1_4:107891500-107891522:+_5-5	0610037L13Rik	TGGCAATACATCCGGCTGA	450	433	36.6647	31.7706	0.866518
0610037L13Rik_CCDS18442.1_ex0_4:107890163-107890185:-_5-3	0610037L13Rik	GTCCTCGCCCACTGGCCGA	263	239	21.8441	17.9843	0.823302
0610040J01Rik_CCDS39092.1_ex1_5:63898540-63898562:+_5-5	0610040J01Rik	TTTGAAAACCACTCTGAGG	69	94	6.46859	7.68	1.18728
0610040J01Rik_CCDS39092.1_ex1_5:63898294-63898316:-_5-3	0610040J01Rik	GTCTATGGTGGCTACCCAG	170	197	14.4733	14.9996	1.03636
0610040J01Rik_CCDS39092.1_ex1_5:63898338-63898360:+_5-4	0610040J01Rik	CCTTGAAGGAGAAGACTAC	0	0	1	1	1
0610040J01Rik_CCDS39092.1_ex1_5:63898264-63898286:-_5-2	0610040J01Rik	CCAGGAGCTATTGTCAACC	132	122	11.4617	9.66979	0.843664
0610040J01Rik_CCDS39092.1_ex1_5:63898115-63898137:+_5-1	0610040J01Rik	AGAGCAGAGGCAGTACAAC	125	112	10.9069	8.95915	0.821423
1100001G20Rik_CCDS36258.1_ex0_11:83747108-83747130:-_2-1	1100001G20Rik	ACGTACCTAAAAGCTGCAG	73	92	6.78561	7.53787	1.11086
1100001G20Rik_CCDS36258.1_ex1_11:83749243-83749265:+_2-2	1100001G20Rik	GAGCTCTGCCGTGGTGACT	233	242	19.4664	18.1974	0.934813
1110001A16Rik_CCDS50183.1_ex0_17:78918451-78918473:+_4-1	1110001A16Rik	AAAAGATGCACTCCAGCCA	169	219	14.3941	16.563	1.15068
1110001A16Rik_CCDS50183.1_ex0_17:78918464-78918486:-_4-2	1110001A16Rik	GAGCTGAGTTTACCTTGGC	189	224	15.9792	16.9183	1.05877
1110001A16Rik_CCDS50183.1_ex2_17:78919753-78919775:-_4-4	1110001A16Rik	ATGGATTTGTAATAAACTG	10	11	1.79255	1.7817	0.993949
1110001A16Rik_CCDS50183.1_ex1_17:78919079-78919101:+_4-3	1110001A16Rik	AATTTCCATTCATTTTGGA	145	145	12.492	11.3043	0.904922
1110001J03Rik_CCDS20014.1_ex1_6:38539242-38539264:+_5-5	1110001J03Rik	CAACATGTAGCCCTTCATC	106	134	9.40102	10.5226	1.1193
1110001J03Rik_CCDS20014.1_ex0_6:38534994-38535016:+_5-3	1110001J03Rik	TTTCCGAGCACATCGGGTA	126	153	10.9861	11.8728	1.08071
1110001J03Rik_CCDS20014.1_ex0_6:38534973-38534995:-_5-2	1110001J03Rik	GCCTTAACGAGGTACCGGT	80	85	7.3404	7.04042	0.959134
1110001J03Rik_CCDS20014.1_ex1_6:38539224-38539246:-_5-4	1110001J03Rik	TTGCCGGATGCTACTCAAA	146	155	12.5712	12.0149	0.955746
1110001J03Rik_CCDS20014.1_ex0_6:38534950-38534972:+_5-1	1110001J03Rik	CGGCCATATCGCGACACAG	129	110	11.2239	8.81702	0.785558
1110004E09Rik_CCDS28321.1_ex6_16:90934576-90934598:-_5-4	1110004E09Rik	CACCGGCTCTGCTCAGGTG	59	107	5.67604	8.60383	1.51581
1110004E09Rik_CCDS28321.1_ex6_16:90934611-90934633:-_5-5	1110004E09Rik	AGGTGGCCCGCGTCTACAA	41	72	4.24945	6.11659	1.43938
1110004E09Rik_CCDS28321.1_ex3_16:90927437-90927459:+_5-1	1110004E09Rik	GCACCTCGAAGCTGGTCCA	90	132	8.13295	10.3804	1.27634
1110004E09Rik_CCDS28321.1_ex5_16:90931072-90931094:-_5-3	1110004E09Rik	ATCGAAGAGCTGAAACTGA	83	110	7.57816	8.81702	1.16348
1110004E09Rik_CCDS28321.1_ex5_16:90931010-90931032:-_5-2	1110004E09Rik	TTTTACGAAGGACGAGATC	18	19	2.42659	2.35021	0.968525
1110004F10Rik_CCDS21766.1_ex1_7:116099497-116099519:+_5-1	1110004F10Rik	TCTTGAGACTCATGGGTGC	172	247	14.6319	18.5528	1.26797
1110004F10Rik_CCDS21766.1_ex4_7:116104206-116104228:+_5-5	1110004F10Rik	TTTAGGTAGAAGATCATGA	44	62	4.48722	5.40596	1.20475
1110004F10Rik_CCDS21766.1_ex2_7:116101983-116102005:+_5-2	1110004F10Rik	CAACATCTCACTTCCGAAC	113	152	9.95581	11.8017	1.18541
1110004F10Rik_CCDS21766.1_ex3_7:116103221-116103243:+_5-3	1110004F10Rik	AAGAAAATTAATGAAGAGC	0	2	1	1.14213	1.14213
1110004F10Rik_CCDS21766.1_ex3_7:116103271-116103293:+_5-4	1110004F10Rik	CAAACTGTCAGGACGGTAC	106	134	9.40102	10.5226	1.1193
1110007C09Rik_CCDS49260.1_ex3_13:49205303-49205325:+_5-4	1110007C09Rik	GTCACAGAGCCGTACGCGC	243	292	20.259	21.7506	1.07363
1110007C09Rik_CCDS49260.1_ex3_13:49205279-49205301:+_5-3	1110007C09Rik	ACGCTGCTGTAGATGGCTC	272	306	22.5573	22.7455	1.00834
1110007C09Rik_CCDS49260.1_ex3_13:49205328-49205350:+_5-5	1110007C09Rik	GCCTTGGGGTTCCGGAACT	106	105	9.40102	8.4617	0.900083
1110007C09Rik_CCDS49260.1_ex3_13:49205261-49205283:-_5-2	1110007C09Rik	CGTGGGGAACGGCACTGTC	76	69	7.02338	5.9034	0.840536
1110007C09Rik_CCDS49260.1_ex3_13:49205188-49205210:+_5-1	1110007C09Rik	TACGAGGAGAGTAGCGGCT	175	159	14.8696	12.2991	0.827133
1110008F13Rik_CCDS16970.1_ex1_2:156865332-156865354:-_5-4	1110008F13Rik	TTCCCAAGAAGCCTCGCAA	91	171	8.2122	13.1519	1.60151
1110008F13Rik_CCDS16970.1_ex1_2:156865283-156865305:+_5-2	1110008F13Rik	TTCCGACAGATCATCGCTC	191	250	16.1377	18.766	1.16286
1110008F13Rik_CCDS16970.1_ex2_2:156872344-156872366:-_5-5	1110008F13Rik	CAGAACTCCTGCATTGATC	124	146	10.8276	11.3753	1.05058
1110008F13Rik_CCDS16970.1_ex0_2:156863396-156863418:+_5-1	1110008F13Rik	GACGCGGCCTGGGACGACA	286	292	23.6669	21.7506	0.919031
1110008F13Rik_CCDS16970.1_ex1_2:156865320-156865342:+_5-3	1110008F13Rik	GGGGCGTTTTGCCCTTGCG	154	145	13.2053	11.3043	0.856042
1110008J03Rik_CCDS51635.1_ex0_5:120609904-120609926:-_5-2	1110008J03Rik	CTGTTTGGCACTAGCAAGG	147	176	12.6505	13.5072	1.06773
1110008J03Rik_CCDS51635.1_ex0_5:120609886-120609908:-_5-1	1110008J03Rik	GAGGGGTCTCGGATGGCCG	254	288	21.1308	21.4664	1.01588
1110008J03Rik_CCDS51635.1_ex0_5:120609924-120609946:+_5-3	1110008J03Rik	GTGACTCATCGCAGTAGGA	180	190	15.2659	14.5021	0.949969
1110008J03Rik_CCDS51635.1_ex1_5:120611456-120611478:+_5-4	1110008J03Rik	GAGAGCCCTTCGGTGGTCC	179	184	15.1866	14.0757	0.926851
1110008J03Rik_CCDS51635.1_ex1_5:120611480-120611502:-_5-5	1110008J03Rik	GTAACCGATCCAGAGGAGT	144	122	12.4127	9.66979	0.779023
1110008L16Rik_CCDS49068.1_ex0_12:55304172-55304194:+_5-2	1110008L16Rik	CTAAGAAGAGGTCCCACAT	58	117	5.59679	9.31447	1.66425
1110008L16Rik_CCDS49068.1_ex0_12:55304014-55304036:-_5-1	1110008L16Rik	CATCTTTGTTGGTTCCCGA	192	293	16.2169	21.8217	1.34561
1110008L16Rik_CCDS49068.1_ex0_12:55304532-55304554:+_5-4	1110008L16Rik	GTTATACCCTTCTCATCCG	30	45	3.37765	4.19787	1.24284
1110008L16Rik_CCDS49068.1_ex0_12:55304396-55304418:+_5-3	1110008L16Rik	GCAAAGAACAATGGCATCG	73	96	6.78561	7.82213	1.15275
1110008L16Rik_CCDS49068.1_ex0_12:55304726-55304748:-_5-5	1110008L16Rik	TTTTAGAGTTTCCAACGGA	19	19	2.50584	2.35021	0.937893
1110008P14Rik_CCDS38103.1_ex0_2:32379423-32379445:+_5-1	1110008P14Rik	GTTCGACTCCAGCAGCTCC	93	142	8.37071	11.0911	1.32498
1110008P14Rik_CCDS38103.1_ex0_2:32379477-32379499:-_5-3	1110008P14Rik	AACTCTTGTCTGGACCACC	207	220	17.4058	16.634	0.955662
1110008P14Rik_CCDS38103.1_ex0_2:32379515-32379537:+_5-5	1110008P14Rik	AGTTGATGGCAGCATACTC	103	95	9.16326	7.75106	0.845885
1110008P14Rik_CCDS38103.1_ex0_2:32379493-32379515:+_5-4	1110008P14Rik	GAGTTGATCTGATCCAACA	96	87	8.60847	7.18255	0.834358
1110008P14Rik_CCDS38103.1_ex0_2:32379462-32379484:+_5-2	1110008P14Rik	GTCATTCTTCTCCTCCAGG	159	138	13.6015	10.8068	0.794528
1110012L19Rik_CCDS30174.1_ex0_X:70388133-70388155:+_5-3	1110012L19Rik	CAGGAGAAAAGTACGGCAG	98	125	8.76698	9.88298	1.12729
1110012L19Rik_CCDS30174.1_ex0_X:70388075-70388097:+_5-1	1110012L19Rik	GAAGTGCTCATGGAGAGGT	143	175	12.3335	13.4362	1.08941
1110012L19Rik_CCDS30174.1_ex0_X:70388111-70388133:+_5-2	1110012L19Rik	CAGATTCAGACCTTACTAC	89	104	8.05369	8.39064	1.04184
1110012L19Rik_CCDS30174.1_ex1_X:70388906-70388928:+_5-5	1110012L19Rik	GAGACCTTAACTGCTGAGG	0	0	1	1	1
1110012L19Rik_CCDS30174.1_ex1_X:70388868-70388890:-_5-4	1110012L19Rik	CTCCAATGTCAATAAGTCC	67	70	6.31008	5.97447	0.946813
1110017D15Rik_CCDS38717.1_ex4_4:41511476-41511498:-_5-2	1110017D15Rik	CCTATAAGAGTTCCATATC	36	42	3.85318	3.98468	1.03413
1110017D15Rik_CCDS38717.1_ex4_4:41511504-41511526:-_5-3	1110017D15Rik	ATGACCAAATGTGCCGCAC	253	288	21.0515	21.4664	1.01971
1110017D15Rik_CCDS38717.1_ex5_4:41517051-41517073:-_5-5	1110017D15Rik	GACCCACCACTATGGGCCT	202	217	17.0095	16.4208	0.965393
1110017D15Rik_CCDS38717.1_ex2_4:41507557-41507579:-_5-1	1110017D15Rik	TCAGTTCGAGGAATGCCGT	161	166	13.76	12.7966	0.929982
1110017D15Rik_CCDS38717.1_ex4_4:41511537-41511559:-_5-4	1110017D15Rik	CACCGCCACGTGGACCCTG	252	216	20.9722	16.3498	0.779591
1110032A03Rik_CCDS23173.1_ex2_9:50764747-50764769:+_5-3	1110032A03Rik	TGGTTCCAGTTTCCTACCA	72	99	6.70636	8.03532	1.19816
1110032A03Rik_CCDS23173.1_ex2_9:50764807-50764829:+_5-5	1110032A03Rik	CATCCGTACTGTAAAAACT	10	16	1.79255	2.13702	1.19217
1110032A03Rik_CCDS23173.1_ex1_9:50764246-50764268:-_5-1	1110032A03Rik	ATATGATGCAAACTACAGC	166	194	14.1563	14.7864	1.04451
1110032A03Rik_CCDS23173.1_ex2_9:50764688-50764710:+_5-2	1110032A03Rik	ATATTACCTGGGAAGGCAA	112	128	9.87655	10.0962	1.02224
1110032A03Rik_CCDS23173.1_ex2_9:50764764-50764786:-_5-4	1110032A03Rik	TCCTATTCGAACCGTACCC	128	128	11.1446	10.0962	0.905922
1110032F04Rik_CCDS50931.1_ex0_3:68870173-68870195:+_5-5	1110032F04Rik	ACTCACTGTTGGATAGTGG	204	252	17.168	18.9081	1.10136
1110032F04Rik_CCDS50931.1_ex0_3:68869863-68869885:+_5-1	1110032F04Rik	TGCGACTCGGCCAACGCCA	247	288	20.576	21.4664	1.04327
1110032F04Rik_CCDS50931.1_ex0_3:68870016-68870038:-_5-3	1110032F04Rik	CGGGTACCTGCGTGGGCTG	269	286	22.3196	21.3243	0.955406
1110032F04Rik_CCDS50931.1_ex0_3:68869912-68869934:+_5-2	1110032F04Rik	ACGCCTTTCTGGACAACGT	181	185	15.3451	14.1468	0.921908
1110032F04Rik_CCDS50931.1_ex0_3:68870135-68870157:-_5-4	1110032F04Rik	ACCTCGTCGCGCAGCAGAG	133	133	11.5409	10.4515	0.905604
1110034G24Rik_CCDS50727.1_ex1_2:132750416-132750438:+_5-5	1110034G24Rik	AGACAATCTCTGAGCTCGA	109	156	9.63879	12.086	1.25389
1110034G24Rik_CCDS50727.1_ex0_2:132692110-132692132:+_5-2	1110034G24Rik	CTTCTTCGACTACTGATCC	133	159	11.5409	12.2991	1.0657
1110034G24Rik_CCDS50727.1_ex1_2:132750330-132750352:-_5-4	1110034G24Rik	GCTTCATAGAATCTATCCA	27	30	3.13988	3.13191	0.997462
1110034G24Rik_CCDS50727.1_ex0_2:132692030-132692052:-_5-1	1110034G24Rik	TGGGATGCTTCATAACTGC	146	162	12.5712	12.5123	0.995316
1110034G24Rik_CCDS50727.1_ex1_2:132750266-132750288:+_5-3	1110034G24Rik	GGCTTGATCCTTCTTCGAA	155	141	13.2845	11.02	0.829537
1110037F02Rik_CCDS38693.1_ex10_4:11521176-11521198:-_5-5	1110037F02Rik	TCTAACATCTGGACACCGC	120	166	10.5106	12.7966	1.21749
1110037F02Rik_CCDS38693.1_ex7_4:11514134-11514156:-_5-3	1110037F02Rik	GGTACGGGTCATCCCGCTC	98	105	8.76698	8.4617	0.965178
1110037F02Rik_CCDS38693.1_ex9_4:11518998-11519020:+_5-4	1110037F02Rik	GGTGTACTGCAAGCCACGA	89	94	8.05369	7.68	0.9536
1110037F02Rik_CCDS38693.1_ex7_4:11513146-11513168:-_5-2	1110037F02Rik	CGGGTCATACGTCATAGGA	55	55	5.35902	4.90851	0.915934
1110037F02Rik_CCDS38693.1_ex1_4:11494814-11494836:+_5-1	1110037F02Rik	GAAGTCCGAGTTATACCCC	43	40	4.40796	3.84255	0.87173
1110051M20Rik_CCDS16431.1_ex6_2:91383745-91383767:+_5-3	1110051M20Rik	GTTCGGAAGCATCTCCAGA	92	129	8.29146	10.1672	1.22623
1110051M20Rik_CCDS16431.1_ex6_2:91383839-91383861:-_5-4	1110051M20Rik	GTTTTAACAGCGTATGCCA	59	80	5.67604	6.68511	1.17778
1110051M20Rik_CCDS16431.1_ex7_2:91421890-91421912:-_5-5	1110051M20Rik	GGGAGGATATTAGCCAGTA	57	72	5.51753	6.11659	1.10857
1110051M20Rik_CCDS16431.1_ex5_2:91304771-91304793:-_5-2	1110051M20Rik	TTGTGCCCAGACTTCCCGC	249	286	20.7345	21.3243	1.02844
1110051M20Rik_CCDS16431.1_ex5_2:91304748-91304770:-_5-1	1110051M20Rik	GCTTACTCAGAAAGCCGCC	161	145	13.76	11.3043	0.821527
1110057K04Rik_CCDS25798.1_ex1_12:8227225-8227247:-_5-2	1110057K04Rik	CGTAGAATGCGGAATAGCC	118	151	10.3521	11.7306	1.13317
1110057K04Rik_CCDS25798.1_ex1_12:8227284-8227306:-_5-4	1110057K04Rik	GATTATCCATACCGGGAAG	82	102	7.49891	8.24851	1.09996
1110057K04Rik_CCDS25798.1_ex2_12:8238558-8238580:-_5-5	1110057K04Rik	CATATAGGTGCCTACGGAA	162	190	13.8393	14.5021	1.04789
1110057K04Rik_CCDS25798.1_ex0_12:8220700-8220722:-_5-1	1110057K04Rik	GACGTCTTGTTTCTCAAAG	12	7	1.95106	1.49745	0.767504
1110057K04Rik_CCDS25798.1_ex1_12:8227249-8227271:-_5-3	1110057K04Rik	TGTACAAGGCCTTTGCAAA	104	79	9.24251	6.61404	0.715611
1110058L19Rik_CCDS14852.1_ex1_1:24003144-24003166:+_5-2	1110058L19Rik	ACCACTACTCACTCTGCAG	211	231	17.7228	17.4157	0.982675
1110058L19Rik_CCDS14852.1_ex0_1:23996344-23996366:+_5-1	1110058L19Rik	ACATCATCCGGAAACTCTG	120	126	10.5106	9.95404	0.947048
1110058L19Rik_CCDS14852.1_ex1_1:24003212-24003234:+_5-4	1110058L19Rik	GGCAGCTTTGACTTCTTAA	77	78	7.10263	6.54298	0.921205
1110058L19Rik_CCDS14852.1_ex1_1:24003231-24003253:+_5-5	1110058L19Rik	GGGCTTGCTTCGCAGGCTC	267	261	22.1611	19.5477	0.882072
1110058L19Rik_CCDS14852.1_ex1_1:24003190-24003212:-_5-3	1110058L19Rik	CTCGGTCGTTTTGACTCAC	113	103	9.95581	8.31957	0.83565
1110059E24Rik_CCDS29699.1_ex1_19:21598779-21598801:-_5-1	1110059E24Rik	TTGAAGTTTGTGCCAAATG	76	92	7.02338	7.53787	1.07325
1110059E24Rik_CCDS29699.1_ex1_19:21598840-21598862:-_5-2	1110059E24Rik	TGTTTACAAAAGACAGTAA	0	0	1	1	1
1110059E24Rik_CCDS29699.1_ex2_19:21619109-21619131:+_5-3	1110059E24Rik	ACTTCTTAGGCTTTGACAG	55	59	5.35902	5.19277	0.968976
1110059E24Rik_CCDS29699.1_ex2_19:21619156-21619178:-_5-4	1110059E24Rik	CTGCAAAGAAGTTCTTGAG	28	25	3.21914	2.7766	0.862527
1110059E24Rik_CCDS29699.1_ex2_19:21619190-21619212:-_5-5	1110059E24Rik	TTAATGCAAAACTTCATGA	7	3	1.55478	1.21319	0.780296
1110059G10Rik_CCDS23650.1_ex1_9:122948997-122949019:-_5-3	1110059G10Rik	GATGAACAGCCTCAAGTAG	48	75	4.80424	6.32979	1.31754
1110059G10Rik_CCDS23650.1_ex2_9:122950804-122950826:-_5-4	1110059G10Rik	GGGCCCACCGTAGAGACCA	357	458	29.294	33.5472	1.14519
1110059G10Rik_CCDS23650.1_ex1_9:122948984-122949006:-_5-2	1110059G10Rik	AAGTAGTGGTTTTAAAAAA	0	0	1	1	1
1110059G10Rik_CCDS23650.1_ex2_9:122950824-122950846:-_5-5	1110059G10Rik	AGAGAGTCGGCTACAAGGA	82	76	7.49891	6.40085	0.853571
1110059G10Rik_CCDS23650.1_ex1_9:122948964-122948986:-_5-1	1110059G10Rik	GGAGACCTAACAGCTGAAG	65	49	6.15157	4.48213	0.728615
1110059M19Rik_CCDS53063.1_ex1_X:45092074-45092096:+_5-3	1110059M19Rik	GCAGAAATAAACAGCTCAG	60	98	5.7553	7.96425	1.38381
1110059M19Rik_CCDS53063.1_ex1_X:45092030-45092052:-_5-1	1110059M19Rik	TAGCAGGTGTTAGTGTAAG	52	85	5.12126	7.04042	1.37475
1110059M19Rik_CCDS53063.1_ex1_X:45092161-45092183:-_5-5	1110059M19Rik	TCCGATCATCAGTGCCATA	134	209	11.6202	15.8523	1.36421
1110059M19Rik_CCDS53063.1_ex1_X:45092146-45092168:+_5-4	1110059M19Rik	GAATTCTCTGGAAGCCCTA	114	139	10.0351	10.8779	1.08399
1110059M19Rik_CCDS53063.1_ex1_X:45092045-45092067:-_5-2	1110059M19Rik	GGGACTCTTCCTCAATAGC	67	77	6.31008	6.47191	1.02565
1110065P20Rik_CCDS51298.1_ex0_4:124849910-124849932:-_2-2	1110065P20Rik	AGCCATCTGTATCGGCCAG	65	64	6.15157	5.54808	0.901897
1110065P20Rik_CCDS51298.1_ex0_4:124849894-124849916:+_2-1	1110065P20Rik	TCCTTTGGAAGGCCACCTC	174	146	14.7904	11.3753	0.769103
1190002N15Rik_CCDS40725.1_ex2_9:94537586-94537608:-_5-4	1190002N15Rik	ACGTGTACTTCGCGCAGTA	175	223	14.8696	16.8472	1.133
1190002N15Rik_CCDS40725.1_ex2_9:94537414-94537436:-_5-2	1190002N15Rik	GCGTCTCAACGGCGACGTG	112	137	9.87655	10.7357	1.08699
1190002N15Rik_CCDS40725.1_ex2_9:94537542-94537564:+_5-3	1190002N15Rik	GCGCTTGAGCACCACGCGC	173	198	14.7111	15.0706	1.02444
1190002N15Rik_CCDS40725.1_ex2_9:94537314-94537336:-_5-1	1190002N15Rik	CGCCGCTACGCGGAGACCA	260	294	21.6063	21.8928	1.01326
1190002N15Rik_CCDS40725.1_ex2_9:94537688-94537710:+_5-5	1190002N15Rik	AGCTCGTGCCGAAGCACGC	263	287	21.8441	21.3953	0.979457
1190003K10Rik_CCDS56887.1_ex0_13:64481829-64481851:-_5-1	1190003K10Rik	GAAGAATGGAAGGAGAGGC	9	14	1.71329	1.99489	1.16436
1190003K10Rik_CCDS56887.1_ex0_13:64481841-64481863:+_5-2	1190003K10Rik	CCATTCTTCTCTAAGCCTG	193	244	16.2962	18.3396	1.12539
1190003K10Rik_CCDS56887.1_ex1_13:64485875-64485897:-_5-4	1190003K10Rik	ACTGGAAGAAGATCGCCAG	149	172	12.809	13.223	1.03232
1190003K10Rik_CCDS56887.1_ex1_13:64485859-64485881:+_5-3	1190003K10Rik	TCTCAGAGCGCTTCTCCCC	286	286	23.6669	21.3243	0.901015
1190003K10Rik_CCDS56887.1_ex1_13:64485892-64485914:-_5-5	1190003K10Rik	CAGACTTGTTACCGAGAAC	94	80	8.44996	6.68511	0.79114
1190005I06Rik_CCDS52690.1_ex2_8:120628466-120628488:-_5-4	1190005I06Rik	CCCTCCTGTCTGAAAGGTA	108	154	9.55953	11.9438	1.24942
1190005I06Rik_CCDS52690.1_ex1_8:120611293-120611315:-_5-3	1190005I06Rik	AGCAACAACAACCACGACG	59	64	5.67604	5.54808	0.977457
1190005I06Rik_CCDS52690.1_ex1_8:120611220-120611242:+_5-1	1190005I06Rik	CCATGCCCGTCGGGGTTGG	339	369	27.8674	27.2225	0.976859
1190005I06Rik_CCDS52690.1_ex2_8:120628494-120628516:-_5-5	1190005I06Rik	CCGCAGAGGCGACGCCATG	230	228	19.2286	17.2026	0.894632
1190005I06Rik_CCDS52690.1_ex1_8:120611281-120611303:+_5-2	1190005I06Rik	CAGGACGGGGGCCTCGTCG	30	16	3.37765	2.13702	0.632695
1190007I07Rik_CCDS48653.1_ex0_10:82620171-82620193:+_5-1	1190007I07Rik	GCTCCGTTTTGAGTTCTCC	76	137	7.02338	10.7357	1.52857
1190007I07Rik_CCDS48653.1_ex1_10:82622694-82622716:+_5-3	1190007I07Rik	CTACAGCACTCACCAGGTC	130	163	11.3031	12.5834	1.11327
1190007I07Rik_CCDS48653.1_ex1_10:82622719-82622741:+_5-5	1190007I07Rik	ATAGTACCAATGCACCACC	93	114	8.37071	9.10128	1.08728
1190007I07Rik_CCDS48653.1_ex1_10:82622707-82622729:-_5-4	1190007I07Rik	TGGTACTATCGGCCTGACC	61	72	5.83455	6.11659	1.04834
1190007I07Rik_CCDS48653.1_ex0_10:82620189-82620211:-_5-2	1190007I07Rik	CTGAAATTCCACCAAAGCC	80	84	7.3404	6.96936	0.949453
1200011I18Rik_CCDS27283.1_ex4_14:76102507-76102529:+_5-2	1200011I18Rik	GAGACTTAATGAAACCAGG	47	63	4.72498	5.47702	1.15916
1200011I18Rik_CCDS27283.1_ex5_14:76106039-76106061:+_5-3	1200011I18Rik	TTCTAATTTATCACCTGGG	145	187	12.492	14.2889	1.14385
1200011I18Rik_CCDS27283.1_ex6_14:76107423-76107445:+_5-5	1200011I18Rik	TGTAATTAGGGGGCAGAGC	164	193	13.9978	14.7153	1.05126
1200011I18Rik_CCDS27283.1_ex5_14:76106070-76106092:-_5-4	1200011I18Rik	CCTCCTGGGTTTAAGAAGC	87	94	7.89518	7.68	0.972745
1200011I18Rik_CCDS27283.1_ex3_14:76099139-76099161:-_5-1	1200011I18Rik	TTGGACCAATGCCTGCAAA	131	132	11.3824	10.3804	0.911972
1200014J11Rik_CCDS24994.1_ex0_11:73048050-73048072:-_5-2	1200014J11Rik	CCTTTAGGGAGCGCCGCAC	144	212	12.4127	16.0655	1.29428
1200014J11Rik_CCDS24994.1_ex2_11:73053451-73053473:-_5-4	1200014J11Rik	GCTCGAAAGTGGAAGCGCT	97	143	8.68773	11.1621	1.28482
1200014J11Rik_CCDS24994.1_ex8_11:73070815-73070837:-_5-5	1200014J11Rik	ACATCCCGCTGAATGCGAC	119	126	10.4313	9.95404	0.954244
1200014J11Rik_CCDS24994.1_ex1_11:73049903-73049925:+_5-3	1200014J11Rik	GGGATCGATGTCACCTCCA	96	101	8.60847	8.17745	0.94993
1200014J11Rik_CCDS24994.1_ex0_11:73048031-73048053:+_5-1	1200014J11Rik	GGCGAGCTGGAAATCGTGC	84	85	7.65742	7.04042	0.919426
1300002K09Rik_CCDS18141.1_ex8_4:45870807-45870829:-_5-3	1300002K09Rik	GGGTCCCACTCATACACCC	108	137	9.55953	10.7357	1.12304
1300002K09Rik_CCDS18141.1_ex3_4:45864887-45864909:+_5-1	1300002K09Rik	GGGGACTTTTAGTAACCGA	37	47	3.93243	4.34	1.10364
1300002K09Rik_CCDS18141.1_ex9_4:45873726-45873748:-_5-5	1300002K09Rik	CGTCTCGTTCATATGGGTG	237	280	19.7834	20.8979	1.05633
1300002K09Rik_CCDS18141.1_ex9_4:45873643-45873665:-_5-4	1300002K09Rik	ACTCAATGACGATGAACTG	110	116	9.71804	9.2434	0.951159
1300002K09Rik_CCDS18141.1_ex3_4:45864976-45864998:-_5-2	1300002K09Rik	CCCACTGAGGAACCGTCAG	72	63	6.70636	5.47702	0.816691
1300017J02Rik_CCDS23452.1_ex9_9:103269723-103269745:-_5-2	1300017J02Rik	TTTGGCTCCCCTCACGGGG	622	768	50.2966	55.577	1.10499
1300017J02Rik_CCDS23452.1_ex12_9:103277473-103277495:+_5-4	1300017J02Rik	CCAAAGTATGGTTCCCGGG	164	196	13.9978	14.9285	1.06649
1300017J02Rik_CCDS23452.1_ex15_9:103282496-103282518:+_5-5	1300017J02Rik	AGATGTCCCGGATGCACTC	229	244	19.1494	18.3396	0.957711
1300017J02Rik_CCDS23452.1_ex9_9:103269610-103269632:+_5-1	1300017J02Rik	CCTCTTTTAAGATTCCGAA	55	49	5.35902	4.48213	0.83637
1300017J02Rik_CCDS23452.1_ex10_9:103272570-103272592:-_5-3	1300017J02Rik	GAATATGAACAGTGCTACC	40	33	4.1702	3.34511	0.802146
1500009L16Rik_CCDS48656.1_ex2_10:83757456-83757478:+_4-2	1500009L16Rik	GATAACGGAAGACGACAAG	0	0	1	1	1
1500009L16Rik_CCDS48656.1_ex3_10:83758123-83758145:+_4-3	1500009L16Rik	TTTCTTAAAGAAACTATGG	0	0	1	1	1
1500009L16Rik_CCDS48656.1_ex2_10:83757442-83757464:+_4-1	1500009L16Rik	AGAACAGAAGACTCGATAA	0	0	1	1	1
1500009L16Rik_CCDS48656.1_ex3_10:83758135-83758157:+_4-4	1500009L16Rik	ACTATGGAGGAGTGTATGT	46	40	4.64573	3.84255	0.827115
1500012F01Rik_CCDS38338.1_ex2_2:167065732-167065754:-_2-2	1500012F01Rik	GCATTCTGCATAGCCTTGT	130	140	11.3031	10.9489	0.968663
1500012F01Rik_CCDS38338.1_ex2_2:167065719-167065741:-_2-1	1500012F01Rik	CCTTGTGGGGCTGGGCAGC	185	159	15.6622	12.2991	0.785278
1500015O10Rik_CCDS14925.1_ex2_1:43738629-43738651:+_5-2	1500015O10Rik	GCGTGCCAAACGACAGCTG	142	185	12.2542	14.1468	1.15445
1500015O10Rik_CCDS14925.1_ex2_1:43738562-43738584:-_5-1	1500015O10Rik	CATTAGTCTTTGACGGGAC	80	104	7.3404	8.39064	1.14308
1500015O10Rik_CCDS14925.1_ex2_1:43738641-43738663:+_5-3	1500015O10Rik	ACAGCTGTGGGACCGTACG	102	111	9.084	8.88808	0.978432
1500015O10Rik_CCDS14925.1_ex2_1:43738654-43738676:-_5-4	1500015O10Rik	CTGTACCTCAGGCCGCGTA	367	391	30.0866	28.786	0.956771
1500015O10Rik_CCDS14925.1_ex2_1:43738681-43738703:+_5-5	1500015O10Rik	TACCAGCAGTTCCTCTACA	161	124	13.76	9.81191	0.713073
1600002H07Rik_CCDS28479.1_ex7_17:24220239-24220261:+_5-4	1600002H07Rik	GCTAACGTTTACCTGGACT	96	122	8.60847	9.66979	1.12329
1600002H07Rik_CCDS28479.1_ex6_17:24219858-24219880:+_5-2	1600002H07Rik	TGATCGTAGTCTGTGCTCA	205	255	17.2473	19.1213	1.10866
1600002H07Rik_CCDS28479.1_ex6_17:24219795-24219817:-_5-1	1600002H07Rik	GGGTATGGACCAGACCTCA	135	164	11.6994	12.6545	1.08163
1600002H07Rik_CCDS28479.1_ex6_17:24219898-24219920:+_5-3	1600002H07Rik	GTGGCCCGCTGTATACCCT	183	206	15.5037	15.6391	1.00874
1600002H07Rik_CCDS28479.1_ex8_17:24220527-24220549:+_5-5	1600002H07Rik	CAGCCTCCTGGAAACGCGC	289	322	23.9047	23.8825	0.999074
1600002K03Rik_CCDS24012.1_ex0_10:80173163-80173185:-_5-5	1600002K03Rik	GCTAACGCACCTAAAAGCC	21	41	2.66435	3.91362	1.46888
1600002K03Rik_CCDS24012.1_ex0_10:80173051-80173073:+_5-1	1600002K03Rik	TTATAACCACACAAACGGG	61	81	5.83455	6.75617	1.15796
1600002K03Rik_CCDS24012.1_ex0_10:80173145-80173167:+_5-4	1600002K03Rik	TCGCTTTACTTCCTCATCC	38	49	4.01169	4.48213	1.11727
1600002K03Rik_CCDS24012.1_ex0_10:80173064-80173086:+_5-2	1600002K03Rik	AACGGGAGGCTCCCGGACA	186	171	15.7414	13.1519	0.835497
1600002K03Rik_CCDS24012.1_ex0_10:80173107-80173129:+_5-3	1600002K03Rik	GCTTGTTCTACGTAATCAC	103	81	9.16326	6.75617	0.737311
1600012H06Rik_CCDS37444.1_ex0_17:14943759-14943781:+_5-2	1600012H06Rik	TACTTGCGGTTGAACCATG	97	151	8.68773	11.7306	1.35025
1600012H06Rik_CCDS37444.1_ex0_17:14943712-14943734:+_5-1	1600012H06Rik	TCCTTCTGCACGTGGTCCA	179	214	15.1866	16.2077	1.06723
1600012H06Rik_CCDS37444.1_ex0_17:14943825-14943847:-_5-3	1600012H06Rik	AGTGCTGTCCGACACGTAC	240	271	20.0212	20.2583	1.01184
1600012H06Rik_CCDS37444.1_ex0_17:14943924-14943946:-_5-5	1600012H06Rik	TCCTATCCCGACCGGTCGC	131	138	11.3824	10.8068	0.949431
1600012H06Rik_CCDS37444.1_ex0_17:14943847-14943869:-_5-4	1600012H06Rik	AGTCGTCGAAGCTCGGGTG	36	29	3.85318	3.06085	0.79437
1600014C23Rik_CCDS57097.1_ex1_17:45733649-45733671:+_5-3	1600014C23Rik	CCAGTGGGTAGACTGGGGA	138	168	11.9372	12.9387	1.0839
1600014C23Rik_CCDS57097.1_ex1_17:45733635-45733657:+_5-2	1600014C23Rik	CCTTTCCGGGACTCCCAGT	147	176	12.6505	13.5072	1.06773
1600014C23Rik_CCDS57097.1_ex1_17:45733670-45733692:+_5-4	1600014C23Rik	GGGGCACTGGCCGAAAGAC	70	77	6.54785	6.47191	0.988403
1600014C23Rik_CCDS57097.1_ex1_17:45733705-45733727:-_5-5	1600014C23Rik	GTTCGACCCATCTACAGAG	90	96	8.13295	7.82213	0.961783
1600014C23Rik_CCDS57097.1_ex1_17:45733594-45733616:+_5-1	1600014C23Rik	AGGCAGGGTTCCTTGCTGG	248	228	20.6552	17.2026	0.832842
1600014K23Rik_CCDS53125.1_ex0_X:85269719-85269741:-_5-1	1600014K23Rik	TTATTGCAGAACGAGGCCA	101	165	9.00475	12.7255	1.4132
1600014K23Rik_CCDS53125.1_ex0_X:85269777-85269799:-_5-2	1600014K23Rik	CCACTTCTGAGACTGACGC	217	307	18.1983	22.8166	1.25377
1600014K23Rik_CCDS53125.1_ex0_X:85269824-85269846:-_5-3	1600014K23Rik	CCCTGGCGCTCGGTCAGCA	513	572	41.6578	41.6485	0.999777
1600014K23Rik_CCDS53125.1_ex0_X:85269855-85269877:-_5-4	1600014K23Rik	TTGATTGGCAATTCTCCCA	123	135	10.7484	10.5936	0.985603
1600014K23Rik_CCDS53125.1_ex0_X:85269909-85269931:+_5-5	1600014K23Rik	ATGGAGTGCGCGTTCCATC	186	196	15.7414	14.9285	0.948358
1600015I10Rik_CCDS39484.2_ex0_6:48930492-48930514:+_5-3	1600015I10Rik	GCCTGGGCACGATCCATCC	155	197	13.2845	14.9996	1.1291
1600015I10Rik_CCDS39484.2_ex0_6:48930458-48930480:-_5-2	1600015I10Rik	CTCGCATGTAGATTGGTAA	142	179	12.2542	13.7204	1.11965
1600015I10Rik_CCDS39484.2_ex0_6:48930189-48930211:-_5-1	1600015I10Rik	CTCAGGTCTGCGAATACCC	186	233	15.7414	17.5579	1.11539
1600015I10Rik_CCDS39484.2_ex0_6:48931003-48931025:+_5-5	1600015I10Rik	GTTTCTAGCTATAACGTAG	31	35	3.4569	3.48723	1.00877
1600015I10Rik_CCDS39484.2_ex0_6:48930550-48930572:+_5-4	1600015I10Rik	ATCTACCGTACGCTGACAG	167	166	14.2356	12.7966	0.898916
1600016N20Rik_CCDS40181.1_ex12_7:141213912-141213934:+_5-4	1600016N20Rik	AGCTTAGCGCTCTGAGAAT	77	99	7.10263	8.03532	1.13132
1600016N20Rik_CCDS40181.1_ex6_7:141212021-141212043:+_5-2	1600016N20Rik	GGTATACGTTTCGGAGGTC	144	146	12.4127	11.3753	0.916425
1600016N20Rik_CCDS40181.1_ex12_7:141213934-141213956:+_5-5	1600016N20Rik	AAGGAGCCACTCTGTCGAC	193	187	16.2962	14.2889	0.876826
1600016N20Rik_CCDS40181.1_ex7_7:141212401-141212423:+_5-3	1600016N20Rik	TCCGAATAGAAATTCAAGT	15	11	2.18882	1.7817	0.814
1600016N20Rik_CCDS40181.1_ex6_7:141211850-141211872:-_5-1	1600016N20Rik	ACGACTGGCCACCCATCCC	131	112	11.3824	8.95915	0.787105
1600029D21Rik_CCDS40619.1_ex1_9:50499129-50499151:+_5-3	1600029D21Rik	ATCCTGAAAGCAGTGAAGG	30	42	3.37765	3.98468	1.17972
1600029D21Rik_CCDS40619.1_ex1_9:50499219-50499241:+_5-4	1600029D21Rik	TTGACATCCCAAAGCCAGT	150	180	12.8882	13.7915	1.07008
1600029D21Rik_CCDS40619.1_ex1_9:50499102-50499124:-_5-2	1600029D21Rik	ACTGACTGAATCGTTCACG	100	112	8.92549	8.95915	1.00377
1600029D21Rik_CCDS40619.1_ex0_9:50494643-50494665:+_5-1	1600029D21Rik	AGTGATAATGGGTCCTGCG	245	262	20.4175	19.6187	0.960879
1600029D21Rik_CCDS40619.1_ex2_9:50501076-50501098:-_5-5	1600029D21Rik	TGTGCGATTGACGACGATG	337	346	27.7089	25.5881	0.92346
1700001C02Rik_CCDS19158.1_ex1_5:30480394-30480416:-_5-1	1700001C02Rik	GGAAGCCACACCGGGAACA	106	123	9.40102	9.74085	1.03615
1700001C02Rik_CCDS19158.1_ex1_5:30480488-30480510:+_5-3	1700001C02Rik	GCTATGCGCTCCTCAGTGG	4	5	1.31702	1.35532	1.02908
1700001C02Rik_CCDS19158.1_ex1_5:30480552-30480574:+_5-4	1700001C02Rik	GACTGATAACTCACAGAAC	61	65	5.83455	5.61915	0.963081
1700001C02Rik_CCDS19158.1_ex1_5:30480414-30480436:-_5-2	1700001C02Rik	CCATAAGAAGAGCCAAAGG	154	158	13.2053	12.2281	0.926001
1700001C02Rik_CCDS19158.1_ex1_5:30480594-30480616:-_5-5	1700001C02Rik	TGGTTGGATCGGCTGTAGG	137	135	11.8579	10.5936	0.893378
1700001C19Rik_CCDS28849.1_ex1_17:47433338-47433360:+_5-2	1700001C19Rik	GAAAGCATTCTCTGCACAG	131	193	11.3824	14.7153	1.29281
1700001C19Rik_CCDS28849.1_ex0_17:47413806-47413828:+_5-1	1700001C19Rik	TCTGGGACAATGCCGTCAG	201	272	16.9302	20.3294	1.20077
1700001C19Rik_CCDS28849.1_ex2_17:47436606-47436628:-_5-3	1700001C19Rik	AAATGCGAGCTACCTGGAC	136	179	11.7787	13.7204	1.16485
1700001C19Rik_CCDS28849.1_ex2_17:47436654-47436676:+_5-5	1700001C19Rik	CACCTGTCGCCGGGTGCGC	402	479	32.8605	35.0396	1.06631
1700001C19Rik_CCDS28849.1_ex2_17:47436620-47436642:+_5-4	1700001C19Rik	CGCATTTCCAGGCGAGCGG	198	234	16.6925	17.6289	1.0561
1700001J03Rik_CCDS51699.1_ex3_5:146184877-146184899:-_5-4	1700001J03Rik	TATAACAGCCCAGAATACG	11	17	1.8718	2.20808	1.17966
1700001J03Rik_CCDS51699.1_ex3_5:146184745-146184767:+_5-1	1700001J03Rik	CACTCACGTTGTCATCAGC	72	91	6.70636	7.46681	1.11339
1700001J03Rik_CCDS51699.1_ex3_5:146184785-146184807:+_5-2	1700001J03Rik	CTAGCGTACGATGGGTACA	78	93	7.18189	7.60893	1.05946
1700001J03Rik_CCDS51699.1_ex3_5:146184834-146184856:+_5-3	1700001J03Rik	CATTATGCTGAACAGCAGC	72	75	6.70636	6.32979	0.943849
1700001J03Rik_CCDS51699.1_ex3_5:146184896-146184918:+_5-5	1700001J03Rik	TAGTTGAATCGGGGGCGCC	139	119	12.0164	9.45659	0.786972
1700001K19Rik_CCDS49175.1_ex1_12:110668895-110668917:+_5-5	1700001K19Rik	GCGATAGTTGGAATGACCT	69	84	6.46859	6.96936	1.07742
1700001K19Rik_CCDS49175.1_ex1_12:110668778-110668800:-_5-3	1700001K19Rik	GTGGAAGACTCGCTCCCAA	0	0	1	1	1
1700001K19Rik_CCDS49175.1_ex1_12:110668720-110668742:+_5-2	1700001K19Rik	CATGGACTTCGAGGGCTGC	206	219	17.3265	16.563	0.955932
1700001K19Rik_CCDS49175.1_ex1_12:110668844-110668866:+_5-4	1700001K19Rik	GTTGCGGTTCCTATCACCC	212	218	17.802	16.4919	0.926405
1700001K19Rik_CCDS49175.1_ex1_12:110668680-110668702:-_5-1	1700001K19Rik	GGGTGAACTAAAGACCAAC	26	22	3.06063	2.5634	0.837542
1700001L19Rik_CCDS49306.1_ex0_13:68597615-68597637:-_5-1	1700001L19Rik	GGTCGGGGTTTGCCACGCA	209	256	17.5643	19.1923	1.09269
1700001L19Rik_CCDS49306.1_ex0_13:68597660-68597682:+_5-2	1700001L19Rik	TTTCAGCTACATCCCACCA	166	193	14.1563	14.7153	1.03949
1700001L19Rik_CCDS49306.1_ex0_13:68597701-68597723:+_5-3	1700001L19Rik	GCAGCTACTTCAGTCGCGA	231	250	19.3079	18.766	0.971932
1700001L19Rik_CCDS49306.1_ex1_13:68611253-68611275:-_5-5	1700001L19Rik	CTCATTAATATGGAGCCCC	99	105	8.84624	8.4617	0.956531
1700001L19Rik_CCDS49306.1_ex1_13:68611175-68611197:-_5-4	1700001L19Rik	CTTAAAAACACAGTCATAG	53	50	5.20051	4.55319	0.875527
1700001O22Rik_CCDS15885.1_ex6_2:30801337-30801359:-_5-4	1700001O22Rik	CGAACGCTCGGCGAGACCG	202	309	17.0095	22.9587	1.34976
1700001O22Rik_CCDS15885.1_ex6_2:30801227-30801249:-_5-2	1700001O22Rik	CGCGACAACCCTGACTCCC	128	159	11.1446	12.2991	1.10359
1700001O22Rik_CCDS15885.1_ex6_2:30801130-30801152:+_5-1	1700001O22Rik	CGGCCTCACGGTCCGCCTC	140	159	12.0957	12.2991	1.01682
1700001O22Rik_CCDS15885.1_ex6_2:30801408-30801430:-_5-5	1700001O22Rik	GCGAGATGTAGACGGCGCG	111	121	9.7973	9.59872	0.979731
1700001O22Rik_CCDS15885.1_ex6_2:30801312-30801334:+_5-3	1700001O22Rik	GGCAGTAGCAGTGCGCGCG	233	252	19.4664	18.9081	0.971319
1700001P01Rik_CCDS36297.1_ex2_11:97775690-97775712:+_5-3	1700001P01Rik	CCGGAAGTACCGACGACTG	89	126	8.05369	9.95404	1.23596
1700001P01Rik_CCDS36297.1_ex2_11:97775652-97775674:+_5-1	1700001P01Rik	TGATCAGTTTTCCGCAAAA	32	46	3.53616	4.26894	1.20722
1700001P01Rik_CCDS36297.1_ex2_11:97775672-97775694:+_5-2	1700001P01Rik	GGGCGGAACCACGCGGCTC	88	120	7.97444	9.52766	1.19478
1700001P01Rik_CCDS36297.1_ex2_11:97775717-97775739:-_5-4	1700001P01Rik	CCGCCTTATAATCCTCAAC	120	159	10.5106	12.2991	1.17017
1700001P01Rik_CCDS36297.1_ex2_11:97775736-97775758:+_5-5	1700001P01Rik	GGAATTGCAGACCACAGCT	150	143	12.8882	11.1621	0.86607
1700003E16Rik_CCDS51818.1_ex2_6:83161342-83161364:-_5-2	1700003E16Rik	AATCCGTAGTGCATGCCAG	185	246	15.6622	18.4817	1.18002
1700003E16Rik_CCDS51818.1_ex3_6:83161916-83161938:-_5-5	1700003E16Rik	GTCCCCTGCCGCGTCTGGC	617	704	49.9003	51.0289	1.02262
1700003E16Rik_CCDS51818.1_ex1_6:83160981-83161003:+_5-1	1700003E16Rik	CGCAGGTGGACATCGTGCC	241	274	20.1004	20.4715	1.01846
1700003E16Rik_CCDS51818.1_ex2_6:83161399-83161421:-_5-3	1700003E16Rik	CCTCTACACAAACGGGCGC	105	118	9.32177	9.38553	1.00684
1700003E16Rik_CCDS51818.1_ex3_6:83161770-83161792:+_5-4	1700003E16Rik	CTTTACGATCTACGGCGGA	363	346	29.7695	25.5881	0.859539
1700003F12Rik_CCDS16933.1_ex0_2:154549033-154549055:+_5-1	1700003F12Rik	GTTCTTCAGCCATCTCAAG	116	176	10.1936	13.5072	1.32507
1700003F12Rik_CCDS16933.1_ex1_2:154549359-154549381:-_5-2	1700003F12Rik	GCGGGGGTTCTCACCCACA	32	49	3.53616	4.48213	1.26751
1700003F12Rik_CCDS16933.1_ex2_2:154549603-154549625:-_5-4	1700003F12Rik	GCCGCACCGGCCTCACAAA	117	142	10.2728	11.0911	1.07965
1700003F12Rik_CCDS16933.1_ex2_2:154549615-154549637:-_5-5	1700003F12Rik	GGTCCTCAGTTGGCCGCAC	257	309	21.3685	22.9587	1.07442
1700003F12Rik_CCDS16933.1_ex2_2:154549545-154549567:+_5-3	1700003F12Rik	ATCGTGCTGCTTTTCCCGC	262	299	21.7648	22.2481	1.0222
1700003M02Rik_CCDS18031.2_ex4_4:34719757-34719779:+_5-2	1700003M02Rik	TCGCTTCGTGGAGAATGGC	93	133	8.37071	10.4515	1.24858
1700003M02Rik_CCDS18031.2_ex6_4:34722756-34722778:-_5-4	1700003M02Rik	TCACCGGGTCTTAGAATCC	104	118	9.24251	9.38553	1.01547
1700003M02Rik_CCDS18031.2_ex4_4:34719686-34719708:+_5-1	1700003M02Rik	GGCCGTGTAGCGAAACGCC	109	115	9.63879	9.17234	0.951607
1700003M02Rik_CCDS18031.2_ex5_4:34721462-34721484:+_5-3	1700003M02Rik	CGAATTCCGGTAACAATCA	45	39	4.56647	3.77149	0.825909
1700003M02Rik_CCDS18031.2_ex7_4:34724814-34724836:-_5-5	1700003M02Rik	ATATGAACTATACAAGTCG	38	30	4.01169	3.13191	0.780697
1700006A11Rik_CCDS51064.1_ex9_3:124419875-124419897:-_5-5	1700006A11Rik	ATAACTCAAGTATTCCACA	14	18	2.10957	2.27915	1.08039
1700006A11Rik_CCDS51064.1_ex6_3:124414334-124414356:+_5-1	1700006A11Rik	ATCCCGAGTTGCAGGAACG	107	125	9.48028	9.88298	1.04248
1700006A11Rik_CCDS51064.1_ex9_3:124419820-124419842:-_5-4	1700006A11Rik	CCCTGCCAGTTACTAAGAG	134	149	11.6202	11.5885	0.997276
1700006A11Rik_CCDS51064.1_ex6_3:124414354-124414376:+_5-2	1700006A11Rik	GGCAGACATAGGATACATG	58	60	5.59679	5.26383	0.940509
1700006A11Rik_CCDS51064.1_ex8_3:124419290-124419312:-_5-3	1700006A11Rik	ATGCCACGCCCTAAAAGAA	77	67	7.10263	5.76128	0.811147
1700006E09Rik_CCDS48938.1_ex2_11:101988528-101988550:-_5-4	1700006E09Rik	TCATTCCAGCAGTCCACCT	145	164	12.492	12.6545	1.01301
1700006E09Rik_CCDS48938.1_ex2_11:101988442-101988464:-_5-3	1700006E09Rik	GATTCTCTTTTGTTCACCC	179	175	15.1866	13.4362	0.884736
1700006E09Rik_CCDS48938.1_ex0_11:101987216-101987238:+_5-1	1700006E09Rik	ACAAAAATAGAGTACAAAT	3	1	1.23776	1.07106	0.865321
1700006E09Rik_CCDS48938.1_ex1_11:101987952-101987974:-_5-2	1700006E09Rik	GAGGTTTGGTATCGACGGC	229	213	19.1494	16.1366	0.842669
1700006E09Rik_CCDS48938.1_ex2_11:101988543-101988565:+_5-5	1700006E09Rik	GAATGAGTATCTTTCAAAA	4	1	1.31702	1.07106	0.813248
1700007B14Rik_CCDS52603.1_ex2_8:75577890-75577912:-_5-2	1700007B14Rik	TCAATTAAAGCTGTGCACT	111	161	9.7973	12.4413	1.26987
1700007B14Rik_CCDS52603.1_ex5_8:75669432-75669454:-_5-5	1700007B14Rik	GCAGATCCATGAGGCAAAT	132	140	11.4617	10.9489	0.955267
1700007B14Rik_CCDS52603.1_ex2_8:75577830-75577852:+_5-1	1700007B14Rik	TAATGTAGTTCAAGAACAT	22	22	2.74361	2.5634	0.934318
1700007B14Rik_CCDS52603.1_ex4_8:75629748-75629770:-_5-4	1700007B14Rik	AAGAGGCCAGATTATGCAA	60	57	5.7553	5.05064	0.877563
1700007B14Rik_CCDS52603.1_ex2_8:75577940-75577962:-_5-3	1700007B14Rik	CTTTTATATTCGACACATG	102	94	9.084	7.68	0.845442
1700007G11Rik_CCDS19456.1_ex0_5:98329440-98329462:+_5-1	1700007G11Rik	ACGGTCGACCTGTACTACC	77	100	7.10263	8.10638	1.14132
1700007G11Rik_CCDS19456.1_ex2_5:98498328-98498350:+_5-5	1700007G11Rik	CTGAAAGCCCTGGCGATGA	194	225	16.3755	16.9894	1.03749
1700007G11Rik_CCDS19456.1_ex1_5:98346253-98346275:+_5-3	1700007G11Rik	TGGTGGAGCTAGGCTACCG	86	99	7.81593	8.03532	1.02807
1700007G11Rik_CCDS19456.1_ex0_5:98329458-98329480:-_5-2	1700007G11Rik	CGGACCCGCGCTTACCTCC	153	157	13.126	12.157	0.926178
1700007G11Rik_CCDS19456.1_ex2_5:98498285-98498307:+_5-4	1700007G11Rik	TAGGACACTGACAAGCGCG	175	161	14.8696	12.4413	0.836691
1700007K09Rik_CCDS21912.1_ex0_7:131326311-131326333:-_5-2	1700007K09Rik	TTCTTAAGAATCGCAAAGG	117	144	10.2728	11.2332	1.09349
1700007K09Rik_CCDS21912.1_ex1_7:131327208-131327230:-_5-5	1700007K09Rik	CTTTACTCCAAAATATCCA	36	41	3.85318	3.91362	1.01569
1700007K09Rik_CCDS21912.1_ex1_7:131327191-131327213:-_5-4	1700007K09Rik	CAAGGCTCTGAAGTCCCCT	191	206	16.1377	15.6391	0.969107
1700007K09Rik_CCDS21912.1_ex0_7:131326265-131326287:+_5-1	1700007K09Rik	TCTCATGGGGGTCCTTGCA	318	323	26.2031	23.9536	0.914153
1700007K09Rik_CCDS21912.1_ex1_7:131327176-131327198:+_5-3	1700007K09Rik	ATTGTTCATTCTTACCCAG	89	79	8.05369	6.61404	0.821244
1700007K13Rik_CCDS15837.1_ex2_2:28466084-28466106:+_5-5	1700007K13Rik	CTAATGCGGTAGTAGTCGC	132	161	11.4617	12.4413	1.08547
1700007K13Rik_CCDS15837.1_ex2_2:28466051-28466073:-_5-3	1700007K13Rik	AGTCAGGTTCAACAACCCG	170	204	14.4733	15.497	1.07073
1700007K13Rik_CCDS15837.1_ex2_2:28466066-28466088:-_5-4	1700007K13Rik	TAGCGAGAAGCTCCCAGTC	91	93	8.2122	7.60893	0.92654
1700007K13Rik_CCDS15837.1_ex2_2:28466028-28466050:-_5-2	1700007K13Rik	GGTTTCATGGCTACGGGTA	156	152	13.3638	11.8017	0.883111
1700007K13Rik_CCDS15837.1_ex1_2:28465137-28465159:+_5-1	1700007K13Rik	GGCATCTCATGCACCGTGG	176	163	14.9489	12.5834	0.841763
1700008A04Rik_CCDS48767.1_ex1_11:32821887-32821909:-_5-3	1700008A04Rik	GAAGTGTCAGGACAGACCA	133	194	11.5409	14.7864	1.28121
1700008A04Rik_CCDS48767.1_ex3_11:32824431-32824453:-_5-5	1700008A04Rik	AAGTCACCACTGTGATGAC	38	54	4.01169	4.83745	1.20584
1700008A04Rik_CCDS48767.1_ex1_11:32821870-32821892:+_5-2	1700008A04Rik	TGAAAGTGGTTGCAGTCCT	108	142	9.55953	11.0911	1.16021
1700008A04Rik_CCDS48767.1_ex2_11:32822095-32822117:+_5-4	1700008A04Rik	ACCTGATATCCCCATACCC	51	55	5.042	4.90851	0.973524
1700008A04Rik_CCDS48767.1_ex0_11:32820638-32820660:-_5-1	1700008A04Rik	AGAGCCATTAAGGACCCTC	79	70	7.26114	5.97447	0.8228
1700008F21Rik_CCDS52713.1_ex8_8:129145571-129145593:+_7-4	1700008F21Rik	GCTAGAAGGTGAAATACAA	6	10	1.47553	1.71064	1.15934
1700008F21Rik_CCDS52713.1_ex11_8:129178236-129178258:-_7-7	1700008F21Rik	CATCTCTGACTTTTGAGGT	180	224	15.2659	16.9183	1.10824
1700008F21Rik_CCDS52713.1_ex0_8:129072559-129072581:-_7-1	1700008F21Rik	ATTTTATCAGGTGTCGACT	147	169	12.6505	13.0098	1.0284
1700008F21Rik_CCDS52713.1_ex0_8:129072645-129072667:-_7-2	1700008F21Rik	AATCTTTCATCATAGTCGA	45	48	4.56647	4.41106	0.965967
1700008F21Rik_CCDS52713.1_ex8_8:129145591-129145613:+_7-5	1700008F21Rik	GGCTGAGAGATCCCGAGGT	101	96	9.00475	7.82213	0.868667
1700008F21Rik_CCDS52713.1_ex8_8:129145558-129145580:+_7-3	1700008F21Rik	TGAAGAAAAACCTGCTAGA	22	19	2.74361	2.35021	0.856614
1700008F21Rik_CCDS52713.1_ex9_8:129163852-129163874:+_7-6	1700008F21Rik	TAGAGCGAACTAAGAAACC	19	13	2.50584	1.92383	0.767737
1700008I05Rik_CCDS41129.1_ex5_X:135664435-135664457:+_5-3	1700008I05Rik	TCTAATTGGTGCGCACATG	256	316	21.2893	23.4562	1.10178
1700008I05Rik_CCDS41129.1_ex5_X:135664560-135664582:+_5-4	1700008I05Rik	TTCTTAGAAGATTCTGACG	43	54	4.40796	4.83745	1.09743
1700008I05Rik_CCDS41129.1_ex6_X:135665495-135665517:+_5-5	1700008I05Rik	GTACATTGTCTCCACGAAT	176	185	14.9489	14.1468	0.946346
1700008I05Rik_CCDS41129.1_ex3_X:135659193-135659215:-_5-1	1700008I05Rik	ACTTGATTGCACCACAAAA	38	38	4.01169	3.70043	0.922411
1700008I05Rik_CCDS41129.1_ex4_X:135660549-135660571:+_5-2	1700008I05Rik	TTTCATCAGGCCTAAAACT	18	11	2.42659	1.7817	0.734241
1700008O03Rik_CCDS52230.1_ex2_7:44362648-44362670:+_5-3	1700008O03Rik	CACCGAAGTCTCCATGCAA	115	139	10.1143	10.8779	1.07549
1700008O03Rik_CCDS52230.1_ex1_7:44361062-44361084:-_5-1	1700008O03Rik	ATGTCATCTGCGGTACTGC	244	266	20.3382	19.903	0.9786
1700008O03Rik_CCDS52230.1_ex2_7:44362741-44362763:+_5-4	1700008O03Rik	TTCCGAGATGACCTGCCGC	357	349	29.294	25.8013	0.880769
1700008O03Rik_CCDS52230.1_ex3_7:44362930-44362952:+_5-5	1700008O03Rik	GGGAGTACTCACGAGGACT	129	124	11.2239	9.81191	0.874199
1700008O03Rik_CCDS52230.1_ex1_7:44361078-44361100:+_5-2	1700008O03Rik	GACATTCATATTCTCGTAG	18	14	2.42659	1.99489	0.822098
1700008P02Rik_CCDS50858.1_ex2_3:6620109-6620131:+_5-3	1700008P02Rik	AATGGGCGGGAGGTTCGAA	80	123	7.3404	9.74085	1.32702
1700008P02Rik_CCDS50858.1_ex2_3:6620049-6620071:+_5-2	1700008P02Rik	CTACGGAACTGGTTGATGG	180	219	15.2659	16.563	1.08497
1700008P02Rik_CCDS50858.1_ex2_3:6620261-6620283:+_5-5	1700008P02Rik	TGGTGACAAGCCTGAACGT	193	221	16.2962	16.7051	1.02509
1700008P02Rik_CCDS50858.1_ex2_3:6620020-6620042:+_5-1	1700008P02Rik	GTGGCTAGTTTTCTGATCA	141	122	12.1749	9.66979	0.794236
1700008P02Rik_CCDS50858.1_ex2_3:6620144-6620166:+_5-4	1700008P02Rik	AAGGAAAGTTTAGTAAGGC	58	47	5.59679	4.34	0.775445
1700009N14Rik_CCDS38709.1_ex0_4:39450882-39450904:-_5-1	1700009N14Rik	TTCAAATTCACCAGTCAAG	86	96	7.81593	7.82213	1.00079
1700009N14Rik_CCDS38709.1_ex0_4:39450965-39450987:+_5-2	1700009N14Rik	GCCCATCAAGTTTAACGTC	104	116	9.24251	9.2434	1.0001
1700009N14Rik_CCDS38709.1_ex0_4:39451027-39451049:+_5-3	1700009N14Rik	GCTATTACATCCAAGCCCA	127	129	11.0654	10.1672	0.918833
1700009N14Rik_CCDS38709.1_ex0_4:39451100-39451122:-_5-4	1700009N14Rik	ACCAGATCCCTATGCCAGT	241	242	20.1004	18.1974	0.905326
1700009N14Rik_CCDS38709.1_ex0_4:39451224-39451246:-_5-5	1700009N14Rik	TGAAATGTCGTAATACTGA	38	35	4.01169	3.48723	0.869268
1700009P17Rik_CCDS35771.1_ex3_1:171126040-171126062:-_5-3	1700009P17Rik	TGCCCATGAAGGAACCCCA	47	60	4.72498	5.26383	1.11404
1700009P17Rik_CCDS35771.1_ex3_1:171126101-171126123:-_5-4	1700009P17Rik	GTAGTTGTACGGGCGGTCA	269	332	22.3196	24.5932	1.10187
1700009P17Rik_CCDS35771.1_ex3_1:171126125-171126147:+_5-5	1700009P17Rik	TGCCGACAACCTCACCAAA	79	98	7.26114	7.96425	1.09683
1700009P17Rik_CCDS35771.1_ex2_1:171125298-171125320:+_5-1	1700009P17Rik	GATCATCGCCAACGATCGA	208	235	17.485	17.7	1.01229
1700009P17Rik_CCDS35771.1_ex2_1:171125330-171125352:-_5-2	1700009P17Rik	CCTTGGAACGGGGCACTGA	170	183	14.4733	14.0047	0.967619
1700010B08Rik_CCDS50816.1_ex2_2:173721794-173721816:+_5-2	1700010B08Rik	CAGGAGAAAGAGGAAACCA	0	3	1	1.21319	1.21319
1700010B08Rik_CCDS50816.1_ex2_2:173721863-173721885:+_5-5	1700010B08Rik	TGTCTCCACAGGCTTCTCC	132	162	11.4617	12.5123	1.09167
1700010B08Rik_CCDS50816.1_ex2_2:173721836-173721858:-_5-4	1700010B08Rik	GAGTTTCGGATTGAGAGTC	363	375	29.7695	27.6489	0.928766
1700010B08Rik_CCDS50816.1_ex2_2:173721776-173721798:+_5-1	1700010B08Rik	CACAATATAGAAATACCGC	64	65	6.07232	5.61915	0.925371
1700010B08Rik_CCDS50816.1_ex2_2:173721811-173721833:-_5-3	1700010B08Rik	GAGCAGCGTTCTCTTTCCA	201	199	16.9302	15.1417	0.894358
1700010D01Rik_CCDS53138.1_ex1_X:95733121-95733143:+_5-5	1700010D01Rik	AGGTTGATGGCACAGCATC	154	177	13.2053	13.5783	1.02825
1700010D01Rik_CCDS53138.1_ex1_X:95733068-95733090:+_5-3	1700010D01Rik	TGGCTCAACATCAGGTGTG	373	400	30.5621	29.4255	0.962811
1700010D01Rik_CCDS53138.1_ex1_X:95732996-95733018:+_5-1	1700010D01Rik	CTTCTTGCTACATTTGGAC	431	435	35.1589	31.9128	0.907673
1700010D01Rik_CCDS53138.1_ex1_X:95733049-95733071:+_5-2	1700010D01Rik	GCTCAGCAGTCGAGGTTGA	302	304	24.935	22.6034	0.906493
1700010D01Rik_CCDS53138.1_ex1_X:95733102-95733124:+_5-4	1700010D01Rik	GTCTTGGGTTCGGAAGTCC	98	95	8.76698	7.75106	0.88412
1700010I14Rik_CCDS28385.2_ex1_17:8992698-8992720:+_5-5	1700010I14Rik	TATGACTTCACGGGGAGCA	156	226	13.3638	17.0604	1.27662
1700010I14Rik_CCDS28385.2_ex1_17:8992608-8992630:-_5-4	1700010I14Rik	CGTTATACCAGCTAGGTAG	218	271	18.2776	20.2583	1.10837
1700010I14Rik_CCDS28385.2_ex1_17:8992211-8992233:+_5-1	1700010I14Rik	GCACTGGCGCAATTCCAAC	143	158	12.3335	12.2281	0.991456
1700010I14Rik_CCDS28385.2_ex1_17:8992577-8992599:-_5-3	1700010I14Rik	CGGTACACATCCCTGCCTG	401	420	32.7812	30.8468	0.94099
1700010I14Rik_CCDS28385.2_ex1_17:8992390-8992412:-_5-2	1700010I14Rik	CACGGGAGGCCTGTACGCG	324	334	26.6786	24.7353	0.927159
1700011A15Rik_CCDS37217.1_ex2_15:101452424-101452446:+_5-3	1700011A15Rik	CGGCCTCAGGCAGCGCTAA	121	176	10.5898	13.5072	1.27549
1700011A15Rik_CCDS37217.1_ex2_15:101452520-101452542:+_5-5	1700011A15Rik	AGCTCATGATCGTCAAACT	76	86	7.02338	7.11149	1.01255
1700011A15Rik_CCDS37217.1_ex2_15:101452412-101452434:+_5-2	1700011A15Rik	CCATGCCGGATGCGGCCTC	333	367	27.3919	27.0804	0.988629
1700011A15Rik_CCDS37217.1_ex2_15:101452498-101452520:+_5-4	1700011A15Rik	CGGCAGCTACGTGAGTACC	279	263	23.1121	19.6898	0.851924
1700011A15Rik_CCDS37217.1_ex2_15:101452379-101452401:-_5-1	1700011A15Rik	GGCTTTTCTGTAGTTCACA	118	88	10.3521	7.25362	0.700691
1700011E24Rik_CCDS50206.1_ex4_17:87422590-87422612:+_5-3	1700011E24Rik	GCAGCTCCAAGAAGTCAGG	164	217	13.9978	16.4208	1.1731
1700011E24Rik_CCDS50206.1_ex4_17:87422755-87422777:-_5-5	1700011E24Rik	CACAGGATACTCCGATACC	107	142	9.48028	11.0911	1.16991
1700011E24Rik_CCDS50206.1_ex3_17:87411562-87411584:-_5-2	1700011E24Rik	CTTTGCCCGGGACAGTACG	190	235	16.0584	17.7	1.10222
1700011E24Rik_CCDS50206.1_ex4_17:87422639-87422661:-_5-4	1700011E24Rik	CTTGTGCTGAGAAACGATC	98	118	8.76698	9.38553	1.07055
1700011E24Rik_CCDS50206.1_ex3_17:87411547-87411569:-_5-1	1700011E24Rik	TACGAGGTACTTCCAGCAC	132	157	11.4617	12.157	1.06067
1700011H14Rik_CCDS26996.1_ex5_14:49245088-49245110:-_5-4	1700011H14Rik	ACCAGAATCGAACTCGAGA	66	92	6.23083	7.53787	1.20977
1700011H14Rik_CCDS26996.1_ex5_14:49245110-49245132:-_5-5	1700011H14Rik	AGCTCATTCACGAGACTGC	132	169	11.4617	13.0098	1.13507
1700011H14Rik_CCDS26996.1_ex3_14:49235927-49235949:+_5-1	1700011H14Rik	AGAGGTAATTGCTTGTGGC	203	257	17.0888	19.2634	1.12726
1700011H14Rik_CCDS26996.1_ex5_14:49245025-49245047:+_5-3	1700011H14Rik	TTGGTTTTGCCATACCTGC	168	198	14.3148	15.0706	1.0528
1700011H14Rik_CCDS26996.1_ex4_14:49243803-49243825:-_5-2	1700011H14Rik	CCAATCTTTCCAGTATCCA	91	77	8.2122	6.47191	0.788085
1700011I03Rik_CCDS50295.1_ex3_18:57592037-57592059:+_5-3	1700011I03Rik	ATGTGAACCGAAAGAACGT	42	71	4.32871	6.04553	1.39661
1700011I03Rik_CCDS50295.1_ex1_18:57538029-57538051:-_5-1	1700011I03Rik	TAACTTCCAAGCATCGACC	53	77	5.20051	6.47191	1.24448
1700011I03Rik_CCDS50295.1_ex4_18:57594075-57594097:-_5-4	1700011I03Rik	TTGCAACTTCTCAATGCAC	159	194	13.6015	14.7864	1.08711
1700011I03Rik_CCDS50295.1_ex4_18:57594110-57594132:-_5-5	1700011I03Rik	ATGTTAAGTTTCTCCTGGG	113	126	9.95581	9.95404	0.999822
1700011I03Rik_CCDS50295.1_ex2_18:57563985-57564007:+_5-2	1700011I03Rik	CACTTGGAGATTTGCCTGA	288	306	23.8254	22.7455	0.954675
1700011L22Rik_CCDS52605.1_ex3_8:79220273-79220295:-_5-2	1700011L22Rik	GATATAGCAAGCCCCTCCA	120	155	10.5106	12.0149	1.14312
1700011L22Rik_CCDS52605.1_ex5_8:79248351-79248373:-_5-4	1700011L22Rik	ACGCAAGGCCCAACAACTG	66	83	6.23083	6.8983	1.10712
1700011L22Rik_CCDS52605.1_ex4_8:79229343-79229365:-_5-3	1700011L22Rik	ACACTCTACCCGGCCACGC	344	374	28.2637	27.5779	0.975734
1700011L22Rik_CCDS52605.1_ex5_8:79248365-79248387:-_5-5	1700011L22Rik	TTCGAACTGATCAGACGCA	97	105	8.68773	8.4617	0.973983
1700011L22Rik_CCDS52605.1_ex2_8:79214884-79214906:+_5-1	1700011L22Rik	TAACTTACAGGGGGACATA	66	70	6.23083	5.97447	0.958856
1700012A03Rik_CCDS19984.1_ex1_6:32058491-32058513:+_5-3	1700012A03Rik	TGGAGTCACTCTAGAGGAG	124	150	10.8276	11.6596	1.07684
1700012A03Rik_CCDS19984.1_ex1_6:32058472-32058494:+_5-2	1700012A03Rik	TCTCCTCTAGTTCAAGATC	43	51	4.40796	4.62425	1.04907
1700012A03Rik_CCDS19984.1_ex1_6:32058578-32058600:-_5-5	1700012A03Rik	CTGCAGCCACTTCTGCAGC	175	177	14.8696	13.5783	0.913157
1700012A03Rik_CCDS19984.1_ex1_6:32058549-32058571:-_5-4	1700012A03Rik	CTGCGCCCTCTTCTGCAGC	285	289	23.5877	21.5374	0.913081
1700012A03Rik_CCDS19984.1_ex0_6:32051723-32051745:-_5-1	1700012A03Rik	GAAACAGGAAGTACCTCAG	85	84	7.73667	6.96936	0.900822
1700012B07Rik_CCDS48972.1_ex2_11:109797277-109797299:-_5-3	1700012B07Rik	AAGATGAGTCCTCACAGAA	23	32	2.82286	3.27404	1.15983
1700012B07Rik_CCDS48972.1_ex3_11:109813670-109813692:-_5-5	1700012B07Rik	CACCACTCATCCCACGGTC	196	218	16.534	16.4919	0.997456
1700012B07Rik_CCDS48972.1_ex2_11:109797381-109797403:-_5-4	1700012B07Rik	ACAGCAAAGTCGTTGGACA	177	184	15.0281	14.0757	0.936627
1700012B07Rik_CCDS48972.1_ex1_11:109794227-109794249:+_5-1	1700012B07Rik	TGTCCATAAGGTGCCGGAA	204	211	17.168	15.9945	0.931644
1700012B07Rik_CCDS48972.1_ex1_11:109794270-109794292:-_5-2	1700012B07Rik	GGTCCTTTGCAGGCACGTA	262	256	21.7648	19.1923	0.881806
1700012B09Rik_CCDS40536.1_ex3_9:14770839-14770861:+_5-4	1700012B09Rik	TTGTTGGCGAGACTCTTGG	111	144	9.7973	11.2332	1.14656
1700012B09Rik_CCDS40536.1_ex2_9:14766856-14766878:-_5-2	1700012B09Rik	ATGTGAAAAGCCCACCTAC	102	119	9.084	9.45659	1.04102
1700012B09Rik_CCDS40536.1_ex3_9:14770862-14770884:-_5-5	1700012B09Rik	GCACCCGTGCTGAGCCTGG	269	306	22.3196	22.7455	1.01908
1700012B09Rik_CCDS40536.1_ex1_9:14761704-14761726:+_5-1	1700012B09Rik	AATGCTCCAGATTCCATCC	146	148	12.5712	11.5174	0.916175
1700012B09Rik_CCDS40536.1_ex2_9:14766920-14766942:-_5-3	1700012B09Rik	GAACCGCATAAGAGAATCA	42	33	4.32871	3.34511	0.772772
1700012L04Rik_CCDS40856.1_ex0_X:9284061-9284083:-_1-1	1700012L04Rik	GTTACGCGCTTCCTGCCAG	245	257	20.4175	19.2634	0.943477
1700012P22Rik_CCDS51365.1_ex1_4:144419789-144419811:+_5-2	1700012P22Rik	TGATCAGATAGCGATGCGA	153	218	13.126	16.4919	1.25643
1700012P22Rik_CCDS51365.1_ex2_4:144423845-144423867:+_5-5	1700012P22Rik	TCCTTCCTGTAAATGCACT	83	78	7.57816	6.54298	0.863399
1700012P22Rik_CCDS51365.1_ex1_4:144419764-144419786:-_5-1	1700012P22Rik	CTATGATGACCACTACAAC	128	112	11.1446	8.95915	0.803898
1700012P22Rik_CCDS51365.1_ex1_4:144419832-144419854:+_5-3	1700012P22Rik	GTGCTTGTACGGGAGACCC	121	100	10.5898	8.10638	0.765486
1700012P22Rik_CCDS51365.1_ex2_4:144423778-144423800:-_5-4	1700012P22Rik	TATTCGAAAAGTAAAATGG	32	21	3.53616	2.49234	0.704816
1700013D24Rik_CCDS51906.1_ex2_6:124356911-124356933:+_5-5	1700013D24Rik	AGGCGAGAACATGACAAAA	8	18	1.63404	2.27915	1.39479
1700013D24Rik_CCDS51906.1_ex2_6:124356892-124356914:+_5-4	1700013D24Rik	GGTCTATCTCGAGCAAAAA	43	67	4.40796	5.76128	1.30702
1700013D24Rik_CCDS51906.1_ex1_6:124356409-124356431:-_5-1	1700013D24Rik	TGAAGATGAACCATCTGGG	137	176	11.8579	13.5072	1.13909
1700013D24Rik_CCDS51906.1_ex2_6:124356872-124356894:-_5-3	1700013D24Rik	CAGCACACCAAGAAATGTA	47	60	4.72498	5.26383	1.11404
1700013D24Rik_CCDS51906.1_ex1_6:124356458-124356480:+_5-2	1700013D24Rik	AACATTGCGCAGAGAACAT	9	7	1.71329	1.49745	0.874016
1700013F07Rik_CCDS51046.1_ex2_3:108543536-108543558:-_5-5	1700013F07Rik	TACCCCTGGATATCCTCAA	103	129	9.16326	10.1672	1.10957
1700013F07Rik_CCDS51046.1_ex2_3:108543426-108543448:+_5-2	1700013F07Rik	ATTCCTCTCTAGATACCAA	64	76	6.07232	6.40085	1.0541
1700013F07Rik_CCDS51046.1_ex1_3:108542506-108542528:-_5-1	1700013F07Rik	GCTGTTGCGCAAGGTGAGC	143	166	12.3335	12.7966	1.03755
1700013F07Rik_CCDS51046.1_ex2_3:108543510-108543532:+_5-4	1700013F07Rik	ACTGAGATATTGTTACACC	51	59	5.042	5.19277	1.0299
1700013F07Rik_CCDS51046.1_ex2_3:108543462-108543484:-_5-3	1700013F07Rik	GTTATACAAGGTTGCTAAG	35	36	3.77392	3.5583	0.942864
1700013G24Rik_CCDS18818.1_ex0_4:137455057-137455079:-_5-5	1700013G24Rik	GGGGCGTTCCGTTTGGTCC	146	163	12.5712	12.5834	1.00097
1700013G24Rik_CCDS18818.1_ex0_4:137454659-137454681:+_5-2	1700013G24Rik	TGCGAAGCCGCCTTCCAAG	128	139	11.1446	10.8779	0.976064
1700013G24Rik_CCDS18818.1_ex0_4:137454699-137454721:-_5-3	1700013G24Rik	GAGTGGCCAGATTGGCCGC	233	235	19.4664	17.7	0.909259
1700013G24Rik_CCDS18818.1_ex0_4:137454795-137454817:-_5-4	1700013G24Rik	TGACTCGTCTCTACACACT	127	120	11.0654	9.52766	0.861033
1700013G24Rik_CCDS18818.1_ex0_4:137454635-137454657:+_5-1	1700013G24Rik	CCAATATGAACAACGGCAA	124	94	10.8276	7.68	0.709297
1700013H16Rik_CCDS53071.1_ex7_X:53751517-53751539:-_5-3	1700013H16Rik	GCATCCCAGGGTTTTGCAG	115	148	10.1143	11.5174	1.13873
1700013H16Rik_CCDS53071.1_ex7_X:53751752-53751774:-_5-5	1700013H16Rik	GCACCACAAGGGACCCTGG	63	81	5.99306	6.75617	1.12733
1700013H16Rik_CCDS53071.1_ex6_X:53751023-53751045:-_5-1	1700013H16Rik	TAGAACTGTTTACAGATCC	36	37	3.85318	3.62936	0.941914
1700013H16Rik_CCDS53071.1_ex6_X:53751057-53751079:-_5-2	1700013H16Rik	TCAACATCTGATTCATGTC	50	49	4.96275	4.48213	0.903154
1700013H16Rik_CCDS53071.1_ex7_X:53751579-53751601:-_5-4	1700013H16Rik	TTTGAAAGCACCCCAACAG	74	67	6.86487	5.76128	0.839241
1700015E13Rik_CCDS15471.1_ex1_1:170311700-170311722:-_5-4	1700015E13Rik	TTCAGCCACGTCCTCAAGA	165	198	14.0771	15.0706	1.07058
1700015E13Rik_CCDS15471.1_ex1_1:170311603-170311625:-_5-3	1700015E13Rik	CATACGAAGTAGCTGTAAG	38	42	4.01169	3.98468	0.993268
1700015E13Rik_CCDS15471.1_ex1_1:170311538-170311560:+_5-2	1700015E13Rik	TTGGGGGACACCCAGAATG	48	50	4.80424	4.55319	0.947745
1700015E13Rik_CCDS15471.1_ex0_1:170308973-170308995:-_5-1	1700015E13Rik	GAGCGTTTACCTGGCAAGC	123	125	10.7484	9.88298	0.919487
1700015E13Rik_CCDS15471.1_ex1_1:170311841-170311863:-_5-5	1700015E13Rik	GTAGCCATTCTGCTGGGCT	250	249	20.8137	18.6949	0.8982
1700015F17Rik_CCDS51410.1_ex5_5:5478887-5478909:+_5-5	1700015F17Rik	GATTTTCCGCTTCCAGTGA	239	265	19.9419	19.8319	0.994483
1700015F17Rik_CCDS51410.1_ex4_5:5466657-5466679:-_5-3	1700015F17Rik	CTTGTAGAATGTGCTCAAA	66	71	6.23083	6.04553	0.970261
1700015F17Rik_CCDS51410.1_ex4_5:5466626-5466648:+_5-2	1700015F17Rik	TCTTATCTCGAGTACACAC	116	117	10.1936	9.31447	0.913759
1700015F17Rik_CCDS51410.1_ex3_5:5457354-5457376:-_5-1	1700015F17Rik	ATTTGGTGCCGAGAAGAAA	25	23	2.98137	2.63447	0.883642
1700015F17Rik_CCDS51410.1_ex5_5:5478866-5478888:-_5-4	1700015F17Rik	GAAGCAAAATACGTTGAAA	13	1	2.03031	1.07106	0.527536
1700015G11Rik_CCDS57552.1_ex2_7:52014841-52014863:+_4-3	1700015G11Rik	GAAATAAAATTTACCTGCC	22	42	2.74361	3.98468	1.45235
1700015G11Rik_CCDS57552.1_ex2_7:52014855-52014877:-_4-4	1700015G11Rik	TCAGATGTTTCTACCAGGC	132	166	11.4617	12.7966	1.11647
1700015G11Rik_CCDS57552.1_ex1_7:52013580-52013602:-_4-2	1700015G11Rik	TCAATTTTCCTTAAGTCTG	178	202	15.1074	15.3549	1.01638
1700015G11Rik_CCDS57552.1_ex1_7:52013536-52013558:-_4-1	1700015G11Rik	AAACCTACAGAAAGAGAAG	8	1	1.63404	1.07106	0.65547
1700016C15Rik_CCDS48462.1_ex1_1:177741020-177741042:+_5-1	1700016C15Rik	ACATCAAAGGCTATTACCC	23	36	2.82286	3.5583	1.26053
1700016C15Rik_CCDS48462.1_ex2_1:177743256-177743278:-_5-3	1700016C15Rik	GGAATTGTCAAGTCTATAA	12	20	1.95106	2.42128	1.24101
1700016C15Rik_CCDS48462.1_ex2_1:177743294-177743316:-_5-5	1700016C15Rik	GGTCTAATTGAGGCTGATA	110	122	9.71804	9.66979	0.995034
1700016C15Rik_CCDS48462.1_ex2_1:177743276-177743298:-_5-4	1700016C15Rik	ACGGAGTTGTGCTCTTGAG	157	169	13.443	13.0098	0.967772
1700016C15Rik_CCDS48462.1_ex1_1:177741058-177741080:-_5-2	1700016C15Rik	CCTCCCACTGTAATCAAAA	85	64	7.73667	5.54808	0.717115
1700016D06Rik_CCDS40221.1_ex2_8:11661658-11661680:+_5-1	1700016D06Rik	GGGTTATATTTACCGTCAA	29	37	3.29839	3.62936	1.10034
1700016D06Rik_CCDS40221.1_ex4_8:11665060-11665082:-_5-5	1700016D06Rik	TGGCCAAATTTAGAAACTC	80	91	7.3404	7.46681	1.01722
1700016D06Rik_CCDS40221.1_ex3_8:11662656-11662678:+_5-2	1700016D06Rik	CCCTGGCTCCAGAATATCC	114	121	10.0351	9.59872	0.956518
1700016D06Rik_CCDS40221.1_ex3_8:11662675-11662697:-_5-3	1700016D06Rik	CCAAGATGAAATTCTAGTC	132	108	11.4617	8.67489	0.756862
1700016D06Rik_CCDS40221.1_ex4_8:11665030-11665052:-_5-4	1700016D06Rik	ATAGCTACAGTGTTTGGTA	68	47	6.38934	4.34	0.679257
1700016H13Rik_CCDS51575.1_ex1_5:103649537-103649559:-_5-5	1700016H13Rik	TGCGGAACTCACAAAGACC	67	87	6.31008	7.18255	1.13827
1700016H13Rik_CCDS51575.1_ex1_5:103649412-103649434:+_5-2	1700016H13Rik	TTAACTCACATTGCATTGA	74	85	6.86487	7.04042	1.02557
1700016H13Rik_CCDS51575.1_ex0_5:103648932-103648954:+_5-1	1700016H13Rik	TACTCCTTTTCAAGTGCCA	95	95	8.52922	7.75106	0.908766
1700016H13Rik_CCDS51575.1_ex1_5:103649487-103649509:+_5-3	1700016H13Rik	ATACGATTTCTCCCAAGAA	115	110	10.1143	8.81702	0.871736
1700016H13Rik_CCDS51575.1_ex1_5:103649519-103649541:+_5-4	1700016H13Rik	TTCGTCAAGTTTGTGTACC	140	110	12.0957	8.81702	0.728939
1700016K19Rik_CCDS25059.1_ex1_11:76003135-76003157:-_5-4	1700016K19Rik	GATTAATGCTGTACGAATA	64	84	6.07232	6.96936	1.14773
1700016K19Rik_CCDS25059.1_ex1_11:76003003-76003025:+_5-3	1700016K19Rik	CAGATAAACATCACAGTCG	48	61	4.80424	5.33489	1.11046
1700016K19Rik_CCDS25059.1_ex0_11:76000245-76000267:+_5-2	1700016K19Rik	AAGGATCGGGCAAGGGCGA	130	139	11.3031	10.8779	0.962376
1700016K19Rik_CCDS25059.1_ex0_11:76000173-76000195:-_5-1	1700016K19Rik	AGGCGGTGCCCACGATGGG	176	179	14.9489	13.7204	0.917823
1700016K19Rik_CCDS25059.1_ex1_11:76003190-76003212:-_5-5	1700016K19Rik	AGACTCTCGTTGATCTGGC	200	184	16.851	14.0757	0.835307
1700017B05Rik_CCDS23219.1_ex1_9:57258680-57258702:+_5-4	1700017B05Rik	ACAAAGGGTTGCGGTAGAC	68	122	6.38934	9.66979	1.51343
1700017B05Rik_CCDS23219.1_ex1_9:57258916-57258938:+_5-5	1700017B05Rik	GCCTTCGAAGTACCCCCTA	72	111	6.70636	8.88808	1.32532
1700017B05Rik_CCDS23219.1_ex1_9:57257582-57257604:+_5-1	1700017B05Rik	CGTTGTCAATCACGGGCAT	104	131	9.24251	10.3094	1.11543
1700017B05Rik_CCDS23219.1_ex1_9:57257719-57257741:+_5-2	1700017B05Rik	CCAGGACGCTCGTTTGGCC	225	259	18.8324	19.4055	1.03044
1700017B05Rik_CCDS23219.1_ex1_9:57258506-57258528:-_5-3	1700017B05Rik	TCTTGCGAGGACTACCATC	73	81	6.78561	6.75617	0.995661
1700017D01Rik_CCDS50393.1_ex3_19:11110345-11110367:+_5-4	1700017D01Rik	ATCCTGAGTTGATGAACTG	132	182	11.4617	13.9336	1.21567
1700017D01Rik_CCDS50393.1_ex2_19:11105754-11105776:-_5-2	1700017D01Rik	AACATCATAAGTATCTTCG	19	23	2.50584	2.63447	1.05133
1700017D01Rik_CCDS50393.1_ex4_19:11112420-11112442:-_5-5	1700017D01Rik	GGCCTAATTCACAATGCAC	108	118	9.55953	9.38553	0.981798
1700017D01Rik_CCDS50393.1_ex2_19:11105696-11105718:+_5-1	1700017D01Rik	TTCCTATTGATTCAAAAAT	14	12	2.10957	1.85277	0.878267
1700017D01Rik_CCDS50393.1_ex3_19:11110328-11110350:-_5-3	1700017D01Rik	GGATCCAGCAGTATAACTC	154	134	13.2053	10.5226	0.796845
1700017N19Rik_CCDS36047.1_ex2_10:100601954-100601976:-_5-2	1700017N19Rik	AAAACTAATGGATGATGAA	21	35	2.66435	3.48723	1.30885
1700017N19Rik_CCDS36047.1_ex2_10:100601933-100601955:-_5-1	1700017N19Rik	GGTCTTGATACGTTCTCCA	69	96	6.46859	7.82213	1.20925
1700017N19Rik_CCDS36047.1_ex4_10:100603544-100603566:+_5-3	1700017N19Rik	AAAAGCGTAGCTCCGACAG	79	97	7.26114	7.89319	1.08705
1700017N19Rik_CCDS36047.1_ex5_10:100605641-100605663:+_5-4	1700017N19Rik	TTAGCCTATTTGAAAGGGC	106	129	9.40102	10.1672	1.0815
1700017N19Rik_CCDS36047.1_ex6_10:100609233-100609255:+_5-5	1700017N19Rik	CAAAATGCTCAAATGTCAA	70	85	6.54785	7.04042	1.07523
1700018B08Rik_CCDS52692.1_ex4_8:121539910-121539932:+_5-5	1700018B08Rik	GTGCATCAGCCCGGGGCAC	127	157	11.0654	12.157	1.09865
1700018B08Rik_CCDS52692.1_ex4_8:121539883-121539905:+_5-4	1700018B08Rik	GGGACAAAGGCACCCAGTA	75	92	6.94412	7.53787	1.0855
1700018B08Rik_CCDS52692.1_ex3_8:121535471-121535493:-_5-2	1700018B08Rik	CCTTCCGATGCCCAGGGAC	388	434	31.7509	31.8417	1.00286
1700018B08Rik_CCDS52692.1_ex3_8:121535519-121535541:+_5-3	1700018B08Rik	CGGCAGGACTTCATGGCTC	158	150	13.5223	11.6596	0.862249
1700018B08Rik_CCDS52692.1_ex3_8:121535453-121535475:-_5-1	1700018B08Rik	CAGGGCTGTCATGCCCTAC	210	176	17.6435	13.5072	0.765562
1700018C11Rik_CCDS18262.1_ex1_4:63608456-63608478:-_5-1	1700018C11Rik	CTGCCAGCAGTGATTATGA	199	268	16.7717	20.0451	1.19517
1700018C11Rik_CCDS18262.1_ex2_4:63611879-63611901:+_5-5	1700018C11Rik	CTCTCTTGGCTTGGAACCT	154	198	13.2053	15.0706	1.14126
1700018C11Rik_CCDS18262.1_ex1_4:63608482-63608504:+_5-2	1700018C11Rik	TGCTTTTCTTGGCCAACGA	322	358	26.5201	26.4408	0.997012
1700018C11Rik_CCDS18262.1_ex1_4:63608495-63608517:-_5-3	1700018C11Rik	CTACCGCACAGTCCGTCGT	206	229	17.3265	17.2736	0.996947
1700018C11Rik_CCDS18262.1_ex2_4:63611857-63611879:+_5-4	1700018C11Rik	CCTACTGTAGGTTGGTGTC	254	214	21.1308	16.2077	0.767017
1700018F24Rik_CCDS51696.1_ex1_5:145043497-145043519:-_5-4	1700018F24Rik	GTACCTATGGTAGACAGCC	367	489	30.0866	35.7502	1.18824
1700018F24Rik_CCDS51696.1_ex1_5:145043378-145043400:-_5-1	1700018F24Rik	GTAGGTTATACGGAAAGTC	57	77	5.51753	6.47191	1.17297
1700018F24Rik_CCDS51696.1_ex3_5:145044798-145044820:+_5-5	1700018F24Rik	GGCAGTTGATGGACTACGC	307	372	25.3313	27.4357	1.08308
1700018F24Rik_CCDS51696.1_ex1_5:145043470-145043492:-_5-3	1700018F24Rik	GCTGATGGATAGTTGGTCG	309	294	25.4898	21.8928	0.858884
1700018F24Rik_CCDS51696.1_ex1_5:145043453-145043475:-_5-2	1700018F24Rik	CGTGGTAATGAACTGCAGC	157	146	13.443	11.3753	0.846187
1700019A02Rik_CCDS48258.1_ex6_1:53182518-53182540:-_5-5	1700019A02Rik	GAAGCCTATTTAGAAGAAC	40	44	4.1702	4.12681	0.989595
1700019A02Rik_CCDS48258.1_ex4_1:53177797-53177819:-_5-3	1700019A02Rik	ATCTCATAAAGTATCCCTC	58	59	5.59679	5.19277	0.927812
1700019A02Rik_CCDS48258.1_ex4_1:53177782-53177804:+_5-2	1700019A02Rik	ATTGATGCAATACTCCTGA	43	40	4.40796	3.84255	0.87173
1700019A02Rik_CCDS48258.1_ex4_1:53177769-53177791:-_5-1	1700019A02Rik	GCATCAATGACAGATGAAG	33	29	3.61541	3.06085	0.846612
1700019A02Rik_CCDS48258.1_ex5_1:53181864-53181886:-_5-4	1700019A02Rik	CTGAAGCTCTGAATGAAGA	45	39	4.56647	3.77149	0.825909
1700019B03Rik_CCDS52467.1_ex0_8:3476092-3476114:-_5-1	1700019B03Rik	CATCTTGCGACTGTAACGT	198	241	16.6925	18.1264	1.0859
1700019B03Rik_CCDS52467.1_ex0_8:3476285-3476307:+_5-4	1700019B03Rik	CCGGGATTCAATGCCCTCG	140	152	12.0957	11.8017	0.975694
1700019B03Rik_CCDS52467.1_ex0_8:3476203-3476225:+_5-3	1700019B03Rik	CCATTGCACGTACTGACTA	187	200	15.8207	15.2128	0.961575
1700019B03Rik_CCDS52467.1_ex0_8:3476336-3476358:-_5-5	1700019B03Rik	GGATAGTGTGCCTGGTACG	201	208	16.9302	15.7813	0.932135
1700019B03Rik_CCDS52467.1_ex0_8:3476170-3476192:+_5-2	1700019B03Rik	TGCACGCGGATATGCGTCC	193	197	16.2962	14.9996	0.920433
1700019D03Rik_CCDS14949.1_ex0_1:52925405-52925427:+_5-4	1700019D03Rik	TGGGAGTTTCTTTACTTCC	56	81	5.43828	6.75617	1.24234
1700019D03Rik_CCDS14949.1_ex0_1:52925386-52925408:+_5-3	1700019D03Rik	CGATCACAGCACCGGGCTC	372	421	30.4828	30.9179	1.01427
1700019D03Rik_CCDS14949.1_ex0_1:52925361-52925383:+_5-2	1700019D03Rik	TCTGCGAATTCAAGGATCA	103	100	9.16326	8.10638	0.884661
1700019D03Rik_CCDS14949.1_ex0_1:52925331-52925353:+_5-1	1700019D03Rik	GCATCCTCCACAATTTCAC	69	64	6.46859	5.54808	0.857696
1700019D03Rik_CCDS14949.1_ex0_1:52925443-52925465:-_5-5	1700019D03Rik	AATATAGGACACCTTCTCC	40	35	4.1702	3.48723	0.836227
1700019G17Rik_CCDS39540.1_ex0_6:85901299-85901321:+_5-2	1700019G17Rik	AAGCCAGATAAGGAGCCGC	180	212	15.2659	16.0655	1.05238
1700019G17Rik_CCDS39540.1_ex0_6:85901389-85901411:+_5-5	1700019G17Rik	AGGCACCCCAGGTAAAAGC	0	0	1	1	1
1700019G17Rik_CCDS39540.1_ex0_6:85901335-85901357:+_5-3	1700019G17Rik	AAAGCTGCATACTGTGGCC	127	136	11.0654	10.6647	0.963788
1700019G17Rik_CCDS39540.1_ex0_6:85901370-85901392:+_5-4	1700019G17Rik	ACACTAGGACTATGGTCAC	169	171	14.3941	13.1519	0.913703
1700019G17Rik_CCDS39540.1_ex0_6:85901281-85901303:-_5-1	1700019G17Rik	CTTTCTTGGAGAAATTACG	65	43	6.15157	4.05574	0.659302
1700019L03Rik_CCDS15932.1_ex7_2:32781348-32781370:-_5-2	1700019L03Rik	GAGAACATCGCCCTCGGTG	206	262	17.3265	19.6187	1.13229
1700019L03Rik_CCDS15932.1_ex7_2:32781417-32781439:-_5-4	1700019L03Rik	GACGCGTTCGAGGCCCAAC	181	215	15.3451	16.2787	1.06084
1700019L03Rik_CCDS15932.1_ex7_2:32781607-32781629:+_5-5	1700019L03Rik	TCCCATTTCCGCTGATACC	186	195	15.7414	14.8574	0.943844
1700019L03Rik_CCDS15932.1_ex7_2:32781394-32781416:+_5-3	1700019L03Rik	TGGAATTCATGGCGCACCT	315	299	25.9653	22.2481	0.856839
1700019L03Rik_CCDS15932.1_ex5_2:32779871-32779893:+_5-1	1700019L03Rik	TTCTCTAGGATGGCCCGCC	306	240	25.252	18.0553	0.715005
1700019N19Rik_CCDS38031.1_ex3_19:58789199-58789221:-_5-4	1700019N19Rik	AGAACGCAGAGATACAAGG	27	44	3.13988	4.12681	1.31432
1700019N19Rik_CCDS38031.1_ex3_19:58789221-58789243:+_5-5	1700019N19Rik	TCCTGGAACGCTTTCACAC	104	153	9.24251	11.8728	1.28458
1700019N19Rik_CCDS38031.1_ex2_19:58787608-58787630:-_5-1	1700019N19Rik	GCCACAAGGTATACCATCA	112	145	9.87655	11.3043	1.14455
1700019N19Rik_CCDS38031.1_ex3_19:58789068-58789090:+_5-2	1700019N19Rik	AGGGCCATACCCAGAGTCA	78	92	7.18189	7.53787	1.04957
1700019N19Rik_CCDS38031.1_ex3_19:58789175-58789197:+_5-3	1700019N19Rik	AGAGCAGTTTAATCCCTGC	98	114	8.76698	9.10128	1.03813
1700019O17Rik_CCDS56635.1_ex0_1:86426567-86426589:-_5-3	1700019O17Rik	GTGATGGCTTTCGCCTCAG	244	244	20.3382	18.3396	0.90173
1700019O17Rik_CCDS56635.1_ex0_1:86427159-86427181:-_5-5	1700019O17Rik	GTCACTCGGGGAAACCGTC	147	143	12.6505	11.1621	0.882348
1700019O17Rik_CCDS56635.1_ex0_1:86427140-86427162:+_5-4	1700019O17Rik	CAACCGTACAAGTCGGAGC	170	161	14.4733	12.4413	0.859599
1700019O17Rik_CCDS56635.1_ex0_1:86426502-86426524:-_5-2	1700019O17Rik	TGGTGGGACGTCATCGGGC	172	160	14.6319	12.3702	0.84543
1700019O17Rik_CCDS56635.1_ex0_1:86426470-86426492:+_5-1	1700019O17Rik	ATTTACCCGGAGAGTCCGA	249	230	20.7345	17.3447	0.836514
1700020A23Rik_CCDS50710.1_ex1_2:130405871-130405893:-_5-5	1700020A23Rik	GGCCATCTTTGTTGGAGAG	115	138	10.1143	10.8068	1.06847
1700020A23Rik_CCDS50710.1_ex1_2:130405814-130405836:+_5-4	1700020A23Rik	CTCCCAATGGGTCAGAGCC	335	394	27.5504	28.9991	1.05258
1700020A23Rik_CCDS50710.1_ex0_2:130405620-130405642:+_5-1	1700020A23Rik	ATTCGAACCATCTTCTCAA	55	63	5.35902	5.47702	1.02202
1700020A23Rik_CCDS50710.1_ex1_2:130405802-130405824:+_5-3	1700020A23Rik	CGACACAGACTTCTCCCAA	181	173	15.3451	13.294	0.866335
1700020A23Rik_CCDS50710.1_ex0_2:130405692-130405714:-_5-2	1700020A23Rik	TGGCACTTACCCATAGAGC	195	173	16.4547	13.294	0.807917
1700020L24Rik_CCDS25165.1_ex1_11:83440434-83440456:-_5-2	1700020L24Rik	TCGCGCTCTTCCGCGTCTC	216	260	18.1191	19.4766	1.07492
1700020L24Rik_CCDS25165.1_ex1_11:83440478-83440500:-_5-3	1700020L24Rik	TGCTGGACTCCTGGCGCAG	607	614	49.1078	44.6332	0.908883
1700020L24Rik_CCDS25165.1_ex2_11:83440687-83440709:-_5-5	1700020L24Rik	AACACGCACGGTTCCTCCG	148	147	12.7297	11.4464	0.899185
1700020L24Rik_CCDS25165.1_ex1_11:83440374-83440396:+_5-1	1700020L24Rik	TTCGTCGTCGGTGGAAGAG	106	102	9.40102	8.24851	0.877405
1700020L24Rik_CCDS25165.1_ex1_11:83440553-83440575:+_5-4	1700020L24Rik	GCCCGTTCGCTCTGCTGGG	240	219	20.0212	16.563	0.827272
1700020N15Rik_CCDS57758.1_ex0_X:69945429-69945451:+_5-1	1700020N15Rik	AAATTCAAATATAAAGTCA	2	6	1.15851	1.42638	1.23122
1700020N15Rik_CCDS57758.1_ex1_X:69945683-69945705:-_5-4	1700020N15Rik	CTTTCTTCACCTTAACCAA	194	235	16.3755	17.7	1.08089
1700020N15Rik_CCDS57758.1_ex1_X:69945727-69945749:-_5-5	1700020N15Rik	CTCATTTACGCGATGGTAA	376	420	30.7999	30.8468	1.00152
1700020N15Rik_CCDS57758.1_ex1_X:69945664-69945686:-_5-3	1700020N15Rik	GGGAGTCTGAGCTCTTGGG	33	33	3.61541	3.34511	0.925235
1700020N15Rik_CCDS57758.1_ex1_X:69945617-69945639:-_5-2	1700020N15Rik	TGAATATGTTCATAAACAC	71	70	6.6271	5.97447	0.90152
1700021F05Rik_CCDS23820.1_ex2_10:43532892-43532914:+_5-5	1700021F05Rik	TTTTGAGTCGTATAGAAAA	0	0	1	1	1
1700021F05Rik_CCDS23820.1_ex2_10:43532682-43532704:-_5-2	1700021F05Rik	TGAAGACGGGCCTTGACGT	0	0	1	1	1
1700021F05Rik_CCDS23820.1_ex2_10:43532795-43532817:+_5-4	1700021F05Rik	TCGCTCCTCTCGGGGTAAC	321	356	26.4408	26.2987	0.994625
1700021F05Rik_CCDS23820.1_ex1_10:43530644-43530666:-_5-1	1700021F05Rik	TAGAAGATGCATTCTACAA	16	17	2.26808	2.20808	0.973548
1700021F05Rik_CCDS23820.1_ex2_10:43532755-43532777:-_5-3	1700021F05Rik	AGTGAGCCTGGTGTGGCGA	369	382	30.2451	28.1464	0.93061
1700021F07Rik_CCDS50814.1_ex1_2:173526064-173526086:+_5-3	1700021F07Rik	TTAACAACGTCCATGAAAG	44	75	4.48722	6.32979	1.41063
1700021F07Rik_CCDS50814.1_ex2_2:173527896-173527918:-_5-5	1700021F07Rik	GACGGACATAGAAGTGGCT	179	206	15.1866	15.6391	1.0298
1700021F07Rik_CCDS50814.1_ex2_2:173527841-173527863:+_5-4	1700021F07Rik	CAGCTGCTTGAGGGTGAAG	153	154	13.126	11.9438	0.909936
1700021F07Rik_CCDS50814.1_ex1_2:173526036-173526058:+_5-2	1700021F07Rik	GCAAAACTGGCCGGCCAAG	308	304	25.4105	22.6034	0.889529
1700021F07Rik_CCDS50814.1_ex1_2:173526015-173526037:+_5-1	1700021F07Rik	GAGGGCCGAAAGTGAAGCC	104	95	9.24251	7.75106	0.838631
1700021K19Rik_CCDS28124.1_ex17_16:32857002-32857024:-_5-5	1700021K19Rik	GGTAATTTGAAGACGACTG	12	23	1.95106	2.63447	1.35028
1700021K19Rik_CCDS28124.1_ex12_16:32843051-32843073:+_5-2	1700021K19Rik	TCTTTGTCCCGCTGGCGAC	240	295	20.0212	21.9638	1.09703
1700021K19Rik_CCDS28124.1_ex12_16:32843025-32843047:+_5-1	1700021K19Rik	GTCCGAGTGGGAGCGAATA	179	211	15.1866	15.9945	1.05319
1700021K19Rik_CCDS28124.1_ex12_16:32843276-32843298:-_5-3	1700021K19Rik	GGCCCGAGTACCTGGCCAT	270	271	22.3988	20.2583	0.904435
1700021K19Rik_CCDS28124.1_ex12_16:32843346-32843368:-_5-4	1700021K19Rik	ACTCTGACTAGCCCCCTAG	188	175	15.8999	13.4362	0.845046
1700022I11Rik_CCDS51160.1_ex0_4:42970121-42970143:+_5-1	1700022I11Rik	GGTTTGGCAGATCCGAAGA	62	95	5.91381	7.75106	1.31067
1700022I11Rik_CCDS51160.1_ex1_4:42971965-42971987:+_5-5	1700022I11Rik	TCACAGTACCCGTGACTGA	373	447	30.5621	32.7655	1.0721
1700022I11Rik_CCDS51160.1_ex1_4:42971420-42971442:-_5-3	1700022I11Rik	GATTGGACTAGTTGAGAAC	85	99	7.73667	8.03532	1.0386
1700022I11Rik_CCDS51160.1_ex1_4:42971452-42971474:-_5-4	1700022I11Rik	AGGATACCAGTGGTATAGG	75	75	6.94412	6.32979	0.911532
1700022I11Rik_CCDS51160.1_ex1_4:42971318-42971340:-_5-2	1700022I11Rik	AGGTTGTACGCAGGTGGAA	243	235	20.259	17.7	0.873688
1700022P22Rik_CCDS48483.1_ex0_1:191039704-191039726:+_5-3	1700022P22Rik	CCTGCTGAGAGTTCAGAAG	161	201	13.76	15.2838	1.11074
1700022P22Rik_CCDS48483.1_ex0_1:191039663-191039685:+_5-1	1700022P22Rik	CGCGAGTCCTACTGCCTGG	260	304	21.6063	22.6034	1.04615
1700022P22Rik_CCDS48483.1_ex0_1:191039744-191039766:-_5-5	1700022P22Rik	ATGCATGCAAGCTAAGGTC	145	165	12.492	12.7255	1.0187
1700022P22Rik_CCDS48483.1_ex0_1:191039717-191039739:+_5-4	1700022P22Rik	CAGAAGAGGCACTTCAGCA	197	213	16.6132	16.1366	0.97131
1700022P22Rik_CCDS48483.1_ex0_1:191039678-191039700:-_5-2	1700022P22Rik	TTCGTTGCTTCTTTCCACC	120	93	10.5106	7.60893	0.72393
1700023E05Rik_CCDS19369.1_ex0_5:77016582-77016604:-_5-3	1700023E05Rik	CTGGCTATCAAAGATGGGG	143	198	12.3335	15.0706	1.22193
1700023E05Rik_CCDS19369.1_ex0_5:77016604-77016626:+_5-4	1700023E05Rik	TACCTACCACGGCTCCAGC	307	368	25.3313	27.1515	1.07186
1700023E05Rik_CCDS19369.1_ex2_5:77044060-77044082:+_5-5	1700023E05Rik	GCAATGGGGAACTCCGGAC	83	94	7.57816	7.68	1.01344
1700023E05Rik_CCDS19369.1_ex0_5:77016430-77016452:+_5-1	1700023E05Rik	GATTCCCTCCGGTCTCGCA	268	302	22.2403	22.4613	1.00993
1700023E05Rik_CCDS19369.1_ex0_5:77016515-77016537:-_5-2	1700023E05Rik	GGCGCTCGGATGACTGAAG	111	118	9.7973	9.38553	0.957971
1700023F06Rik_CCDS56813.1_ex3_11:103200147-103200169:-_5-1	1700023F06Rik	ATCGGGTCGGTGAGCCCCC	148	178	12.7297	13.6494	1.07224
1700023F06Rik_CCDS56813.1_ex5_11:103200803-103200825:-_5-4	1700023F06Rik	ATGTGCGAGGCTCTTCGGC	288	311	23.8254	23.1008	0.969588
1700023F06Rik_CCDS56813.1_ex4_11:103200280-103200302:+_5-3	1700023F06Rik	CAGACGGTGGTTGTCAGTA	211	220	17.7228	16.634	0.938568
1700023F06Rik_CCDS56813.1_ex3_11:103200172-103200194:-_5-2	1700023F06Rik	CCCTACTCAGGCCAAATGA	132	137	11.4617	10.7357	0.936666
1700023F06Rik_CCDS56813.1_ex5_11:103200840-103200862:+_5-5	1700023F06Rik	TGGATACCCGCGTTGCGCA	162	157	13.8393	12.157	0.878442
1700024G13Rik_CCDS36867.1_ex2_14:32388251-32388273:-_5-4	1700024G13Rik	ACTGCAGGGTCTGCAAGGT	108	199	9.55953	15.1417	1.58394
1700024G13Rik_CCDS36867.1_ex1_14:32377953-32377975:-_5-3	1700024G13Rik	CAGCTGTGTTGGCCAAAGA	159	199	13.6015	15.1417	1.11323
1700024G13Rik_CCDS36867.1_ex1_14:32377919-32377941:-_5-1	1700024G13Rik	CCTGGAGCAGATAGAAGAC	13	17	2.03031	2.20808	1.08756
1700024G13Rik_CCDS36867.1_ex2_14:32388264-32388286:-_5-5	1700024G13Rik	ACCGCACCTACCGACTGCA	264	305	21.9233	22.6745	1.03426
1700024G13Rik_CCDS36867.1_ex1_14:32377936-32377958:-_5-2	1700024G13Rik	GACGGACATCAGATCATCC	311	348	25.6483	25.7302	1.00319
1700024P04Rik_CCDS49342.1_ex0_13:98984363-98984385:-_5-3	1700024P04Rik	AAGGAAGTTGTCCCTAACA	5	27	1.39627	2.91872	2.09036
1700024P04Rik_CCDS49342.1_ex0_13:98984399-98984421:+_5-4	1700024P04Rik	GTAAAGGGAGTAATTTCCA	39	50	4.09094	4.55319	1.11299
1700024P04Rik_CCDS49342.1_ex0_13:98984294-98984316:-_5-1	1700024P04Rik	ATCTTCGAACGCATTGCTA	157	163	13.443	12.5834	0.936054
1700024P04Rik_CCDS49342.1_ex0_13:98984331-98984353:+_5-2	1700024P04Rik	TTCATGATGTCCACAGAAT	46	46	4.64573	4.26894	0.918895
1700024P04Rik_CCDS49342.1_ex0_13:98984416-98984438:-_5-5	1700024P04Rik	CTAGCATCAATTTGGGCCA	342	328	28.1052	24.3089	0.864927
1700024P16Rik_CCDS51250.1_ex2_4:104948721-104948743:-_5-4	1700024P16Rik	GACCGAGGGTCTCAATGGA	150	198	12.8882	15.0706	1.16933
1700024P16Rik_CCDS51250.1_ex1_4:104945573-104945595:-_5-3	1700024P16Rik	AAGGTCTTAATCCCGCCAT	135	138	11.6994	10.8068	0.923705
1700024P16Rik_CCDS51250.1_ex1_4:104945185-104945207:-_5-2	1700024P16Rik	GCTTTCGAGACACGCCAGC	138	132	11.9372	10.3804	0.869587
1700024P16Rik_CCDS51250.1_ex0_4:104913656-104913678:-_5-1	1700024P16Rik	GTCCTCCTAGGCAGCGACT	291	269	24.0632	20.1162	0.835973
1700024P16Rik_CCDS51250.1_ex2_4:104948766-104948788:-_5-5	1700024P16Rik	CATAGAGGTTCACGAATGG	115	100	10.1143	8.10638	0.801476
1700025F22Rik_CCDS50394.1_ex1_19:11142327-11142349:+_5-1	1700025F22Rik	CATACTTACATATTGCCAC	34	43	3.69467	4.05574	1.09773
1700025F22Rik_CCDS50394.1_ex2_19:11146728-11146750:-_5-5	1700025F22Rik	AAGAGGCCTTCAAATCATA	59	60	5.67604	5.26383	0.927377
1700025F22Rik_CCDS50394.1_ex1_19:11142445-11142467:-_5-4	1700025F22Rik	TAATCTGTTCTAGCTGATC	173	169	14.7111	13.0098	0.884351
1700025F22Rik_CCDS50394.1_ex1_19:11142343-11142365:-_5-2	1700025F22Rik	AAGTGTATATTCTACCCTG	99	94	8.84624	7.68	0.868165
1700025F22Rik_CCDS50394.1_ex1_19:11142401-11142423:-_5-3	1700025F22Rik	GCATCTTCGCAACACTAGT	116	109	10.1936	8.74596	0.857987
1700025G04Rik_CCDS35737.1_ex3_1:151980497-151980519:-_5-5	1700025G04Rik	GAGTATAGGATCAAACCCG	78	96	7.18189	7.82213	1.08915
1700025G04Rik_CCDS35737.1_ex2_1:151921054-151921076:+_5-1	1700025G04Rik	GGGTTGATGAACTAATCCA	20	24	2.5851	2.70553	1.04659
1700025G04Rik_CCDS35737.1_ex2_1:151921091-151921113:+_5-3	1700025G04Rik	TTAAGCCTTGTGTTCGAGC	157	182	13.443	13.9336	1.03649
1700025G04Rik_CCDS35737.1_ex2_1:151921071-151921093:-_5-2	1700025G04Rik	AAACTAATAAAGAAATCCC	3	3	1.23776	1.21319	0.980147
1700025G04Rik_CCDS35737.1_ex3_1:151980471-151980493:-_5-4	1700025G04Rik	GGTCAAATACATGAAAAAT	28	21	3.21914	2.49234	0.774226
1700026D08Rik_CCDS21413.1_ex4_7:83793229-83793251:-_5-3	1700026D08Rik	GACCATCGCCCCGATGGGC	141	184	12.1749	14.0757	1.15612
1700026D08Rik_CCDS21413.1_ex4_7:83793196-83793218:+_5-2	1700026D08Rik	GAGCGTCTCTACCTCAAAA	39	47	4.09094	4.34	1.06088
1700026D08Rik_CCDS21413.1_ex4_7:83793390-83793412:+_5-4	1700026D08Rik	GATCACTTTATCGCCATAG	67	72	6.31008	6.11659	0.969337
1700026D08Rik_CCDS21413.1_ex4_7:83793419-83793441:-_5-5	1700026D08Rik	AGCTTTCGGTATCGGAAGA	111	111	9.7973	8.88808	0.907197
1700026D08Rik_CCDS21413.1_ex3_7:83791697-83791719:-_5-1	1700026D08Rik	GGCGCAAACAGCTGCGAAA	97	96	8.68773	7.82213	0.900365
1700026L06Rik_CCDS15845.1_ex2_2:28693644-28693666:+_5-1	1700026L06Rik	TCATTGCTTTGGCTGACCA	153	221	13.126	16.7051	1.27267
1700026L06Rik_CCDS15845.1_ex3_2:28695928-28695950:-_5-5	1700026L06Rik	GAATGCCCACGACAAAATC	49	70	4.88349	5.97447	1.2234
1700026L06Rik_CCDS15845.1_ex2_2:28693779-28693801:-_5-3	1700026L06Rik	CAATAACTCCACCCACCGG	198	264	16.6925	19.7608	1.18382
1700026L06Rik_CCDS15845.1_ex3_2:28695898-28695920:+_5-4	1700026L06Rik	GGCATCACCTGCTCGATAC	91	118	8.2122	9.38553	1.14288
1700026L06Rik_CCDS15845.1_ex2_2:28693767-28693789:+_5-2	1700026L06Rik	ATGATCAGAATCCGCCGGT	353	412	28.977	30.2783	1.04491
1700028K03Rik_CCDS19504.1_ex2_5:107545710-107545732:+_5-3	1700028K03Rik	GCTAAGGAGTGTATGACAT	84	107	7.65742	8.60383	1.12359
1700028K03Rik_CCDS19504.1_ex2_5:107545795-107545817:+_5-4	1700028K03Rik	TTCTATTTGCTCCACTCCA	126	141	10.9861	11.02	1.00308
1700028K03Rik_CCDS19504.1_ex2_5:107545807-107545829:-_5-5	1700028K03Rik	ATTCTTCAGGCCCATGGAG	136	145	11.7787	11.3043	0.959722
1700028K03Rik_CCDS19504.1_ex1_5:107543992-107544014:+_5-2	1700028K03Rik	CGATTGTATTTTCTCTGTC	96	95	8.60847	7.75106	0.900399
1700028K03Rik_CCDS19504.1_ex1_5:107543968-107543990:+_5-1	1700028K03Rik	ATTCTGATACACTGGAAAG	52	49	5.12126	4.48213	0.875201
1700028P14Rik_CCDS29708.1_ex4_19:23616575-23616597:-_5-5	1700028P14Rik	GATTATGATATAGAGAGTC	12	20	1.95106	2.42128	1.24101
1700028P14Rik_CCDS29708.1_ex3_19:23593115-23593137:-_5-4	1700028P14Rik	TCGGAAGCACGTGAACAGA	68	87	6.38934	7.18255	1.12415
1700028P14Rik_CCDS29708.1_ex3_19:23593038-23593060:-_5-3	1700028P14Rik	TGAGGAAACACTATGCCCC	121	152	10.5898	11.8017	1.11444
1700028P14Rik_CCDS29708.1_ex2_19:23592154-23592176:-_5-1	1700028P14Rik	ACCCTGAATTGCCTCCCAC	221	260	18.5153	19.4766	1.05192
1700028P14Rik_CCDS29708.1_ex3_19:23593026-23593048:-_5-2	1700028P14Rik	ATGCCCCGGGATTTTGGAA	166	171	14.1563	13.1519	0.929049
1700029F12Rik_CCDS36755.1_ex1_13:97030401-97030423:-_5-5	1700029F12Rik	GACAGCTGTGGAGCTCAAG	126	172	10.9861	13.223	1.20361
1700029F12Rik_CCDS36755.1_ex1_13:97030213-97030235:+_5-1	1700029F12Rik	GTGAGTCTCATAGCAGTCG	149	167	12.809	12.8677	1.00458
1700029F12Rik_CCDS36755.1_ex1_13:97030305-97030327:+_5-3	1700029F12Rik	AGTCCACGCAGTATAGCAG	124	133	10.8276	10.4515	0.965262
1700029F12Rik_CCDS36755.1_ex1_13:97030355-97030377:+_5-4	1700029F12Rik	CATTGGTTCTCCGGGTCAG	193	187	16.2962	14.2889	0.876826
1700029F12Rik_CCDS36755.1_ex1_13:97030256-97030278:+_5-2	1700029F12Rik	GCAGCACTGACAATCCACG	187	149	15.8207	11.5885	0.732491
1700029H14Rik_CCDS40233.1_ex5_8:13558781-13558803:-_5-1	1700029H14Rik	AGCAGGACGATGCCTGCAA	84	98	7.65742	7.96425	1.04007
1700029H14Rik_CCDS40233.1_ex7_8:13562153-13562175:-_5-3	1700029H14Rik	CTACGCAAGGAGCTAGGTA	109	116	9.63879	9.2434	0.95898
1700029H14Rik_CCDS40233.1_ex7_8:13562238-13562260:+_5-5	1700029H14Rik	TGGAGTTCCGCCCCGTCAC	325	320	26.7579	23.7404	0.887232
1700029H14Rik_CCDS40233.1_ex5_8:13558842-13558864:-_5-2	1700029H14Rik	GACCTCAAGTGTGCAAAAA	58	47	5.59679	4.34	0.775445
1700029H14Rik_CCDS40233.1_ex7_8:13562202-13562224:-_5-4	1700029H14Rik	GGGTGGCTTGCACCAGAAG	109	90	9.63879	7.39574	0.76729
1700029I15Rik_CCDS16445.1_ex2_2:92383432-92383454:+_5-5	1700029I15Rik	CTCTTCTCTCTTTAGACTA	45	58	4.56647	5.1217	1.12159
1700029I15Rik_CCDS16445.1_ex1_2:92383271-92383293:-_5-4	1700029I15Rik	TACTACCCTACCATCCACC	239	297	19.9419	22.106	1.10852
1700029I15Rik_CCDS16445.1_ex1_2:92383256-92383278:+_5-3	1700029I15Rik	CAGCCTCTCTCAGGCCTGG	337	361	27.7089	26.654	0.96193
1700029I15Rik_CCDS16445.1_ex1_2:92383208-92383230:+_5-1	1700029I15Rik	TCTCAGCAATCTGTTCCGG	188	194	15.8999	14.7864	0.929965
1700029I15Rik_CCDS16445.1_ex1_2:92383226-92383248:+_5-2	1700029I15Rik	GAGGAATTTTCAGCCCCGC	262	263	21.7648	19.6898	0.904662
1700029J07Rik_CCDS22283.1_ex5_8:45970366-45970388:-_5-2	1700029J07Rik	AAGCTTTCATCCCTAGTAG	44	63	4.48722	5.47702	1.22058
1700029J07Rik_CCDS22283.1_ex5_8:45970428-45970450:-_5-3	1700029J07Rik	CGTGAATTTGAATCAAGTG	55	68	5.35902	5.83234	1.08832
1700029J07Rik_CCDS22283.1_ex5_8:45970481-45970503:+_5-4	1700029J07Rik	GGAATCAAAGTATCCTGCC	121	143	10.5898	11.1621	1.05404
1700029J07Rik_CCDS22283.1_ex4_8:45968071-45968093:-_5-1	1700029J07Rik	GGACAAGTATCAGCCACCG	82	94	7.49891	7.68	1.02415
1700029J07Rik_CCDS22283.1_ex5_8:45970526-45970548:-_5-5	1700029J07Rik	AATAGACAGATCCTACCGG	89	96	8.05369	7.82213	0.971247
1700029P11Rik_CCDS37152.1_ex0_15:81980775-81980797:+_5-4	1700029P11Rik	TACGACGACGACCCGAAGG	6	9	1.47553	1.63957	1.11118
1700029P11Rik_CCDS37152.1_ex0_15:81980648-81980670:+_5-1	1700029P11Rik	CTCCAGGGCTGTGGTCGCC	167	207	14.2356	15.7102	1.10359
1700029P11Rik_CCDS37152.1_ex0_15:81980761-81980783:-_5-3	1700029P11Rik	CGTCGTAACCATGGAAGTG	61	75	5.83455	6.32979	1.08488
1700029P11Rik_CCDS37152.1_ex0_15:81980801-81980823:-_5-5	1700029P11Rik	AAGACGGCGTGCATATTCA	16	19	2.26808	2.35021	1.03621
1700029P11Rik_CCDS37152.1_ex0_15:81980667-81980689:+_5-2	1700029P11Rik	CGGTCCGCTGCGGCCCGAA	280	297	23.1914	22.106	0.953197
1700030F18Rik_CCDS37207.1_ex1_15:99927840-99927862:+_5-3	1700030F18Rik	GACAGGTCAGCGTTCCACA	163	218	13.9186	16.4919	1.18489
1700030F18Rik_CCDS37207.1_ex2_15:99929825-99929847:+_5-5	1700030F18Rik	ATACCCGAGTGTTTTGAAG	47	64	4.72498	5.54808	1.1742
1700030F18Rik_CCDS37207.1_ex1_15:99927792-99927814:-_5-1	1700030F18Rik	GGCACCGATGAGTGCGCTC	142	179	12.2542	13.7204	1.11965
1700030F18Rik_CCDS37207.1_ex1_15:99927863-99927885:-_5-4	1700030F18Rik	TATAGACAAGCTTCAGTGG	181	186	15.3451	14.2179	0.926539
1700030F18Rik_CCDS37207.1_ex1_15:99927824-99927846:+_5-2	1700030F18Rik	TGGGTAGCTTGACGTAGAC	73	60	6.78561	5.26383	0.775734
1700030J22Rik_CCDS22695.1_ex0_8:116971845-116971867:+_5-3	1700030J22Rik	TTTTCTCCATGCACGTCGG	327	430	26.9164	31.5574	1.17243
1700030J22Rik_CCDS22695.1_ex0_8:116971800-116971822:-_5-2	1700030J22Rik	TATCTGGTGCATGGAGGAG	122	159	10.6691	12.2991	1.15278
1700030J22Rik_CCDS22695.1_ex1_8:116973548-116973570:-_5-5	1700030J22Rik	TCCGGACGAGAAAAGTGAA	43	51	4.40796	4.62425	1.04907
1700030J22Rik_CCDS22695.1_ex0_8:116971777-116971799:+_5-1	1700030J22Rik	TGCTAACTGTCTCGGGCAT	275	293	22.7951	21.8217	0.957297
1700030J22Rik_CCDS22695.1_ex0_8:116971996-116972018:+_5-4	1700030J22Rik	CAACCTCCAAGAGGGACCG	133	121	11.5409	9.59872	0.831713
1700030K09Rik_CCDS22414.1_ex1_8:72449522-72449544:+_5-4	1700030K09Rik	CCATACAGTCGACTCGCGT	183	245	15.5037	18.4106	1.1875
1700030K09Rik_CCDS22414.1_ex1_8:72449502-72449524:-_5-3	1700030K09Rik	GGCCGAGGAGACTTTAAGC	27	35	3.13988	3.48723	1.11063
1700030K09Rik_CCDS22414.1_ex1_8:72449558-72449580:+_5-5	1700030K09Rik	CCCGACAGGCGAGCAGTGC	196	243	16.534	18.2685	1.10491
1700030K09Rik_CCDS22414.1_ex0_8:72445103-72445125:-_5-1	1700030K09Rik	AGACTCTGCTCGATGGATG	219	231	18.3568	17.4157	0.948733
1700030K09Rik_CCDS22414.1_ex0_8:72445220-72445242:+_5-2	1700030K09Rik	GCCGAGTGGTAACGGTAGC	260	210	21.6063	15.9234	0.73698
1700031F05Rik_CCDS53160.1_ex3_X:102864146-102864168:+_5-3	1700031F05Rik	GCAGGGAATAGTCATGGGC	155	186	13.2845	14.2179	1.07026
1700031F05Rik_CCDS53160.1_ex3_X:102864204-102864226:+_5-5	1700031F05Rik	TTCAGAGTCACCGGAATAC	90	102	8.13295	8.24851	1.01421
1700031F05Rik_CCDS53160.1_ex1_X:102860896-102860918:-_5-1	1700031F05Rik	CAGAATAACACGTTCAACC	57	59	5.51753	5.19277	0.941139
1700031F05Rik_CCDS53160.1_ex2_X:102861157-102861179:+_5-2	1700031F05Rik	TTGACAGGGGCGGCAGTGC	206	196	17.3265	14.9285	0.861599
1700031F05Rik_CCDS53160.1_ex3_X:102864169-102864191:+_5-4	1700031F05Rik	TGGGATTCCATGAGAAAGA	34	26	3.69467	2.84766	0.770748
1700034E13Rik_CCDS29249.1_ex0_18:52660550-52660572:+_5-3	1700034E13Rik	CAGAAGTCAGAACCATTAC	24	32	2.90212	3.27404	1.12816
1700034E13Rik_CCDS29249.1_ex0_18:52660563-52660585:-_5-4	1700034E13Rik	TGACAGAACTTACCAGTAA	13	18	2.03031	2.27915	1.12256
1700034E13Rik_CCDS29249.1_ex0_18:52660473-52660495:+_5-1	1700034E13Rik	GCCACAGTGTCTGAAAAAG	45	55	4.56647	4.90851	1.0749
1700034E13Rik_CCDS29249.1_ex1_18:52663588-52663610:+_5-5	1700034E13Rik	CGCCTTAAACGAAGCTGCT	123	130	10.7484	10.2383	0.952545
1700034E13Rik_CCDS29249.1_ex0_18:52660509-52660531:+_5-2	1700034E13Rik	TCTGTTGCCTAAAGAACTA	28	27	3.21914	2.91872	0.906678
1700034F02Rik_CCDS48763.1_ex0_11:29553741-29553763:+_5-2	1700034F02Rik	TACCGAAACGTTTTCGACA	105	140	9.32177	10.9489	1.17456
1700034F02Rik_CCDS48763.1_ex3_11:29560640-29560662:-_5-5	1700034F02Rik	ACATTCATACCGAAACTGC	111	131	9.7973	10.3094	1.05227
1700034F02Rik_CCDS48763.1_ex2_11:29557777-29557799:-_5-3	1700034F02Rik	ACGATACTGCACCTGGGAT	165	181	14.0771	13.8626	0.984761
1700034F02Rik_CCDS48763.1_ex3_11:29560460-29560482:-_5-4	1700034F02Rik	TTCCAGATTAACGGAGTCC	102	109	9.084	8.74596	0.962786
1700034F02Rik_CCDS48763.1_ex0_11:29553718-29553740:-_5-1	1700034F02Rik	TGGTGTAATATTCATCAGC	59	54	5.67604	4.83745	0.852257
1700034J05Rik_CCDS51956.1_ex1_6:146953237-146953259:+_5-4	1700034J05Rik	GAGTCCACATCGATATCCC	100	148	8.92549	11.5174	1.2904
1700034J05Rik_CCDS51956.1_ex1_6:146953017-146953039:+_5-1	1700034J05Rik	AGGGGTAGTGCTGTTGAGG	115	135	10.1143	10.5936	1.04739
1700034J05Rik_CCDS51956.1_ex1_6:146953176-146953198:+_5-2	1700034J05Rik	CTTATCCATCCACTGGCTA	225	236	18.8324	17.7711	0.943645
1700034J05Rik_CCDS51956.1_ex1_6:146953260-146953282:-_5-5	1700034J05Rik	AGCAAGCTAAGCATCACAC	84	84	7.65742	6.96936	0.910145
1700034J05Rik_CCDS51956.1_ex1_6:146953212-146953234:+_5-3	1700034J05Rik	ATTAGCAAGAGAGTCTGCA	82	56	7.49891	4.97957	0.66404
1700034O15Rik_CCDS20054.1_ex1_6:41685199-41685221:+_5-4	1700034O15Rik	TCTTTTATGTTGTAGACCA	60	90	5.7553	7.39574	1.28503
1700034O15Rik_CCDS20054.1_ex0_6:41684611-41684633:+_5-1	1700034O15Rik	TAGTGAGTGCAAGCTTGGA	105	119	9.32177	9.45659	1.01446
1700034O15Rik_CCDS20054.1_ex0_6:41684660-41684682:-_5-3	1700034O15Rik	CTCCTCTACCCACCTTCAG	276	289	22.8744	21.5374	0.941554
1700034O15Rik_CCDS20054.1_ex1_6:41685240-41685262:+_5-5	1700034O15Rik	CACTTTGAGGCTTCATCAG	185	193	15.6622	14.7153	0.939545
1700034O15Rik_CCDS20054.1_ex0_6:41684647-41684669:+_5-2	1700034O15Rik	AAGACAAAGTGTCCTCTGA	2	1	1.15851	1.07106	0.924518
1700037C18Rik_CCDS49746.1_ex1_16:3906840-3906862:-_5-1	1700037C18Rik	GGGACAGCCTGGGAAATAC	11	30	1.8718	3.13191	1.67321
1700037C18Rik_CCDS49746.1_ex1_16:3906948-3906970:-_5-2	1700037C18Rik	GCAGCCTGACACGGCCTGA	143	181	12.3335	13.8626	1.12398
1700037C18Rik_CCDS49746.1_ex1_16:3907052-3907074:-_5-5	1700037C18Rik	CTTCCGACTGCGACACCTC	332	330	27.3126	24.4511	0.895229
1700037C18Rik_CCDS49746.1_ex1_16:3906972-3906994:-_5-3	1700037C18Rik	GGCTAGGCCGGCTCATGGC	381	359	31.1961	26.5119	0.849846
1700037C18Rik_CCDS49746.1_ex1_16:3907006-3907028:+_5-4	1700037C18Rik	TTGGCCAGCAGGCTGCATG	158	144	13.5223	11.2332	0.830717
1700037H04Rik_CCDS16756.1_ex3_2:131151668-131151690:+_5-4	1700037H04Rik	ATGCAGCTTTTCATCAAAG	29	43	3.29839	4.05574	1.22961
1700037H04Rik_CCDS16756.1_ex3_2:131151680-131151702:+_5-5	1700037H04Rik	ATCAAAGTGGACGTGGCTC	127	150	11.0654	11.6596	1.0537
1700037H04Rik_CCDS16756.1_ex1_2:131147244-131147266:-_5-1	1700037H04Rik	AGTACTCGGCACACAAAGA	101	118	9.00475	9.38553	1.04229
1700037H04Rik_CCDS16756.1_ex2_2:131148255-131148277:+_5-2	1700037H04Rik	GGTAATCTCATACCTGTGC	195	196	16.4547	14.9285	0.907248
1700037H04Rik_CCDS16756.1_ex3_2:131151644-131151666:-_5-3	1700037H04Rik	TCGGTGGTCATGGTTACTC	154	153	13.2053	11.8728	0.899093
1700039E15Rik_CCDS21238.1_ex2_7:45286870-45286892:+_5-3	1700039E15Rik	CCCCCCTACAGATTATGGA	100	122	8.92549	9.66979	1.08339
1700039E15Rik_CCDS21238.1_ex2_7:45286894-45286916:-_5-4	1700039E15Rik	AGGCCACATACGACAGGCC	248	291	20.6552	21.6796	1.04959
1700039E15Rik_CCDS21238.1_ex1_7:45286456-45286478:+_5-1	1700039E15Rik	GATCAACCTGATAGCCAAC	60	55	5.7553	4.90851	0.852868
1700039E15Rik_CCDS21238.1_ex2_7:45287062-45287084:+_5-5	1700039E15Rik	AGCATCCCAATCTGGTACA	174	162	14.7904	12.5123	0.845979
1700039E15Rik_CCDS21238.1_ex1_7:45286527-45286549:-_5-2	1700039E15Rik	TCCAGGCTAGGTATTCCAG	115	101	10.1143	8.17745	0.808502
1700040L02Rik_CCDS23905.1_ex4_10:68516369-68516391:-_5-2	1700040L02Rik	GACAGCATTAAGTGGCTCG	205	246	17.2473	18.4817	1.07157
1700040L02Rik_CCDS23905.1_ex5_10:68525688-68525710:+_5-4	1700040L02Rik	AGACACATAGTAGTCCAAG	0	0	1	1	1
1700040L02Rik_CCDS23905.1_ex3_10:68509741-68509763:+_5-1	1700040L02Rik	CTCGTAGAGCCTGTAGTGC	192	212	16.2169	16.0655	0.990663
1700040L02Rik_CCDS23905.1_ex6_10:68533844-68533866:+_5-5	1700040L02Rik	AGGTCAATGATCTGGTCAG	108	111	9.55953	8.88808	0.929761
1700040L02Rik_CCDS23905.1_ex5_10:68525608-68525630:+_5-3	1700040L02Rik	TGAAGTAGCATGTCCAGCA	211	208	17.7228	15.7813	0.890451
1700042B14Rik_CCDS53232.1_ex0_X:155125689-155125711:-_2-2	1700042B14Rik	GTGGTCCTCAAGCCTACAG	96	109	8.60847	8.74596	1.01597
1700042B14Rik_CCDS53232.1_ex0_X:155125577-155125599:-_2-1	1700042B14Rik	CCATTCCTTTGTATATTCG	52	52	5.12126	4.69532	0.916829
1700042G07Rik_CCDS51276.1_ex0_4:116173521-116173543:+_5-3	1700042G07Rik	CATACCGGCAGAAACCCCG	140	207	12.0957	15.7102	1.29883
1700042G07Rik_CCDS51276.1_ex0_4:116173498-116173520:+_5-2	1700042G07Rik	TATGTTCAAGTGTAGCCGC	246	311	20.4967	23.1008	1.12705
1700042G07Rik_CCDS51276.1_ex0_4:116173536-116173558:-_5-4	1700042G07Rik	TGGTGGCAGTTGGGCCTCG	217	272	18.1983	20.3294	1.1171
1700042G07Rik_CCDS51276.1_ex0_4:116173480-116173502:-_5-1	1700042G07Rik	ATACTGGGACACCGGCGCC	365	355	29.9281	26.2277	0.876357
1700042G07Rik_CCDS51276.1_ex0_4:116173571-116173593:+_5-5	1700042G07Rik	GCCACAAACATCAGTGACA	107	89	9.48028	7.32468	0.772623
1700049G17Rik_CCDS21032.1_ex0_7:27912087-27912109:-_4-1	1700049G17Rik	GACTACAGGGTTATAAAGG	17	26	2.34733	2.84766	1.21315
1700049G17Rik_CCDS21032.1_ex0_7:27912108-27912130:-_4-2	1700049G17Rik	ACAACCATAGTATATTCAG	4	5	1.31702	1.35532	1.02908
1700049G17Rik_CCDS21032.1_ex0_7:27912204-27912226:-_4-4	1700049G17Rik	CAGAAAATTCTATTAGTAA	7	7	1.55478	1.49745	0.963122
1700049G17Rik_CCDS21032.1_ex0_7:27912150-27912172:-_4-3	1700049G17Rik	GTAGAATTCTTGATCTCGA	244	222	20.3382	16.7762	0.82486
1700052N19Rik_CCDS56676.1_ex2_10:4439599-4439621:+_5-1	1700052N19Rik	CACATATGGAATCAATACC	9	17	1.71329	2.20808	1.28879
1700052N19Rik_CCDS56676.1_ex2_10:4439715-4439737:+_5-3	1700052N19Rik	TCATGAAGCCATCATGCAG	66	89	6.23083	7.32468	1.17556
1700052N19Rik_CCDS56676.1_ex3_10:4450656-4450678:-_5-4	1700052N19Rik	CTTAAACACGTCGAAGTCA	81	80	7.41965	6.68511	0.901
1700052N19Rik_CCDS56676.1_ex3_10:4450689-4450711:+_5-5	1700052N19Rik	GAGAACTTCTTCGAGTCGC	235	233	19.6249	17.5579	0.894672
1700052N19Rik_CCDS56676.1_ex2_10:4439634-4439656:+_5-2	1700052N19Rik	CCTTTTAAATGAAGGCGAT	50	40	4.96275	3.84255	0.774279
1700054O13Rik_CCDS30012.1_ex0_X:9847126-9847148:+_5-1	1700054O13Rik	GTGTACCGTATACTGCAGG	130	176	11.3031	13.5072	1.195
1700054O13Rik_CCDS30012.1_ex0_X:9847161-9847183:-_5-3	1700054O13Rik	GAAGTTGTGGACCCTATGC	99	132	8.84624	10.3804	1.17343
1700054O13Rik_CCDS30012.1_ex0_X:9847149-9847171:+_5-2	1700054O13Rik	GCAATATACCCCCTGCATA	204	269	17.168	20.1162	1.17172
1700054O13Rik_CCDS30012.1_ex0_X:9847189-9847211:-_5-4	1700054O13Rik	GTAATCAAGCATGGCAAGA	88	103	7.97444	8.31957	1.04328
1700054O13Rik_CCDS30012.1_ex0_X:9847210-9847232:-_5-5	1700054O13Rik	CTCCAGGATGTAGTCGGTG	181	192	15.3451	14.6443	0.954325
1700055N04Rik_CCDS57128.1_ex1_19:3963871-3963893:+_5-1	1700055N04Rik	GAAGGAGGCCTTCAACACA	35	51	3.77392	4.62425	1.22532
1700055N04Rik_CCDS57128.1_ex1_19:3963896-3963918:+_5-2	1700055N04Rik	ACAAAGACGGCTAAGTTCA	80	107	7.3404	8.60383	1.17212
1700055N04Rik_CCDS57128.1_ex1_19:3963962-3963984:+_5-3	1700055N04Rik	AAACAGCTTCATGACGCCC	117	145	10.2728	11.3043	1.1004
1700055N04Rik_CCDS57128.1_ex3_19:3964902-3964924:+_5-4	1700055N04Rik	GATGATCATACCTTTAGTG	103	116	9.16326	9.2434	1.00875
1700055N04Rik_CCDS57128.1_ex6_19:3965638-3965660:-_5-5	1700055N04Rik	TGACGATCTTGCCTACCCG	122	117	10.6691	9.31447	0.873032
1700056E22Rik_CCDS56665.1_ex0_1:184033501-184033523:+_5-2	1700056E22Rik	GGGCTCCAAAACATCGCAC	124	161	10.8276	12.4413	1.14903
1700056E22Rik_CCDS56665.1_ex0_1:184033548-184033570:+_5-3	1700056E22Rik	GACCGCGTTGGGAGGAGGT	112	139	9.87655	10.8779	1.10138
1700056E22Rik_CCDS56665.1_ex0_1:184033425-184033447:+_5-1	1700056E22Rik	GCGCTCCTTGGCTCGCCGA	258	309	21.4478	22.9587	1.07045
1700056E22Rik_CCDS56665.1_ex0_1:184033695-184033717:-_5-4	1700056E22Rik	ACTCCGGAGAGCTACTCGG	282	325	23.3499	24.0957	1.03194
1700056E22Rik_CCDS56665.1_ex0_1:184033718-184033740:+_5-5	1700056E22Rik	CGCCTTCGGGATCGGAGTC	121	122	10.5898	9.66979	0.913118
1700057G04Rik_CCDS23406.1_ex2_9:92351102-92351124:-_5-2	1700057G04Rik	AACAACAATCACATCGTAG	77	92	7.10263	7.53787	1.06128
1700057G04Rik_CCDS23406.1_ex3_9:92352655-92352677:+_5-5	1700057G04Rik	CAATCTGCGTGTGCAACAT	0	0	1	1	1
1700057G04Rik_CCDS23406.1_ex2_9:92351037-92351059:+_5-1	1700057G04Rik	CATTAGACCTTTCACCATG	172	186	14.6319	14.2179	0.971707
1700057G04Rik_CCDS23406.1_ex3_9:92352562-92352584:-_5-3	1700057G04Rik	TTTGAATAACATAACCCAC	37	39	3.93243	3.77149	0.959073
1700057G04Rik_CCDS23406.1_ex3_9:92352592-92352614:-_5-4	1700057G04Rik	CTGTAAACTTTGGCCGACA	145	149	12.492	11.5885	0.927677
1700061G19Rik_CCDS37666.1_ex5_17:56882634-56882656:+_5-5	1700061G19Rik	TATATAACCAGGGTACCAC	94	112	8.44996	8.95915	1.06026
1700061G19Rik_CCDS37666.1_ex1_17:56877535-56877557:+_5-4	1700061G19Rik	ACCTACATCGAGTACTACG	187	189	15.8207	14.4311	0.912165
1700061G19Rik_CCDS37666.1_ex1_17:56877493-56877515:-_5-3	1700061G19Rik	GTACTTGGAACCGATCGCC	253	233	21.0515	17.5579	0.834044
1700061G19Rik_CCDS37666.1_ex1_17:56877453-56877475:-_5-2	1700061G19Rik	GCCGCGCTCATGATCAAGT	284	253	23.5084	18.9791	0.807334
1700061G19Rik_CCDS37666.1_ex1_17:56877366-56877388:-_5-1	1700061G19Rik	CGCTTAGATGTCCAGTAGC	141	123	12.1749	9.74085	0.800073
1700065I17Rik_CCDS29260.1_ex1_18:56592425-56592447:-_5-3	1700065I17Rik	AGGCATGACGTAACGGGTC	93	146	8.37071	11.3753	1.35894
1700065I17Rik_CCDS29260.1_ex1_18:56592379-56592401:+_5-1	1700065I17Rik	GGACGATATTCACTTGCCC	101	120	9.00475	9.52766	1.05807
1700065I17Rik_CCDS29260.1_ex2_18:56594458-56594480:-_5-4	1700065I17Rik	GGGCCAGCATAGATCCCAC	148	157	12.7297	12.157	0.95501
1700065I17Rik_CCDS29260.1_ex1_18:56592396-56592418:+_5-2	1700065I17Rik	CCCGGTTCTCACTAAAGCA	133	129	11.5409	10.1672	0.880973
1700065I17Rik_CCDS29260.1_ex2_18:56594507-56594529:+_5-5	1700065I17Rik	AGCGAGAGGCTTTGCCATG	197	183	16.6132	14.0047	0.842984
1700066B19Rik_CCDS50252.1_ex1_18:35728589-35728611:-_5-2	1700066B19Rik	AGGACAAAGGCCGCGATGA	67	86	6.31008	7.11149	1.127
1700066B19Rik_CCDS50252.1_ex1_18:35728614-35728636:+_5-3	1700066B19Rik	GCGATCTGCATTGTGCTGG	323	372	26.5993	27.4357	1.03144
1700066B19Rik_CCDS50252.1_ex1_18:35728709-35728731:+_5-5	1700066B19Rik	CGGCGTTTACCTCATCCAC	44	43	4.48722	4.05574	0.903844
1700066B19Rik_CCDS50252.1_ex1_18:35728550-35728572:+_5-1	1700066B19Rik	GCCCCCTCGAGGTGGCGAC	136	130	11.7787	10.2383	0.869223
1700066B19Rik_CCDS50252.1_ex1_18:35728642-35728664:+_5-4	1700066B19Rik	TTGGGCCTGCACTGCATCA	361	342	29.611	25.3038	0.85454
1700066M21Rik_CCDS48264.1_ex0_1:57377851-57377873:-_5-1	1700066M21Rik	GCAGTTCGTTGCTGCGCTG	282	360	23.3499	26.583	1.13846
1700066M21Rik_CCDS48264.1_ex1_1:57382825-57382847:-_5-3	1700066M21Rik	TAACTATTGGGAAAACGGC	41	54	4.24945	4.83745	1.13837
1700066M21Rik_CCDS48264.1_ex0_1:57377931-57377953:-_5-2	1700066M21Rik	CGTTACCTGCACGTCCCCA	193	228	16.2962	17.2026	1.05562
1700066M21Rik_CCDS48264.1_ex1_1:57382989-57383011:+_5-5	1700066M21Rik	CTTTTAACCTGACTCAGAA	88	102	7.97444	8.24851	1.03437
1700066M21Rik_CCDS48264.1_ex1_1:57382944-57382966:-_5-4	1700066M21Rik	GCTTAAAGGCTCCAAAGTC	46	50	4.64573	4.55319	0.980081
1700067K01Rik_CCDS22464.2_ex2_8:84003178-84003200:+_5-2	1700067K01Rik	TTTGGGTTCGTGGACCTGG	137	155	11.8579	12.0149	1.01324
1700067K01Rik_CCDS22464.2_ex3_8:84003301-84003323:-_5-3	1700067K01Rik	AACCTCCCGCAGAAAAAGC	64	70	6.07232	5.97447	0.983886
1700067K01Rik_CCDS22464.2_ex3_8:84003369-84003391:-_5-5	1700067K01Rik	GACTGGCAGTATAGGCAGC	166	181	14.1563	13.8626	0.979248
1700067K01Rik_CCDS22464.2_ex2_8:84003130-84003152:-_5-1	1700067K01Rik	CAAGCGCAGTGTTAGCTGC	96	104	8.60847	8.39064	0.974695
1700067K01Rik_CCDS22464.2_ex3_8:84003338-84003360:-_5-4	1700067K01Rik	TCGGAAGATGGACACGTCG	125	118	10.9069	9.38553	0.860516
1700067P10Rik_CCDS28857.1_ex1_17:48090429-48090451:+_5-3	1700067P10Rik	GTCCAGCTTGCCATCAGAG	74	113	6.86487	9.03021	1.31542
1700067P10Rik_CCDS28857.1_ex1_17:48090324-48090346:-_5-1	1700067P10Rik	ACCTTTGAAGCTTGCTCCG	158	195	13.5223	14.8574	1.09874
1700067P10Rik_CCDS28857.1_ex1_17:48090405-48090427:+_5-2	1700067P10Rik	CCCTCTTCTAGTCTCTCGG	537	622	43.5599	45.2017	1.03769
1700067P10Rik_CCDS28857.1_ex1_17:48090568-48090590:-_5-5	1700067P10Rik	CACGCTCATAGGCACCAGC	291	307	24.0632	22.8166	0.948195
1700067P10Rik_CCDS28857.1_ex1_17:48090502-48090524:+_5-4	1700067P10Rik	TCTCCGAAGGAAAAAGCTG	10	8	1.79255	1.56851	0.875017
1700074P13Rik_CCDS20041.1_ex2_6:40926040-40926062:-_5-2	1700074P13Rik	GGAACTATAGCCATAGCTA	41	54	4.24945	4.83745	1.13837
1700074P13Rik_CCDS20041.1_ex2_6:40926015-40926037:+_5-1	1700074P13Rik	AGGATTCATTAAATGCCAT	62	73	5.91381	6.18766	1.04631
1700074P13Rik_CCDS20041.1_ex2_6:40926063-40926085:+_5-3	1700074P13Rik	CATACATGTTGATAGTAGC	81	88	7.41965	7.25362	0.977622
1700074P13Rik_CCDS20041.1_ex2_6:40926210-40926232:-_5-4	1700074P13Rik	CAAGAACTAAAATCCGACT	29	27	3.29839	2.91872	0.884892
1700074P13Rik_CCDS20041.1_ex3_6:40928562-40928584:+_5-5	1700074P13Rik	CCAACACAAGGCTCTGGGC	124	114	10.8276	9.10128	0.840562
1700080E11Rik_CCDS23463.1_ex1_9:105144649-105144671:+_5-5	1700080E11Rik	GATCGTCCACAAAACCACC	75	110	6.94412	8.81702	1.26971
1700080E11Rik_CCDS23463.1_ex1_9:105144479-105144501:-_5-1	1700080E11Rik	CTAACACTAGAGCAGCTCC	149	174	12.809	13.3651	1.04342
1700080E11Rik_CCDS23463.1_ex1_9:105144528-105144550:+_5-3	1700080E11Rik	TTTGATTTGGACTCAGCGA	165	184	14.0771	14.0757	0.999906
1700080E11Rik_CCDS23463.1_ex1_9:105144498-105144520:+_5-2	1700080E11Rik	AGGCATTTGACATAGAAAT	45	42	4.56647	3.98468	0.872595
1700080E11Rik_CCDS23463.1_ex1_9:105144546-105144568:+_5-4	1700080E11Rik	AGGGAGCTTCGGTAGTCGG	262	219	21.7648	16.563	0.760998
1700080O16Rik_CCDS53068.1_ex0_X:51969573-51969595:+_5-4	1700080O16Rik	ATTGAGTATCTGCTGCCTA	174	240	14.7904	18.0553	1.22075
1700080O16Rik_CCDS53068.1_ex0_X:51969355-51969377:-_5-2	1700080O16Rik	CTCTCTTGTCAATGCCCTC	298	339	24.618	25.0906	1.0192
1700080O16Rik_CCDS53068.1_ex0_X:51969680-51969702:-_5-5	1700080O16Rik	ATGTACTGGGTTCATCCCA	161	181	13.76	13.8626	1.00745
1700080O16Rik_CCDS53068.1_ex0_X:51969305-51969327:-_5-1	1700080O16Rik	TTCGAGGCGTACCAAAGAT	95	100	8.52922	8.10638	0.950425
1700080O16Rik_CCDS53068.1_ex0_X:51969436-51969458:+_5-3	1700080O16Rik	TCAGATGCCTTAGTAAAGA	52	53	5.12126	4.76638	0.930705
1700084C01Rik_CCDS15466.1_ex2_1:169933706-169933728:-_5-4	1700084C01Rik	TCAGGGTGTCTTTGAGGAC	150	174	12.8882	13.3651	1.037
1700084C01Rik_CCDS15466.1_ex2_1:169933810-169933832:+_5-5	1700084C01Rik	ACGAATCCACTGAAGGGCG	223	251	18.6739	18.837	1.00874
1700084C01Rik_CCDS15466.1_ex2_1:169933685-169933707:-_5-3	1700084C01Rik	GGTCATGTAAAGAGGGCAC	128	134	11.1446	10.5226	0.944181
1700084C01Rik_CCDS15466.1_ex1_1:169933098-169933120:-_5-2	1700084C01Rik	TTACCTAATTTTAGGCTCC	70	70	6.54785	5.97447	0.912432
1700084C01Rik_CCDS15466.1_ex0_1:169930090-169930112:-_5-1	1700084C01Rik	TAGCGATTTCACGTGATAG	96	92	8.60847	7.53787	0.875634
1700088E04Rik_CCDS27633.1_ex4_15:79139289-79139311:-_5-5	1700088E04Rik	TATTTTGCAGTTATGATGA	65	87	6.15157	7.18255	1.1676
1700088E04Rik_CCDS27633.1_ex2_15:79135716-79135738:-_5-1	1700088E04Rik	CCAAAATATCTTTGCCACT	129	170	11.2239	13.0808	1.16545
1700088E04Rik_CCDS27633.1_ex3_15:79136329-79136351:+_5-2	1700088E04Rik	TCACGACTGTACGCCCCAT	205	231	17.2473	17.4157	1.00977
1700088E04Rik_CCDS27633.1_ex3_15:79136344-79136366:-_5-3	1700088E04Rik	CAGCTTGTGCCAAGCCAAT	109	108	9.63879	8.67489	0.899998
1700088E04Rik_CCDS27633.1_ex4_15:79139250-79139272:-_5-4	1700088E04Rik	TTCCAGCAACGCCACATCA	208	169	17.485	13.0098	0.744053
1700092M07Rik_CCDS50382.1_ex1_19:8740974-8740996:+_5-1	1700092M07Rik	GCAACGAAGTGGACAACTC	64	99	6.07232	8.03532	1.32327
1700092M07Rik_CCDS50382.1_ex1_19:8741051-8741073:+_5-4	1700092M07Rik	CTATCCATGTTCAGCCGTC	496	584	40.3105	42.5013	1.05435
1700092M07Rik_CCDS50382.1_ex1_19:8741035-8741057:-_5-3	1700092M07Rik	GATAGCCTGCGCCACAGCA	109	124	9.63879	9.81191	1.01796
1700092M07Rik_CCDS50382.1_ex1_19:8741066-8741088:-_5-5	1700092M07Rik	TGACCGCGAGGACTCCCGA	177	199	15.0281	15.1417	1.00756
1700092M07Rik_CCDS50382.1_ex1_19:8740997-8741019:-_5-2	1700092M07Rik	GTTAGATCTTTGTTTACGG	46	51	4.64573	4.62425	0.995378
1700093K21Rik_CCDS24477.1_ex3_11:23518788-23518810:+_5-4	1700093K21Rik	TAGAAAAATTGCCAGTAAG	43	54	4.40796	4.83745	1.09743
1700093K21Rik_CCDS24477.1_ex1_11:23517318-23517340:+_5-2	1700093K21Rik	GCTTTTGCACAAGAATGCT	123	142	10.7484	11.0911	1.03188
1700093K21Rik_CCDS24477.1_ex2_11:23518089-23518111:-_5-3	1700093K21Rik	AGACCCTCTGTACAGGCGA	2274	2560	181.226	182.923	1.00937
1700093K21Rik_CCDS24477.1_ex3_11:23518800-23518822:-_5-5	1700093K21Rik	ATTTGTATCCTCCTCTTAC	75	69	6.94412	5.9034	0.85013
1700093K21Rik_CCDS24477.1_ex1_11:23517278-23517300:+_5-1	1700093K21Rik	ATGTTGTCTCCTAAGGATG	46	41	4.64573	3.91362	0.842412
1700094D03Rik_CCDS50968.1_ex2_3:90064454-90064476:+_5-3	1700094D03Rik	GCAGACAACATTGGACCAA	103	145	9.16326	11.3043	1.23365
1700094D03Rik_CCDS50968.1_ex2_3:90064478-90064500:+_5-4	1700094D03Rik	AAACCTATTTGCTGCCCTA	167	204	14.2356	15.497	1.08861
1700094D03Rik_CCDS50968.1_ex1_3:90063228-90063250:+_5-1	1700094D03Rik	ACTTAAGAAGACTGTCGAC	0	0	1	1	1
1700094D03Rik_CCDS50968.1_ex3_3:90065506-90065528:-_5-5	1700094D03Rik	TAAGGCAGCTTGACGGACC	140	132	12.0957	10.3804	0.858192
1700094D03Rik_CCDS50968.1_ex2_3:90064433-90064455:+_5-2	1700094D03Rik	TTTTCATATTCACTGTATG	29	21	3.29839	2.49234	0.755622
1700101E01Rik_CCDS50551.1_ex5_2:29054806-29054828:+_5-1	1700101E01Rik	CGCTCACCTTGACGATGAG	147	199	12.6505	15.1417	1.19693
1700101E01Rik_CCDS50551.1_ex5_2:29054862-29054884:-_5-3	1700101E01Rik	TACGGGCATGGAGAACGAA	64	79	6.07232	6.61404	1.08921
1700101E01Rik_CCDS50551.1_ex5_2:29054878-29054900:-_5-4	1700101E01Rik	CGGTGGTCGACATCCGTAC	109	129	9.63879	10.1672	1.05482
1700101E01Rik_CCDS50551.1_ex5_2:29054891-29054913:+_5-5	1700101E01Rik	GACCACCGTCAGCGGCCGT	268	296	22.2403	22.0349	0.990763
1700101E01Rik_CCDS50551.1_ex5_2:29054820-29054842:+_5-2	1700101E01Rik	ATGAGCGGGTTCTGAAACA	154	125	13.2053	9.88298	0.748412
1700102P08Rik_CCDS23524.1_ex2_9:108397203-108397225:+_5-5	1700102P08Rik	ATCCGAACTATTGAAGAAT	60	79	5.7553	6.61404	1.14921
1700102P08Rik_CCDS23524.1_ex0_9:108393504-108393526:+_5-3	1700102P08Rik	GCAGCCTCTATACCCCAAA	121	155	10.5898	12.0149	1.13457
1700102P08Rik_CCDS23524.1_ex1_9:108395282-108395304:+_5-4	1700102P08Rik	CTGGACCGCAGGAAGGATA	66	80	6.23083	6.68511	1.07291
1700102P08Rik_CCDS23524.1_ex0_9:108393460-108393482:-_5-2	1700102P08Rik	ATGGTGTGTCCCGAAGGCC	250	288	20.8137	21.4664	1.03136
1700102P08Rik_CCDS23524.1_ex0_9:108393357-108393379:+_5-1	1700102P08Rik	CACCTCCCAGCCGGTACAC	259	278	21.527	20.7557	0.964171
1700106J16Rik_CCDS48881.1_ex0_11:88294194-88294216:-_5-1	1700106J16Rik	GGAGGGCCATGACTGAGAC	88	137	7.97444	10.7357	1.34627
1700106J16Rik_CCDS48881.1_ex0_11:88294314-88294336:-_5-4	1700106J16Rik	GAAGGCGTCCTCCAAGTAA	64	84	6.07232	6.96936	1.14773
1700106J16Rik_CCDS48881.1_ex0_11:88294327-88294349:+_5-5	1700106J16Rik	ACGCCTTCTGCCAGATGAG	84	107	7.65742	8.60383	1.12359
1700106J16Rik_CCDS48881.1_ex0_11:88294222-88294244:-_5-2	1700106J16Rik	TCTCCAAGTCGGCCGGCAG	315	363	25.9653	26.7962	1.032
1700106J16Rik_CCDS48881.1_ex0_11:88294253-88294275:+_5-3	1700106J16Rik	GAAGGTGGCCGGGGTACAA	116	122	10.1936	9.66979	0.948616
1700109H08Rik_CCDS39001.1_ex1_5:3575651-3575673:+_5-1	1700109H08Rik	CGACTTTTCTATAGCTTGG	135	165	11.6994	12.7255	1.08771
1700109H08Rik_CCDS39001.1_ex1_5:3575687-3575709:+_5-2	1700109H08Rik	AAGATGGATAATACCGGGC	63	74	5.99306	6.25872	1.04433
1700109H08Rik_CCDS39001.1_ex1_5:3575732-3575754:-_5-3	1700109H08Rik	CATTCCGAATATGTTCTGC	148	164	12.7297	12.6545	0.994087
1700109H08Rik_CCDS39001.1_ex2_5:3577283-3577305:+_5-4	1700109H08Rik	GAAGAGTGGATTAAAGGCT	61	67	5.83455	5.76128	0.987441
1700109H08Rik_CCDS39001.1_ex2_5:3577316-3577338:-_5-5	1700109H08Rik	CTTCTCTTCAAAAGTCCCT	193	205	16.2962	15.5681	0.95532
1700110M21Rik_CCDS36999.1_ex0_14:101198768-101198790:+_5-4	1700110M21Rik	TGATAGTTAGAGGGAGAGA	6	14	1.47553	1.99489	1.35198
1700110M21Rik_CCDS36999.1_ex0_14:101198420-101198442:-_5-1	1700110M21Rik	ACAGTTTCTGCAGCGCCTG	428	450	34.9211	32.9787	0.944377
1700110M21Rik_CCDS36999.1_ex0_14:101198533-101198555:-_5-2	1700110M21Rik	GGGGTATGTGTGCCAAGCA	182	186	15.4244	14.2179	0.921778
1700110M21Rik_CCDS36999.1_ex0_14:101198940-101198962:+_5-5	1700110M21Rik	AAGAGAAGAAATAAGCCTG	49	47	4.88349	4.34	0.888708
1700110M21Rik_CCDS36999.1_ex0_14:101198667-101198689:+_5-3	1700110M21Rik	GTAAGTCCTGAAGGCGGGA	112	107	9.87655	8.60383	0.871137
1700112E06Rik_CCDS49415.1_ex3_14:22584471-22584493:-_5-3	1700112E06Rik	ACATGCCACGTTTCCCAGG	210	264	17.6435	19.7608	1.12
1700112E06Rik_CCDS49415.1_ex3_14:22584435-22584457:-_5-2	1700112E06Rik	GGATGGTGTCACTTCTGCC	551	622	44.6695	45.2017	1.01191
1700112E06Rik_CCDS49415.1_ex2_14:22577920-22577942:-_5-1	1700112E06Rik	GGGTAACCCTGGCAACACG	124	123	10.8276	9.74085	0.89963
1700112E06Rik_CCDS49415.1_ex3_14:22584483-22584505:+_5-4	1700112E06Rik	GTGGCATGTCCCAATGAGC	174	169	14.7904	13.0098	0.879612
1700112E06Rik_CCDS49415.1_ex4_14:22596421-22596443:-_5-5	1700112E06Rik	TTGTGCAGAACAAAGCACC	70	66	6.54785	5.69021	0.86902
1700113H08Rik_CCDS48660.1_ex3_10:87226003-87226025:-_5-4	1700113H08Rik	ATTTCACTGGATGATGACA	80	104	7.3404	8.39064	1.14308
1700113H08Rik_CCDS48660.1_ex3_10:87226068-87226090:-_5-5	1700113H08Rik	GATTGGGTAGTCGTCTAGG	162	180	13.8393	13.7915	0.996545
1700113H08Rik_CCDS48660.1_ex3_10:87225885-87225907:+_5-2	1700113H08Rik	GAACTCATAGTCCAATGAC	65	72	6.15157	6.11659	0.994314
1700113H08Rik_CCDS48660.1_ex3_10:87225951-87225973:-_5-3	1700113H08Rik	CGAGGGAAATGGTGCTCGC	179	187	15.1866	14.2889	0.940889
1700113H08Rik_CCDS48660.1_ex2_10:87165067-87165089:-_5-1	1700113H08Rik	AAATGTCTCCATGTGAGTA	86	86	7.81593	7.11149	0.909872
1700122O11Rik_CCDS57099.1_ex0_17:48037250-48037272:+_5-5	1700122O11Rik	CTGCTTGGGTACTCCAAGA	63	110	5.99306	8.81702	1.4712
1700122O11Rik_CCDS57099.1_ex0_17:48037056-48037078:+_5-2	1700122O11Rik	CTAGATCCCAATGAGGGCA	134	181	11.6202	13.8626	1.19297
1700122O11Rik_CCDS57099.1_ex0_17:48037178-48037200:+_5-4	1700122O11Rik	GGAGAAATCTTCCCACCAC	86	103	7.81593	8.31957	1.06444
1700122O11Rik_CCDS57099.1_ex0_17:48037006-48037028:+_5-1	1700122O11Rik	CTGATAGAGGCTCCATCAG	0	0	1	1	1
1700122O11Rik_CCDS57099.1_ex0_17:48037158-48037180:+_5-3	1700122O11Rik	GTTCCACGGAGTGAGGGCA	265	293	22.0026	21.8217	0.99178
1700123I01Rik_CCDS50364.1_ex5_19:6213337-6213359:+_5-4	1700123I01Rik	AAATGGAAACGGAAACTCA	9	33	1.71329	3.34511	1.95244
1700123I01Rik_CCDS50364.1_ex5_19:6213372-6213394:-_5-5	1700123I01Rik	TGTGGCCCCTGCCTGCTAG	244	306	20.3382	22.7455	1.11836
1700123I01Rik_CCDS50364.1_ex3_19:6212151-6212173:+_5-2	1700123I01Rik	CCCACCTGAAGTTTAAACA	112	128	9.87655	10.0962	1.02224
1700123I01Rik_CCDS50364.1_ex3_19:6212183-6212205:-_5-3	1700123I01Rik	AACAAACGGGTAGGGCGTC	95	106	8.52922	8.53276	1.00042
1700123I01Rik_CCDS50364.1_ex0_19:6195746-6195768:+_5-1	1700123I01Rik	ATAAGTTCAAAATCAGATA	0	0	1	1	1
1700123K08Rik_CCDS51680.1_ex2_5:138562846-138562868:-_5-2	1700123K08Rik	CCCTCCATGTTGGAGGATC	160	185	13.6808	14.1468	1.03406
1700123K08Rik_CCDS51680.1_ex2_5:138562881-138562903:+_5-3	1700123K08Rik	GGGTATCTATGTCTGGGGA	212	240	17.802	18.0553	1.01423
1700123K08Rik_CCDS51680.1_ex2_5:138562924-138562946:-_5-4	1700123K08Rik	GCTGTTTTGAGTCAGTTCA	150	148	12.8882	11.5174	0.89364
1700123K08Rik_CCDS51680.1_ex4_5:138564279-138564301:+_5-5	1700123K08Rik	ACTCTTGTAGTTGAACTGG	129	120	11.2239	9.52766	0.848873
1700123K08Rik_CCDS51680.1_ex1_5:138562533-138562555:+_5-1	1700123K08Rik	CATCCTGCCCTAGGGGATC	50	21	4.96275	2.49234	0.50221
1700123O20Rik_CCDS27099.1_ex0_14:54689990-54690012:-_5-4	1700123O20Rik	CGGCACTGCCTTAGCGACC	216	279	18.1191	20.8268	1.14944
1700123O20Rik_CCDS27099.1_ex0_14:54689898-54689920:-_5-1	1700123O20Rik	GGGAAGTGATGTAAGACAT	22	27	2.74361	2.91872	1.06383
1700123O20Rik_CCDS27099.1_ex0_14:54689965-54689987:-_5-3	1700123O20Rik	TGTAGAAAACGTTCCCGCT	0	0	1	1	1
1700123O20Rik_CCDS27099.1_ex0_14:54689950-54689972:-_5-2	1700123O20Rik	CGCTGGGGACCTGACCAAC	162	170	13.8393	13.0808	0.945196
1700123O20Rik_CCDS27099.1_ex0_14:54690075-54690097:-_5-5	1700123O20Rik	GCTGACACTCAAAGATACA	25	11	2.98137	1.7817	0.597611
1700125H20Rik_CCDS48872.1_ex2_11:85173334-85173356:-_5-5	1700125H20Rik	GTGCTTGATCTCCCAGGCT	156	186	13.3638	14.2179	1.06391
1700125H20Rik_CCDS48872.1_ex2_11:85173294-85173316:-_5-3	1700125H20Rik	GTGTTAATATGGCCCCCTA	111	129	9.7973	10.1672	1.03776
1700125H20Rik_CCDS48872.1_ex1_11:85172887-85172909:+_5-1	1700125H20Rik	GCTCTGGTCCGTCATGCCA	329	346	27.0749	25.5881	0.945086
1700125H20Rik_CCDS48872.1_ex2_11:85173183-85173205:+_5-2	1700125H20Rik	TCAGTGTAAAGAATACCTG	23	23	2.82286	2.63447	0.933261
1700125H20Rik_CCDS48872.1_ex2_11:85173315-85173337:-_5-4	1700125H20Rik	CGGCAATAATGCTGCAGAA	200	156	16.851	12.086	0.717225
1700129C05Rik_CCDS27166.1_ex4_14:59142692-59142714:+_5-5	1700129C05Rik	AAAAGAGGGTTGGTACGAA	64	96	6.07232	7.82213	1.28816
1700129C05Rik_CCDS27166.1_ex4_14:59142470-59142492:+_5-2	1700129C05Rik	AAGTAGCTAGTTTCCAGAT	92	100	8.29146	8.10638	0.977679
1700129C05Rik_CCDS27166.1_ex4_14:59142620-59142642:+_5-4	1700129C05Rik	GGCATAGCAATCATTAAGG	89	88	8.05369	7.25362	0.900657
1700129C05Rik_CCDS27166.1_ex4_14:59142590-59142612:+_5-3	1700129C05Rik	GAGGAAAGTTTGTTTACAC	21	16	2.66435	2.13702	0.802079
1700129C05Rik_CCDS27166.1_ex3_14:59142141-59142163:-_5-1	1700129C05Rik	TAGACCCAGAGCTTAAAAT	52	39	5.12126	3.77149	0.736438
1810009A15Rik_CCDS29555.1_ex2_19:8890005-8890027:-_5-5	1810009A15Rik	GTGATGTTGGCACGAGCAC	94	136	8.44996	10.6647	1.2621
1810009A15Rik_CCDS29555.1_ex1_19:8889176-8889198:+_5-2	1810009A15Rik	ACGGAAACGCCAGGTGGTC	257	312	21.3685	23.1719	1.08439
1810009A15Rik_CCDS29555.1_ex1_19:8889193-8889215:+_5-3	1810009A15Rik	TCGGGGCTGTGATAGACGA	78	85	7.18189	7.04042	0.980303
1810009A15Rik_CCDS29555.1_ex1_19:8889231-8889253:-_5-4	1810009A15Rik	GTACGCCCGCTTCTTGAGG	278	261	23.0329	19.5477	0.848685
1810009A15Rik_CCDS29555.1_ex1_19:8889158-8889180:+_5-1	1810009A15Rik	ATTAAGCAGGGATCGGCGA	141	127	12.1749	10.0251	0.823421
1810009J06Rik_CCDS20042.1_ex1_6:40966215-40966237:+_5-1	1810009J06Rik	AAGCATTCGGTTCCTTACC	127	164	11.0654	12.6545	1.14361
1810009J06Rik_CCDS20042.1_ex1_6:40966252-40966274:+_5-2	1810009J06Rik	GCATTAGCCATCAGTGTGG	400	488	32.702	35.6791	1.09104
1810009J06Rik_CCDS20042.1_ex2_6:40966688-40966710:+_5-5	1810009J06Rik	CGACACCCAGACTATAACA	130	147	11.3031	11.4464	1.01267
1810009J06Rik_CCDS20042.1_ex2_6:40966613-40966635:-_5-3	1810009J06Rik	GTGTTCACCAAGGCGAACC	129	144	11.2239	11.2332	1.00083
1810009J06Rik_CCDS20042.1_ex2_6:40966646-40966668:-_5-4	1810009J06Rik	AAATTGCTCACCACCCTCA	119	111	10.4313	8.88808	0.852056
1810011H11Rik_CCDS49438.1_ex1_14:32805159-32805181:-_5-1	1810011H11Rik	TACCTATCTCAGTCTCAGC	102	159	9.084	12.2991	1.35393
1810011H11Rik_CCDS49438.1_ex2_14:32806840-32806862:-_5-5	1810011H11Rik	CGGATCATGCAGATCTTCA	93	133	8.37071	10.4515	1.24858
1810011H11Rik_CCDS49438.1_ex2_14:32806809-32806831:+_5-4	1810011H11Rik	TGGGAGTAGCCATATCTGC	238	229	19.8627	17.2736	0.869652
1810011H11Rik_CCDS49438.1_ex2_14:32806779-32806801:+_5-2	1810011H11Rik	ATTTCAAATATGCCATCAT	113	107	9.95581	8.60383	0.864202
1810011H11Rik_CCDS49438.1_ex2_14:32806791-32806813:+_5-3	1810011H11Rik	CCATCATTGGTATGGCAGT	179	167	15.1866	12.8677	0.847301
1810011O10Rik_CCDS22194.1_ex0_8:24438788-24438810:-_5-4	1810011O10Rik	GCCGCTCGCAAGAAAGCTG	139	173	12.0164	13.294	1.10632
1810011O10Rik_CCDS22194.1_ex0_8:24438669-24438691:+_5-1	1810011O10Rik	TCCTCCAAATCTTGGTCGA	305	325	25.1728	24.0957	0.957215
1810011O10Rik_CCDS22194.1_ex0_8:24438734-24438756:+_5-2	1810011O10Rik	GTTCCTGAAGAGCCTCTGC	188	199	15.8999	15.1417	0.952312
1810011O10Rik_CCDS22194.1_ex0_8:24438800-24438822:+_5-5	1810011O10Rik	GCGAGCGGCTGTGTCGAAG	125	129	10.9069	10.1672	0.932186
1810011O10Rik_CCDS22194.1_ex0_8:24438761-24438783:-_5-3	1810011O10Rik	ATCTTTGAGAACATAGACC	51	46	5.042	4.26894	0.846675
1810013L24Rik_CCDS49756.1_ex1_16:8831378-8831400:-_5-3	1810013L24Rik	TTATAGAGGTTGGTGACGG	57	106	5.51753	8.53276	1.54648
1810013L24Rik_CCDS49756.1_ex2_16:8843014-8843036:+_5-5	1810013L24Rik	GGCTATCAGCGACGCAATA	46	81	4.64573	6.75617	1.45428
1810013L24Rik_CCDS49756.1_ex2_16:8842994-8843016:+_5-4	1810013L24Rik	TTGATATTGGAATTCAGAT	8	18	1.63404	2.27915	1.39479
1810013L24Rik_CCDS49756.1_ex0_16:8830602-8830624:-_5-1	1810013L24Rik	TTGTGCTCGGGCTGCGCGG	115	154	10.1143	11.9438	1.18088
1810013L24Rik_CCDS49756.1_ex0_16:8830664-8830686:+_5-2	1810013L24Rik	CCGTGGCTCAGCTCTACAA	45	47	4.56647	4.34	0.950405
1810019J16Rik_CCDS38905.1_ex0_4:133528390-133528412:+_5-3	1810019J16Rik	CGTGCACCCCCCAGCCGCC	161	252	13.76	18.9081	1.37413
1810019J16Rik_CCDS38905.1_ex0_4:133528083-133528105:+_5-1	1810019J16Rik	ACCGGGCCGTCGCACCAGG	255	358	21.21	26.4408	1.24662
1810019J16Rik_CCDS38905.1_ex0_4:133528481-133528503:-_5-4	1810019J16Rik	CATGGCGGTAGGGGTAGAC	127	159	11.0654	12.2991	1.1115
1810019J16Rik_CCDS38905.1_ex0_4:133528562-133528584:-_5-5	1810019J16Rik	TAGGCAAGCTGTGCCGCGT	198	231	16.6925	17.4157	1.04333
1810019J16Rik_CCDS38905.1_ex0_4:133528332-133528354:+_5-2	1810019J16Rik	AGGGTCTGCCGAAGCCGCC	329	329	27.0749	24.38	0.900466
1810024B03Rik_CCDS50702.1_ex0_2:127186986-127187008:-_5-1	1810024B03Rik	TTTGGCATAAGCAAAAGAC	31	54	3.4569	4.83745	1.39936
1810024B03Rik_CCDS50702.1_ex0_2:127187104-127187126:+_5-3	1810024B03Rik	AAAGAGAGTTCTGAAAACA	15	21	2.18882	2.49234	1.13867
1810024B03Rik_CCDS50702.1_ex0_2:127187022-127187044:+_5-2	1810024B03Rik	ATGGCCATCCCAATCCAAT	94	105	8.44996	8.4617	1.00139
1810024B03Rik_CCDS50702.1_ex0_2:127187139-127187161:-_5-4	1810024B03Rik	AAGCGTCGGCCTCTAGATG	209	212	17.5643	16.0655	0.91467
1810024B03Rik_CCDS50702.1_ex0_2:127187183-127187205:-_5-5	1810024B03Rik	TGATGGAATATGCATCCCG	257	227	21.3685	17.1315	0.801716
1810026J23Rik_CCDS22908.1_ex1_9:21593355-21593377:+_5-4	1810026J23Rik	ACGCGCAACCGCCACTCGG	160	337	13.6808	24.9485	1.82362
1810026J23Rik_CCDS22908.1_ex1_9:21593312-21593334:-_5-3	1810026J23Rik	GACCCCGATGCGTCCAGCA	140	233	12.0957	17.5579	1.45158
1810026J23Rik_CCDS22908.1_ex1_9:21593277-21593299:+_5-2	1810026J23Rik	GCGCTGGCGCCCAGTGAGG	43	71	4.40796	6.04553	1.3715
1810026J23Rik_CCDS22908.1_ex1_9:21593228-21593250:+_5-1	1810026J23Rik	CCGCGCGGCCCTGTACGTG	161	248	13.76	18.6238	1.35347
1810026J23Rik_CCDS22908.1_ex1_9:21593415-21593437:+_5-5	1810026J23Rik	CGGCTGCGTCACGTGAACC	118	128	10.3521	10.0962	0.975279
1810030O07Rik_CCDS30024.1_ex2_X:12664590-12664612:-_5-2	1810030O07Rik	GATGAAAGTTTCATCTACC	16	32	2.26808	3.27404	1.44353
1810030O07Rik_CCDS30024.1_ex2_X:12664572-12664594:+_5-1	1810030O07Rik	ATCTGAAAATCTCGAAGCC	134	139	11.6202	10.8779	0.93612
1810030O07Rik_CCDS30024.1_ex5_X:12673353-12673375:+_5-5	1810030O07Rik	CCGCCGCGGCAGGTAGCAT	251	254	20.893	19.0502	0.911799
1810030O07Rik_CCDS30024.1_ex3_X:12669535-12669557:-_5-3	1810030O07Rik	TTTGTGGTTGACCGGAAGA	77	76	7.10263	6.40085	0.901194
1810030O07Rik_CCDS30024.1_ex4_X:12673090-12673112:-_5-4	1810030O07Rik	GGCATCACATCAACAGAAA	33	29	3.61541	3.06085	0.846612
1810033B17Rik_CCDS22069.1_ex1_8:3666065-3666087:+_5-1	1810033B17Rik	GACTACGAGAATATAACCT	11	21	1.8718	2.49234	1.33152
1810033B17Rik_CCDS22069.1_ex2_8:3667060-3667082:-_5-3	1810033B17Rik	AGAACATACAACATCATAA	10	18	1.79255	2.27915	1.27146
1810033B17Rik_CCDS22069.1_ex3_8:3667289-3667311:+_5-4	1810033B17Rik	TGAAAGCAGAGCTTTCGAA	40	50	4.1702	4.55319	1.09184
1810033B17Rik_CCDS22069.1_ex4_8:3667393-3667415:-_5-5	1810033B17Rik	CACACCGTGTCTGAAACTA	363	431	29.7695	31.6285	1.06244
1810033B17Rik_CCDS22069.1_ex2_8:3667039-3667061:-_5-2	1810033B17Rik	GTTCTGTACAACCAAGGCG	111	128	9.7973	10.0962	1.03051
1810037I17Rik_CCDS38619.1_ex0_3:122924538-122924560:+_4-2	1810037I17Rik	AAGATGAGGCACCTCAGTC	66	82	6.23083	6.82723	1.09572
1810037I17Rik_CCDS38619.1_ex0_3:122924557-122924579:-_4-3	1810037I17Rik	TTCGGAAGCCCGTTCATCC	127	144	11.0654	11.2332	1.01517
1810037I17Rik_CCDS38619.1_ex0_3:122924573-122924595:+_4-4	1810037I17Rik	CCGAAACACTCCTACTGGC	209	213	17.5643	16.1366	0.918716
1810037I17Rik_CCDS38619.1_ex0_3:122924525-122924547:+_4-1	1810037I17Rik	GGAAGGAGGAACCAAGATG	27	22	3.13988	2.5634	0.816401
1810041L15Rik_CCDS49687.1_ex1_15:84406661-84406683:+_5-2	1810041L15Rik	CAAATATCGTAGTTCATGG	178	234	15.1074	17.6289	1.16691
1810041L15Rik_CCDS49687.1_ex2_15:84417265-84417287:-_5-5	1810041L15Rik	AGCCTTACACGGATCACAA	156	199	13.3638	15.1417	1.13304
1810041L15Rik_CCDS49687.1_ex2_15:84417217-84417239:+_5-4	1810041L15Rik	TTTTGTTGTCCGAGAGCCG	134	166	11.6202	12.7966	1.10124
1810041L15Rik_CCDS49687.1_ex2_15:84417149-84417171:-_5-3	1810041L15Rik	TGCAACGAGACGGAGTTCC	208	203	17.485	15.426	0.882238
1810041L15Rik_CCDS49687.1_ex1_15:84406630-84406652:+_5-1	1810041L15Rik	CTGGATCCCCCACCGAGTG	258	221	21.4478	16.7051	0.778873
1810043G02Rik_CCDS35954.1_ex2_10:77980526-77980548:+_5-1	1810043G02Rik	CCTAGAGGTAATCACACTC	80	127	7.3404	10.0251	1.36574
1810043G02Rik_CCDS35954.1_ex3_10:77981598-77981620:-_5-2	1810043G02Rik	CTGCGCACCGGTTCCAGGG	118	148	10.3521	11.5174	1.11257
1810043G02Rik_CCDS35954.1_ex3_10:77981663-77981685:-_5-3	1810043G02Rik	AGAACAGCTCGTTCAGACT	72	87	6.70636	7.18255	1.07101
1810043G02Rik_CCDS35954.1_ex3_10:77981755-77981777:-_5-4	1810043G02Rik	CAGCACGGTCATGCGGTAA	157	187	13.443	14.2889	1.06293
1810043G02Rik_CCDS35954.1_ex4_10:77982886-77982908:+_5-5	1810043G02Rik	CTGACCCGCGCGCTGATGG	630	700	50.9306	50.7447	0.996349
1810043H04Rik_CCDS36388.1_ex1_11:120099186-120099208:+_5-3	1810043H04Rik	CCAGGAGGCCGCCTGAGTA	199	303	16.7717	22.5323	1.34347
1810043H04Rik_CCDS36388.1_ex1_11:120099169-120099191:+_5-2	1810043H04Rik	TGCAGGCGTCCACCGCCCC	164	245	13.9978	18.4106	1.31525
1810043H04Rik_CCDS36388.1_ex1_11:120099153-120099175:+_5-1	1810043H04Rik	GCTTATGGCAAGTGCGTGC	108	157	9.55953	12.157	1.27172
1810043H04Rik_CCDS36388.1_ex1_11:120099210-120099232:-_5-5	1810043H04Rik	CTCGAACTCGCGAACGCAG	160	217	13.6808	16.4208	1.20028
1810043H04Rik_CCDS36388.1_ex1_11:120099198-120099220:-_5-4	1810043H04Rik	AACGCAGAGGTCCTTACTC	65	84	6.15157	6.96936	1.13294
1810046K07Rik_CCDS52792.1_ex1_9:51291703-51291725:+_5-3	1810046K07Rik	TGCCCAGCCGTGGACTCGC	267	358	22.1611	26.4408	1.19312
1810046K07Rik_CCDS52792.1_ex1_9:51291743-51291765:-_5-5	1810046K07Rik	CGAATGACCTCTACACCTC	225	292	18.8324	21.7506	1.15496
1810046K07Rik_CCDS52792.1_ex1_9:51291724-51291746:+_5-4	1810046K07Rik	GCAAAGGGCTTGCTCATGC	153	197	13.126	14.9996	1.14274
1810046K07Rik_CCDS52792.1_ex1_9:51291669-51291691:+_5-2	1810046K07Rik	AGCCAGGTAGGATTCCAGC	387	463	31.6717	33.9025	1.07044
1810046K07Rik_CCDS52792.1_ex1_9:51291552-51291574:+_5-1	1810046K07Rik	GAAATGAGTTGGGTCACTG	155	175	13.2845	13.4362	1.01142
1810055G02Rik_CCDS50342.1_ex1_19:3717165-3717187:-_5-4	1810055G02Rik	TCAGGCTGGTAGCACGCGC	198	251	16.6925	18.837	1.12847
1810055G02Rik_CCDS50342.1_ex1_19:3717224-3717246:+_5-5	1810055G02Rik	AGCCCTACATTACCTACCC	97	119	8.68773	9.45659	1.0885
1810055G02Rik_CCDS50342.1_ex1_19:3716898-3716920:+_5-2	1810055G02Rik	ACACGGCGACTCTTGCTGC	567	567	45.9376	41.2932	0.898898
1810055G02Rik_CCDS50342.1_ex1_19:3716522-3716544:+_5-1	1810055G02Rik	GTAAATCAAAGCATGCTGA	92	83	8.29146	6.8983	0.831977
1810055G02Rik_CCDS50342.1_ex1_19:3717009-3717031:+_5-3	1810055G02Rik	CCTCAGGTGCCCAAATACA	63	44	5.99306	4.12681	0.688598
1810062G17Rik_CCDS57208.1_ex1_3:36479522-36479544:-_5-3	1810062G17Rik	ATGTGGCTGGAGAAGCAAA	50	62	4.96275	5.40596	1.08931
1810062G17Rik_CCDS57208.1_ex0_3:36476229-36476251:-_5-1	1810062G17Rik	ATCTTAGTCACCTTGCACC	771	848	62.1056	61.2621	0.986419
1810062G17Rik_CCDS57208.1_ex2_3:36481809-36481831:-_5-5	1810062G17Rik	TGGGCCTTTTATACCCTGG	128	129	11.1446	10.1672	0.912299
1810062G17Rik_CCDS57208.1_ex1_3:36479487-36479509:+_5-2	1810062G17Rik	CCGACCTCCTGCATACGCA	277	277	22.9536	20.6847	0.901151
1810062G17Rik_CCDS57208.1_ex1_3:36479538-36479560:-_5-4	1810062G17Rik	TGATAAGAAATTGCTCATG	85	71	7.73667	6.04553	0.781412
1810065E05Rik_CCDS24730.1_ex2_11:58422772-58422794:+_5-2	1810065E05Rik	CTAGATGAATGTACTGGAC	51	90	5.042	7.39574	1.46683
1810065E05Rik_CCDS24730.1_ex2_11:58422853-58422875:+_5-4	1810065E05Rik	ACTGATAAGTGCAATCAAG	42	52	4.32871	4.69532	1.08469
1810065E05Rik_CCDS24730.1_ex1_11:58422244-58422266:-_5-1	1810065E05Rik	GAGGTATTGCATGTACCCA	166	173	14.1563	13.294	0.939089
1810065E05Rik_CCDS24730.1_ex2_11:58422791-58422813:+_5-3	1810065E05Rik	TGGCATTCTCGGCGACACT	284	294	23.5084	21.8928	0.931274
1810065E05Rik_CCDS24730.1_ex3_11:58423853-58423875:+_5-5	1810065E05Rik	TTGCCTGCTATATGGAGGC	113	114	9.95581	9.10128	0.914167
2010001E11Rik_CCDS48539.1_ex0_10:39922163-39922185:-_4-4	2010001E11Rik	CGTCCTCATCTTGGATCTC	82	120	7.49891	9.52766	1.27054
2010001E11Rik_CCDS48539.1_ex0_10:39922027-39922049:+_4-3	2010001E11Rik	GTCAAGGTCGGACTCGGTG	165	164	14.0771	12.6545	0.898942
2010001E11Rik_CCDS48539.1_ex0_10:39921990-39922012:-_4-2	2010001E11Rik	AATCCTCCAACGCCACCAC	178	165	15.1074	12.7255	0.842339
2010002M12Rik_CCDS29765.1_ex0_19:34619617-34619639:+_5-4	2010002M12Rik	ATTACCATCATAGTAATCC	2	5	1.15851	1.35532	1.16988
2010002M12Rik_CCDS29765.1_ex0_19:34619386-34619408:-_5-2	2010002M12Rik	GGGTTCCTTAAAAAAGCCT	40	49	4.1702	4.48213	1.0748
2010002M12Rik_CCDS29765.1_ex0_19:34619735-34619757:+_5-5	2010002M12Rik	TGTGAGCCACACTTCCGCA	256	293	21.2893	21.8217	1.02501
2010002M12Rik_CCDS29765.1_ex0_19:34619596-34619618:-_5-3	2010002M12Rik	TCTCTACAACCCTTAAAGA	44	46	4.48722	4.26894	0.951355
2010002M12Rik_CCDS29765.1_ex0_19:34619296-34619318:-_5-1	2010002M12Rik	ATGAAAAAAGCTACAAGCA	39	40	4.09094	3.84255	0.939283
2010003K11Rik_CCDS29429.1_ex1_19:4498278-4498300:-_5-2	2010003K11Rik	TGATCCAAGGCCAGAGAGG	14	22	2.10957	2.5634	1.21513
2010003K11Rik_CCDS29429.1_ex1_19:4498375-4498397:-_5-4	2010003K11Rik	CGTGAGAAGTCCAGGTCGC	227	279	18.9909	20.8268	1.09667
2010003K11Rik_CCDS29429.1_ex1_19:4498249-4498271:+_5-1	2010003K11Rik	GTACTGTCTCAGCCACCGC	246	278	20.4967	20.7557	1.01264
2010003K11Rik_CCDS29429.1_ex1_19:4498387-4498409:+_5-5	2010003K11Rik	CTTCTCACGGCCCAGTCTG	240	253	20.0212	18.9791	0.947953
2010003K11Rik_CCDS29429.1_ex1_19:4498360-4498382:-_5-3	2010003K11Rik	TCGCAGGTCCCCGATGGCA	215	219	18.0398	16.563	0.918135
2010005H15Rik_CCDS37330.1_ex2_16:36257270-36257292:-_1-1	2010005H15Rik	TGTGAAGACTTTTATGTGG	0	0	1	1	1
2010012O05Rik_CCDS38011.1_ex0_19:46690037-46690059:+_5-1	2010012O05Rik	GTAATCGCGCTCACCAAGC	118	175	10.3521	13.4362	1.29792
2010012O05Rik_CCDS38011.1_ex1_19:46699599-46699621:-_5-5	2010012O05Rik	ACATCTTCCGAGTGTAAGA	55	78	5.35902	6.54298	1.22093
2010012O05Rik_CCDS38011.1_ex0_19:46690064-46690086:+_5-2	2010012O05Rik	AAAGGCTCGCGGAGCTCCG	128	173	11.1446	13.294	1.19286
2010012O05Rik_CCDS38011.1_ex1_19:46699561-46699583:+_5-4	2010012O05Rik	GGGCAGGCAGCTCGAAACA	187	214	15.8207	16.2077	1.02446
2010012O05Rik_CCDS38011.1_ex1_19:46699542-46699564:+_5-3	2010012O05Rik	TTTTGTTTTCTAGCTGCTG	335	289	27.5504	21.5374	0.781747
2010015L04Rik_CCDS51402.1_ex2_4:155418910-155418932:-_5-4	2010015L04Rik	CTTCCGAAGATGAAACGCC	54	88	5.27977	7.25362	1.37385
2010015L04Rik_CCDS51402.1_ex1_4:155418621-155418643:+_5-1	2010015L04Rik	AGAGTCCAGTTGGAGGATC	98	132	8.76698	10.3804	1.18404
2010015L04Rik_CCDS51402.1_ex1_4:155418661-155418683:-_5-2	2010015L04Rik	CATCCTCTAGTCCCTCAGA	309	338	25.4898	25.0196	0.981553
2010015L04Rik_CCDS51402.1_ex2_4:155418864-155418886:+_5-3	2010015L04Rik	CAAGGGTGCCGAGAAAATG	36	39	3.85318	3.77149	0.9788
2010015L04Rik_CCDS51402.1_ex2_4:155418940-155418962:-_5-5	2010015L04Rik	CTCATGCATCTTGTCTAGA	110	111	9.71804	8.88808	0.914596
2010106E10Rik_CCDS30360.1_ex2_X:112512539-112512561:-_5-5	2010106E10Rik	TGACTTCCCTTTACAGTAA	28	34	3.21914	3.41617	1.06121
2010106E10Rik_CCDS30360.1_ex1_X:112497932-112497954:-_5-1	2010106E10Rik	ATGCACAAACAATAGACTC	43	51	4.40796	4.62425	1.04907
2010106E10Rik_CCDS30360.1_ex2_X:112512436-112512458:+_5-4	2010106E10Rik	GGAGAAATGTGATCAACTC	57	65	5.51753	5.61915	1.01842
2010106E10Rik_CCDS30360.1_ex2_X:112512410-112512432:-_5-3	2010106E10Rik	GTACCAGTAGTCTCCCCAT	106	106	9.40102	8.53276	0.907642
2010106E10Rik_CCDS30360.1_ex2_X:112512394-112512416:+_5-2	2010106E10Rik	TCCAAATTTCAGAGGCCAA	124	112	10.8276	8.95915	0.827435
2010107E04Rik_CCDS36566.1_ex2_12:111963225-111963247:-_3-1	2010107E04Rik	TAAAATCAGGAGTGCTGGT	140	166	12.0957	12.7966	1.05795
2010107E04Rik_CCDS36566.1_ex2_12:111963267-111963289:-_3-3	2010107E04Rik	GGAAATTTGGGTAGGAGTG	32	32	3.53616	3.27404	0.925875
2010107E04Rik_CCDS36566.1_ex2_12:111963237-111963259:-_3-2	2010107E04Rik	CCTCATCGTATATAAAATC	12	6	1.95106	1.42638	0.731081
2010107G12Rik_CCDS19998.1_ex4_6:34957011-34957033:+_5-4	2010107G12Rik	CCCACTAGCATCTGGACAC	170	207	14.4733	15.7102	1.08546
2010107G12Rik_CCDS19998.1_ex2_6:34955041-34955063:+_5-1	2010107G12Rik	CATATGCCGTGGGGGACTC	212	251	17.802	18.837	1.05814
2010107G12Rik_CCDS19998.1_ex4_6:34956949-34956971:+_5-3	2010107G12Rik	TGGTCGGCGCGATGGTCAA	347	404	28.5015	29.7098	1.04239
2010107G12Rik_CCDS19998.1_ex4_6:34957040-34957062:+_5-5	2010107G12Rik	CATGATAGCGCCCTGCAGC	190	207	16.0584	15.7102	0.978315
2010107G12Rik_CCDS19998.1_ex4_6:34956914-34956936:+_5-2	2010107G12Rik	TGCAGAATCAAAGAGAGGC	45	39	4.56647	3.77149	0.825909
2010107G23Rik_CCDS23886.1_ex0_10:62109034-62109056:+_5-4	2010107G23Rik	GATTGGGCAGCACCCAGTC	97	161	8.68773	12.4413	1.43205
2010107G23Rik_CCDS23886.1_ex0_10:62109087-62109109:-_5-5	2010107G23Rik	GGCCACGGCGCACCTCCAG	156	182	13.3638	13.9336	1.04264
2010107G23Rik_CCDS23886.1_ex0_10:62108949-62108971:+_5-1	2010107G23Rik	GGTCACAGGTTCCACCACG	244	272	20.3382	20.3294	0.999565
2010107G23Rik_CCDS23886.1_ex0_10:62108964-62108986:-_5-2	2010107G23Rik	TGGCACCTTGGGAACCACG	99	102	8.84624	8.24851	0.932431
2010107G23Rik_CCDS23886.1_ex0_10:62109013-62109035:-_5-3	2010107G23Rik	TCCTTTCAGTGACCTGAAC	131	128	11.3824	10.0962	0.886998
2010109A12Rik_CCDS57357.1_ex1_5:93208173-93208195:+_5-3	2010109A12Rik	CATTTCTTCAAGGAAGACT	38	70	4.01169	5.97447	1.48927
2010109A12Rik_CCDS57357.1_ex2_5:93213281-93213303:+_5-5	2010109A12Rik	AAATAGCATCAGAGATATG	1	4	1.07925	1.28426	1.18995
2010109A12Rik_CCDS57357.1_ex2_5:93213249-93213271:-_5-4	2010109A12Rik	ATATCCAACATTATCTTCA	0	2	1	1.14213	1.14213
2010109A12Rik_CCDS57357.1_ex1_5:93208135-93208157:+_5-1	2010109A12Rik	CACAACTATTGTGACACCG	188	216	15.8999	16.3498	1.02829
2010109A12Rik_CCDS57357.1_ex1_5:93208152-93208174:-_5-2	2010109A12Rik	AGAGGCAGAAACGATTCCA	66	60	6.23083	5.26383	0.844804
2010109I03Rik_CCDS27537.1_ex1_15:74880735-74880757:-_5-5	2010109I03Rik	CATGAATGCAGTGGTATAG	106	122	9.40102	9.66979	1.02859
2010109I03Rik_CCDS27537.1_ex1_15:74880684-74880706:+_5-4	2010109I03Rik	GGTCAAGCAGTAGAGGCTC	153	159	13.126	12.2991	0.937006
2010109I03Rik_CCDS27537.1_ex0_15:74879965-74879987:+_5-1	2010109I03Rik	ACATGATTAATGTCAGGGC	151	156	12.9675	12.086	0.932019
2010109I03Rik_CCDS27537.1_ex1_15:74880664-74880686:+_5-3	2010109I03Rik	AGATACTCACTATACCAGT	47	43	4.72498	4.05574	0.858362
2010109I03Rik_CCDS27537.1_ex0_15:74880008-74880030:+_5-2	2010109I03Rik	CAGTCGTTTGCTGACCTGG	109	101	9.63879	8.17745	0.848389
2010111I01Rik_CCDS36699.1_ex0_13:63015328-63015350:+_5-1	2010111I01Rik	AACCAGTCGCGTTCTACCC	14	23	2.10957	2.63447	1.24882
2010111I01Rik_CCDS36699.1_ex0_13:63015834-63015856:+_5-3	2010111I01Rik	CAATTGGAGCTTACGGATC	150	183	12.8882	14.0047	1.08662
2010111I01Rik_CCDS36699.1_ex0_13:63015778-63015800:+_5-2	2010111I01Rik	TGCTACACTCGTTGCAGCC	212	235	17.802	17.7	0.994267
2010111I01Rik_CCDS36699.1_ex1_13:63033040-63033062:+_5-4	2010111I01Rik	GGGATCCCCCATCAACAAC	101	108	9.00475	8.67489	0.963369
2010111I01Rik_CCDS36699.1_ex2_13:63061167-63061189:-_5-5	2010111I01Rik	TCCGCTTCCGATGGCGAGA	131	129	11.3824	10.1672	0.893242
2010300C02Rik_CCDS48242.1_ex5_1:37631335-37631357:+_5-3	2010300C02Rik	TGGACCCACATCGTGCAGC	264	341	21.9233	25.2328	1.15096
2010300C02Rik_CCDS48242.1_ex7_1:37637890-37637912:-_5-5	2010300C02Rik	CATTGCCGTTGAGGAGTCG	254	326	21.1308	24.1668	1.14368
2010300C02Rik_CCDS48242.1_ex6_1:37631857-37631879:+_5-4	2010300C02Rik	CACCCGCACGGGCCGAGCA	436	506	35.5552	36.9583	1.03946
2010300C02Rik_CCDS48242.1_ex3_1:37625952-37625974:+_5-1	2010300C02Rik	TCCCGCTGCCTAGCGTCCG	495	569	40.2312	41.4353	1.02993
2010300C02Rik_CCDS48242.1_ex3_1:37626020-37626042:+_5-2	2010300C02Rik	CTCATCTAGGGTCCACGAC	186	191	15.7414	14.5732	0.925786
2200002D01Rik_CCDS52172.1_ex2_7:29248158-29248180:-_5-5	2200002D01Rik	TCCTCTTAAAGCGCCGGGC	187	237	15.8207	17.8421	1.12777
2200002D01Rik_CCDS52172.1_ex1_7:29247927-29247949:+_5-2	2200002D01Rik	CTACTGCTGCTGGAGTCGG	324	354	26.6786	26.1566	0.980433
2200002D01Rik_CCDS52172.1_ex1_7:29247955-29247977:-_5-3	2200002D01Rik	CCCCCATCTAGCGTGTCTC	231	244	19.3079	18.3396	0.949848
2200002D01Rik_CCDS52172.1_ex2_7:29248128-29248150:-_5-4	2200002D01Rik	AGGCGCTGCTCACAAGCCG	188	194	15.8999	14.7864	0.929965
2200002D01Rik_CCDS52172.1_ex0_7:29247716-29247738:+_5-1	2200002D01Rik	GCAGCCAGCGGCATACTCC	162	136	13.8393	10.6647	0.770608
2200002J24Rik_CCDS21107.1_ex0_7:30699892-30699914:-_5-1	2200002J24Rik	CAGAGGTAATCCTTCGCTG	141	217	12.1749	16.4208	1.34874
2200002J24Rik_CCDS21107.1_ex0_7:30699962-30699984:+_5-3	2200002J24Rik	CTGCTGTTCTCCCTTAAGG	108	125	9.55953	9.88298	1.03383
2200002J24Rik_CCDS21107.1_ex0_7:30699944-30699966:-_5-2	2200002J24Rik	CAGGGCTGGAATCGCCAGC	170	184	14.4733	14.0757	0.972529
2200002J24Rik_CCDS21107.1_ex1_7:30700256-30700278:-_5-5	2200002J24Rik	CTCCAATCTCCAACAGAGT	158	162	13.5223	12.5123	0.925313
2200002J24Rik_CCDS21107.1_ex1_7:30700240-30700262:-_5-4	2200002J24Rik	AGTTGGCTTCCCGGGTCTG	237	199	19.7834	15.1417	0.765373
2210010C04Rik_CCDS20043.1_ex2_6:41033024-41033046:+_5-2	2210010C04Rik	GACACTCGAGAGTTGAGGG	111	141	9.7973	11.02	1.1248
2210010C04Rik_CCDS20043.1_ex3_6:41034240-41034262:+_5-5	2210010C04Rik	TACGATTTGTAGCAGTGAG	134	166	11.6202	12.7966	1.10124
2210010C04Rik_CCDS20043.1_ex2_6:41033177-41033199:+_5-4	2210010C04Rik	AGGCGCACCTGAATTCGGC	316	352	26.0446	26.0145	0.998844
2210010C04Rik_CCDS20043.1_ex2_6:41033089-41033111:+_5-3	2210010C04Rik	GTTTGCATTATAGTTGGGG	131	145	11.3824	11.3043	0.993135
2210010C04Rik_CCDS20043.1_ex2_6:41032977-41032999:+_5-1	2210010C04Rik	GACACCTAGTACCAGCTGA	235	249	19.6249	18.6949	0.95261
2210016F16Rik_CCDS49282.1_ex2_13:58384347-58384369:+_5-1	2210016F16Rik	TATATCCCGCACCTGCTCG	339	384	27.8674	28.2885	1.01511
2210016F16Rik_CCDS49282.1_ex2_13:58384369-58384391:+_5-2	2210016F16Rik	CTCACTGTGGCGTAGTAGG	179	190	15.1866	14.5021	0.954927
2210016F16Rik_CCDS49282.1_ex3_13:58384828-58384850:+_5-3	2210016F16Rik	TCGAGCGCGCGGTTGACGG	248	261	20.6552	19.5477	0.946378
2210016F16Rik_CCDS49282.1_ex3_13:58384983-58385005:-_5-5	2210016F16Rik	CACGAGCTCAACCCGCGCG	247	245	20.576	18.4106	0.894764
2210016F16Rik_CCDS49282.1_ex3_13:58384868-58384890:-_5-4	2210016F16Rik	ACGGCGGGACGCCCTACAC	65	59	6.15157	5.19277	0.844136
2210016L21Rik_CCDS19576.1_ex0_5:114942292-114942314:+_5-2	2210016L21Rik	AGGCGGCTACGCCCGCCTG	70	85	6.54785	7.04042	1.07523
2210016L21Rik_CCDS19576.1_ex1_5:114945807-114945829:+_5-4	2210016L21Rik	GACCCCGCAGCCAAGCCGC	115	131	10.1143	10.3094	1.01928
2210016L21Rik_CCDS19576.1_ex0_5:114942339-114942361:+_5-3	2210016L21Rik	GAGAGACCCGAAGCCGGTA	102	108	9.084	8.67489	0.954963
2210016L21Rik_CCDS19576.1_ex4_5:114947189-114947211:-_5-5	2210016L21Rik	CTTCCTTCTTATGGCCTCC	184	194	15.5829	14.7864	0.948884
2210016L21Rik_CCDS19576.1_ex0_5:114942273-114942295:+_5-1	2210016L21Rik	GAATTGGCACGCTGTCGCG	286	244	23.6669	18.3396	0.774903
2210018M11Rik_CCDS40028.1_ex14_7:98641627-98641649:-_5-5	2210018M11Rik	CTTCAGAGTGGTCCATCGA	241	355	20.1004	26.2277	1.30483
2210018M11Rik_CCDS40028.1_ex10_7:98621375-98621397:+_5-2	2210018M11Rik	GCTTGTAGAACTTACCGGT	74	109	6.86487	8.74596	1.27402
2210018M11Rik_CCDS40028.1_ex12_7:98630257-98630279:-_5-4	2210018M11Rik	GTTGTTATAACTGCGTCCC	94	134	8.44996	10.5226	1.24528
2210018M11Rik_CCDS40028.1_ex9_7:98619413-98619435:+_5-1	2210018M11Rik	AGCCACACGACCTAAGGAT	136	174	11.7787	13.3651	1.13469
2210018M11Rik_CCDS40028.1_ex12_7:98630144-98630166:+_5-3	2210018M11Rik	GACATGACCACGGACGGTG	128	117	11.1446	9.31447	0.83578
2210404J11Rik_CCDS28410.1_ex2_17:15059871-15059893:+_6-4	2210404J11Rik	TGCCAACGCGTATCTGACC	135	168	11.6994	12.9387	1.10593
2210404J11Rik_CCDS28410.1_ex1_17:15059423-15059445:+_6-2	2210404J11Rik	GGAGTGCCTGTGCTATAAA	125	149	10.9069	11.5885	1.0625
2210404J11Rik_CCDS28410.1_ex2_17:15059836-15059858:+_6-3	2210404J11Rik	AAGTTCTAGTTGTGCTCCG	190	223	16.0584	16.8472	1.04912
2210404J11Rik_CCDS28410.1_ex2_17:15059889-15059911:-_6-5	2210404J11Rik	CTGCAAAGAGGCGGTGACC	104	120	9.24251	9.52766	1.03085
2210404J11Rik_CCDS28410.1_ex2_17:15059910-15059932:+_6-6	2210404J11Rik	CTAAGACACAGGCAATGGG	186	198	15.7414	15.0706	0.957387
2210404J11Rik_CCDS37451.1_ex12_17:15056776-15056798:+_6-1	2210404J11Rik	TAGGCTTGCAGAAGGATAC	59	54	5.67604	4.83745	0.852257
2210404O07Rik_CCDS35998.1_ex1_10:81393800-81393822:+_5-1	2210404O07Rik	AAGCCTTGGCTAGTAGGCC	78	98	7.18189	7.96425	1.10894
2210404O07Rik_CCDS35998.1_ex1_10:81393818-81393840:-_5-2	2210404O07Rik	GAAGCCCACTACTGCAGCC	198	238	16.6925	17.9132	1.07313
2210404O07Rik_CCDS35998.1_ex1_10:81393839-81393861:-_5-3	2210404O07Rik	GAGGATGAAGACTATAAAC	0	0	1	1	1
2210404O07Rik_CCDS35998.1_ex2_10:81394097-81394119:+_5-5	2210404O07Rik	GAGGAGGCTACATTCAGAA	46	48	4.64573	4.41106	0.949488
2210404O07Rik_CCDS35998.1_ex1_10:81393868-81393890:-_5-4	2210404O07Rik	TTGGCGCACCAGACACGAT	116	118	10.1936	9.38553	0.92073
2210404O09Rik_CCDS57051.1_ex0_17:21880931-21880953:-_4-3	2210404O09Rik	ACCTTCTAAAACTAACCTC	7	9	1.55478	1.63957	1.05453
2210404O09Rik_CCDS57051.1_ex0_17:21880762-21880784:-_4-2	2210404O09Rik	AATGGTACAAAGCTTGATA	18	21	2.42659	2.49234	1.0271
2210404O09Rik_CCDS57051.1_ex0_17:21881011-21881033:+_4-4	2210404O09Rik	TTGGATATTTACATGCTCG	228	185	19.0701	14.1468	0.741831
2210407C18Rik_CCDS24736.1_ex2_11:58612001-58612023:+_5-1	2210407C18Rik	TGCTCACCGGTGCAGCACT	142	174	12.2542	13.3651	1.09065
2210407C18Rik_CCDS24736.1_ex3_11:58612545-58612567:+_5-4	2210407C18Rik	CAGCTATAAGAGGTTAGAC	56	68	5.43828	5.83234	1.07246
2210407C18Rik_CCDS24736.1_ex2_11:58612069-58612091:-_5-2	2210407C18Rik	TATCAAAACCTATGTGCCT	214	228	17.9606	17.2026	0.957796
2210407C18Rik_CCDS24736.1_ex2_11:58612101-58612123:-_5-3	2210407C18Rik	ACCTAGTACTTGAGCAAAA	85	80	7.73667	6.68511	0.86408
2210407C18Rik_CCDS24736.1_ex3_11:58612591-58612613:-_5-5	2210407C18Rik	TACAAGCTACGTGTGAAAA	37	25	3.93243	2.7766	0.706076
2210408I21Rik_CCDS49316.1_ex2_13:77192756-77192778:+_5-2	2210408I21Rik	TCGACGATTCTTAGTAAAC	21	34	2.66435	3.41617	1.28218
2210408I21Rik_CCDS49316.1_ex2_13:77192678-77192700:-_5-1	2210408I21Rik	ACAGAATGTATGGAAGTCC	54	75	5.27977	6.32979	1.19888
2210408I21Rik_CCDS49316.1_ex6_13:77262091-77262113:+_5-4	2210408I21Rik	AGCAACGTATGTCTCTCAG	58	60	5.59679	5.26383	0.940509
2210408I21Rik_CCDS49316.1_ex6_13:77261935-77261957:-_5-3	2210408I21Rik	GAATCATCTCGGCATGCCA	283	268	23.4291	20.0451	0.855563
2210408I21Rik_CCDS49316.1_ex8_13:77267685-77267707:-_5-5	2210408I21Rik	GCTGAAGTAATGCCACATC	106	80	9.40102	6.68511	0.711104
2300002M23Rik_CCDS50092.1_ex1_17:35567938-35567960:-_5-1	2300002M23Rik	ACTCATTATTCACAGGGTC	50	60	4.96275	5.26383	1.06067
2300002M23Rik_CCDS50092.1_ex1_17:35568147-35568169:-_5-3	2300002M23Rik	GCCTCTGGAAAGGTATGGC	109	125	9.63879	9.88298	1.02533
2300002M23Rik_CCDS50092.1_ex1_17:35568182-35568204:+_5-4	2300002M23Rik	GGCTTCCTCTGCACGGCTC	361	412	29.611	30.2783	1.02253
2300002M23Rik_CCDS50092.1_ex1_17:35568198-35568220:+_5-5	2300002M23Rik	CTCAGGCAACCTTCACTAG	207	229	17.4058	17.2736	0.992407
2300002M23Rik_CCDS50092.1_ex1_17:35567980-35568002:+_5-2	2300002M23Rik	TCAGCGAATCTCCACAAGA	69	64	6.46859	5.54808	0.857696
2300005B03Rik_CCDS37103.1_ex0_15:74743079-74743101:-_5-1	2300005B03Rik	TGACGAAGATGTGCTACAG	116	165	10.1936	12.7255	1.24839
2300005B03Rik_CCDS37103.1_ex1_15:74743412-74743434:+_5-4	2300005B03Rik	GCTCCATGGGCAGCTAGAC	201	238	16.9302	17.9132	1.05806
2300005B03Rik_CCDS37103.1_ex1_15:74743442-74743464:+_5-5	2300005B03Rik	TCCTCCAAATCCCTTGCAC	118	131	10.3521	10.3094	0.995873
2300005B03Rik_CCDS37103.1_ex1_15:74743389-74743411:+_5-3	2300005B03Rik	GCAATGATGACACAGTGGG	171	183	14.5526	14.0047	0.962349
2300005B03Rik_CCDS37103.1_ex0_15:74743116-74743138:+_5-2	2300005B03Rik	AAAGCTGATGGGAGAACCT	93	87	8.37071	7.18255	0.858058
2300009A05Rik_CCDS52830.1_ex1_9:63399008-63399030:+_5-4	2300009A05Rik	CGGCCAATTGAAGTGCGAC	43	62	4.40796	5.40596	1.22641
2300009A05Rik_CCDS52830.1_ex1_9:63398989-63399011:+_5-3	2300009A05Rik	GGTAGTTGGCGCCCAGCAC	178	215	15.1074	16.2787	1.07753
2300009A05Rik_CCDS52830.1_ex1_9:63398888-63398910:-_5-1	2300009A05Rik	CGCTTCTTCACCGCGCTCA	277	332	22.9536	24.5932	1.07143
2300009A05Rik_CCDS52830.1_ex1_9:63399040-63399062:+_5-5	2300009A05Rik	CGTTGTGGACCGCACTGTA	169	181	14.3941	13.8626	0.963073
2300009A05Rik_CCDS52830.1_ex1_9:63398974-63398996:-_5-2	2300009A05Rik	ACTACCACGTCCTGCGCAC	342	317	28.1052	23.5272	0.837113
2310002J15Rik_CCDS50526.1_ex0_2:25239341-25239363:+_5-5	2310002J15Rik	CTGGGATACATGTTCCTGC	111	138	9.7973	10.8068	1.10304
2310002J15Rik_CCDS50526.1_ex0_2:25239305-25239327:-_5-4	2310002J15Rik	TACAAACTACTGAAGCCCC	49	60	4.88349	5.26383	1.07788
2310002J15Rik_CCDS50526.1_ex0_2:25239188-25239210:+_5-1	2310002J15Rik	CAGCATAAGTCAGTCCCGA	174	171	14.7904	13.1519	0.889222
2310002J15Rik_CCDS50526.1_ex0_2:25239288-25239310:+_5-3	2310002J15Rik	CTTGATACCTTTGGGCCCA	182	168	15.4244	12.9387	0.838848
2310002J15Rik_CCDS50526.1_ex0_2:25239217-25239239:-_5-2	2310002J15Rik	CTGCAATCCCTATAGCAGT	228	191	19.0701	14.5732	0.764189
2310002L09Rik_CCDS18285.1_ex1_4:73943006-73943028:+_5-1	2310002L09Rik	TTTCTAACACAAACCTAGA	15	27	2.18882	2.91872	1.33347
2310002L09Rik_CCDS18285.1_ex1_4:73943091-73943113:+_5-2	2310002L09Rik	GTTATACGCTAGTTCAGAG	109	136	9.63879	10.6647	1.10643
2310002L09Rik_CCDS18285.1_ex1_4:73943209-73943231:+_5-3	2310002L09Rik	GCATCCACTTTAGACAAGG	90	99	8.13295	8.03532	0.987996
2310002L09Rik_CCDS18285.1_ex2_4:73950572-73950594:-_5-4	2310002L09Rik	AGGTCATACCTCGAAATGC	130	138	11.3031	10.8068	0.956089
2310002L09Rik_CCDS18285.1_ex2_4:73950591-73950613:-_5-5	2310002L09Rik	CTGCTGAAACACGGCTCCA	176	183	14.9489	14.0047	0.936839
2310003H01Rik_CCDS49004.1_ex8_11:120378572-120378594:+_5-5	2310003H01Rik	TAGACGAACTCGCGTCCGG	123	181	10.7484	13.8626	1.28974
2310003H01Rik_CCDS49004.1_ex6_11:120376786-120376808:-_5-1	2310003H01Rik	AGCCAGACGGGGCCATAGG	39	59	4.09094	5.19277	1.26933
2310003H01Rik_CCDS49004.1_ex6_11:120376918-120376940:-_5-2	2310003H01Rik	TGCGTGAGTATTGCCTCCC	195	232	16.4547	17.4868	1.06272
2310003H01Rik_CCDS49004.1_ex7_11:120378332-120378354:-_5-4	2310003H01Rik	TGCCTGTCGTTGGACTCGC	365	395	29.9281	29.0702	0.971336
2310003H01Rik_CCDS49004.1_ex6_11:120377114-120377136:-_5-3	2310003H01Rik	AAGATCCTCCACCACCTAG	159	144	13.6015	11.2332	0.825877
2310005G13Rik_CCDS49875.1_ex4_16:57049400-57049422:+_5-5	2310005G13Rik	AATTGGGGGGTAATAAGGG	28	38	3.21914	3.70043	1.14951
2310005G13Rik_CCDS49875.1_ex3_16:57047041-57047063:+_5-4	2310005G13Rik	GCATTTCTTTATGCGGTGA	181	232	15.3451	17.4868	1.13957
2310005G13Rik_CCDS49875.1_ex3_16:57046997-57047019:-_5-3	2310005G13Rik	CAACACATCATCATGTACG	84	101	7.65742	8.17745	1.06791
2310005G13Rik_CCDS49875.1_ex3_16:57046982-57047004:-_5-2	2310005G13Rik	TACGTGGTCCTTGCAATGC	117	123	10.2728	9.74085	0.948215
2310005G13Rik_CCDS49875.1_ex2_16:57045339-57045361:+_5-1	2310005G13Rik	CACTATCAGGCTTTTAGGG	240	251	20.0212	18.837	0.940854
2310007B03Rik_CCDS15185.1_ex4_1:93159919-93159941:-_5-5	2310007B03Rik	GTTGACTATTCTAGAGACC	35	43	3.77392	4.05574	1.07468
2310007B03Rik_CCDS15185.1_ex3_1:93156106-93156128:-_5-1	2310007B03Rik	CGCTTCAACGTTGTGCCCG	404	443	33.019	32.4813	0.983715
2310007B03Rik_CCDS15185.1_ex4_1:93159614-93159636:-_5-2	2310007B03Rik	TGTACATTGCAAGCACCAC	107	117	9.48028	9.31447	0.98251
2310007B03Rik_CCDS15185.1_ex4_1:93159829-93159851:-_5-4	2310007B03Rik	TCGGAGGCTCTCCTGATCG	186	192	15.7414	14.6443	0.930301
2310007B03Rik_CCDS15185.1_ex4_1:93159670-93159692:+_5-3	2310007B03Rik	GACTTTACTGGGTACAAGG	245	224	20.4175	16.9183	0.828619
2310007L24Rik_CCDS48962.1_ex2_11:106375504-106375526:-_5-4	2310007L24Rik	TTTCACCTACCGGTGGGCT	178	241	15.1074	18.1264	1.19984
2310007L24Rik_CCDS48962.1_ex3_11:106376256-106376278:-_5-5	2310007L24Rik	CTCCTCGTGACTGTCGGTG	302	369	24.935	27.2225	1.09174
2310007L24Rik_CCDS48962.1_ex1_11:106375223-106375245:+_5-2	2310007L24Rik	CCTCAGCATAACCGGGTCA	279	302	23.1121	22.4613	0.971839
2310007L24Rik_CCDS48962.1_ex1_11:106375194-106375216:-_5-1	2310007L24Rik	ATGGGACTGTCCAAGGGAA	59	59	5.67604	5.19277	0.914857
2310007L24Rik_CCDS48962.1_ex1_11:106375235-106375257:-_5-3	2310007L24Rik	ACTGTTACCTTCCTTGACC	159	151	13.6015	11.7306	0.862449
2310009B15Rik_CCDS35727.1_ex2_1:138856705-138856727:-_5-5	2310009B15Rik	CCCTCGGTTCGACTTCCGA	198	273	16.6925	20.4004	1.22213
2310009B15Rik_CCDS35727.1_ex2_1:138856660-138856682:-_5-4	2310009B15Rik	ACTCGTGGGGAACGCCCGA	166	193	14.1563	14.7153	1.03949
2310009B15Rik_CCDS35727.1_ex2_1:138856624-138856646:+_5-3	2310009B15Rik	CAGTTAACTCTCGGCTCGC	247	270	20.576	20.1872	0.981107
2310009B15Rik_CCDS35727.1_ex2_1:138856593-138856615:-_5-2	2310009B15Rik	GCACATCGTCGAGCTGCAC	374	352	30.6413	26.0145	0.848999
2310009B15Rik_CCDS35727.1_ex1_1:138853626-138853648:+_5-1	2310009B15Rik	GAACCACATAGCCGGTAGC	101	84	9.00475	6.96936	0.773965
2310011J03Rik_CCDS24017.1_ex1_10:80320175-80320197:+_5-3	2310011J03Rik	CTCCTACCTTCCGGGGCCA	121	189	10.5898	14.4311	1.36273
2310011J03Rik_CCDS24017.1_ex1_10:80320192-80320214:-_5-4	2310011J03Rik	GATCCTGTTTTCACTGCCC	111	162	9.7973	12.5123	1.27712
2310011J03Rik_CCDS24017.1_ex1_10:80320226-80320248:-_5-5	2310011J03Rik	GATCCTGGAGGACGTGCGA	280	307	23.1914	22.8166	0.983839
2310011J03Rik_CCDS24017.1_ex0_10:80319524-80319546:+_5-2	2310011J03Rik	CCTTGGGGATGGGTCTGGG	80	78	7.3404	6.54298	0.891366
2310011J03Rik_CCDS24017.1_ex0_10:80319453-80319475:+_5-1	2310011J03Rik	CTCTCATTCATAGCCACGT	130	119	11.3031	9.45659	0.836634
2310014L17Rik_CCDS20818.1_ex0_7:12928100-12928122:-_5-1	2310014L17Rik	GCTTGAAAATGCCGTCGAA	39	52	4.09094	4.69532	1.14774
2310014L17Rik_CCDS20818.1_ex0_7:12928329-12928351:+_5-4	2310014L17Rik	TGTGCGCTTTGACCGACGC	211	250	17.7228	18.766	1.05886
2310014L17Rik_CCDS20818.1_ex0_7:12928216-12928238:-_5-2	2310014L17Rik	TGTGGGCGCGCGGCACATG	202	221	17.0095	16.7051	0.982104
2310014L17Rik_CCDS20818.1_ex0_7:12928379-12928401:-_5-5	2310014L17Rik	TCTTTCGCGGCCCGGGAGA	176	177	14.9489	13.5783	0.908316
2310014L17Rik_CCDS20818.1_ex0_7:12928281-12928303:-_5-3	2310014L17Rik	GCATCGCGAGGCAGCAAAC	74	72	6.86487	6.11659	0.891
2310022A10Rik_CCDS21026.1_ex3_7:27564753-27564775:+_5-3	2310022A10Rik	GCCAAGGTGGTACACCGCC	212	291	17.802	21.6796	1.21781
2310022A10Rik_CCDS21026.1_ex3_7:27564705-27564727:+_5-2	2310022A10Rik	GAGCTGGGTGTGACCGTCG	143	193	12.3335	14.7153	1.19312
2310022A10Rik_CCDS21026.1_ex6_7:27574637-27574659:+_5-5	2310022A10Rik	CGGCGGGTCACGGCTGAGA	168	200	14.3148	15.2128	1.06273
2310022A10Rik_CCDS21026.1_ex5_7:27571618-27571640:-_5-4	2310022A10Rik	CTGTTGTCTGACCGCCGTG	742	808	59.8072	58.4196	0.976799
2310022A10Rik_CCDS21026.1_ex2_7:27564486-27564508:-_5-1	2310022A10Rik	AACTGGATCCACTCGGAAG	123	128	10.7484	10.0962	0.939322
2310022B05Rik_CCDS22773.1_ex3_8:124663009-124663031:-_5-5	2310022B05Rik	GAGAAGTACGGGCCCGAGT	160	218	13.6808	16.4919	1.20548
2310022B05Rik_CCDS22773.1_ex3_8:124662961-124662983:-_5-3	2310022B05Rik	GAAATCATCGACCGCTGCC	178	233	15.1074	17.5579	1.1622
2310022B05Rik_CCDS22773.1_ex2_8:124651394-124651416:-_5-1	2310022B05Rik	ACTTGGCAAGATGAACACT	65	70	6.15157	5.97447	0.97121
2310022B05Rik_CCDS22773.1_ex3_8:124662978-124663000:+_5-4	2310022B05Rik	TTTCGTCCTGCTGCGCGGG	116	125	10.1936	9.88298	0.96953
2310022B05Rik_CCDS22773.1_ex3_8:124662911-124662933:+_5-2	2310022B05Rik	TCCCGCACGTCCCCCGCAT	321	344	26.4408	25.446	0.962373
2310030G06Rik_CCDS23170.1_ex0_9:50740732-50740754:+_5-2	2310030G06Rik	GCTGTTGTCTCATAGTCCT	111	134	9.7973	10.5226	1.07403
2310030G06Rik_CCDS23170.1_ex1_9:50741295-50741317:-_5-3	2310030G06Rik	CTGTGGCAGAATGGCACAA	99	107	8.84624	8.60383	0.972597
2310030G06Rik_CCDS23170.1_ex1_9:50741334-50741356:+_5-4	2310030G06Rik	GCTCAATGTGGGTCTTGGG	282	299	23.3499	22.2481	0.952813
2310030G06Rik_CCDS23170.1_ex2_9:50742260-50742282:-_5-5	2310030G06Rik	TCCAGAAGAAAAGCAAAAC	39	37	4.09094	3.62936	0.88717
2310030G06Rik_CCDS23170.1_ex0_9:50740708-50740730:+_5-1	2310030G06Rik	TACAACACTTGCTCATACG	53	46	5.20051	4.26894	0.820868
2310033P09Rik_CCDS24764.1_ex0_11:59208563-59208585:-_5-2	2310033P09Rik	CGCGTACCAGGTGAGGTCG	225	338	18.8324	25.0196	1.32854
2310033P09Rik_CCDS24764.1_ex1_11:59208816-59208838:+_5-4	2310033P09Rik	CAGTGGTTACAAGAACGTG	100	149	8.92549	11.5885	1.29836
2310033P09Rik_CCDS24764.1_ex0_11:59208525-59208547:+_5-1	2310033P09Rik	ACTCGCTGATGGCGCCAGT	137	194	11.8579	14.7864	1.24696
2310033P09Rik_CCDS24764.1_ex0_11:59208599-59208621:+_5-3	2310033P09Rik	TGTACCGGCCCGAGCCGTG	265	342	22.0026	25.3038	1.15004
2310033P09Rik_CCDS24764.1_ex1_11:59208844-59208866:+_5-5	2310033P09Rik	CCCACCGGCCTGAGCAAGG	229	282	19.1494	21.04	1.09873
2310035C23Rik_CCDS15206.1_ex0_1:105664372-105664394:-_5-1	2310035C23Rik	CATCGATTGACAATCGGGC	330	418	27.1541	30.7047	1.13076
2310035C23Rik_CCDS15206.1_ex8_1:105695482-105695504:+_5-5	2310035C23Rik	GATAGTCGGTTAGGATCAG	101	126	9.00475	9.95404	1.10542
2310035C23Rik_CCDS15206.1_ex0_1:105664480-105664502:-_5-2	2310035C23Rik	AGAAGTAATCGCGCAGTCG	117	127	10.2728	10.0251	0.975886
2310035C23Rik_CCDS15206.1_ex0_1:105664600-105664622:+_5-3	2310035C23Rik	AACCGAGTACGACGTCGGG	242	215	20.1797	16.2787	0.806688
2310035C23Rik_CCDS15206.1_ex7_1:105693157-105693179:-_5-4	2310035C23Rik	CCTATTGGGCTGATCGAAA	175	136	14.8696	10.6647	0.717213
2310036O22Rik_CCDS22490.1_ex0_8:85026970-85026992:+_5-1	2310036O22Rik	CGATGGGCTGAGTCGGGAC	170	233	14.4733	17.5579	1.21312
2310036O22Rik_CCDS22490.1_ex0_8:85027148-85027170:-_5-4	2310036O22Rik	CCGGTGGATCGGGTCGCTG	276	347	22.8744	25.6591	1.12174
2310036O22Rik_CCDS22490.1_ex0_8:85027220-85027242:-_5-5	2310036O22Rik	TCCTTACGAAGCTGAGCGT	147	176	12.6505	13.5072	1.06773
2310036O22Rik_CCDS22490.1_ex0_8:85027028-85027050:+_5-3	2310036O22Rik	GCTCGAGTCCGGTGTCCAG	130	146	11.3031	11.3753	1.00639
2310036O22Rik_CCDS22490.1_ex0_8:85026989-85027011:+_5-2	2310036O22Rik	CGGGAACGTCACCCGAGAG	7	6	1.55478	1.42638	0.917415
2310039H08Rik_CCDS28841.1_ex0_17:46772965-46772987:-_5-3	2310039H08Rik	ACCGTGGGTCGCAGTGATG	187	244	15.8207	18.3396	1.15922
2310039H08Rik_CCDS28841.1_ex0_17:46772890-46772912:+_5-1	2310039H08Rik	CCTGCCTCGGTGACCCTGG	164	182	13.9978	13.9336	0.995414
2310039H08Rik_CCDS28841.1_ex0_17:46772979-46773001:-_5-4	2310039H08Rik	GACGCGGTGGGTTCACCGT	282	299	23.3499	22.2481	0.952813
2310039H08Rik_CCDS28841.1_ex0_17:46772917-46772939:-_5-2	2310039H08Rik	GCCCTTCTGTACCAGGTGC	188	195	15.8999	14.8574	0.934435
2310039H08Rik_CCDS28841.1_ex0_17:46772991-46773013:-_5-5	2310039H08Rik	CGAGGGAGCAGAGACGCGG	176	164	14.9489	12.6545	0.846517
2310042D19Rik_CCDS51406.1_ex0_4:156217888-156217910:+_5-3	2310042D19Rik	TCCAAGCCTCAACCCGACG	135	171	11.6994	13.1519	1.12415
2310042D19Rik_CCDS51406.1_ex0_4:156217934-156217956:-_5-4	2310042D19Rik	ACGAAGCTATGTCAGACTG	143	175	12.3335	13.4362	1.08941
2310042D19Rik_CCDS51406.1_ex0_4:156217380-156217402:-_5-1	2310042D19Rik	CAAGTTGCCGGCCCTGGAA	227	256	18.9909	19.1923	1.01061
2310042D19Rik_CCDS51406.1_ex0_4:156218164-156218186:+_5-5	2310042D19Rik	CCCGCCTCTAGGTCGCAAC	204	219	17.168	16.563	0.964758
2310042D19Rik_CCDS51406.1_ex0_4:156217538-156217560:-_5-2	2310042D19Rik	CACGCCTCTTCTTACGACC	177	185	15.0281	14.1468	0.941355
2310044G17Rik_CCDS56849.1_ex1_12:86960411-86960433:+_5-3	2310044G17Rik	GTCGTCATGAAGAGCGTGC	75	99	6.94412	8.03532	1.15714
2310044G17Rik_CCDS56849.1_ex2_12:86961954-86961976:+_5-4	2310044G17Rik	CCAAAATAGCCCCCCACCC	239	289	19.9419	21.5374	1.08001
2310044G17Rik_CCDS56849.1_ex1_12:86960393-86960415:-_5-2	2310044G17Rik	GACCATAGGGGGCAGCGTG	195	230	16.4547	17.3447	1.05409
2310044G17Rik_CCDS56849.1_ex2_12:86962016-86962038:+_5-5	2310044G17Rik	GTATCGAAGAAACTCTGCA	70	68	6.54785	5.83234	0.890726
2310044G17Rik_CCDS56849.1_ex0_12:86952873-86952895:+_5-1	2310044G17Rik	CTAGCGCGACCACTTGGCG	188	184	15.8999	14.0757	0.885271
2310045N01Rik_CCDS52568.1_ex2_8:70142503-70142525:+_5-4	2310045N01Rik	CAGGGCGCCATATACACCG	57	96	5.51753	7.82213	1.41769
2310045N01Rik_CCDS52568.1_ex1_8:70141919-70141941:-_5-2	2310045N01Rik	ATGTTCCTGTAGCCGGTAC	94	153	8.44996	11.8728	1.40507
2310045N01Rik_CCDS52568.1_ex2_8:70142470-70142492:+_5-3	2310045N01Rik	CAGGCTGACATGCAGAGAT	112	157	9.87655	12.157	1.2309
2310045N01Rik_CCDS52568.1_ex2_8:70142520-70142542:-_5-5	2310045N01Rik	CACCTGCAGGCGTACTCCA	137	178	11.8579	13.6494	1.15107
2310045N01Rik_CCDS52568.1_ex1_8:70141895-70141917:+_5-1	2310045N01Rik	CTTGCCAACGAGCCGTCAG	140	160	12.0957	12.3702	1.0227
2310047M10Rik_CCDS36190.1_ex0_11:69060001-69060023:+_5-2	2310047M10Rik	ATCGCCCATGGGCCGGAGC	285	356	23.5877	26.2987	1.11494
2310047M10Rik_CCDS36190.1_ex0_11:69060159-69060181:-_5-4	2310047M10Rik	CGACGGCAGACCCTCAGAG	63	78	5.99306	6.54298	1.09176
2310047M10Rik_CCDS36190.1_ex0_11:69060049-69060071:-_5-3	2310047M10Rik	GGCCCCTGACGGCGTCGCC	462	559	37.6158	40.7247	1.08265
2310047M10Rik_CCDS36190.1_ex0_11:69060188-69060210:-_5-5	2310047M10Rik	CATTCATCTCGACGCCTCC	157	151	13.443	11.7306	0.872619
2310047M10Rik_CCDS36190.1_ex0_11:69059908-69059930:+_5-1	2310047M10Rik	TCAGTCCGGACGCTGTCCG	117	98	10.2728	7.96425	0.775274
2310050C09Rik_CCDS50977.1_ex0_3:92869099-92869121:+_5-2	2310050C09Rik	CATTTCACGTATGTCTGGC	177	230	15.0281	17.3447	1.15415
2310050C09Rik_CCDS50977.1_ex0_3:92869120-92869142:+_5-3	2310050C09Rik	GGAGTTGGGCATTTCACGT	160	179	13.6808	13.7204	1.0029
2310050C09Rik_CCDS50977.1_ex0_3:92869143-92869165:+_5-4	2310050C09Rik	TTTGGTCTGACACGGAACT	56	55	5.43828	4.90851	0.902585
2310050C09Rik_CCDS50977.1_ex0_3:92868945-92868967:+_5-1	2310050C09Rik	GGTCGTCTGACACGGAGCT	148	143	12.7297	11.1621	0.876855
2310050C09Rik_CCDS50977.1_ex0_3:92869166-92869188:+_5-5	2310050C09Rik	ATCTCACGTAAGTTTGAGC	173	142	14.7111	11.0911	0.753924
2310057J18Rik_CCDS23759.1_ex5_10:28986108-28986130:-_5-4	2310057J18Rik	GGGTATACACTGACAGAAT	121	185	10.5898	14.1468	1.33588
2310057J18Rik_CCDS23759.1_ex3_10:28982494-28982516:+_5-1	2310057J18Rik	TCATCTGATCCTTGGGTGG	114	142	10.0351	11.0911	1.10523
2310057J18Rik_CCDS23759.1_ex5_10:28985991-28986013:-_5-3	2310057J18Rik	TTGGCTGGCAGTATCAATC	80	97	7.3404	7.89319	1.07531
2310057J18Rik_CCDS23759.1_ex4_10:28983978-28984000:+_5-2	2310057J18Rik	CACAGTCTGTCATTCCAGT	168	200	14.3148	15.2128	1.06273
2310057J18Rik_CCDS23759.1_ex5_10:28986149-28986171:-_5-5	2310057J18Rik	TGACTACATGATGGAGGAT	102	100	9.084	8.10638	0.89238
2310057M21Rik_CCDS40159.1_ex4_7:131361914-131361936:+_5-5	2310057M21Rik	TTTCAGACTAACCGGATCC	71	96	6.6271	7.82213	1.18032
2310057M21Rik_CCDS40159.1_ex4_7:131361750-131361772:+_5-3	2310057M21Rik	CAGGCAGTCTTGCCTCGAC	118	137	10.3521	10.7357	1.03706
2310057M21Rik_CCDS40159.1_ex2_7:131357493-131357515:+_5-2	2310057M21Rik	TGCGCTCCAGGCGATAACC	30	35	3.37765	3.48723	1.03244
2310057M21Rik_CCDS40159.1_ex4_7:131361818-131361840:+_5-4	2310057M21Rik	ACTCAGAACGCCAACCGAA	175	181	14.8696	13.8626	0.932274
2310057M21Rik_CCDS40159.1_ex2_7:131357459-131357481:-_5-1	2310057M21Rik	ATGATTAGGTTTCAGCAGC	101	86	9.00475	7.11149	0.789749
2310057N15Rik_CCDS28302.1_ex0_16:88774030-88774052:+_2-2	2310057N15Rik	GCTGGTAGTGGTGTAGACC	46	49	4.64573	4.48213	0.964785
2310057N15Rik_CCDS28302.1_ex0_16:88773852-88773874:+_2-1	2310057N15Rik	AGGACCTCTGGCAGCGGAT	234	246	19.5457	18.4817	0.945565
2310061I04Rik_CCDS50095.1_ex4_17:35895759-35895781:-_5-1	2310061I04Rik	TGATACCTTTCCAAGCCCC	83	135	7.57816	10.5936	1.39791
2310061I04Rik_CCDS50095.1_ex4_17:35895972-35895994:+_5-3	2310061I04Rik	AGGGTGGTAGTGACCGGTG	69	102	6.46859	8.24851	1.27516
2310061I04Rik_CCDS50095.1_ex4_17:35896031-35896053:-_5-5	2310061I04Rik	TCTACCATTCCCCCCGCTC	165	211	14.0771	15.9945	1.13621
2310061I04Rik_CCDS50095.1_ex4_17:35895796-35895818:+_5-2	2310061I04Rik	GCAAGGCGGTCCCTCAAAA	49	62	4.88349	5.40596	1.10699
2310061I04Rik_CCDS50095.1_ex4_17:35896007-35896029:+_5-4	2310061I04Rik	GAAGTCGGTGGAGTGGAGT	78	79	7.18189	6.61404	0.920934
2310061N02Rik_CCDS49893.1_ex0_16:88707798-88707820:+_5-5	2310061N02Rik	TTCTGTGGGTCAGTTGGCG	260	340	21.6063	25.1617	1.16455
2310061N02Rik_CCDS49893.1_ex0_16:88707766-88707788:-_5-4	2310061N02Rik	TCTCCCAGAAACCGCCATC	150	179	12.8882	13.7204	1.06457
2310061N02Rik_CCDS49893.1_ex0_16:88707653-88707675:+_5-2	2310061N02Rik	GACACACTTGGACGGTAGC	139	165	12.0164	12.7255	1.05901
2310061N02Rik_CCDS49893.1_ex0_16:88707740-88707762:+_5-3	2310061N02Rik	TGATAGCCGTGACGGAAAG	62	74	5.91381	6.25872	1.05832
2310061N02Rik_CCDS49893.1_ex0_16:88707562-88707584:+_5-1	2310061N02Rik	TCTCCTTGACCCATAGACC	221	249	18.5153	18.6949	1.0097
2310067B10Rik_CCDS25646.1_ex10_11:115790013-115790035:+_5-3	2310067B10Rik	CTTGGGCTCCGTTACGGTG	264	316	21.9233	23.4562	1.06992
2310067B10Rik_CCDS25646.1_ex6_11:115788738-115788760:+_5-2	2310067B10Rik	CTTCACTATGCCGTGCCGG	348	383	28.5807	28.2174	0.987289
2310067B10Rik_CCDS25646.1_ex3_11:115786236-115786258:-_5-1	2310067B10Rik	CCGGTCTTGCCGCCCGATG	473	514	38.4876	37.5268	0.975036
2310067B10Rik_CCDS25646.1_ex14_11:115792419-115792441:-_5-5	2310067B10Rik	CGCCGCTTGGTGACACAGG	176	174	14.9489	13.3651	0.894054
2310067B10Rik_CCDS25646.1_ex12_11:115791017-115791039:-_5-4	2310067B10Rik	GCGCTCCTGCTCGTTGGAA	128	122	11.1446	9.66979	0.867663
2310079G19Rik_CCDS49891.1_ex0_16:88627343-88627365:+_5-3	2310079G19Rik	AATCGGAGAGCAGACTGAA	112	133	9.87655	10.4515	1.05821
2310079G19Rik_CCDS49891.1_ex0_16:88627270-88627292:+_5-1	2310079G19Rik	GGCCAAAGCTGGAATGGCG	207	225	17.4058	16.9894	0.976076
2310079G19Rik_CCDS49891.1_ex0_16:88627490-88627512:-_5-5	2310079G19Rik	GTCTGCTCCACTGAGACAA	176	184	14.9489	14.0757	0.941592
2310079G19Rik_CCDS49891.1_ex0_16:88627319-88627341:-_5-2	2310079G19Rik	TCCGGGATATCTGGATCCC	200	205	16.851	15.5681	0.923868
2310079G19Rik_CCDS49891.1_ex0_16:88627436-88627458:+_5-4	2310079G19Rik	ACGTGGTGTGTTGCTGCCC	348	311	28.5807	23.1008	0.808267
2410002F23Rik_CCDS52228.1_ex0_7:44251035-44251057:+_5-5	2410002F23Rik	ATCCAGTTGGTGCGTGAGC	85	109	7.73667	8.74596	1.13045
2410002F23Rik_CCDS52228.1_ex0_7:44250977-44250999:-_5-4	2410002F23Rik	TCGGTGGCCTCAAAATGCA	146	180	12.5712	13.7915	1.09707
2410002F23Rik_CCDS52228.1_ex0_7:44250791-44250813:-_5-1	2410002F23Rik	TCATACACCCGCAGGATCC	121	143	10.5898	11.1621	1.05404
2410002F23Rik_CCDS52228.1_ex0_7:44250953-44250975:-_5-3	2410002F23Rik	GATTCCCAACGCTGACGCC	155	176	13.2845	13.5072	1.01677
2410002F23Rik_CCDS52228.1_ex0_7:44250881-44250903:-_5-2	2410002F23Rik	TTGCAGCGGTAGTTAAAGA	53	52	5.20051	4.69532	0.902857
2410004B18Rik_CCDS17898.1_ex0_3:145938142-145938164:+_5-1	2410004B18Rik	CCGGAAGACGCGGGTCGCA	0	4	1	1.28426	1.28426
2410004B18Rik_CCDS17898.1_ex1_3:145938937-145938959:-_5-5	2410004B18Rik	TAGTGTAGGTCTCTGGGGG	230	302	19.2286	22.4613	1.16812
2410004B18Rik_CCDS17898.1_ex0_3:145938167-145938189:+_5-2	2410004B18Rik	CGGCCTCGGCTCCGACGAC	183	234	15.5037	17.6289	1.13708
2410004B18Rik_CCDS17898.1_ex1_3:145938885-145938907:+_5-4	2410004B18Rik	CTTACTCGACAGCCTCCAA	307	339	25.3313	25.0906	0.9905
2410004B18Rik_CCDS17898.1_ex0_3:145938222-145938244:-_5-3	2410004B18Rik	CGGAACAGCTCGTCCGGGC	285	291	23.5877	21.6796	0.919106
2410004P03Rik_CCDS49033.1_ex2_12:17011169-17011191:-_5-5	2410004P03Rik	TGTGCAACAGGACCAGCTG	130	204	11.3031	15.497	1.37104
2410004P03Rik_CCDS49033.1_ex1_12:17008272-17008294:-_5-2	2410004P03Rik	CTGAAAGACTATGACCCTC	124	161	10.8276	12.4413	1.14903
2410004P03Rik_CCDS49033.1_ex2_12:17011117-17011139:+_5-3	2410004P03Rik	GGACACTCACCAACGCCTC	137	171	11.8579	13.1519	1.10912
2410004P03Rik_CCDS49033.1_ex1_12:17008257-17008279:+_5-1	2410004P03Rik	GGGGTGCTGTCTTACCAGA	161	175	13.76	13.4362	0.976462
2410004P03Rik_CCDS49033.1_ex2_12:17011140-17011162:-_5-4	2410004P03Rik	TTGTGGAAGCCGAAGCACG	184	194	15.5829	14.7864	0.948884
2410012M07Rik_CCDS52896.1_ex0_9:98865285-98865307:-_5-2	2410012M07Rik	GGAGTCTTGGAGCCCCTCG	120	162	10.5106	12.5123	1.19045
2410012M07Rik_CCDS52896.1_ex0_9:98865304-98865326:+_5-3	2410012M07Rik	CCACCCATTTTGGACAGCC	298	338	24.618	25.0196	1.01631
2410012M07Rik_CCDS52896.1_ex0_9:98865128-98865150:-_5-1	2410012M07Rik	TCGGCGGGCGCTTCCAACT	219	240	18.3568	18.0553	0.983575
2410012M07Rik_CCDS52896.1_ex0_9:98865480-98865502:-_5-5	2410012M07Rik	ATTGGCCTGATCATCTGGA	237	256	19.7834	19.1923	0.970122
2410012M07Rik_CCDS52896.1_ex0_9:98865452-98865474:+_5-4	2410012M07Rik	CTTGGAATTTCTGGAGCAC	206	186	17.3265	14.2179	0.820584
2410015M20Rik_CCDS28908.1_ex2_17:56608872-56608894:+_5-1	2410015M20Rik	GCACACATATTGGCTGAAC	67	97	6.31008	7.89319	1.25089
2410015M20Rik_CCDS28908.1_ex2_17:56608912-56608934:+_5-4	2410015M20Rik	ACCTCCTCGGCCTTCCGCA	303	371	25.0142	27.3647	1.09396
2410015M20Rik_CCDS28908.1_ex2_17:56608934-56608956:+_5-5	2410015M20Rik	CAGCCTCACTCTTGTCACT	120	130	10.5106	10.2383	0.974093
2410015M20Rik_CCDS28908.1_ex2_17:56608900-56608922:+_5-3	2410015M20Rik	GCTGGTGGCACAACCTCCT	182	189	15.4244	14.4311	0.9356
2410015M20Rik_CCDS28908.1_ex2_17:56608886-56608908:+_5-2	2410015M20Rik	TGAACTGGTACATTGCTGG	163	142	13.9186	11.0911	0.796854
2410016O06Rik_CCDS26033.1_ex0_12:83951368-83951390:-_5-5	2410016O06Rik	CGTCCATCGACGTAGCGCG	180	233	15.2659	17.5579	1.15014
2410016O06Rik_CCDS26033.1_ex0_12:83951088-83951110:+_5-3	2410016O06Rik	GCTCGCACGCGGATGAGCC	251	307	20.893	22.8166	1.09207
2410016O06Rik_CCDS26033.1_ex0_12:83950983-83951005:-_5-2	2410016O06Rik	ACCTCGGGCGCGCTGACAC	251	281	20.893	20.9689	1.00363
2410016O06Rik_CCDS26033.1_ex0_12:83951218-83951240:+_5-4	2410016O06Rik	TCCGGACCACTTCTACCGG	179	192	15.1866	14.6443	0.964286
2410016O06Rik_CCDS26033.1_ex0_12:83950915-83950937:-_5-1	2410016O06Rik	TTCCGCTTGCCCCGAACCG	235	235	19.6249	17.7	0.901915
2410018M08Rik_CCDS39292.1_ex3_5:129902199-129902221:-_5-4	2410018M08Rik	GGATGCTGCATATTGGAAG	127	162	11.0654	12.5123	1.13076
2410018M08Rik_CCDS39292.1_ex3_5:129902219-129902241:-_5-5	2410018M08Rik	GTCTGTCGATTCATCGAGC	153	180	13.126	13.7915	1.0507
2410018M08Rik_CCDS39292.1_ex3_5:129902156-129902178:+_5-3	2410018M08Rik	GCTGATATTCTTGATCAGG	134	150	11.6202	11.6596	1.00339
2410018M08Rik_CCDS39292.1_ex3_5:129901861-129901883:-_5-1	2410018M08Rik	GTATCCTTGCCGGCGAAGC	230	245	19.2286	18.4106	0.957459
2410018M08Rik_CCDS39292.1_ex3_5:129902113-129902135:-_5-2	2410018M08Rik	CGGACAGTGTCGTTAGATA	130	89	11.3031	7.32468	0.648021
2410066E13Rik_CCDS20158.1_ex2_6:54698992-54699014:-_5-5	2410066E13Rik	ACGCGTCGTCATCTGCGTC	284	352	23.5084	26.0145	1.1066
2410066E13Rik_CCDS20158.1_ex0_6:54681888-54681910:-_5-2	2410066E13Rik	TCCGGACACAGTACGTAGA	152	146	13.0468	11.3753	0.871889
2410066E13Rik_CCDS20158.1_ex0_6:54681859-54681881:+_5-1	2410066E13Rik	ATGGACTTCTACGCCGACC	272	261	22.5573	19.5477	0.866576
2410066E13Rik_CCDS20158.1_ex1_6:54689032-54689054:-_5-3	2410066E13Rik	GGCCAGCTGCAAGAAGGGC	196	158	16.534	12.2281	0.739573
2410066E13Rik_CCDS20158.1_ex2_6:54698976-54698998:-_5-4	2410066E13Rik	GTCTGGAAGCCCCAGCAAC	103	72	9.16326	6.11659	0.667513
2410076I21Rik_CCDS52814.1_ex5_9:58741390-58741412:-_5-4	2410076I21Rik	TGCAGCGGGCTCGCCCACA	132	167	11.4617	12.8677	1.12267
2410076I21Rik_CCDS52814.1_ex2_9:58660267-58660289:+_5-1	2410076I21Rik	ACGGTGACGTACTGGGCCA	183	209	15.5037	15.8523	1.02249
2410076I21Rik_CCDS52814.1_ex4_9:58712048-58712070:+_5-3	2410076I21Rik	ACCTGATACAACGATCGTG	256	270	21.2893	20.1872	0.948235
2410076I21Rik_CCDS52814.1_ex5_9:58741440-58741462:-_5-5	2410076I21Rik	TTCATGCTCTTGGACAACG	144	149	12.4127	11.5885	0.9336
2410076I21Rik_CCDS52814.1_ex3_9:58665862-58665884:-_5-2	2410076I21Rik	TTGAAGATTGTAAGACGCA	27	25	3.13988	2.7766	0.884299
2410089E03Rik_CCDS49578.1_ex1_15:8174842-8174864:-_5-1	2410089E03Rik	ACCATTAGTGGATGTCGCC	144	152	12.4127	11.8017	0.950775
2410089E03Rik_CCDS49578.1_ex10_15:8187440-8187462:-_5-3	2410089E03Rik	GCCGGTCTACTTTCATCAG	151	156	12.9675	12.086	0.932019
2410089E03Rik_CCDS49578.1_ex23_15:8216332-8216354:+_5-5	2410089E03Rik	TACAGTCATGCGGCACGTC	220	217	18.4361	16.4208	0.89069
2410089E03Rik_CCDS49578.1_ex15_15:8201346-8201368:+_5-4	2410089E03Rik	ATTGCAATTTTGCGCGGTA	234	212	19.5457	16.0655	0.821949
2410089E03Rik_CCDS49578.1_ex10_15:8187276-8187298:-_5-2	2410089E03Rik	TGCGGTGAGCCTTATCAAG	151	124	12.9675	9.81191	0.756654
2410124H12Rik_CCDS57040.1_ex0_16:92478853-92478875:+_5-1	2410124H12Rik	TGTCGATTGGCTTGGAGAA	98	135	8.76698	10.5936	1.20835
2410124H12Rik_CCDS57040.1_ex0_16:92478882-92478904:-_5-2	2410124H12Rik	GGCGGAGCAAGTAGCGCTC	84	94	7.65742	7.68	1.00295
2410124H12Rik_CCDS57040.1_ex0_16:92478947-92478969:+_5-5	2410124H12Rik	TGCTATGGATGCGCTCATG	230	246	19.2286	18.4817	0.961155
2410124H12Rik_CCDS57040.1_ex0_16:92478924-92478946:-_5-4	2410124H12Rik	ACCTCTTGGGGACTCCAGC	171	174	14.5526	13.3651	0.9184
2410124H12Rik_CCDS57040.1_ex0_16:92478899-92478921:-_5-3	2410124H12Rik	AGTGGACAGAACCTCGTGG	82	78	7.49891	6.54298	0.872524
2410127L17Rik_CCDS29689.1_ex2_19:18679121-18679143:+_5-4	2410127L17Rik	CCAGCATCTACATTTGACA	69	91	6.46859	7.46681	1.15432
2410127L17Rik_CCDS29689.1_ex0_19:18671191-18671213:-_5-1	2410127L17Rik	CGCGCCTTACCCGTAGTAG	192	224	16.2169	16.9183	1.04325
2410127L17Rik_CCDS29689.1_ex1_19:18677690-18677712:-_5-2	2410127L17Rik	TTCACTCGTTCATGCATGC	152	164	13.0468	12.6545	0.969932
2410127L17Rik_CCDS29689.1_ex1_19:18677773-18677795:-_5-3	2410127L17Rik	GGATCTTGTCCAAGTGAAG	78	59	7.18189	5.19277	0.723036
2410127L17Rik_CCDS29689.1_ex3_19:18690240-18690262:+_5-5	2410127L17Rik	AAGTAAATATTCTGGTACC	47	30	4.72498	3.13191	0.662842
2410131K14Rik_CCDS39237.1_ex1_5:118255730-118255752:-_5-3	2410131K14Rik	GGTTAAACTGCACCTTCCA	86	96	7.81593	7.82213	1.00079
2410131K14Rik_CCDS39237.1_ex2_5:118258970-118258992:+_5-5	2410131K14Rik	TTCAGGCTATGTCTGCGAG	0	0	1	1	1
2410131K14Rik_CCDS39237.1_ex0_5:118245448-118245470:-_5-1	2410131K14Rik	AAGTCGCTTACCTGCTTGA	181	189	15.3451	14.4311	0.940432
2410131K14Rik_CCDS39237.1_ex1_5:118255778-118255800:+_5-4	2410131K14Rik	AGTGCCGGAACTCTGTCCA	218	221	18.2776	16.7051	0.913967
2410131K14Rik_CCDS39237.1_ex1_5:118255702-118255724:-_5-2	2410131K14Rik	CTGTTCCCGGTCTTGAACC	169	142	14.3941	11.0911	0.770529
2410137M14Rik_CCDS50104.1_ex2_17:36978650-36978672:-_5-3	2410137M14Rik	TCATCCTGAAATGGAGTAA	29	34	3.29839	3.41617	1.03571
2410137M14Rik_CCDS50104.1_ex1_17:36978512-36978534:-_5-2	2410137M14Rik	TCCCACCACACCCATCACG	215	247	18.0398	18.5528	1.02843
2410137M14Rik_CCDS50104.1_ex2_17:36978710-36978732:+_5-4	2410137M14Rik	ATTTATGCTCTTCTCCTGA	91	95	8.2122	7.75106	0.943847
2410137M14Rik_CCDS50104.1_ex1_17:36978500-36978522:+_5-1	2410137M14Rik	CCAGCAGTGATCCCCGTGA	264	263	21.9233	19.6898	0.898121
2410137M14Rik_CCDS50104.1_ex2_17:36978755-36978777:+_5-5	2410137M14Rik	GGAAGGCTTCGTCCTCTGC	100	98	8.92549	7.96425	0.892304
2510002D24Rik_CCDS28029.1_ex1_16:18836819-18836841:-_5-3	2510002D24Rik	GCGGCAGTTAGTCAGGTCG	150	212	12.8882	16.0655	1.24653
2510002D24Rik_CCDS28029.1_ex1_16:18836780-18836802:+_5-1	2510002D24Rik	TACGTCCACGGCAAGCGGC	246	326	20.4967	24.1668	1.17906
2510002D24Rik_CCDS28029.1_ex1_16:18836799-18836821:-_5-2	2510002D24Rik	GGAGCCACTGCCTGCAATC	126	167	10.9861	12.8677	1.17126
2510002D24Rik_CCDS28029.1_ex2_16:18839104-18839126:+_5-5	2510002D24Rik	AGCGAGCAGGTTCGGGTCC	125	133	10.9069	10.4515	0.958248
2510002D24Rik_CCDS28029.1_ex2_16:18839092-18839114:+_5-4	2510002D24Rik	TCCCTCTGTGAGAGCGAGC	114	121	10.0351	9.59872	0.956518
2510003E04Rik_CCDS23890.1_ex6_10:62578183-62578205:-_5-5	2510003E04Rik	CGAGCCGGCTGCTGACGAT	194	231	16.3755	17.4157	1.06353
2510003E04Rik_CCDS23890.1_ex6_10:62577990-62578012:+_5-2	2510003E04Rik	GCCGAGCGACAGGCGGTAG	136	161	11.7787	12.4413	1.05625
2510003E04Rik_CCDS23890.1_ex6_10:62578089-62578111:+_5-4	2510003E04Rik	GTGGAACTCGACCACCGCG	165	190	14.0771	14.5021	1.0302
2510003E04Rik_CCDS23890.1_ex5_10:62575088-62575110:-_5-1	2510003E04Rik	GAAACCGCCCGGACCTACC	161	184	13.76	14.0757	1.02294
2510003E04Rik_CCDS23890.1_ex6_10:62578062-62578084:-_5-3	2510003E04Rik	GTGAACCACATCGACACGG	233	259	19.4664	19.4055	0.996873
2510009E07Rik_CCDS28062.1_ex1_16:21694210-21694232:+_5-4	2510009E07Rik	CTTACAGTGACACCATCCC	115	137	10.1143	10.7357	1.06144
2510009E07Rik_CCDS28062.1_ex0_16:21653581-21653603:+_5-3	2510009E07Rik	TACAGTACCTTGGCGAGTC	114	123	10.0351	9.74085	0.970681
2510009E07Rik_CCDS28062.1_ex0_16:21653420-21653442:-_5-1	2510009E07Rik	GAGAGTGACACTCCGAAAC	41	43	4.24945	4.05574	0.954416
2510009E07Rik_CCDS28062.1_ex1_16:21694281-21694303:+_5-5	2510009E07Rik	AGATGGACAGCCCGTCGCA	275	270	22.7951	20.1872	0.885595
2510009E07Rik_CCDS28062.1_ex0_16:21653553-21653575:+_5-2	2510009E07Rik	TAGTTGTCGATGAAGAGAT	26	23	3.06063	2.63447	0.86076
2510039O18Rik_CCDS18925.1_ex0_4:147941759-147941781:-_5-5	2510039O18Rik	TGTGGACCGGCCCGAGTAG	208	273	17.485	20.4004	1.16674
2510039O18Rik_CCDS18925.1_ex0_4:147941609-147941631:-_5-3	2510039O18Rik	ATAGACGTGGGGTCGGCCT	226	255	18.9116	19.1213	1.01109
2510039O18Rik_CCDS18925.1_ex0_4:147941656-147941678:-_5-4	2510039O18Rik	AACGCGGCCACGCGCTCCG	210	215	17.6435	16.2787	0.922645
2510039O18Rik_CCDS18925.1_ex0_4:147941394-147941416:-_5-2	2510039O18Rik	GCGGGCGTAGCTGCACGAA	145	144	12.492	11.2332	0.899233
2510039O18Rik_CCDS18925.1_ex0_4:147941370-147941392:-_5-1	2510039O18Rik	CGAAGTCCGGCGTCACGGC	280	277	23.1914	20.6847	0.891912
2510049J12Rik_CCDS51877.1_ex2_6:115589344-115589366:-_5-3	2510049J12Rik	TTGGAATCACTAACACACG	62	72	5.91381	6.11659	1.03429
2510049J12Rik_CCDS51877.1_ex3_6:115592274-115592296:+_5-5	2510049J12Rik	TAAGGAACGTCCCTCGCGT	389	396	31.8302	29.1413	0.915523
2510049J12Rik_CCDS51877.1_ex2_6:115589382-115589404:-_5-4	2510049J12Rik	CTGTTTCAGGGAGTACGAT	81	77	7.41965	6.47191	0.872267
2510049J12Rik_CCDS51877.1_ex1_6:115586777-115586799:-_5-2	2510049J12Rik	TGTATAATTACAGTGCACG	59	51	5.67604	4.62425	0.814697
2510049J12Rik_CCDS51877.1_ex1_6:115586760-115586782:-_5-1	2510049J12Rik	CGCGGCATACAGCGAGACG	121	96	10.5898	7.82213	0.738644
2610002J02Rik_CCDS57317.1_ex1_4:155250643-155250665:-_5-3	2610002J02Rik	GCTTTTGGACACACCTGGC	257	352	21.3685	26.0145	1.21742
2610002J02Rik_CCDS57317.1_ex1_4:155250580-155250602:-_5-1	2610002J02Rik	CAATCCGCGGTCCCGCTCA	238	286	19.8627	21.3243	1.07358
2610002J02Rik_CCDS57317.1_ex2_4:155250786-155250808:-_5-4	2610002J02Rik	CCACAGTGAAGGCCTCAGG	268	284	22.2403	21.1821	0.95242
2610002J02Rik_CCDS57317.1_ex1_4:155250592-155250614:-_5-2	2610002J02Rik	CGGTTCGGGGTCCAATCCG	206	216	17.3265	16.3498	0.943628
2610002J02Rik_CCDS57317.1_ex2_4:155250870-155250892:+_5-5	2610002J02Rik	ACCTGTTCTGTGAACCTGA	166	142	14.1563	11.0911	0.783471
2610002M06Rik_CCDS53171.1_ex4_X:107793092-107793114:-_5-1	2610002M06Rik	AGGAGTATGAACCTTGAGA	19	27	2.50584	2.91872	1.16477
2610002M06Rik_CCDS53171.1_ex5_X:107793555-107793577:-_5-5	2610002M06Rik	TTCTTGAGAATGAGTGCTA	61	76	5.83455	6.40085	1.09706
2610002M06Rik_CCDS53171.1_ex4_X:107793125-107793147:-_5-2	2610002M06Rik	GCAGGTGTAGTTAAATCTA	6	8	1.47553	1.56851	1.06302
2610002M06Rik_CCDS53171.1_ex5_X:107793543-107793565:-_5-4	2610002M06Rik	AGTGCTAGGGTTGATGCTG	345	344	28.343	25.446	0.897788
2610002M06Rik_CCDS53171.1_ex5_X:107793512-107793534:-_5-3	2610002M06Rik	TTCAAACTGCAGTAACAAT	7	4	1.55478	1.28426	0.826002
2610008E11Rik_CCDS35965.1_ex2_10:79088321-79088343:-_5-3	2610008E11Rik	ATCGCATGGATTTGAGCCG	234	276	19.5457	20.6136	1.05464
2610008E11Rik_CCDS35965.1_ex2_10:79088286-79088308:-_5-2	2610008E11Rik	CCTCGCTTTGGAGCCTCCC	258	279	21.4478	20.8268	0.971047
2610008E11Rik_CCDS35965.1_ex3_10:79092442-79092464:-_5-5	2610008E11Rik	CGTGAATTTGGGCCATGGA	194	204	16.3755	15.497	0.946356
2610008E11Rik_CCDS35965.1_ex0_10:79067953-79067975:-_5-1	2610008E11Rik	TCCGAATTCACAGCACACC	173	163	14.7111	12.5834	0.855368
2610008E11Rik_CCDS35965.1_ex3_10:79092397-79092419:+_5-4	2610008E11Rik	CGTTATGCACTAACCTGGA	137	116	11.8579	9.2434	0.779512
2610015P09Rik_CCDS57030.1_ex3_16:43906927-43906949:+_5-2	2610015P09Rik	AAGGATCCTCGTCTTACCA	175	224	14.8696	16.9183	1.13778
2610015P09Rik_CCDS57030.1_ex2_16:43905444-43905466:-_5-1	2610015P09Rik	TCAAATGGTCATGGGCGTC	246	276	20.4967	20.6136	1.0057
2610015P09Rik_CCDS57030.1_ex7_16:43939018-43939040:+_5-5	2610015P09Rik	TCTCGCAAAGGAGCAAACT	112	123	9.87655	9.74085	0.98626
2610015P09Rik_CCDS57030.1_ex6_16:43931316-43931338:+_5-4	2610015P09Rik	CATACACGATCCCGGAAGT	238	234	19.8627	17.6289	0.887541
2610015P09Rik_CCDS57030.1_ex4_16:43908426-43908448:+_5-3	2610015P09Rik	TTAAGACGCGAGAAACAAC	33	30	3.61541	3.13191	0.866267
2610018G03Rik_CCDS40968.1_ex6_X:50887937-50887959:+_5-5	2610018G03Rik	GATCGATCGATTTAAGAGA	61	97	5.83455	7.89319	1.35284
2610018G03Rik_CCDS40968.1_ex3_X:50885681-50885703:-_5-1	2610018G03Rik	TATACCTTTAATGTCTCGG	90	101	8.13295	8.17745	1.00547
2610018G03Rik_CCDS40968.1_ex4_X:50885880-50885902:-_5-3	2610018G03Rik	CAAAACGGAGTCCCTACGA	187	198	15.8207	15.0706	0.952591
2610018G03Rik_CCDS40968.1_ex4_X:50885806-50885828:+_5-2	2610018G03Rik	GAACAAGGTGATGTTAAAC	19	19	2.50584	2.35021	0.937893
2610018G03Rik_CCDS40968.1_ex5_X:50886762-50886784:-_5-4	2610018G03Rik	TAAAGTCTCCAATAAGAGT	32	24	3.53616	2.70553	0.765105
2610020H08Rik_CCDS21787.1_ex6_7:119819539-119819561:-_5-4	2610020H08Rik	AAGTAACGAATACCTGGTA	9	21	1.71329	2.49234	1.45471
2610020H08Rik_CCDS21787.1_ex7_7:119823855-119823877:+_5-5	2610020H08Rik	GTGGGCCATTGCCTAGACT	88	127	7.97444	10.0251	1.25716
2610020H08Rik_CCDS21787.1_ex6_7:119819426-119819448:+_5-2	2610020H08Rik	TTTAGTGCCTTACATCCAT	98	116	8.76698	9.2434	1.05434
2610020H08Rik_CCDS21787.1_ex6_7:119819516-119819538:-_5-3	2610020H08Rik	AATCCAGAATCTTGAGATC	52	49	5.12126	4.48213	0.875201
2610020H08Rik_CCDS21787.1_ex5_7:119818445-119818467:-_5-1	2610020H08Rik	CACAGTCAAGTCCAAAGAG	160	132	13.6808	10.3804	0.758759
2610028H24Rik_CCDS35945.1_ex4_10:76454724-76454746:-_5-3	2610028H24Rik	TGCGGTAGCTGCTGAATGA	256	306	21.2893	22.7455	1.0684
2610028H24Rik_CCDS35945.1_ex4_10:76454753-76454775:-_5-4	2610028H24Rik	GAGAAATCTGTGCAATCAG	211	249	17.7228	18.6949	1.05485
2610028H24Rik_CCDS35945.1_ex3_10:76452931-76452953:+_5-2	2610028H24Rik	GGATCATCCAGCACCCGGT	130	152	11.3031	11.8017	1.04411
2610028H24Rik_CCDS35945.1_ex3_10:76452815-76452837:-_5-1	2610028H24Rik	CCATGCATCCTCCAGGCAT	332	363	27.3126	26.7962	0.98109
2610028H24Rik_CCDS35945.1_ex5_10:76457487-76457509:+_5-5	2610028H24Rik	ACTCGCCTTTTAGACATGG	141	148	12.1749	11.5174	0.945995
2610034B18Rik_CCDS21390.1_ex2_7:79928215-79928237:-_5-1	2610034B18Rik	GGTCATGGAACTCGAACTG	54	98	5.27977	7.96425	1.50845
2610034B18Rik_CCDS21390.1_ex3_7:79929568-79929590:-_5-4	2610034B18Rik	CCTCATGTCATCTTACAGT	75	108	6.94412	8.67489	1.24924
2610034B18Rik_CCDS21390.1_ex2_7:79928253-79928275:+_5-2	2610034B18Rik	CATCCAGAATGCCACCGCC	153	207	13.126	15.7102	1.19688
2610034B18Rik_CCDS21390.1_ex2_7:79928289-79928311:+_5-3	2610034B18Rik	CTCTGTCAATTCCAGCAGC	203	255	17.0888	19.1213	1.11894
2610034B18Rik_CCDS21390.1_ex3_7:79929645-79929667:+_5-5	2610034B18Rik	GGGGTCAAACTTACGCCTG	139	159	12.0164	12.2991	1.02353
2610034M16Rik_CCDS37673.1_ex10_17:58974944-58974966:-_5-5	2610034M16Rik	CCGTGAAAAATCGTTACCA	65	89	6.15157	7.32468	1.1907
2610034M16Rik_CCDS37673.1_ex10_17:58973558-58973580:+_5-1	2610034M16Rik	TTCGGAACTAGAATGCTGC	118	148	10.3521	11.5174	1.11257
2610034M16Rik_CCDS37673.1_ex10_17:58973705-58973727:+_5-2	2610034M16Rik	ACCCCAATATATTGACTAA	13	16	2.03031	2.13702	1.05256
2610034M16Rik_CCDS37673.1_ex10_17:58974470-58974492:+_5-4	2610034M16Rik	GACTCACAGGGTTCATCCG	65	74	6.15157	6.25872	1.01742
2610034M16Rik_CCDS37673.1_ex10_17:58973774-58973796:-_5-3	2610034M16Rik	TTTACTCAGTCCGTCCCAC	216	192	18.1191	14.6443	0.808223
2610301B20Rik_CCDS17961.1_ex2_4:10881834-10881856:+_5-3	2610301B20Rik	GTGTCAGAGCTCCCATGCA	63	74	5.99306	6.25872	1.04433
2610301B20Rik_CCDS17961.1_ex3_4:10882451-10882473:+_5-5	2610301B20Rik	TGGAACAAATACTTCACAG	29	33	3.29839	3.34511	1.01416
2610301B20Rik_CCDS17961.1_ex2_4:10881847-10881869:+_5-4	2610301B20Rik	CATGCAAGGCGTCAGTAAA	206	205	17.3265	15.5681	0.898512
2610301B20Rik_CCDS17961.1_ex1_4:10879587-10879609:-_5-2	2610301B20Rik	AAGATTTTCTGTCAAAGTC	92	89	8.29146	7.32468	0.883401
2610301B20Rik_CCDS17961.1_ex0_4:10874693-10874715:+_5-1	2610301B20Rik	GTGAGCGGCCCAAAGGCGA	69	62	6.46859	5.40596	0.835724
2610301G19Rik_CCDS49534.1_ex13_14:70145921-70145943:-_5-4	2610301G19Rik	AACGCAAACAGCGGGCTGG	64	91	6.07232	7.46681	1.22965
2610301G19Rik_CCDS49534.1_ex12_14:70143668-70143690:-_5-3	2610301G19Rik	CACCACCCAAGTCGGATCC	176	229	14.9489	17.2736	1.15551
2610301G19Rik_CCDS49534.1_ex11_14:70143467-70143489:+_5-2	2610301G19Rik	GCAACGATAGAACTCCTCC	34	45	3.69467	4.19787	1.1362
2610301G19Rik_CCDS49534.1_ex16_14:70151605-70151627:-_5-5	2610301G19Rik	GCCGCATACAACCCAGGCC	114	135	10.0351	10.5936	1.05566
2610301G19Rik_CCDS49534.1_ex9_14:70142478-70142500:+_5-1	2610301G19Rik	GTAACTGCCGGGGCGGCCC	330	383	27.1541	28.2174	1.03916
2610305D13Rik_CCDS59663.1_ex0_4:147613891-147613913:+_4-3	2610305D13Rik	TTATGAGGTGTACTTTGGG	76	93	7.02338	7.60893	1.08337
2610305D13Rik_CCDS59663.1_ex0_4:147613852-147613874:+_4-2	2610305D13Rik	AGGTTTGAAGATTGAAGAG	26	20	3.06063	2.42128	0.791104
2610305D13Rik_CCDS59663.1_ex0_4:147613969-147613991:-_4-4	2610305D13Rik	GCACATTTTCAATGAGCAT	12	6	1.95106	1.42638	0.731081
2610318N02Rik_CCDS37269.1_ex4_16:17121027-17121049:-_5-3	2610318N02Rik	TAAACCAGTGCAATGACAT	55	62	5.35902	5.40596	1.00876
2610318N02Rik_CCDS37269.1_ex3_16:17118328-17118350:+_5-1	2610318N02Rik	CGGGGCATAGTGTAGACAG	76	81	7.02338	6.75617	0.961955
2610318N02Rik_CCDS37269.1_ex3_16:17118446-17118468:+_5-2	2610318N02Rik	TTGACTGATCTCGAAAGAT	41	41	4.24945	3.91362	0.92097
2610318N02Rik_CCDS37269.1_ex5_16:17121364-17121386:-_5-5	2610318N02Rik	TTGGATCGCAACCCAGCAC	206	199	17.3265	15.1417	0.873903
2610318N02Rik_CCDS37269.1_ex5_16:17121342-17121364:-_5-4	2610318N02Rik	CGGAGAGAGTCGTGCGGAA	47	42	4.72498	3.98468	0.843322
2610507B11Rik_CCDS25097.1_ex15_11:78272154-78272176:-_5-3	2610507B11Rik	ATAGAGACGACGAGAGCGC	84	111	7.65742	8.88808	1.16072
2610507B11Rik_CCDS25097.1_ex16_11:78272812-78272834:+_5-4	2610507B11Rik	ATCCGGGACTGGCGGCTAA	204	266	17.168	19.903	1.15931
2610507B11Rik_CCDS25097.1_ex8_11:78266649-78266671:-_5-1	2610507B11Rik	GAAGCTTCGAAGCGGCAGT	102	134	9.084	10.5226	1.15836
2610507B11Rik_CCDS25097.1_ex9_11:78266952-78266974:-_5-2	2610507B11Rik	GACAATTCGTTGGCGACTC	186	224	15.7414	16.9183	1.07476
2610507B11Rik_CCDS25097.1_ex16_11:78272863-78272885:-_5-5	2610507B11Rik	ACGTCGACGGGAGCATGGC	243	237	20.259	17.8421	0.880703
2610524H06Rik_CCDS39225.1_ex0_5:114822602-114822624:+_5-1	2610524H06Rik	TAAAGCCTCCAAGGGTCAC	1	5	1.07925	1.35532	1.25579
2610524H06Rik_CCDS39225.1_ex1_5:114823325-114823347:+_5-5	2610524H06Rik	CCGCAGCACCTCGTAGGAC	111	131	9.7973	10.3094	1.05227
2610524H06Rik_CCDS39225.1_ex1_5:114823312-114823334:-_5-4	2610524H06Rik	TGCTGCGGAGGCAGAGCCT	89	105	8.05369	8.4617	1.05066
2610524H06Rik_CCDS39225.1_ex0_5:114822669-114822691:-_5-2	2610524H06Rik	GAGCTGGACAGGTTGCACA	211	193	17.7228	14.7153	0.830305
2610528A11Rik_CCDS56949.1_ex1_14:37107372-37107394:+_5-3	2610528A11Rik	CCTTTCCAGGTTGTCAGCT	231	272	19.3079	20.3294	1.0529
2610528A11Rik_CCDS56949.1_ex1_14:37107417-37107439:+_5-5	2610528A11Rik	CGCCTGAGTTTCAAGGACT	150	176	12.8882	13.5072	1.04803
2610528A11Rik_CCDS56949.1_ex1_14:37107386-37107408:+_5-4	2610528A11Rik	CAGCTTGGATCTAGGAGAT	130	146	11.3031	11.3753	1.00639
2610528A11Rik_CCDS56949.1_ex1_14:37107360-37107382:+_5-2	2610528A11Rik	TGAGGTCACTTACCTTTCC	90	88	8.13295	7.25362	0.891881
2610528A11Rik_CCDS56949.1_ex0_14:37102678-37102700:-_5-1	2610528A11Rik	ATACCCAGGAAACCACACA	134	126	11.6202	9.95404	0.856618
2610528J11Rik_CCDS18554.1_ex1_4:118529673-118529695:+_5-5	2610528J11Rik	GTGGGAACCGCCCACCGGT	1	3	1.07925	1.21319	1.1241
2610528J11Rik_CCDS18554.1_ex1_4:118529624-118529646:-_5-2	2610528J11Rik	GTAACTGGCATGGTATCGG	178	209	15.1074	15.8523	1.04931
2610528J11Rik_CCDS18554.1_ex1_4:118529582-118529604:+_5-1	2610528J11Rik	CTCTCCATTCTCATCGCGC	177	199	15.0281	15.1417	1.00756
2610528J11Rik_CCDS18554.1_ex1_4:118529651-118529673:+_5-4	2610528J11Rik	CGCCCGCTGTCCAGTGCAG	325	327	26.7579	24.2379	0.905822
2610528J11Rik_CCDS18554.1_ex1_4:118529638-118529660:-_5-3	2610528J11Rik	AGCGGGCGATGCCTGTAAC	112	88	9.87655	7.25362	0.734428
2700029M09Rik_CCDS52553.1_ex2_8:60895551-60895573:+_5-3	2700029M09Rik	GAACTGTAATCTTCACTGG	94	111	8.44996	8.88808	1.05185
2700029M09Rik_CCDS52553.1_ex2_8:60895510-60895532:-_5-2	2700029M09Rik	CATTTTATGTTTCCCAGCA	91	102	8.2122	8.24851	1.00442
2700029M09Rik_CCDS52553.1_ex2_8:60895602-60895624:-_5-4	2700029M09Rik	TTATTATCTCCAATAATAA	0	0	1	1	1
2700029M09Rik_CCDS52553.1_ex2_8:60895633-60895655:-_5-5	2700029M09Rik	TTACCTGAAATACCCCATG	55	58	5.35902	5.1217	0.955716
2700029M09Rik_CCDS52553.1_ex1_8:60893754-60893776:+_5-1	2700029M09Rik	AGTGACCTTCGAAAAGAAG	43	37	4.40796	3.62936	0.823365
2700049A03Rik_CCDS49081.1_ex10_12:71160340-71160362:+_5-4	2700049A03Rik	GAAGCTATCGTTCGTGCAA	144	213	12.4127	16.1366	1.30001
2700049A03Rik_CCDS49081.1_ex1_12:71139711-71139733:-_5-1	2700049A03Rik	TTACACTTTTCTTGGACGC	120	153	10.5106	11.8728	1.1296
2700049A03Rik_CCDS49081.1_ex7_12:71154821-71154843:-_5-2	2700049A03Rik	GTACAGGGGCAAACCTGCG	115	144	10.1143	11.2332	1.11062
2700049A03Rik_CCDS49081.1_ex9_12:71158889-71158911:-_5-3	2700049A03Rik	CATCATTATACTTCGGCAC	152	181	13.0468	13.8626	1.06253
2700049A03Rik_CCDS49081.1_ex13_12:71164447-71164469:-_5-5	2700049A03Rik	TGCGGTGGCCCTGATAAAC	232	224	19.3871	16.9183	0.872655
2700050L05Rik_CCDS21932.2_ex7_7:133647444-133647466:-_5-4	2700050L05Rik	TGAGACGTAAGCTAACTGC	76	119	7.02338	9.45659	1.34645
2700050L05Rik_CCDS21932.2_ex1_7:133639039-133639061:+_5-2	2700050L05Rik	TACGAGAGAGTGCCAAACT	85	97	7.73667	7.89319	1.02023
2700050L05Rik_CCDS21932.2_ex1_7:133638973-133638995:-_5-1	2700050L05Rik	GTGCAAACGCTGTTCGAGG	101	113	9.00475	9.03021	1.00283
2700050L05Rik_CCDS21932.2_ex2_7:133640674-133640696:-_5-3	2700050L05Rik	ATACGCCATGCCGAAACTA	60	67	5.7553	5.76128	1.00104
2700050L05Rik_CCDS21932.2_ex8_7:133648276-133648298:+_5-5	2700050L05Rik	CATGTTAACGGGATCGTAC	173	166	14.7111	12.7966	0.869859
2700060E02Rik_CCDS26839.1_ex5_14:19819915-19819937:-_5-3	2700060E02Rik	TAGCTGTTAGACTTGAATA	1	9	1.07925	1.63957	1.51917
2700060E02Rik_CCDS26839.1_ex5_14:19819965-19819987:-_5-4	2700060E02Rik	TCCTTTCAAGATTCAGGAT	61	110	5.83455	8.81702	1.51117
2700060E02Rik_CCDS26839.1_ex3_14:19816243-19816265:+_5-2	2700060E02Rik	TGACACCCGCCTTAAAATC	47	65	4.72498	5.61915	1.18924
2700060E02Rik_CCDS26839.1_ex2_14:19814569-19814591:-_5-1	2700060E02Rik	GTTCAGGAACGTCTAACAC	22	27	2.74361	2.91872	1.06383
2700060E02Rik_CCDS26839.1_ex6_14:19822565-19822587:-_5-5	2700060E02Rik	TGGCCCAAGTTCTTTGAAA	40	48	4.1702	4.41106	1.05776
2700062C07Rik_CCDS29101.1_ex3_18:24475671-24475693:-_5-5	2700062C07Rik	ACCATTTGTACTCTGACCG	127	186	11.0654	14.2179	1.2849
2700062C07Rik_CCDS29101.1_ex1_18:24471067-24471089:+_5-1	2700062C07Rik	CTACAGTTCGACACACGGT	49	74	4.88349	6.25872	1.28161
2700062C07Rik_CCDS29101.1_ex2_18:24473053-24473075:+_5-2	2700062C07Rik	ATACAGAAACTTCTTAATC	4	6	1.31702	1.42638	1.08304
2700062C07Rik_CCDS29101.1_ex3_18:24475632-24475654:+_5-4	2700062C07Rik	CCGAAGACGCCAAAGAGAA	0	0	1	1	1
2700062C07Rik_CCDS29101.1_ex2_18:24473133-24473155:+_5-3	2700062C07Rik	CTCTACAAGTGTGCTGGTA	41	45	4.24945	4.19787	0.987862
2700081O15Rik_CCDS29524.2_ex2_19:7421331-7421353:+_5-4	2700081O15Rik	CGCCTCGCAGCCTCCCGAA	212	248	17.802	18.6238	1.04616
2700081O15Rik_CCDS29524.2_ex2_19:7421309-7421331:+_5-3	2700081O15Rik	CTCAGTGGCACCTCGGCGC	259	300	21.527	22.3191	1.0368
2700081O15Rik_CCDS29524.2_ex2_19:7421285-7421307:+_5-2	2700081O15Rik	CCAGCGGCGAGGGGTCCGA	202	231	17.0095	17.4157	1.02388
2700081O15Rik_CCDS29524.2_ex1_19:7420103-7420125:-_5-1	2700081O15Rik	GGTAGGGGGGTACTCCCCC	120	124	10.5106	9.81191	0.933526
2700081O15Rik_CCDS29524.2_ex2_19:7421437-7421459:+_5-5	2700081O15Rik	TCATGGACTACGACCCACG	199	181	16.7717	13.8626	0.826542
2700089E24Rik_CCDS51934.1_ex0_6:133105517-133105539:+_3-2	2700089E24Rik	CGCCTTCTTCGAGCTGGCC	351	389	28.8185	28.6438	0.993939
2700089E24Rik_CCDS51934.1_ex0_6:133105505-133105527:-_3-1	2700089E24Rik	AAGAAGGCGAGCAGGGTGC	26	20	3.06063	2.42128	0.791104
2700089E24Rik_CCDS51934.1_ex0_6:133105535-133105557:-_3-3	2700089E24Rik	AAGTTCATGCGCAGCTGCC	274	236	22.7159	17.7711	0.78232
2700094K13Rik_CCDS16187.1_ex1_2:84670370-84670392:-_5-4	2700094K13Rik	GTACGAGCTGACGCGTGTA	80	129	7.3404	10.1672	1.38511
2700094K13Rik_CCDS16187.1_ex1_2:84670326-84670348:+_5-3	2700094K13Rik	GGCCTCCAGTTGCAGAGCC	196	243	16.534	18.2685	1.10491
2700094K13Rik_CCDS16187.1_ex1_2:84670284-84670306:-_5-1	2700094K13Rik	AACCCGTCCAAACCGCGGA	158	180	13.5223	13.7915	1.01991
2700094K13Rik_CCDS16187.1_ex2_2:84670477-84670499:-_5-5	2700094K13Rik	TGGTCATTGAGCATTGGTG	271	253	22.4781	18.9791	0.84434
2700094K13Rik_CCDS16187.1_ex1_2:84670304-84670326:+_5-2	2700094K13Rik	TCACTTGCACAGGTAGCTC	112	91	9.87655	7.46681	0.756013
2700097O09Rik_CCDS25912.1_ex5_12:55061111-55061133:-_5-4	2700097O09Rik	TTGATACATTATGTGAGGA	56	76	5.43828	6.40085	1.177
2700097O09Rik_CCDS25912.1_ex4_12:55059485-55059507:-_5-2	2700097O09Rik	GAAAGGTCTTGGTTGACGT	126	157	10.9861	12.157	1.10658
2700097O09Rik_CCDS25912.1_ex6_12:55062999-55063021:-_5-5	2700097O09Rik	GTGCTTTGCTCGGAACATC	121	138	10.5898	10.8068	1.02049
2700097O09Rik_CCDS25912.1_ex4_12:55059444-55059466:+_5-1	2700097O09Rik	GCTGCACTTTACCCCATAA	103	101	9.16326	8.17745	0.892417
2700097O09Rik_CCDS25912.1_ex4_12:55059534-55059556:+_5-3	2700097O09Rik	AATGAACTTCAACTCCGTG	136	128	11.7787	10.0962	0.857157
2810004N23Rik_CCDS22775.1_ex6_8:124862876-124862898:+_5-5	2810004N23Rik	ACGCTCACCCAGGTCGTAG	38	85	4.01169	7.04042	1.75498
2810004N23Rik_CCDS22775.1_ex3_8:124841701-124841723:+_5-1	2810004N23Rik	GATAGCTCGCTCCCGCTCC	36	48	3.85318	4.41106	1.14479
2810004N23Rik_CCDS22775.1_ex3_8:124841749-124841771:-_5-2	2810004N23Rik	GTACACCGCTTTGGGATCA	29	39	3.29839	3.77149	1.14343
2810004N23Rik_CCDS22775.1_ex5_8:124861148-124861170:-_5-4	2810004N23Rik	TGCCTGGATCTCCTGTACG	80	99	7.3404	8.03532	1.09467
2810004N23Rik_CCDS22775.1_ex4_8:124842389-124842411:-_5-3	2810004N23Rik	AAGGTCGTTAAAAAAGATG	15	10	2.18882	1.71064	0.781533
2810006K23Rik_CCDS51647.1_ex0_5:124338813-124338835:-_5-3	2810006K23Rik	CGAGCTCACTCTCATTCAG	65	92	6.15157	7.53787	1.22536
2810006K23Rik_CCDS51647.1_ex0_5:124338900-124338922:+_5-5	2810006K23Rik	TGCTCAAACACGTGCCCTC	168	171	14.3148	13.1519	0.918761
2810006K23Rik_CCDS51647.1_ex0_5:124338800-124338822:-_5-2	2810006K23Rik	ATTCAGGGGGAGCAGAGCA	91	90	8.2122	7.39574	0.90058
2810006K23Rik_CCDS51647.1_ex0_5:124338740-124338762:+_5-1	2810006K23Rik	GCACTGCTCTTCCCAGGAA	78	75	7.18189	6.32979	0.881354
2810006K23Rik_CCDS51647.1_ex0_5:124338831-124338853:+_5-4	2810006K23Rik	TCGAAGAACAGTTCGTGAA	38	32	4.01169	3.27404	0.816126
2810007J24Rik_CCDS20833.1_ex4_7:14425483-14425505:+_5-3	2810007J24Rik	ATTGTAGATTGGACCCATG	120	179	10.5106	13.7204	1.30539
2810007J24Rik_CCDS20833.1_ex3_7:14423490-14423512:-_5-1	2810007J24Rik	ACTTCAATGCTCTAAAACA	30	34	3.37765	3.41617	1.0114
2810007J24Rik_CCDS20833.1_ex4_7:14425462-14425484:-_5-2	2810007J24Rik	TGCCAATGAGCGCACACCA	252	273	20.9722	20.4004	0.972734
2810007J24Rik_CCDS20833.1_ex5_7:14427783-14427805:-_5-5	2810007J24Rik	TAGTGACTTATCCAAAATC	25	25	2.98137	2.7766	0.931314
2810007J24Rik_CCDS20833.1_ex4_7:14425530-14425552:+_5-4	2810007J24Rik	GACAATTTCATTCAACCAG	105	97	9.32177	7.89319	0.846748
2810021J22Rik_CCDS24751.1_ex3_11:58880441-58880463:-_5-5	2810021J22Rik	GGTTACACGTGTCAGAGAA	82	103	7.49891	8.31957	1.10944
2810021J22Rik_CCDS24751.1_ex3_11:58880336-58880358:-_5-4	2810021J22Rik	TCGTCGAGCTGTCTCCCAA	135	148	11.6994	11.5174	0.984446
2810021J22Rik_CCDS24751.1_ex3_11:58880217-58880239:-_5-2	2810021J22Rik	CTAAGAGGCGCGGGAGGTC	180	196	15.2659	14.9285	0.9779
2810021J22Rik_CCDS24751.1_ex3_11:58880298-58880320:-_5-3	2810021J22Rik	CATACAGTGCGCACATCGA	295	311	24.3802	23.1008	0.947525
2810021J22Rik_CCDS24751.1_ex3_11:58880112-58880134:+_5-1	2810021J22Rik	ATCTGAGGTGCTTGATACA	124	98	10.8276	7.96425	0.73555
2810403A07Rik_CCDS17483.1_ex5_3:88693575-88693597:-_5-4	2810403A07Rik	GCCAAAACCTACTCCGGAC	135	144	11.6994	11.2332	0.960149
2810403A07Rik_CCDS17483.1_ex2_3:88689182-88689204:-_5-1	2810403A07Rik	CTAGTTAGGCTTTTGCCAG	209	199	17.5643	15.1417	0.862073
2810403A07Rik_CCDS17483.1_ex3_3:88689639-88689661:+_5-2	2810403A07Rik	GGGCTGCTGTGTCAACTCG	127	113	11.0654	9.03021	0.816078
2810403A07Rik_CCDS17483.1_ex5_3:88693486-88693508:-_5-3	2810403A07Rik	CTGTTGCACCATTGAAAGT	97	80	8.68773	6.68511	0.769488
2810403A07Rik_CCDS17483.1_ex6_3:88696686-88696708:+_5-5	2810403A07Rik	TGCCAAAGTCTTTCTACGA	109	88	9.63879	7.25362	0.752544
2810408A11Rik_CCDS24920.1_ex8_11:69900630-69900652:-_5-5	2810408A11Rik	CAGACACCGGATTACCCCC	140	190	12.0957	14.5021	1.19895
2810408A11Rik_CCDS24920.1_ex8_11:69900613-69900635:+_5-4	2810408A11Rik	GCGAAGCAAGGCTACTCCG	45	57	4.56647	5.05064	1.10603
2810408A11Rik_CCDS24920.1_ex8_11:69900431-69900453:-_5-2	2810408A11Rik	AACTAAGGCGTCCACCCCC	167	200	14.2356	15.2128	1.06864
2810408A11Rik_CCDS24920.1_ex8_11:69900297-69900319:+_5-1	2810408A11Rik	CTTACTTCTCCGAACCGGG	239	251	19.9419	18.837	0.944593
2810408A11Rik_CCDS24920.1_ex8_11:69900497-69900519:+_5-3	2810408A11Rik	ACCTCCTGAAGTTGCGGAG	168	176	14.3148	13.5072	0.943583
2810408M09Rik_CCDS17082.1_ex0_2:165491655-165491677:-_5-1	2810408M09Rik	GCGTCTAACTGCTTATATA	13	24	2.03031	2.70553	1.33257
2810408M09Rik_CCDS17082.1_ex1_2:165493146-165493168:+_5-4	2810408M09Rik	GTGCTTCACCACGGCCGCG	148	182	12.7297	13.9336	1.09457
2810408M09Rik_CCDS17082.1_ex1_2:165493119-165493141:-_5-3	2810408M09Rik	CCGAAGAGCTACCGGCACC	19	21	2.50584	2.49234	0.994611
2810408M09Rik_CCDS17082.1_ex1_2:165493180-165493202:+_5-5	2810408M09Rik	CCACGGAAGACGCGCGCCT	2	0	1.15851	1	0.863178
2810408M09Rik_CCDS17082.1_ex1_2:165493077-165493099:-_5-2	2810408M09Rik	CGGCGGCGGACAGTGCAGG	184	139	15.5829	10.8779	0.698064
2810417H13Rik_CCDS23299.1_ex1_9:65890792-65890814:+_5-1	2810417H13Rik	AAGTTCGTCGAGAAAAGGT	67	97	6.31008	7.89319	1.25089
2810417H13Rik_CCDS23299.1_ex2_9:65893421-65893443:+_5-4	2810417H13Rik	AAGTGGCAAAAAGGCATCG	37	55	3.93243	4.90851	1.24821
2810417H13Rik_CCDS23299.1_ex2_9:65893457-65893479:+_5-5	2810417H13Rik	TCCCCTAAAGAGTCTAAAA	7	9	1.55478	1.63957	1.05453
2810428I15Rik_CCDS22370.1_ex3_8:70506555-70506577:-_5-5	2810428I15Rik	GACGCCCCGATCGCTACAC	85	124	7.73667	9.81191	1.26823
2810428I15Rik_CCDS22370.1_ex2_8:70505890-70505912:-_5-2	2810428I15Rik	TACCGGAGTGTCGTGCACG	98	131	8.76698	10.3094	1.17593
2810428I15Rik_CCDS22370.1_ex3_8:70506489-70506511:+_5-3	2810428I15Rik	CGCTCACTGGTCTAGACGG	127	150	11.0654	11.6596	1.0537
2810428I15Rik_CCDS22370.1_ex3_8:70506516-70506538:-_5-4	2810428I15Rik	CTTCAGAATGAACGCGCAC	85	80	7.73667	6.68511	0.86408
2810428I15Rik_CCDS22370.1_ex2_8:70505805-70505827:+_5-1	2810428I15Rik	CGAGCACCGGTTGCGCTCG	455	427	37.061	31.3442	0.845748
2810459M11Rik_CCDS48302.1_ex0_1:86046274-86046296:+_5-4	2810459M11Rik	GTCGGATCGCTGACCTCCC	147	214	12.6505	16.2077	1.28119
2810459M11Rik_CCDS48302.1_ex0_1:86046257-86046279:+_5-3	2810459M11Rik	TTTTCGTGCTGTGCCGCGT	282	380	23.3499	28.0043	1.19933
2810459M11Rik_CCDS48302.1_ex0_1:86046357-86046379:-_5-5	2810459M11Rik	ACCAGCACTCCGACCAGCG	352	393	28.8977	28.9281	1.00105
2810459M11Rik_CCDS48302.1_ex0_1:86046192-86046214:+_5-2	2810459M11Rik	GGCGGCCACCGAGTCGCAC	128	142	11.1446	11.0911	0.995193
2810459M11Rik_CCDS48302.1_ex0_1:86046120-86046142:-_5-1	2810459M11Rik	TCCGGCGGGAACACGGCAC	185	202	15.6622	15.3549	0.980381
2810474O19Rik_CCDS20717.1_ex0_6:149327438-149327460:-_5-5	2810474O19Rik	TACTTTCGATTTGTAACAT	39	60	4.09094	5.26383	1.2867
2810474O19Rik_CCDS20717.1_ex0_6:149327033-149327055:-_5-4	2810474O19Rik	CACAGCTCGGTATGAGAAC	128	147	11.1446	11.4464	1.02708
2810474O19Rik_CCDS20717.1_ex0_6:149326145-149326167:-_5-2	2810474O19Rik	CTTGTAATGATGTAGTAGC	59	61	5.67604	5.33489	0.939897
2810474O19Rik_CCDS20717.1_ex0_6:149325888-149325910:+_5-1	2810474O19Rik	ATCTCATAATCCCGACGGA	106	108	9.40102	8.67489	0.92276
2810474O19Rik_CCDS20717.1_ex0_6:149326915-149326937:+_5-3	2810474O19Rik	AGAATCAGTACAACCGTAG	10	7	1.79255	1.49745	0.835373
2900011O08Rik_CCDS27971.1_ex1_16:14049384-14049406:-_5-1	2900011O08Rik	CATGGAGATGATGTCTAGC	159	197	13.6015	14.9996	1.10279
2900011O08Rik_CCDS27971.1_ex3_16:14093985-14094007:+_5-5	2900011O08Rik	CGAGGTGGAACGCTTAAGG	104	126	9.24251	9.95404	1.07698
2900011O08Rik_CCDS27971.1_ex2_16:14088998-14089020:+_5-4	2900011O08Rik	AGAACTTGGTCGCCATCCC	247	295	20.576	21.9638	1.06745
2900011O08Rik_CCDS27971.1_ex1_16:14049474-14049496:-_5-3	2900011O08Rik	TTCTGACTCTCGACGGACC	149	161	12.809	12.4413	0.971293
2900011O08Rik_CCDS27971.1_ex1_16:14049456-14049478:-_5-2	2900011O08Rik	CAGGACTTCACGGAGACGC	267	287	22.1611	21.3953	0.965446
2900026A02Rik_CCDS39217.1_ex4_5:113097667-113097689:+_5-1	2900026A02Rik	GTGGACTCCAGCTCGGAAC	123	179	10.7484	13.7204	1.27651
2900026A02Rik_CCDS39217.1_ex5_5:113101463-113101485:-_5-4	2900026A02Rik	GCAGACCAGCACCAGAACG	141	167	12.1749	12.8677	1.0569
2900026A02Rik_CCDS39217.1_ex4_5:113097738-113097760:-_5-2	2900026A02Rik	TATACCGAGTCCACGTCGG	106	120	9.40102	9.52766	1.01347
2900026A02Rik_CCDS39217.1_ex5_5:113101485-113101507:-_5-5	2900026A02Rik	CGACAGCCAGTATGGGACC	172	188	14.6319	14.36	0.98142
2900026A02Rik_CCDS39217.1_ex4_5:113097810-113097832:+_5-3	2900026A02Rik	GTCAGGAGACGGAGACTCG	65	60	6.15157	5.26383	0.855688
2900092C05Rik_CCDS20811.1_ex2_7:12515476-12515498:+_5-3	2900092C05Rik	CAGAATTCGATACAAATAA	21	38	2.66435	3.70043	1.38886
2900092C05Rik_CCDS20811.1_ex3_7:12550571-12550593:-_5-5	2900092C05Rik	TATACTTACTATATCACGT	16	29	2.26808	3.06085	1.34953
2900092C05Rik_CCDS20811.1_ex2_7:12515461-12515483:-_5-2	2900092C05Rik	ATTCTGATGGCTTCACAGT	119	140	10.4313	10.9489	1.04962
2900092C05Rik_CCDS20811.1_ex1_7:12512901-12512923:-_5-1	2900092C05Rik	ATGCAAAGACTTACGTGCT	94	91	8.44996	7.46681	0.883649
2900092C05Rik_CCDS20811.1_ex3_7:12550480-12550502:+_5-4	2900092C05Rik	CAGTAATTCCACGTAGGCC	211	199	17.7228	15.1417	0.854363
3010026O09Rik_CCDS48784.1_ex4_11:50197041-50197063:+_5-2	3010026O09Rik	GCTTTCAACCAGTGCTGAG	210	277	17.6435	20.6847	1.17237
3010026O09Rik_CCDS48784.1_ex6_11:50199524-50199546:+_5-4	3010026O09Rik	CTTACTTTCAGGACTCCAC	430	483	35.0796	35.3238	1.00696
3010026O09Rik_CCDS48784.1_ex5_11:50197617-50197639:+_5-3	3010026O09Rik	GGAAATGGAATCAGCGCAC	113	123	9.95581	9.74085	0.978409
3010026O09Rik_CCDS48784.1_ex6_11:50199577-50199599:-_5-5	3010026O09Rik	GTTCGCAGTACTGAGGGCA	235	248	19.6249	18.6238	0.948989
3010026O09Rik_CCDS48784.1_ex4_11:50196956-50196978:-_5-1	3010026O09Rik	TCAACCAACGGGACTCGAG	174	179	14.7904	13.7204	0.92766
3110001D03Rik_CCDS18288.1_ex1_4:75278091-75278113:-_5-3	3110001D03Rik	GGAGTTGTCGCGTGCTGTC	123	238	10.7484	17.9132	1.6666
3110001D03Rik_CCDS18288.1_ex1_4:75278045-75278067:-_5-1	3110001D03Rik	CTACGTCTATTTGGTGGCC	199	314	16.7717	23.314	1.39008
3110001D03Rik_CCDS18288.1_ex1_4:75278074-75278096:-_5-2	3110001D03Rik	TCGGGCTCTACACTCTTCG	166	220	14.1563	16.634	1.17503
3110001D03Rik_CCDS18288.1_ex1_4:75278111-75278133:-_5-4	3110001D03Rik	CCCTGAGTTAAAAACCTGC	127	154	11.0654	11.9438	1.07939
3110001D03Rik_CCDS18288.1_ex1_4:75278152-75278174:+_5-5	3110001D03Rik	CACGGCGGATTTCGCGGGT	195	218	16.4547	16.4919	1.00226
3110001I22Rik_CCDS37260.1_ex0_16:13677430-13677452:-_5-3	3110001I22Rik	TCACTGTGCCGTTTGTAGG	313	379	25.8068	27.9332	1.0824
3110001I22Rik_CCDS37260.1_ex0_16:13677547-13677569:+_5-4	3110001I22Rik	AAGTTTAAACAAACTCAAA	1	2	1.07925	1.14213	1.05826
3110001I22Rik_CCDS37260.1_ex0_16:13677376-13677398:+_5-2	3110001I22Rik	CAAACTGCATTCTTCCCAT	120	139	10.5106	10.8779	1.03494
3110001I22Rik_CCDS37260.1_ex0_16:13677187-13677209:+_5-1	3110001I22Rik	AAGCCAACAGCATGAGTGC	127	124	11.0654	9.81191	0.886722
3110001I22Rik_CCDS37260.1_ex0_16:13677583-13677605:+_5-5	3110001I22Rik	ACGTCCTAAAGCTGCAAGC	129	117	11.2239	9.31447	0.829879
3110002H16Rik_CCDS29063.1_ex8_18:12180741-12180763:+_5-3	3110002H16Rik	CTGGTCGTTGTCCACCATC	265	302	22.0026	22.4613	1.02085
3110002H16Rik_CCDS29063.1_ex9_18:12181670-12181692:+_5-5	3110002H16Rik	CAACCTTACGAGATCCCCC	181	199	15.3451	15.1417	0.986742
3110002H16Rik_CCDS29063.1_ex6_18:12179560-12179582:-_5-1	3110002H16Rik	CGCAATGTCTCGTTCTGAA	199	200	16.7717	15.2128	0.907048
3110002H16Rik_CCDS29063.1_ex9_18:12181593-12181615:+_5-4	3110002H16Rik	TATTTGACATCAGGCTACG	134	132	11.6202	10.3804	0.893311
3110002H16Rik_CCDS29063.1_ex7_18:12180527-12180549:+_5-2	3110002H16Rik	ACGTCTAACAGCACGGGAG	194	182	16.3755	13.9336	0.850884
3110009E18Rik_CCDS15232.1_ex0_1:120150701-120150723:+_6-1	3110009E18Rik	AACTTGCATCAAACTGTAA	32	43	3.53616	4.05574	1.14694
3110009E18Rik_CCDS15232.1_ex3_1:120171430-120171452:+_6-6	3110009E18Rik	GACGACACACTCCTGCTAA	85	96	7.73667	7.82213	1.01105
3110009E18Rik_CCDS15232.1_ex2_1:120166151-120166173:+_6-5	3110009E18Rik	CATCAAGCTCACAAAGCAA	81	89	7.41965	7.32468	0.9872
3110009E18Rik_CCDS15232.1_ex0_1:120150726-120150748:+_6-2	3110009E18Rik	TTATAATATTTCTAAAGCA	4	4	1.31702	1.28426	0.975122
3110009E18Rik_CCDS15232.1_ex1_1:120160610-120160632:-_6-3	3110009E18Rik	TGGCAGGCTGGTCCTCAAA	117	125	10.2728	9.88298	0.96205
3110009E18Rik_CCDS15232.1_ex1_1:120160635-120160657:-_6-4	3110009E18Rik	CGTATTTGTAATTTCTGAG	40	30	4.1702	3.13191	0.751023
3110035E14Rik_CCDS14813.1_ex2_1:9613362-9613384:+_5-3	3110035E14Rik	CCTCAACGCTGTGAGCGCA	265	342	22.0026	25.3038	1.15004
3110035E14Rik_CCDS14813.1_ex2_1:9613393-9613415:+_5-4	3110035E14Rik	ACCGCAGATGGTTGCAGAC	93	109	8.37071	8.74596	1.04483
3110035E14Rik_CCDS14813.1_ex2_1:9613325-9613347:+_5-1	3110035E14Rik	CGACCTGTACCCGCCACCA	225	241	18.8324	18.1264	0.962512
3110035E14Rik_CCDS14813.1_ex2_1:9613349-9613371:-_5-2	3110035E14Rik	CGTTGAGGCAGTAGCTCCA	172	172	14.6319	13.223	0.903712
3110035E14Rik_CCDS14813.1_ex2_1:9613438-9613460:-_5-5	3110035E14Rik	TTTTGGTGGGATGCGCCCC	111	100	9.7973	8.10638	0.82741
3110040N11Rik_CCDS40010.1_ex1_7:81786155-81786177:+_5-1	3110040N11Rik	TCGGACGGAGGTGCTGCAA	180	209	15.2659	15.8523	1.03842
3110040N11Rik_CCDS40010.1_ex1_7:81786167-81786189:+_5-2	3110040N11Rik	GCTGCAATGGCCACACCAA	101	117	9.00475	9.31447	1.03439
3110040N11Rik_CCDS40010.1_ex2_7:81788448-81788470:+_5-4	3110040N11Rik	CCTGTCACAGCGTTCTGTC	231	244	19.3079	18.3396	0.949848
3110040N11Rik_CCDS40010.1_ex2_7:81788473-81788495:-_5-5	3110040N11Rik	TAGCCATTCATGCCAAACC	83	75	7.57816	6.32979	0.835267
3110040N11Rik_CCDS40010.1_ex1_7:81786190-81786212:-_5-3	3110040N11Rik	TTCCTAGATCTGAGCACTG	201	155	16.9302	12.0149	0.70967
3110043O21Rik_CCDS38708.1_ex9_4:35218433-35218455:-_5-2	3110043O21Rik	TAACACACATTATTCGAAA	4	7	1.31702	1.49745	1.137
3110043O21Rik_CCDS38708.1_ex9_4:35218652-35218674:-_5-5	3110043O21Rik	TTGCCAACCACACTCTAAA	70	87	6.54785	7.18255	1.09693
3110043O21Rik_CCDS38708.1_ex9_4:35218549-35218571:-_5-4	3110043O21Rik	ATTAATCTTCGACGGAAAC	25	29	2.98137	3.06085	1.02666
3110043O21Rik_CCDS38708.1_ex5_4:35211319-35211341:+_5-1	3110043O21Rik	ACTACAACGGAACAGCCAC	237	270	19.7834	20.1872	1.02041
3110043O21Rik_CCDS38708.1_ex9_4:35218461-35218483:+_5-3	3110043O21Rik	AACACACACTCTGTGAAGT	172	158	14.6319	12.2281	0.835717
3110047P20Rik_CCDS51508.1_ex0_5:63650273-63650295:+_5-1	3110047P20Rik	ACCCGCCGGTCGCAGCGTC	130	207	11.3031	15.7102	1.3899
3110047P20Rik_CCDS51508.1_ex6_5:63805412-63805434:-_5-5	3110047P20Rik	CGAGGCAGCCATTCAAGTA	124	158	10.8276	12.2281	1.12934
3110047P20Rik_CCDS51508.1_ex6_5:63804541-63804563:-_5-4	3110047P20Rik	AAACAAGTCACGAAGGTCG	74	95	6.86487	7.75106	1.12909
3110047P20Rik_CCDS51508.1_ex5_5:63800559-63800581:-_5-3	3110047P20Rik	GTCCCCCATACACAACGAG	132	139	11.4617	10.8779	0.949066
3110047P20Rik_CCDS51508.1_ex5_5:63800031-63800053:-_5-2	3110047P20Rik	CAAACTCATCCTCGATAGC	182	160	15.4244	12.3702	0.80199
3110052M02Rik_CCDS49994.1_ex2_17:21661324-21661346:-_5-2	3110052M02Rik	TGATGAACAGTATCACATG	42	46	4.32871	4.26894	0.986192
3110052M02Rik_CCDS49994.1_ex2_17:21661732-21661754:+_5-5	3110052M02Rik	ATGTTTCAGTACCTCCTCA	78	82	7.18189	6.82723	0.950618
3110052M02Rik_CCDS49994.1_ex2_17:21661505-21661527:-_5-4	3110052M02Rik	GATGCTCCTATGTCTGCAT	202	187	17.0095	14.2889	0.840056
3110052M02Rik_CCDS49994.1_ex1_17:21659026-21659048:-_5-1	3110052M02Rik	GTTCTCACCGACAGAGACC	48	41	4.80424	3.91362	0.814618
3110052M02Rik_CCDS49994.1_ex2_17:21661486-21661508:-_5-3	3110052M02Rik	TGGTTTGATGAGTCAACAG	72	55	6.70636	4.90851	0.731919
3110057O12Rik_CCDS38422.2_ex1_3:40905902-40905924:+_5-1	3110057O12Rik	CGAGAAAGGTGCCAGAACC	105	130	9.32177	10.2383	1.09832
3110057O12Rik_CCDS38422.2_ex1_3:40905935-40905957:+_5-3	3110057O12Rik	TACCCGGTACACATCGATA	62	75	5.91381	6.32979	1.07034
3110057O12Rik_CCDS38422.2_ex1_3:40905920-40905942:-_5-2	3110057O12Rik	CGGGTAGTCACTTGAAACC	43	51	4.40796	4.62425	1.04907
3110057O12Rik_CCDS38422.2_ex7_3:40930141-40930163:-_5-4	3110057O12Rik	CAGTTGGACACTGCTAAGG	60	66	5.7553	5.69021	0.988691
3110057O12Rik_CCDS38422.2_ex7_3:40930170-40930192:-_5-5	3110057O12Rik	GGCATGGAATCAACGGCAT	54	59	5.27977	5.19277	0.983522
3110062M04Rik_CCDS19997.1_ex1_6:34875524-34875546:+_5-1	3110062M04Rik	GACAGATGTTACCTCAATC	39	60	4.09094	5.26383	1.2867
3110062M04Rik_CCDS19997.1_ex2_6:34876564-34876586:-_5-5	3110062M04Rik	AGGAAGCAGACAGCCGCCT	147	171	12.6505	13.1519	1.03964
3110062M04Rik_CCDS19997.1_ex2_6:34876551-34876573:-_5-4	3110062M04Rik	CCGCCTGGGCCCAGAGAGT	67	70	6.31008	5.97447	0.946813
3110062M04Rik_CCDS19997.1_ex1_6:34875586-34875608:+_5-3	3110062M04Rik	AGTACACGGTCTCCGTGGC	224	226	18.7531	17.0604	0.909738
3110062M04Rik_CCDS19997.1_ex1_6:34875550-34875572:-_5-2	3110062M04Rik	AAATGGTAGACGTGGCACT	236	203	19.7042	15.426	0.782878
3110079O15Rik_CCDS48305.1_ex1_1:87475050-87475072:-_5-1	3110079O15Rik	TCAATAGGCTCGTTCCACA	111	131	9.7973	10.3094	1.05227
3110079O15Rik_CCDS48305.1_ex1_1:87475064-87475086:-_5-2	3110079O15Rik	CACCAGAGGGCAATTCAAT	111	120	9.7973	9.52766	0.972478
3110079O15Rik_CCDS48305.1_ex1_1:87475136-87475158:-_5-4	3110079O15Rik	GAGCAGAGGTGGGGAACGG	9	8	1.71329	1.56851	0.915494
3110079O15Rik_CCDS48305.1_ex1_1:87475185-87475207:-_5-5	3110079O15Rik	CCTCCATCCTGGTCCACCC	244	240	20.3382	18.0553	0.887754
3110079O15Rik_CCDS48305.1_ex1_1:87475076-87475098:-_5-3	3110079O15Rik	CCAGGGGACCTTCACCAGA	157	142	13.443	11.0911	0.825042
3110082I17Rik_CCDS51684.1_ex2_5:139364127-139364149:+_5-4	3110082I17Rik	CTCCTCTGGGGACAACTCA	72	81	6.70636	6.75617	1.00743
3110082I17Rik_CCDS51684.1_ex3_5:139455449-139455471:-_5-5	3110082I17Rik	GAGACGCCGAGGACATCGG	161	179	13.76	13.7204	0.99712
3110082I17Rik_CCDS51684.1_ex2_5:139364031-139364053:-_5-3	3110082I17Rik	GCTGCTACACAGACTGCCA	131	142	11.3824	11.0911	0.974405
3110082I17Rik_CCDS51684.1_ex2_5:139364014-139364036:+_5-2	3110082I17Rik	GCTGGCAGCGTCTGAACCT	111	111	9.7973	8.88808	0.907197
3110082I17Rik_CCDS51684.1_ex2_5:139363988-139364010:+_5-1	3110082I17Rik	GAGCCAGGGTGGCAGCCGA	124	103	10.8276	8.31957	0.768366
3110082J24Rik_CCDS57333.1_ex1_5:30105220-30105242:+_5-3	3110082J24Rik	CGCGCAGCCCGAGCTGCGC	95	116	8.52922	9.2434	1.08373
3110082J24Rik_CCDS57333.1_ex1_5:30105234-30105256:+_5-4	3110082J24Rik	TGCGCGGGACTGGCCGTCG	241	286	20.1004	21.3243	1.06088
3110082J24Rik_CCDS57333.1_ex1_5:30105149-30105171:-_5-2	3110082J24Rik	CTGAGCCTCGGGAGTCACG	56	62	5.43828	5.40596	0.994057
3110082J24Rik_CCDS57333.1_ex1_5:30105255-30105277:+_5-5	3110082J24Rik	GTCCCGGGACGGCGAACCC	160	137	13.6808	10.7357	0.784731
3110082J24Rik_CCDS57333.1_ex1_5:30105119-30105141:+_5-1	3110082J24Rik	GGGGCTGATGCCCCGTGGA	78	64	7.18189	5.54808	0.772511
3300002I08Rik_CCDS50740.1_ex0_2:150311212-150311234:-_4-1	3300002I08Rik	TGTTTTCCCACCCAGGTCG	304	317	25.0935	23.5272	0.937582
3300002I08Rik_CCDS50740.1_ex1_2:150344359-150344381:-_4-2	3300002I08Rik	ATTATATTTAGGCTACAGT	95	92	8.52922	7.53787	0.88377
3425401B19Rik_CCDS49437.1_ex0_14:32662357-32662379:-_5-2	3425401B19Rik	TGGGGTCACCCTTCCCGAT	212	281	17.802	20.9689	1.17789
3425401B19Rik_CCDS49437.1_ex0_14:32662026-32662048:-_5-1	3425401B19Rik	TCTGAAATGGGACCGGCTA	141	169	12.1749	13.0098	1.06857
3425401B19Rik_CCDS49437.1_ex0_14:32663799-32663821:-_5-4	3425401B19Rik	GTGTCGGGGACTTTTCACC	168	168	14.3148	12.9387	0.903868
3425401B19Rik_CCDS49437.1_ex0_14:32663874-32663896:-_5-5	3425401B19Rik	CGAAGTCTGTGCATCTCGG	266	264	22.0818	19.7608	0.894892
3425401B19Rik_CCDS49437.1_ex0_14:32662863-32662885:-_5-3	3425401B19Rik	CCTCAGGTGAAGCGGAGTA	224	201	18.7531	15.2838	0.815002
3632451O06Rik_CCDS36903.1_ex6_14:49773505-49773527:+_5-1	3632451O06Rik	GGAACGACAGTAGTTCCCA	55	90	5.35902	7.39574	1.38005
3632451O06Rik_CCDS36903.1_ex6_14:49773950-49773972:+_5-4	3632451O06Rik	GTCCTTCAGATAGTACCAT	83	93	7.57816	7.60893	1.00406
3632451O06Rik_CCDS36903.1_ex6_14:49773666-49773688:+_5-2	3632451O06Rik	GACTGCTGCTACAATAGGC	103	105	9.16326	8.4617	0.923438
3632451O06Rik_CCDS36903.1_ex6_14:49774108-49774130:+_5-5	3632451O06Rik	GCTTGACATCCTGTAGCCA	153	140	13.126	10.9489	0.834141
3632451O06Rik_CCDS36903.1_ex6_14:49773696-49773718:+_5-3	3632451O06Rik	ACTGTTATAGGGTCCCTCC	122	94	10.6691	7.68	0.719835
3830403N18Rik_CCDS30141.1_ex3_X:56147167-56147189:+_5-4	3830403N18Rik	CTTTGGAAAACGAACAAAC	5	1	1.39627	1.07106	0.767087
3830403N18Rik_CCDS30141.1_ex3_X:56147095-56147117:+_5-3	3830403N18Rik	CACATAAAAAGAAAACGCA	25	18	2.98137	2.27915	0.764463
3830406C13Rik_CCDS26817.1_ex1_14:12287353-12287375:-_7-3	3830406C13Rik	CTTCTAGAAGCAGTCTCAG	65	108	6.15157	8.67489	1.41019
3830406C13Rik_CCDS26817.1_ex2_14:12297636-12297658:-_7-7	3830406C13Rik	CCTCAAGAGAAAGCATCGA	51	73	5.042	6.18766	1.22722
3830406C13Rik_CCDS26817.1_ex1_14:12287378-12287400:-_7-4	3830406C13Rik	AATTACCTTCAAGAGTCGG	118	144	10.3521	11.2332	1.08511
3830406C13Rik_CCDS26817.1_ex2_14:12297578-12297600:+_7-5	3830406C13Rik	CAGGACATAGATGCTGCAG	137	154	11.8579	11.9438	1.00724
3830406C13Rik_CCDS26817.1_ex2_14:12297613-12297635:-_7-6	3830406C13Rik	TGTGGGTGTGGGATAAGCT	71	73	6.6271	6.18766	0.93369
3830406C13Rik_CCDS26817.1_ex1_14:12287314-12287336:+_7-2	3830406C13Rik	TGGAGATGAAAACACAGAA	25	24	2.98137	2.70553	0.907478
3830406C13Rik_CCDS26817.1_ex1_14:12287295-12287317:+_7-1	3830406C13Rik	AGAAAATGAAAAACAAATT	6	1	1.47553	1.07106	0.725884
3830417A13Rik_CCDS30166.1_ex0_X:64177817-64177839:-_5-4	3830417A13Rik	TGCTCCTCATAATCTCCCA	83	113	7.57816	9.03021	1.19161
3830417A13Rik_CCDS30166.1_ex0_X:64177639-64177661:-_5-1	3830417A13Rik	AAATAGAACCCATGGCAGT	90	102	8.13295	8.24851	1.01421
3830417A13Rik_CCDS30166.1_ex0_X:64177716-64177738:-_5-2	3830417A13Rik	CTTTTCATTTAGTCCATCC	63	67	5.99306	5.76128	0.961324
3830417A13Rik_CCDS30166.1_ex0_X:64177758-64177780:-_5-3	3830417A13Rik	CCTTCGAAACTTAACAAGC	120	126	10.5106	9.95404	0.947048
3830417A13Rik_CCDS30166.1_ex0_X:64177954-64177976:+_5-5	3830417A13Rik	CCTATGACGGGATGCTACA	141	136	12.1749	10.6647	0.875953
4430402I18Rik_CCDS37948.1_ex3_19:28939134-28939156:-_5-1	4430402I18Rik	AGCCTGGAGGCGAACATAA	88	118	7.97444	9.38553	1.17695
4430402I18Rik_CCDS37948.1_ex4_19:28941777-28941799:+_5-2	4430402I18Rik	CCAAATTATTTTCACCAAA	69	85	6.46859	7.04042	1.0884
4430402I18Rik_CCDS37948.1_ex5_19:28944280-28944302:+_5-3	4430402I18Rik	GTTGCGTTGAGTCGGCCGA	224	237	18.7531	17.8421	0.951422
4430402I18Rik_CCDS37948.1_ex7_19:28948651-28948673:-_5-5	4430402I18Rik	TCACACCTTGGCATGCAGA	156	162	13.3638	12.5123	0.936288
4430402I18Rik_CCDS37948.1_ex5_19:28944310-28944332:+_5-4	4430402I18Rik	ACGTTGAGGGGAGGGTAAC	102	94	9.084	7.68	0.845442
4632428N05Rik_CCDS35912.1_ex1_10:60358218-60358240:-_5-5	4632428N05Rik	GTAGAACCGTTGTTCTGGG	77	130	7.10263	10.2383	1.44148
4632428N05Rik_CCDS35912.1_ex1_10:60358182-60358204:-_5-4	4632428N05Rik	TATCACTAGACAGCAGTAG	114	146	10.0351	11.3753	1.13356
4632428N05Rik_CCDS35912.1_ex1_10:60357970-60357992:+_5-2	4632428N05Rik	CGTGGTACCTCAGCTCACG	177	189	15.0281	14.4311	0.96027
4632428N05Rik_CCDS35912.1_ex1_10:60358128-60358150:-_5-3	4632428N05Rik	GATAGAGAAGTTACCGTGG	65	56	6.15157	4.97957	0.80948
4632428N05Rik_CCDS35912.1_ex1_10:60357933-60357955:-_5-1	4632428N05Rik	ATCGTGCCCTTTGGACACG	202	162	17.0095	12.5123	0.735609
4632434I11Rik_CCDS40022.1_ex0_7:92859613-92859635:+_5-2	4632434I11Rik	GTAACATGCGATATCATAC	38	56	4.01169	4.97957	1.24127
4632434I11Rik_CCDS40022.1_ex2_7:92862324-92862346:-_5-5	4632434I11Rik	TACGGCCACTGGTTTACAC	107	125	9.48028	9.88298	1.04248
4632434I11Rik_CCDS40022.1_ex0_7:92859668-92859690:+_5-3	4632434I11Rik	TCTAAATTATGTTCCTCGA	90	103	8.13295	8.31957	1.02295
4632434I11Rik_CCDS40022.1_ex0_7:92859482-92859504:+_5-1	4632434I11Rik	GGTAGATCATCCCAAATCA	112	112	9.87655	8.95915	0.907113
4632434I11Rik_CCDS40022.1_ex0_7:92859899-92859921:+_5-4	4632434I11Rik	TTTTGGTTAGGAGTACCAC	84	73	7.65742	6.18766	0.808061
4732456N10Rik_CCDS27855.1_ex8_15:101562539-101562561:-_5-3	4732456N10Rik	GCGGCATAGGATACAGAGT	17	26	2.34733	2.84766	1.21315
4732456N10Rik_CCDS27855.1_ex8_15:101562686-101562708:-_5-5	4732456N10Rik	GCGGGAAGAGTTTCGGAGG	86	109	7.81593	8.74596	1.11899
4732456N10Rik_CCDS27855.1_ex8_15:101562551-101562573:-_5-4	4732456N10Rik	GTCTGGGTGTCAGCGGCAT	326	367	26.8371	27.0804	1.00907
4732456N10Rik_CCDS27855.1_ex8_15:101562399-101562421:-_5-2	4732456N10Rik	CTCCAGCGGGTTCGAAAGG	226	218	18.9116	16.4919	0.872052
4732456N10Rik_CCDS27855.1_ex7_15:101560533-101560555:+_5-1	4732456N10Rik	ATGGGCTCTAGATTGGTCC	192	179	16.2169	13.7204	0.846054
4833403I15Rik_CCDS50284.1_ex0_18:46850559-46850581:-_5-2	4833403I15Rik	ATGTTCACGCGACCCGTGA	143	172	12.3335	13.223	1.07212
4833403I15Rik_CCDS50284.1_ex2_18:46866460-46866482:-_5-4	4833403I15Rik	CAAGGTACGTTGGCATGCG	207	229	17.4058	17.2736	0.992407
4833403I15Rik_CCDS50284.1_ex4_18:46876932-46876954:-_5-5	4833403I15Rik	CGATTCGTCAAATATCAAC	58	62	5.59679	5.40596	0.965904
4833403I15Rik_CCDS50284.1_ex1_18:46864673-46864695:+_5-3	4833403I15Rik	GCCCTGGTAGCGACTCAAA	90	91	8.13295	7.46681	0.918094
4833403I15Rik_CCDS50284.1_ex0_18:46850433-46850455:+_5-1	4833403I15Rik	AGACTTGGGACCTCCGTCG	66	44	6.23083	4.12681	0.662321
4833420G17Rik_CCDS49373.1_ex2_13:119470054-119470076:-_5-5	4833420G17Rik	AGTCACAATGCTACTCGCA	115	135	10.1143	10.5936	1.04739
4833420G17Rik_CCDS49373.1_ex2_13:119469960-119469982:+_5-4	4833420G17Rik	TGCCGCCTGTCCAGAGGCG	289	317	23.9047	23.5272	0.98421
4833420G17Rik_CCDS49373.1_ex2_13:119469574-119469596:+_5-1	4833420G17Rik	ATGTACTCGGAGAGTGGCG	161	171	13.76	13.1519	0.955804
4833420G17Rik_CCDS49373.1_ex2_13:119469610-119469632:-_5-2	4833420G17Rik	AAGGTACGCGTGTCCATCC	187	195	15.8207	14.8574	0.939116
4833420G17Rik_CCDS49373.1_ex2_13:119469928-119469950:+_5-3	4833420G17Rik	GTGTACGCATGGGTAAAGC	147	133	12.6505	10.4515	0.826173
4833423E24Rik_CCDS38168.1_ex8_2:85500226-85500248:+_5-1	4833423E24Rik	TACAAATTTGTGCATCAGA	73	90	6.78561	7.39574	1.08992
4833423E24Rik_CCDS38168.1_ex11_2:85518596-85518618:-_5-3	4833423E24Rik	GGCAAATGGCAAGGGCAAC	91	107	8.2122	8.60383	1.04769
4833423E24Rik_CCDS38168.1_ex11_2:85518461-85518483:-_5-2	4833423E24Rik	CAAGCATCCAGGTGGACGT	187	201	15.8207	15.2838	0.966067
4833423E24Rik_CCDS38168.1_ex11_2:85518619-85518641:-_5-4	4833423E24Rik	GTGGAGGTCTATGAAAAGC	101	96	9.00475	7.82213	0.868667
4833423E24Rik_CCDS38168.1_ex11_2:85518645-85518667:-_5-5	4833423E24Rik	ATGGGAATCCGACAGCAAA	167	159	14.2356	12.2991	0.863973
4833424O15Rik_CCDS17796.1_ex1_3:117621070-117621092:-_5-5	4833424O15Rik	GACGGTTCGGCGTACCAGT	263	303	21.8441	22.5323	1.03151
4833424O15Rik_CCDS17796.1_ex0_3:117575798-117575820:+_5-1	4833424O15Rik	CGTTCACTGTGAACGTGCA	146	159	12.5712	12.2991	0.978357
4833424O15Rik_CCDS17796.1_ex0_3:117575887-117575909:+_5-3	4833424O15Rik	CCGGTGCTCCTCTACTCGC	431	469	35.1589	34.3289	0.976394
4833424O15Rik_CCDS17796.1_ex1_3:117621039-117621061:-_5-4	4833424O15Rik	CAACAATCTCCAGTTAAAA	52	53	5.12126	4.76638	0.930705
4833424O15Rik_CCDS17796.1_ex0_3:117575841-117575863:-_5-2	4833424O15Rik	CCCGGGTAGGGCTTACGGT	137	141	11.8579	11.02	0.929336
4833427G06Rik_CCDS40628.1_ex3_9:51100039-51100061:-_5-1	4833427G06Rik	TATCTTTGCTAAAGCCCAA	52	67	5.12126	5.76128	1.12497
4833427G06Rik_CCDS40628.1_ex5_9:51101841-51101863:-_5-5	4833427G06Rik	GCTAAGCAGTTTTGGCTCG	236	276	19.7042	20.6136	1.04616
4833427G06Rik_CCDS40628.1_ex4_9:51101047-51101069:+_5-2	4833427G06Rik	ACTTACTGTCCTGATCAAA	40	38	4.1702	3.70043	0.88735
4833427G06Rik_CCDS40628.1_ex5_9:51101756-51101778:+_5-3	4833427G06Rik	CTTTAGAGTTCCGCGCCAC	236	224	19.7042	16.9183	0.858615
4833427G06Rik_CCDS40628.1_ex5_9:51101815-51101837:+_5-4	4833427G06Rik	GATTCGGTAGTGGGGTACA	208	191	17.485	14.5732	0.833467
4833439L19Rik_CCDS26529.1_ex5_13:54561692-54561714:-_5-4	4833439L19Rik	AAGTATCAGCATCTTGACA	55	94	5.35902	7.68	1.4331
4833439L19Rik_CCDS26529.1_ex5_13:54561748-54561770:-_5-5	4833439L19Rik	CTCCTCCTCCATCGGACAT	149	203	12.809	15.426	1.20431
4833439L19Rik_CCDS26529.1_ex1_13:54552981-54553003:+_5-1	4833439L19Rik	TGGTGTGAGGATTCGGAGC	97	131	8.68773	10.3094	1.18666
4833439L19Rik_CCDS26529.1_ex3_13:54556562-54556584:-_5-2	4833439L19Rik	CATAAGGGCCTTACCACGG	114	131	10.0351	10.3094	1.02733
4833439L19Rik_CCDS26529.1_ex4_13:54559187-54559209:+_5-3	4833439L19Rik	GGGCGCTTACTTGTGATCA	105	94	9.32177	7.68	0.823878
4921501E09Rik_CCDS28624.1_ex0_17:33067596-33067618:-_5-4	4921501E09Rik	AGGGCATGATGCTCTCAAG	100	131	8.92549	10.3094	1.15505
4921501E09Rik_CCDS28624.1_ex0_17:33067615-33067637:-_5-5	4921501E09Rik	ACTGGCATGGATCGCCTAG	131	151	11.3824	11.7306	1.03059
4921501E09Rik_CCDS28624.1_ex0_17:33067317-33067339:+_5-3	4921501E09Rik	ATCTTGCTGCTAGCCTGAC	235	244	19.6249	18.3396	0.934505
4921501E09Rik_CCDS28624.1_ex0_17:33067164-33067186:+_5-2	4921501E09Rik	GGCCATAAGTTTTCAACCC	107	104	9.48028	8.39064	0.885062
4921501E09Rik_CCDS28624.1_ex0_17:33067041-33067063:+_5-1	4921501E09Rik	CCCTTAACTACATGGTACC	119	115	10.4313	9.17234	0.879306
4921504E06Rik_CCDS15716.1_ex13_2:19533772-19533794:-_5-2	4921504E06Rik	ATGCCATAGCTATTATCAA	23	34	2.82286	3.41617	1.21018
4921504E06Rik_CCDS15716.1_ex10_2:19516257-19516279:+_5-1	4921504E06Rik	TTGAATAGTTCGCTGATCC	136	164	11.7787	12.6545	1.07435
4921504E06Rik_CCDS15716.1_ex16_2:19553760-19553782:+_5-5	4921504E06Rik	GCGGGCAGGTCACCTGGAA	110	132	9.71804	10.3804	1.06816
4921504E06Rik_CCDS15716.1_ex14_2:19540391-19540413:-_5-3	4921504E06Rik	ATTATTACATCACTTCACG	97	99	8.68773	8.03532	0.924904
4921504E06Rik_CCDS15716.1_ex15_2:19542389-19542411:-_5-4	4921504E06Rik	AAAGATTTGACTCAATCCA	118	115	10.3521	9.17234	0.886038
4921506M07Rik_CCDS25927.1_ex0_12:57576461-57576483:-_5-5	4921506M07Rik	CCATCGCACGAGATCGCGC	164	223	13.9978	16.8472	1.20356
4921506M07Rik_CCDS25927.1_ex0_12:57576332-57576354:-_5-2	4921506M07Rik	CACGGGCGATTCTTGCGCG	282	351	23.3499	25.9434	1.11107
4921506M07Rik_CCDS25927.1_ex0_12:57576409-57576431:+_5-4	4921506M07Rik	CGATATTGACGACAGCGCG	186	217	15.7414	16.4208	1.04316
4921506M07Rik_CCDS25927.1_ex0_12:57576136-57576158:-_5-1	4921506M07Rik	TCCCGCGGACTGAACCGCT	313	358	25.8068	26.4408	1.02457
4921506M07Rik_CCDS25927.1_ex0_12:57576352-57576374:+_5-3	4921506M07Rik	GCTCGACGTAACCCACACC	128	146	11.1446	11.3753	1.0207
4921507P07Rik_CCDS20132.1_ex4_6:50584436-50584458:-_5-3	4921507P07Rik	CCGACCTTTACATCGCCTA	218	247	18.2776	18.5528	1.01506
4921507P07Rik_CCDS20132.1_ex4_6:50584373-50584395:-_5-1	4921507P07Rik	CCTCCTACGGTGCCAACCA	60	63	5.7553	5.47702	0.951649
4921507P07Rik_CCDS20132.1_ex7_6:50591707-50591729:+_5-5	4921507P07Rik	CGGCCTGTGTTCTTCGGGA	261	268	21.6855	20.0451	0.924353
4921507P07Rik_CCDS20132.1_ex7_6:50591650-50591672:+_5-4	4921507P07Rik	CCCGCCAAATCCGTAATGC	142	140	12.2542	10.9489	0.893484
4921507P07Rik_CCDS20132.1_ex4_6:50584404-50584426:+_5-2	4921507P07Rik	TGGGTACGAGCTTTAATGC	115	111	10.1143	8.88808	0.878762
4921509C19Rik_CCDS38271.1_ex1_2:151473549-151473571:+_3-2	4921509C19Rik	TTCAATTTCGGGTTGGACA	132	177	11.4617	13.5783	1.18467
4921509C19Rik_CCDS38271.1_ex1_2:151473648-151473670:+_3-3	4921509C19Rik	CCCAAATGTTCCTTGGCCA	188	225	15.8999	16.9894	1.06852
4921509C19Rik_CCDS38271.1_ex1_2:151472614-151472636:+_3-1	4921509C19Rik	GATTCATTGGGCAAACTGA	156	171	13.3638	13.1519	0.984147
4921511H03Rik_CCDS19078.1_ex0_5:7305058-7305080:+_5-3	4921511H03Rik	ATTTAGGCGAATCAGTGAC	73	136	6.78561	10.6647	1.57166
4921511H03Rik_CCDS19078.1_ex0_5:7305279-7305301:-_5-5	4921511H03Rik	GTCATCTAGGTACAAAACG	124	178	10.8276	13.6494	1.26061
4921511H03Rik_CCDS19078.1_ex0_5:7304896-7304918:-_5-1	4921511H03Rik	GGTGCAGGTAATTGGTACG	155	159	13.2845	12.2991	0.925826
4921511H03Rik_CCDS19078.1_ex0_5:7305128-7305150:-_5-4	4921511H03Rik	ATCCGGAAGAGTGTGCCAT	208	206	17.485	15.6391	0.894431
4921511H03Rik_CCDS19078.1_ex0_5:7304971-7304993:+_5-2	4921511H03Rik	TTCTAGTGGGCTACATACA	52	47	5.12126	4.34	0.847448
4921517D22Rik_CCDS36688.1_ex1_13:59690607-59690629:+_5-2	4921517D22Rik	GAAAGTCGAGTATAGGAGG	78	108	7.18189	8.67489	1.20788
4921517D22Rik_CCDS36688.1_ex1_13:59690481-59690503:+_5-1	4921517D22Rik	CTTCGTAGAACAGCCTGCC	154	198	13.2053	15.0706	1.14126
4921517D22Rik_CCDS36688.1_ex1_13:59690754-59690776:+_5-5	4921517D22Rik	CCTCAGTCTGTATGACCAC	158	191	13.5223	14.5732	1.07772
4921517D22Rik_CCDS36688.1_ex1_13:59690668-59690690:-_5-4	4921517D22Rik	TACATTGCTCCATTGGATC	1	1	1.07925	1.07106	0.99241
4921517D22Rik_CCDS36688.1_ex1_13:59690621-59690643:+_5-3	4921517D22Rik	GGAGGAGGGATACCGGCCT	172	175	14.6319	13.4362	0.918282
4921524J17Rik_CCDS22498.1_ex2_8:85426859-85426881:-_5-4	4921524J17Rik	AGAAATCACCGCCGTCTAC	64	83	6.07232	6.8983	1.13602
4921524J17Rik_CCDS22498.1_ex2_8:85426847-85426869:+_5-3	4921524J17Rik	TTTCACAATTACCTGTAGA	37	35	3.93243	3.48723	0.886788
4921524J17Rik_CCDS22498.1_ex1_8:85412164-85412186:+_5-1	4921524J17Rik	TCGTCTGATATGATCTGAA	17	13	2.34733	1.92383	0.819581
4921524J17Rik_CCDS22498.1_ex1_8:85412281-85412303:-_5-2	4921524J17Rik	CATACAGAAAACAAGCACG	42	30	4.32871	3.13191	0.723522
4921524J17Rik_CCDS22498.1_ex2_8:85426909-85426931:+_5-5	4921524J17Rik	CTAATAAATATGTAACCAC	14	4	2.10957	1.28426	0.608776
4921524L21Rik_CCDS50216.1_ex5_18:6629502-6629524:+_5-4	4921524L21Rik	TCATGTTCAAATCATGGGG	77	106	7.10263	8.53276	1.20135
4921524L21Rik_CCDS50216.1_ex5_18:6629590-6629612:-_5-5	4921524L21Rik	TGGTGCTTCTTGTTAGATA	38	44	4.01169	4.12681	1.0287
4921524L21Rik_CCDS50216.1_ex4_18:6626370-6626392:+_5-3	4921524L21Rik	GCTGCATCGTGGAGTCAGA	164	172	13.9978	13.223	0.944646
4921524L21Rik_CCDS50216.1_ex4_18:6626316-6626338:+_5-1	4921524L21Rik	TCTTAGGTGGAGGCAGCAC	207	215	17.4058	16.2787	0.935248
4921524L21Rik_CCDS50216.1_ex4_18:6626340-6626362:+_5-2	4921524L21Rik	GGAGAACCGGGGGCGACAA	93	92	8.37071	7.53787	0.900506
4921530D09Rik_CCDS50533.1_ex10_2:25616175-25616197:+_5-4	4921530D09Rik	TCAGGTTGGTTCCGTAAGC	110	145	9.71804	11.3043	1.16322
4921530D09Rik_CCDS50533.1_ex9_2:25615498-25615520:-_5-3	4921530D09Rik	CACCAGATTATCCGCCAAC	178	229	15.1074	17.2736	1.14339
4921530D09Rik_CCDS50533.1_ex11_2:25616562-25616584:+_5-5	4921530D09Rik	ATGGACGTATCCTTTCCGC	185	212	15.6622	16.0655	1.02575
4921530D09Rik_CCDS50533.1_ex7_2:25612066-25612088:+_5-1	4921530D09Rik	ACACGGCGGTACTTCTCGC	190	185	16.0584	14.1468	0.880958
4921530D09Rik_CCDS50533.1_ex7_2:25612144-25612166:-_5-2	4921530D09Rik	CATCGAGGAGCGACGAGCC	30	21	3.37765	2.49234	0.737892
4921530L21Rik_CCDS27307.1_ex0_14:95882123-95882145:+_5-4	4921530L21Rik	GAGAACCCAAAACTGTCGG	90	118	8.13295	9.38553	1.15401
4921530L21Rik_CCDS27307.1_ex0_14:95882069-95882091:-_5-3	4921530L21Rik	GTTCTGCTGCCGTAGGATG	218	249	18.2776	18.6949	1.02283
4921530L21Rik_CCDS27307.1_ex0_14:95882032-95882054:-_5-2	4921530L21Rik	AACTGGTTGTCCATCCGAA	115	128	10.1143	10.0962	0.998205
4921530L21Rik_CCDS27307.1_ex0_14:95882151-95882173:+_5-5	4921530L21Rik	ACAACGCCTTGAGCACAGA	203	146	17.0888	11.3753	0.665661
4921530L21Rik_CCDS27307.1_ex0_14:95881946-95881968:+_5-1	4921530L21Rik	GCGTTGAGAGATGAAAACA	20	9	2.5851	1.63957	0.63424
4921536K21Rik_CCDS24368.1_ex2_11:3894975-3894997:-_5-5	4921536K21Rik	TGGGCTCGGATTACAGGAA	47	69	4.72498	5.9034	1.2494
4921536K21Rik_CCDS24368.1_ex1_11:3890077-3890099:+_5-2	4921536K21Rik	AATAATCACCCGAGATAAA	6	11	1.47553	1.7817	1.2075
4921536K21Rik_CCDS24368.1_ex2_11:3894834-3894856:-_5-3	4921536K21Rik	CCAAGTTGTTATTCAGGTG	126	160	10.9861	12.3702	1.12599
4921536K21Rik_CCDS24368.1_ex1_11:3890041-3890063:-_5-1	4921536K21Rik	GCACAGCGTATCTGCGAGA	108	114	9.55953	9.10128	0.952063
4921536K21Rik_CCDS24368.1_ex2_11:3894938-3894960:+_5-4	4921536K21Rik	CGGAAGTTCGAACCAGAAG	61	38	5.83455	3.70043	0.634226
4921539E11Rik_CCDS51247.1_ex2_4:103236951-103236973:+_5-2	4921539E11Rik	GAGTGGTCTGTAGAATGCA	101	134	9.00475	10.5226	1.16856
4921539E11Rik_CCDS51247.1_ex3_4:103242785-103242807:-_5-4	4921539E11Rik	GAATCCAATGCTAGTAAGA	48	61	4.80424	5.33489	1.11046
4921539E11Rik_CCDS51247.1_ex1_4:103235791-103235813:-_5-1	4921539E11Rik	GGGGGAAATGCCCTCCAAA	0	0	1	1	1
4921539E11Rik_CCDS51247.1_ex3_4:103242748-103242770:+_5-3	4921539E11Rik	TAATTTGTGTACCTGTAAA	62	58	5.91381	5.1217	0.866058
4921539E11Rik_CCDS51247.1_ex3_4:103242856-103242878:+_5-5	4921539E11Rik	GGTGTTTAGACCAAAGCTG	128	110	11.1446	8.81702	0.791145
4922501C03Rik_CCDS52879.1_ex13_9:87222123-87222145:+_5-2	4922501C03Rik	ATGGTTTATTCGAAGCTGC	144	216	12.4127	16.3498	1.31718
4922501C03Rik_CCDS52879.1_ex12_9:87221303-87221325:-_5-1	4922501C03Rik	AGCCTTTGGGATCCTACGG	554	654	44.9072	47.4757	1.0572
4922501C03Rik_CCDS52879.1_ex16_9:87231401-87231423:-_5-3	4922501C03Rik	GATCGATTCCTATGGGATC	59	68	5.67604	5.83234	1.02754
4922501C03Rik_CCDS52879.1_ex17_9:87231978-87232000:-_5-4	4922501C03Rik	ACGTCTCTACCACCGAGTC	196	192	16.534	14.6443	0.885707
4922501C03Rik_CCDS52879.1_ex24_9:87248389-87248411:+_5-5	4922501C03Rik	CATCTTCGGCTATCCACCA	156	129	13.3638	10.1672	0.760806
4922501L14Rik_CCDS51099.1_ex3_3:154727513-154727535:+_5-4	4922501L14Rik	CCCGCCTAGGAGGCAAGAG	127	173	11.0654	13.294	1.20141
4922501L14Rik_CCDS51099.1_ex3_3:154727484-154727506:-_5-3	4922501L14Rik	CGGTGCTTGAACTCGCAGC	233	260	19.4664	19.4766	1.00052
4922501L14Rik_CCDS51099.1_ex4_3:154733605-154733627:+_5-5	4922501L14Rik	AGGACAACGCTGTTAAATA	24	25	2.90212	2.7766	0.956748
4922501L14Rik_CCDS51099.1_ex2_3:154720241-154720263:+_5-1	4922501L14Rik	GAACCTTTGTGTCTACAAA	43	42	4.40796	3.98468	0.903973
4922501L14Rik_CCDS51099.1_ex3_3:154727397-154727419:-_5-2	4922501L14Rik	CGCTTGGAGATAAACTGAA	37	30	3.93243	3.13191	0.796432
4922502D21Rik_CCDS20583.1_ex3_6:129330995-129331017:-_5-5	4922502D21Rik	CCCTTTGGACCCTGCTAGG	301	365	24.8557	26.9383	1.08379
4922502D21Rik_CCDS20583.1_ex2_6:129326655-129326677:-_5-1	4922502D21Rik	TTCATCGACAAAACTGAAG	8	10	1.63404	1.71064	1.04688
4922502D21Rik_CCDS20583.1_ex2_6:129326695-129326717:+_5-2	4922502D21Rik	TGGAGTTCGCAGGTGTCGT	283	314	23.4291	23.314	0.995087
4922502D21Rik_CCDS20583.1_ex2_6:129326725-129326747:-_5-3	4922502D21Rik	TATCCAACATAAAAACTCG	17	16	2.34733	2.13702	0.910403
4922502D21Rik_CCDS20583.1_ex2_6:129326776-129326798:-_5-4	4922502D21Rik	AAAGCTGTGCCCTAAAGAC	83	69	7.57816	5.9034	0.779002
4922505E12Rik_CCDS15589.1_ex0_1:182748906-182748928:+_5-4	4922505E12Rik	GGTCATATACCCACGCCGG	319	381	26.2823	28.0753	1.06822
4922505E12Rik_CCDS15589.1_ex0_1:182748511-182748533:+_5-1	4922505E12Rik	CGGTTACTCCTATTCTGGG	234	252	19.5457	18.9081	0.96738
4922505E12Rik_CCDS15589.1_ex0_1:182748969-182748991:-_5-5	4922505E12Rik	GGCGCCGAGATCGAGACCG	156	152	13.3638	11.8017	0.883111
4922505E12Rik_CCDS15589.1_ex0_1:182748847-182748869:-_5-3	4922505E12Rik	AAGACCCTCGGACCGAGCC	27	24	3.13988	2.70553	0.861666
4922505E12Rik_CCDS15589.1_ex0_1:182748688-182748710:+_5-2	4922505E12Rik	GCTTCCCGGATGTACTGCA	599	567	48.4737	41.2932	0.851868
4930402F06Rik_CCDS38108.1_ex0_2:35376219-35376241:-_5-2	4930402F06Rik	GGTAGATCTGAGTCGCCAT	148	193	12.7297	14.7153	1.15598
4930402F06Rik_CCDS38108.1_ex0_2:35376183-35376205:-_5-1	4930402F06Rik	TAAGATTAAGCAAGAGCGG	88	113	7.97444	9.03021	1.1324
4930402F06Rik_CCDS38108.1_ex1_2:35380463-35380485:+_5-5	4930402F06Rik	TTGGTCCACACAATCGGAG	113	122	9.95581	9.66979	0.971271
4930402F06Rik_CCDS38108.1_ex1_2:35380398-35380420:+_5-4	4930402F06Rik	CGATCAACCCCACGGTAAC	186	181	15.7414	13.8626	0.880642
4930402F06Rik_CCDS38108.1_ex0_2:35376240-35376262:-_5-3	4930402F06Rik	CGACTTCTCCTATATGCCA	223	215	18.6739	16.2787	0.871739
4930402H24Rik_CCDS16750.1_ex32_2:130812865-130812887:-_5-4	4930402H24Rik	TTCGAGACTGTAGTAGGAT	110	156	9.71804	12.086	1.24366
4930402H24Rik_CCDS16750.1_ex35_2:130822463-130822485:+_5-5	4930402H24Rik	GGTCAGGACACTTTGAACC	38	50	4.01169	4.55319	1.13498
4930402H24Rik_CCDS16750.1_ex29_2:130798239-130798261:-_5-3	4930402H24Rik	GGCGGTGTTTGAGCATCAG	133	159	11.5409	12.2991	1.0657
4930402H24Rik_CCDS16750.1_ex27_2:130791875-130791897:+_5-1	4930402H24Rik	AGGACCAGTGTTGCGCACC	213	238	17.8813	17.9132	1.00178
4930402H24Rik_CCDS16750.1_ex27_2:130791927-130791949:+_5-2	4930402H24Rik	GCGCTCAGGTTGTCCCGTG	170	160	14.4733	12.3702	0.854689
4930402K13Rik_CCDS57728.1_ex0_X:9105012-9105034:-_5-2	4930402K13Rik	TGGCCGGACTGTCAAAAGC	65	110	6.15157	8.81702	1.4333
4930402K13Rik_CCDS57728.1_ex0_X:9105182-9105204:+_5-5	4930402K13Rik	GCCATATTGGGAAGATCAC	133	190	11.5409	14.5021	1.25658
4930402K13Rik_CCDS57728.1_ex0_X:9105161-9105183:+_5-4	4930402K13Rik	CCGGATGCTGGAAAATAAG	69	85	6.46859	7.04042	1.0884
4930402K13Rik_CCDS57728.1_ex0_X:9104836-9104858:+_5-1	4930402K13Rik	ACTATGGTAAGGAACGATC	21	26	2.66435	2.84766	1.0688
4930402K13Rik_CCDS57728.1_ex0_X:9105034-9105056:-_5-3	4930402K13Rik	CCCATATGGTTCTACGTGG	334	369	27.4712	27.2225	0.99095
4930404A10Rik_CCDS48798.1_ex5_11:54394630-54394652:+_5-4	4930404A10Rik	GATTGGGAGCATCCCAAGT	47	63	4.72498	5.47702	1.15916
4930404A10Rik_CCDS48798.1_ex5_11:54394721-54394743:-_5-5	4930404A10Rik	CAGAGAGGTTTGCAAACTG	87	104	7.89518	8.39064	1.06275
4930404A10Rik_CCDS48798.1_ex0_11:54370784-54370806:-_5-1	4930404A10Rik	ACTGAGCTTCAACCTGGCA	224	259	18.7531	19.4055	1.03479
4930404A10Rik_CCDS48798.1_ex4_11:54390563-54390585:+_5-3	4930404A10Rik	ATCGCCAGAACTGTTCAGA	35	39	3.77392	3.77149	0.999355
4930404A10Rik_CCDS48798.1_ex4_11:54390502-54390524:-_5-2	4930404A10Rik	ACTCTGCATTTGAACAACT	111	100	9.7973	8.10638	0.82741
4930404N11Rik_CCDS24056.1_ex2_10:81364933-81364955:+_5-5	4930404N11Rik	TGATGGCCGGCGCCCAACG	183	243	15.5037	18.2685	1.17834
4930404N11Rik_CCDS24056.1_ex2_10:81364885-81364907:+_5-3	4930404N11Rik	CGGCCGCATCCCGTCCCAT	367	445	30.0866	32.6234	1.08432
4930404N11Rik_CCDS24056.1_ex2_10:81364753-81364775:-_5-1	4930404N11Rik	GCTTTCAGAGTCGCCAGCG	140	147	12.0957	11.4464	0.946319
4930404N11Rik_CCDS24056.1_ex2_10:81364786-81364808:+_5-2	4930404N11Rik	GCGTGTGGGCCTCGCGGTA	215	226	18.0398	17.0604	0.945709
4930404N11Rik_CCDS24056.1_ex2_10:81364905-81364927:+_5-4	4930404N11Rik	GGCGTGAATTTCCAGCGCA	126	120	10.9861	9.52766	0.867245
4930407I10Rik_CCDS49678.1_ex1_15:82063981-82064003:+_5-4	4930407I10Rik	AATGATTCACGGACCAAAA	55	81	5.35902	6.75617	1.26071
4930407I10Rik_CCDS49678.1_ex1_15:82064091-82064113:+_5-5	4930407I10Rik	GTGATATGACCCACGGGAC	71	101	6.6271	8.17745	1.23394
4930407I10Rik_CCDS49678.1_ex1_15:82063076-82063098:+_5-2	4930407I10Rik	ATACCAGCGTGGGTCGACC	148	185	12.7297	14.1468	1.11132
4930407I10Rik_CCDS49678.1_ex1_15:82063814-82063836:+_5-3	4930407I10Rik	ACTTGCATAGTACCGAGCC	144	152	12.4127	11.8017	0.950775
4930407I10Rik_CCDS49678.1_ex1_15:82062623-82062645:+_5-1	4930407I10Rik	AGTCCTCTTAACCAACAAT	26	26	3.06063	2.84766	0.930416
4930412D23Rik_CCDS59775.1_ex0_X:127721608-127721630:+_5-3	4930412D23Rik	ATCATGGTAGGAGTAGTGC	154	188	13.2053	14.36	1.08745
4930412D23Rik_CCDS59775.1_ex0_X:127721716-127721738:-_5-5	4930412D23Rik	TGGTATTTCGAGGAACCCA	0	0	1	1	1
4930412D23Rik_CCDS59775.1_ex0_X:127721593-127721615:+_5-2	4930412D23Rik	CAAAGGAACGAGGGCATCA	229	249	19.1494	18.6949	0.976266
4930412D23Rik_CCDS59775.1_ex0_X:127721577-127721599:+_5-1	4930412D23Rik	GCGCTAACCGAATGTCCAA	156	151	13.3638	11.7306	0.877794
4930412D23Rik_CCDS59775.1_ex0_X:127721677-127721699:-_5-4	4930412D23Rik	GCTTTTATAGGTATGTGGA	67	57	6.31008	5.05064	0.800408
4930415F15Rik_CCDS48752.1_ex2_11:11496466-11496488:-_5-4	4930415F15Rik	AGTTTAGAGTGCCTAGGAC	77	106	7.10263	8.53276	1.20135
4930415F15Rik_CCDS48752.1_ex2_11:11496426-11496448:+_5-2	4930415F15Rik	ACAATGTGGACAATCCCTA	67	80	6.31008	6.68511	1.05943
4930415F15Rik_CCDS48752.1_ex1_11:11495446-11495468:-_5-1	4930415F15Rik	AGGTCACTTACGTATACAG	50	52	4.96275	4.69532	0.946113
4930415F15Rik_CCDS48752.1_ex2_11:11496441-11496463:-_5-3	4930415F15Rik	CAGACTTGATATCTCCGTA	43	39	4.40796	3.77149	0.855608
4930415F15Rik_CCDS48752.1_ex2_11:11496487-11496509:+_5-5	4930415F15Rik	TCAGTATACAAACTCAAGC	36	30	3.85318	3.13191	0.812813
4930415L06Rik_CCDS53129.1_ex0_X:89932479-89932501:-_5-5	4930415L06Rik	GTGGAAAAACGTAGGCACA	51	74	5.042	6.25872	1.24132
4930415L06Rik_CCDS53129.1_ex0_X:89931415-89931437:-_5-1	4930415L06Rik	ATGATTACCAAATTCAAGT	64	88	6.07232	7.25362	1.19454
4930415L06Rik_CCDS53129.1_ex0_X:89931696-89931718:+_5-3	4930415L06Rik	AGAAGATTCGTTTGAAATA	8	12	1.63404	1.85277	1.13386
4930415L06Rik_CCDS53129.1_ex0_X:89931573-89931595:-_5-2	4930415L06Rik	TAACAGTATAGGTGATGAA	62	75	5.91381	6.32979	1.07034
4930415L06Rik_CCDS53129.1_ex0_X:89932051-89932073:-_5-4	4930415L06Rik	CACTGTTCTTAGAAAATGA	93	107	8.37071	8.60383	1.02785
4930415O20Rik_CCDS49722.1_ex2_15:98588621-98588643:-_5-5	4930415O20Rik	CTTTCTCTGGACGCACGCC	224	317	18.7531	23.5272	1.25458
4930415O20Rik_CCDS49722.1_ex1_15:98585299-98585321:-_5-1	4930415O20Rik	CATCTTCTGAGATAATCGG	102	135	9.084	10.5936	1.16618
4930415O20Rik_CCDS49722.1_ex2_15:98588542-98588564:+_5-3	4930415O20Rik	TTCCCAAAAGTCCCCAATC	63	77	5.99306	6.47191	1.0799
4930415O20Rik_CCDS49722.1_ex1_15:98585355-98585377:+_5-2	4930415O20Rik	TACCAGGAAGCTGTGCGAA	217	248	18.1983	18.6238	1.02338
4930415O20Rik_CCDS49722.1_ex2_15:98588603-98588625:+_5-4	4930415O20Rik	TCTGGCGGTCCAACATCCC	220	234	18.4361	17.6289	0.956219
4930422G04Rik_CCDS51066.1_ex4_3:127563012-127563034:+_5-2	4930422G04Rik	TTTGGACTCGTCGCTGGAG	244	271	20.3382	20.2583	0.996071
4930422G04Rik_CCDS51066.1_ex5_3:127567639-127567661:-_5-3	4930422G04Rik	CACGCGAAACTTCTATGGC	133	140	11.5409	10.9489	0.948706
4930422G04Rik_CCDS51066.1_ex6_3:127573164-127573186:+_5-4	4930422G04Rik	TGAAAGGATCCGCTACTAG	73	72	6.78561	6.11659	0.901407
4930422G04Rik_CCDS51066.1_ex4_3:127562857-127562879:+_5-1	4930422G04Rik	ACCGATGACGAGCCTAAAG	91	80	8.2122	6.68511	0.814046
4930422G04Rik_CCDS51066.1_ex8_3:127583622-127583644:+_5-5	4930422G04Rik	AACGGTTTCCGTTTCTAAG	65	49	6.15157	4.48213	0.728615
4930427A07Rik_CCDS49196.1_ex2_12:113157274-113157296:+_5-3	4930427A07Rik	TGTCTTGGCTCCTCGCCCG	642	776	51.8817	56.1455	1.08218
4930427A07Rik_CCDS49196.1_ex3_12:113157625-113157647:-_5-4	4930427A07Rik	CACTAGTCGGAGATCCACG	102	123	9.084	9.74085	1.07231
4930427A07Rik_CCDS49196.1_ex4_12:113158065-113158087:+_5-5	4930427A07Rik	CAGATCCACCTGTACACGC	248	240	20.6552	18.0553	0.874128
4930427A07Rik_CCDS49196.1_ex0_12:113156563-113156585:-_5-2	4930427A07Rik	CGAATAGCCTCACCGCCTC	271	249	22.4781	18.6949	0.831694
4930427A07Rik_CCDS49196.1_ex0_12:113156544-113156566:-_5-1	4930427A07Rik	AGGTCGATCGAACTTGGCG	219	179	18.3568	13.7204	0.747429
4930428D18Rik_CCDS53116.1_ex0_X:76397278-76397300:+_5-2	4930428D18Rik	CACAGCATTTGTTGGCATG	286	356	23.6669	26.2987	1.1112
4930428D18Rik_CCDS53116.1_ex0_X:76397464-76397486:+_5-4	4930428D18Rik	CCTTTGGAATGTGTGTCAG	229	238	19.1494	17.9132	0.935445
4930428D18Rik_CCDS53116.1_ex0_X:76397378-76397400:-_5-3	4930428D18Rik	CATTCTGATATTCAATGGA	75	74	6.94412	6.25872	0.901298
4930428D18Rik_CCDS53116.1_ex0_X:76397503-76397525:-_5-5	4930428D18Rik	AGACCAAATGGATTGTAAG	5	2	1.39627	1.14213	0.817982
4930428D18Rik_CCDS53116.1_ex0_X:76397259-76397281:-_5-1	4930428D18Rik	TGGTAGACTTAAAGACCAC	53	41	5.20051	3.91362	0.752544
4930430A15Rik_CCDS16514.1_ex11_2:111220786-111220808:-_5-1	4930430A15Rik	CTCTTATATGCCATAAGAT	12	19	1.95106	2.35021	1.20458
4930430A15Rik_CCDS16514.1_ex14_2:111228241-111228263:+_5-4	4930430A15Rik	GTATATATACCTTCATCAG	33	37	3.61541	3.62936	1.00386
4930430A15Rik_CCDS16514.1_ex13_2:111227933-111227955:-_5-3	4930430A15Rik	CTTAAGTACAGTGCAAACA	44	46	4.48722	4.26894	0.951355
4930430A15Rik_CCDS16514.1_ex12_2:111225477-111225499:+_5-2	4930430A15Rik	CCTTGAGAGCCAGTAAAAG	79	74	7.26114	6.25872	0.861948
4930430A15Rik_CCDS16514.1_ex15_2:111229241-111229263:+_5-5	4930430A15Rik	ATCACCGTCGCTTGCAGCC	182	165	15.4244	12.7255	0.825026
4930430F08Rik_CCDS24151.1_ex2_10:100577340-100577362:+_5-2	4930430F08Rik	TCTCTACTGGTACCCAACC	113	158	9.95581	12.2281	1.22824
4930430F08Rik_CCDS24151.1_ex5_10:100586224-100586246:-_5-5	4930430F08Rik	GCGGTTGCAACAGAAAAAG	39	49	4.09094	4.48213	1.09562
4930430F08Rik_CCDS24151.1_ex2_10:100577245-100577267:+_5-1	4930430F08Rik	AACCCCGGGATCATCAGGA	236	273	19.7042	20.4004	1.03534
4930430F08Rik_CCDS24151.1_ex3_10:100578323-100578345:+_5-3	4930430F08Rik	GTCCGTTTTCATCAGGCAC	230	264	19.2286	19.7608	1.02768
4930430F08Rik_CCDS24151.1_ex3_10:100578411-100578433:-_5-4	4930430F08Rik	GAGTTTCACTGGAACACTG	104	98	9.24251	7.96425	0.861698
4930432K09Rik_CCDS39134.1_ex2_5:87842717-87842739:+_5-2	4930432K09Rik	CTCCTTTTAACACTCAACA	47	65	4.72498	5.61915	1.18924
[truncated: 88,233 more rows]

## Sheet: V(D)J regulators and Hltf
	Fold Enrichment (GFP-/GFP+)
Gene/gRNA	Setx-/-: Recql5-/-
Rag1	12.5606
	7.20287
	5.90809
	5.16695
	4.3143
Rag2	12.963
	9.20551
	7.36993
	7.13718
	6.47191
Lig4	23.5117
	4.8623
	4.77294
	4.338
	2.23527
Xrcc4	8.1925
	7.37218
	2.66912
	2.11516
	1.59927
Xrcc5	2.23258
	1.851
	1.84803
	1.78881
	1.57947
Xrcc6	2.80696
	2.5239
	2.10341
	1.84672
	1.55423
Dclre1c	10.1958
	8.1932
	7.85236
	7.1335
	6.84093
Prkdc	5.75551
	4.7627
	4.6456
	4.44083
	2.5654
Hltf	2.55207
	2.00634
	1.9578
	1.89878
	1.79041
